# Supplementary material for: An innate immune signature induced by AS01- or AS03-adjuvanted vaccines predicts the antibody response magnitude and quality consistently over time
Source: Front Immunol. 2024 Aug 14;15:1412732. doi: 10.3389/fimmu.2024.1412732 (PMC11349632; doi:10.3389/fimmu.2024.1412732)
Supplement: Supplementary Table 1 — Gene cluster representatives and gene ranking for predictive modeling of antibody features. [file Table1.xlsx]

## Sheet: D60
Adapt	Gene	Cluster_representative	ClusterID	count	count_total	LASSO_rank	Sum_Avg_IncMSE	RF_rank	Avg_Rank	in_300_DEG
ADCC3D	ABCC5	ABCC5	10	2	1.5	38	7.87793e-05	289	-0.280588	Y
ADCC3D	ABCG1	ABCG1	13	1	1	39	0.0001194	208	-0.417805	NA
ADCC3D	ACER3	ACER3	21	3	3	36	4.04e-05	416	-0.0661869	NA
ADCC3D	ADAMTS5	ADAMTS5	34	3	3	36	0.0003941	80	-0.642497	NA
ADCC3D	AK5	AK5	59	50	50	4	0.002878	20	-0.800297	Y
ADCC3D	ALDH1A1	ALDH1A1	65	1	1	39	0.002389	22	-0.736834	NA
ADCC3D	ALOX15	ALOX15	70	1	1	39	0.0001537	171	-0.481268	NA
ADCC3D	ANKRD22	ANKRD22	72	56	18.25	19	0.0166196	2	-0.805442	Y
ADCC3D	APOL6	ETV7	107	64	28.3333	13	0.00496853	13	-0.796866	Y
ADCC3D	ASPRV1	HIST1H4H	131	10	10	27	0.0013635	34	-0.736834	Y
ADCC3D	ATG10	ATG10	133	1	1	39	0.000157	169	-0.484698	NA
ADCC3D	ATP8B4	ATP8B4	143	1	1	39	-5.843e-05	1899	2.48261	NA
ADCC3D	B3GNT7	B3GNT7	152	2	2	37	-6.497e-06	1338	1.51695	NA
ADCC3D	BCL2L11	BCL2L11	170	1	1	39	-3.336e-05	1811	2.33168	NA
ADCC3D	BLVRA	BLVRA	186	2	2	37	0.0001164	212	-0.414374	NA
ADCC3D	BMPR1A	BMPR1A	189	1	1	39	0.0002221	133	-0.546446	NA
ADCC3D	C15orf57	C15orf57	210	3	3	36	0.0001	242	-0.364633	NA
ADCC3D	C18orf25	C18orf25	214	11	11	26	0.0002686	118	-0.594471	Y
ADCC3D	C2orf40	C2orf40	221	2	2	37	0.0001244	203	-0.429811	NA
ADCC3D	C4orf32	C4orf32	226	1	1	39	0.0005351	63	-0.66651	Y
ADCC3D	C9orf47	C9orf47	231	2	2	37	6.669e-05	326	-0.218841	NA
ADCC3D	CACNA1A	CACNA1A	239	7	7	31	0.00118	39	-0.721397	Y
ADCC3D	CACNA1E	CACNA1E	241	36	36	9	0.00144	32	-0.771138	Y
ADCC3D	CALHM6-AS1	IDO1	246	21	30.2857	12	0.00981267	8	-0.807157	NA
ADCC3D	CAMK1D	CAMK1D	247	1	1	39	0.0002963	104	-0.596187	NA
ADCC3D	CASP5	CASP5	99	2	1.5	38	0.000396203	79	-0.640782	Y
ADCC3D	CBS	CBS	261	1	1	39	-1.767e-05	1640	2.03838	NA
ADCC3D	CBX5	CBX5	263	1	1	39	3.714e-05	439	-0.0215915	NA
ADCC3D	CCDC153	CCDC153	271	1	1	39	-2.128e-05	1696	2.13443	NA
ADCC3D	CCDC65	CCDC65	278	1	1	39	0.0001512	172	-0.479552	Y
ADCC3D	CD274	ANKRD22	72	9	18.25	19	0.0166196	2	-0.805442	Y
ADCC3D	CD38	CD38	302	2	2	37	0.0001367	185	-0.460685	Y
ADCC3D	CD40	CD40	303	2	2	37	0.0001794	149	-0.522433	Y
ADCC3D	CD9	CD9	312	2	2	37	0.0001404	179	-0.470976	NA
ADCC3D	CEACAM1	CEACAM1	325	35	35	10	0.0041564	14	-0.800297	Y
ADCC3D	CELSR3	CELSR3	334	2	2	37	-2.462e-05	1738	2.20304	NA
ADCC3D	CEP128	CEP128	341	2	2	37	3.04e-05	489	0.0607386	NA
ADCC3D	CFAP58	CFAP58	351	5	5	33	0.0004094	77	-0.652789	Y
ADCC3D	CFAP97	CFAP97	352	1	1	39	1.934e-06	946	0.84802	NA
ADCC3D	CHM	CHM	362	7	7	31	-3.148e-05	1798	2.29566	NA
ADCC3D	CMPK2	RSAD2	397	2	3.6	35	0.00411472	15	-0.755701	Y
ADCC3D	CNOT4	CNOT4	399	1	1	39	-1.717e-05	1631	2.02294	NA
ADCC3D	CNPY3	CNPY3	400	7	7	31	2.379e-05	552	0.158506	NA
ADCC3D	CNST	CNST	401	2	2	37	0.0001496	173	-0.481268	NA
ADCC3D	COLGALT2	COLGALT2	411	2	2	37	0.0002912	107	-0.594471	Y
ADCC3D	CPA5	CPA5	420	1	1	39	6.398e-05	332	-0.205119	NA
ADCC3D	CSGALNACT1	CSGALNACT1	435	8	8	29	0.0003722	89	-0.639067	NA
ADCC3D	CTSB	CTSB	442	1	1	39	0.0001104	220	-0.397222	NA
ADCC3D	CTSL	CTSL	443	33	33	11	0.01408	3	-0.817449	Y
ADCC3D	CXCL10	IDO1	246	55	30.2857	12	0.00981267	8	-0.807157	Y
ADCC3D	CXCR6	CXCR6	451	1	1	39	0.002295	25	-0.731688	Y
ADCC3D	DAPK2	ABCC5	10	1	1.5	38	7.87793e-05	289	-0.280588	Y
ADCC3D	DENND1A	DENND1A	482	3	3	36	0.0003551	93	-0.6202	Y
ADCC3D	DENND2C	DENND2C	483	3	3	36	0.0003756	87	-0.630491	NA
ADCC3D	DHRSX	DHRSX	491	15	15	23	0.001307	36	-0.740264	NA
ADCC3D	DIRC2	DIRC2	495	6	6	32	3.326e-05	463	0.0075671	NA
ADCC3D	DKK3	DKK3	497	1	1	39	1.813e-05	616	0.282001	NA
ADCC3D	DOCK4	DOCK4	511	4	8	29	0.00342848	18	-0.760847	Y
ADCC3D	EFCAB2	LOC101930164	57	12	7.66667	30	0.00574487	12	-0.769423	Y
ADCC3D	EFHD2	EFHD2	535	3	3	36	0.0001378	183	-0.465831	NA
ADCC3D	EHBP1	EHBP1	538	1	1	39	-0.0001654	1954	2.57695	NA
ADCC3D	EPB41L3	EPB41L3	562	1	1	39	3.429e-05	456	0.0075671	Y
ADCC3D	EPPK1	EPPK1	569	1	1	39	0.0003812	86	-0.62706	Y
ADCC3D	ERAP2	ERAP2	573	1	1	39	0.0002547	122	-0.565313	NA
ADCC3D	ETV7	ETV7	107	3	28.3333	13	0.00496853	13	-0.796866	Y
ADCC3D	FAM118A	FAM118A	595	1	1	39	-5.445e-05	1889	2.46546	NA
ADCC3D	FAM122C	FAM122C	596	8	8	29	0.0001654	165	-0.508711	Y
ADCC3D	FAM26F	IDO1	246	46	30.2857	12	0.00981267	8	-0.807157	Y
ADCC3D	FAM72A	FAM72A	616	1	1	39	8.084e-05	282	-0.290879	NA
ADCC3D	FARP2	FARP2	623	1	1	39	6.954e-05	312	-0.239423	NA
ADCC3D	FBLN5	FBLN5	626	6	6	32	0.0001327	191	-0.45897	NA
ADCC3D	FBXO32	FBXO32	630	52	52	3	0.001043	40	-0.767708	Y
ADCC3D	FCER1A	FCER1A	634	1	1	39	0.0001767	153	-0.512141	NA
ADCC3D	FCGR1B	ANKRD22	72	7	18.25	19	0.0166196	2	-0.805442	Y
ADCC3D	FGF13	FGF13	646	38	38	8	0.001749	28	-0.779714	Y
ADCC3D	FGFR2	FGFR2	649	2	2	37	1.067e-06	977	0.897761	NA
ADCC3D	FHDC1	FHDC1	650	14	14	24	0.001244	38	-0.735119	Y
ADCC3D	FHIT	FHIT	651	6	6	32	0.001034	41	-0.716251	NA
ADCC3D	FRMD3	BATF2	106	46	17.3333	20	0.0104974	5	-0.798581	Y
ADCC3D	FRMD4A	FRMD4A	680	1	1	39	-1.562e-05	1605	1.97834	NA
ADCC3D	FSD1L	FSD1L	682	1	1	39	-4.596e-06	1252	1.37287	NA
ADCC3D	FUS	FUS	685	1	1	39	4.016e-05	419	-0.0558956	NA
ADCC3D	FZD2	FZD2	688	1	1	39	4.484e-05	392	-0.102206	NA
ADCC3D	GALNT2	GALNT2	696	2	2	37	-6.415e-05	1908	2.49462	NA
ADCC3D	GART	GART	697	1	1	39	-1.651e-05	1619	2.00236	NA
ADCC3D	GCNT2	GCNT2	706	15	15	23	0.000302	102	-0.62706	NA
ADCC3D	GOSR2	GOSR2	730	1	1	39	0.0003284	99	-0.604763	NA
ADCC3D	GPR34	GPR34	739	2	2	37	4.635e-05	389	-0.110782	Y
ADCC3D	GPR84	GPR84	692	68	68	2	0.00682358	10	-0.820879	Y
ADCC3D	GUCY1A3	GUCY1A3	756	8	8	29	2.209e-05	568	0.182518	NA
ADCC3D	HBD	HBD	772	2	2	37	1.431e-05	668	0.367761	NA
ADCC3D	HBG2	HBG1	773	1	1	39	-1.35927e-05	1561	1.90287	NA
ADCC3D	HEY1	HEY1	786	8	8	29	1.98e-05	589	0.218538	NA
ADCC3D	HIST1H1D	HIST1H1D	794	2	2	37	0.0009601	44	-0.70253	NA
ADCC3D	HIST1H3C	HIST1H3C	800	1	1	39	9.216e-05	255	-0.33719	NA
ADCC3D	HLA-DQB1	HLA-DQB1	807	49	49	5	7.975e-05	285	-0.344051	NA
ADCC3D	HLA-DRB1	HLA-DRB1	808	3	3	36	5.165e-06	840	0.661062	NA
ADCC3D	HPGD	HPGD	822	1	1	39	2.619e-05	530	0.134493	NA
ADCC3D	HSP90B1	HSP90B1	828	1	1	39	-4.261e-05	1860	2.41572	NA
ADCC3D	IFI27	IFI27	835	3	3	36	2.789e-05	513	0.100188	Y
ADCC3D	IFI44L	RSAD2	397	1	3.6	35	0.00411472	15	-0.755701	Y
ADCC3D	IFIT1	RSAD2	397	1	3.6	35	0.00411472	15	-0.755701	Y
ADCC3D	IFIT5	IDO1	246	1	30.2857	12	0.00981267	8	-0.807157	Y
ADCC3D	IGHM	IGHD	309	1	1	39	0.000113117	215	-0.405798	NA
ADCC3D	IGKJ5	IGKJ5	851	2	2	37	0.0002738	115	-0.58075	NA
ADCC3D	IKZF3	IKZF3	865	1	1	39	7.571e-05	295	-0.268582	NA
ADCC3D	IL15RA	CCRL2	29	1	1	39	0.0031822	19	-0.741979	Y
ADCC3D	IRF5	IRF5	884	20	20	17	0.0001412	178	-0.506996	NA
ADCC3D	JDP2	JDP2	903	1	1	39	-3.922e-05	1839	2.3797	NA
ADCC3D	JUP	JUP	907	1	1	39	-1.21e-05	1527	1.84456	NA
ADCC3D	KDM5D	KDM5D	920	1	1	39	0.000459	68	-0.657934	NA
ADCC3D	KIAA0391	KIAA0391	924	1	1	39	6.187e-05	338	-0.194828	NA
ADCC3D	KIAA1324	KIAA1324	928	3	3	36	2.233e-05	562	0.184234	NA
ADCC3D	KIR3DL2	KIR3DL2	937	1	1	39	0.0001731	155	-0.508711	NA
ADCC3D	KLHDC7B	KLHDC7B	946	26	26	15	0.0002871	109	-0.628776	Y
ADCC3D	KLHDC8B	KLHDC8B	947	10	10	27	0.0005059	64	-0.685378	NA
ADCC3D	KMO	KMO	953	7	7	31	0.0001268	200	-0.445248	Y
ADCC3D	KYNU	KYNU	958	13	13	25	0.0006365	56	-0.70253	NA
ADCC3D	LAX1	LAX1	963	39	39	7	0.000283	111	-0.639067	NA
ADCC3D	LEF1-AS1	LEF1-AS1	967	1	1	39	2.2485e-05	559	0.184234	NA
ADCC3D	LEPR	LEPR	968	4	4	34	2.393e-05	551	0.161936	NA
ADCC3D	LILRB4	LILRB4	978	8	8	29	0.0001362	186	-0.472692	Y
ADCC3D	LIMK2	CASP5	99	1	1.5	38	0.000396203	79	-0.640782	Y
ADCC3D	LINC00494	LINC00494	984	1	1	39	-9.026e-05	1935	2.54436	NA
ADCC3D	LINC00957	LINC00957	993	2	2	37	-1.329e-05	1555	1.88915	NA
ADCC3D	LIPA	RSAD2	397	2	3.6	35	0.00411472	15	-0.755701	NA
ADCC3D	LOC100996286	LOC100996286	1026	2	2	37	2.708e-05	521	0.115625	NA
ADCC3D	LOC100996756	LOC100996756	1029	2	2	37	0.0003412	96	-0.613339	NA
ADCC3D	LOC101927268	LOC101927268	1033	4	4	34	9.183e-05	258	-0.34062	NA
ADCC3D	LOC101929072	LOC101929072	1045	27	27	14	0.00101	42	-0.74541	NA
ADCC3D	LOC102723335	LOC102723335	1049	8	8	29	1.076e-05	720	0.44323	NA
ADCC3D	LOC102724714	LOC102724714	1056	4	4	34	0.002383	23	-0.743695	NA
ADCC3D	LOC102725200	LOC102725200	1059	1	1	39	0.0001995	143	-0.529293	NA
ADCC3D	LOC105369199	LOC105369199	1060	1	1	39	4.763e-05	384	-0.115928	NA
ADCC3D	LOC105372733	LOC105372733	1072	1	1	39	-1.998e-05	1680	2.10698	NA
ADCC3D	LOC105373098	DOCK4	511	12	8	29	0.00342848	18	-0.760847	NA
ADCC3D	LOC105375677	LOC105375677	1083	1	1	39	1.251e-05	699	0.424363	NA
ADCC3D	LOC105379752	LOC105379752	1088	1	1	39	2.617e-05	531	0.136208	NA
ADCC3D	LOC339988	LOC339988	1095	1	1	39	0.0001334	189	-0.450394	Y
ADCC3D	LOC441528	LOC441528	1101	1	1	39	-4.757e-05	1875	2.44145	NA
ADCC3D	LOC645513	LOC645513	1104	1	1	39	-6.428e-07	1052	1.02983	NA
ADCC3D	LRRC37A	LRRC37A	1112	1	1	39	0.0001703	159	-0.50185	NA
ADCC3D	LRRN3	LRRN3	1120	1	1	39	0.0008156	49	-0.690523	NA
ADCC3D	LY6E	LY6E	1130	19	19	18	0.0002382	127	-0.592756	Y
ADCC3D	MAP4K3	MAP4K3	1145	1	1	39	-2.258e-05	1714	2.1653	NA
ADCC3D	MAP7	MAP7	1146	35	35	10	0.0002253	130	-0.601332	NA
ADCC3D	MARC1	MARC1	1152	1	1	39	2.411e-05	548	0.165366	NA
ADCC3D	MCTP1	MCTP1	1168	7	7	31	0.0003054	101	-0.615054	NA
ADCC3D	MEGF6	MEGF6	1173	6	6	32	6.186e-05	339	-0.205119	NA
ADCC3D	METTL6	METTL6	1180	1	1	39	0.000225	131	-0.549876	NA
ADCC3D	MIATNB	MIATNB	1189	2	2	37	0.0003836	85	-0.632206	NA
ADCC3D	MICAL3	MICAL3	1191	8	8	29	0.0002783	113	-0.597902	NA
ADCC3D	MINCR	MINCR	1194	1	1	39	-2.592e-05	1751	2.22876	NA
ADCC3D	MRC1	MRC1	1218	1	1	39	-2.147e-06	1123	1.15161	NA
ADCC3D	MS4A14	MS4A14	1227	3	3	36	7.791e-06	773	0.546143	NA
ADCC3D	MS4A4A	MS4A4A	1229	2	2	37	0.0003008	103	-0.601332	NA
ADCC3D	MTDHP4	MTDHP4	1233	1	1	39	-7.788e-05	1924	2.52549	NA
ADCC3D	MTHFSD	MTHFSD	1234	1	1	39	-2.434e-05	1736	2.20304	NA
ADCC3D	MYOF	SLAMF8	632	1	14	24	0.010341	7	-0.78829	Y
ADCC3D	NASP	NASP	1262	1	1	39	1.874e-05	606	0.264849	NA
ADCC3D	NCAPH2	SCO2	618	10	9	28	0.00386935	17	-0.764277	Y
ADCC3D	NEXN	NEXN	1277	4	4	34	0.002695	21	-0.747125	Y
ADCC3D	NME7	NME7	1289	4	4	34	0.0002164	135	-0.551591	NA
ADCC3D	NOV	NOV	1293	3	3	36	0.000109	223	-0.397222	Y
ADCC3D	NPAT	NPAT	1294	4	4	34	0.0001053	229	-0.390361	NA
ADCC3D	NRN1	NRN1	1306	16	16	22	0.001599	29	-0.753986	Y
ADCC3D	NT5C3B	NT5C3B	1308	2	2	37	6.234e-05	337	-0.199973	NA
ADCC3D	NUDT4	NUDT4	1313	2	2	37	1.416e-05	671	0.372907	NA
ADCC3D	NUP50-AS1	NUP50-AS1	1316	20	20	17	0.010625	4	-0.805442	Y
ADCC3D	ODF3B	SCO2	618	3	9	28	0.00386935	17	-0.764277	Y
ADCC3D	OLFM4	OLFM4	1320	1	1	39	3.583e-06	886	0.745107	NA
ADCC3D	OR2A20P	OR2A20P	1322	3	3	36	0.0004373	73	-0.654504	NA
ADCC3D	P2RX7	P2RX7	1334	4	3	36	0.0004098	76	-0.649358	Y
ADCC3D	P2RY14	IDO1	246	9	30.2857	12	0.00981267	8	-0.807157	Y
ADCC3D	PAM	PAM	1341	1	1	39	5.851e-05	348	-0.177676	NA
ADCC3D	PASK	TMEM204	1274	2	1.5	38	0.00125668	37	-0.712821	Y
ADCC3D	PCBP1-AS1	PCBP1-AS1	1349	1	1	39	0.0001006	241	-0.361203	Y
ADCC3D	PGM5	PGM5	1375	3	3	36	-2.548e-05	1745	2.21333	NA
ADCC3D	PLGLB2	PLGLB2	1406	1	1	39	-6.662e-05	1914	2.50834	NA
ADCC3D	PMP22	PMP22	1413	1	1	39	-5.317e-06	1292	1.44148	NA
ADCC3D	PRRG4	ETV7	107	18	28.3333	13	0.00496853	13	-0.796866	Y
ADCC3D	PTGDR2	PTGDR2	1462	2	2	37	0.0003485	94	-0.616769	NA
ADCC3D	PTPRN2	PTPRN2	1470	3	3	36	-3.923e-05	1840	2.37627	NA
ADCC3D	RAB36	RAB36	1482	2	2	37	2.627e-05	527	0.125917	NA
ADCC3D	RBBP4	RBBP4	1492	1	1	39	2.48e-05	544	0.158506	NA
ADCC3D	RGS1	RGS1	1503	2	2	37	0.000484	65	-0.66651	Y
ADCC3D	RMDN1	RMDN1	1508	1	1	39	5.578e-05	355	-0.165669	NA
ADCC3D	RMI2	RMI2	1509	3	3	36	0.001418	33	-0.723112	Y
ADCC3D	RNF130	RNF130	1517	1	1	39	5.919e-06	821	0.633619	NA
ADCC3D	RNF213	RNF213	1522	17	17	21	0.008505	9	-0.790005	Y
ADCC3D	RNU6-37P	RNU6-37P	1524	5	5	33	0.0001092	222	-0.404083	NA
ADCC3D	RTP4	RSAD2	397	12	3.6	35	0.00411472	15	-0.755701	Y
ADCC3D	S100P	ORM1	1324	2	2	37	9.256e-06	746	0.501547	NA
ADCC3D	S1PR5	ADGRG1	39	1	1	39	6.691e-05	325	-0.217125	Y
ADCC3D	SAMD4A	IDO1	246	70	30.2857	12	0.00981267	8	-0.807157	Y
ADCC3D	SCAPER	SCAPER	1559	3	3	36	4.068e-05	415	-0.0679021	NA
ADCC3D	SCARB2	SCARB2	1560	41	41	6	0.01039	6	-0.820879	Y
ADCC3D	SCO2	SCO2	618	14	9	28	0.00386935	17	-0.764277	Y
ADCC3D	SECTM1	ANKRD22	72	1	18.25	19	0.0166196	2	-0.805442	NA
ADCC3D	SEPT10	SEPT10	1574	2	2	37	2.798e-05	512	0.100188	NA
ADCC3D	SERPINE2	SERPINE2	1581	3	3	36	-1.21e-05	1527	1.83941	NA
ADCC3D	SESTD1	SESTD1	1584	70	70	1	0.001321	35	-0.779714	Y
ADCC3D	SHTN1	P2RX7	1334	2	3	36	0.0004098	76	-0.649358	NA
ADCC3D	SIPA1L1	SIPA1L1	1601	4	4	34	0.00153	30	-0.731688	Y
ADCC3D	SIRPD	SIRPD	1603	8	8	29	0.001521	31	-0.738549	Y
ADCC3D	SLAMF7	SLAMF7	1606	6	6	32	0.0007422	52	-0.697384	Y
ADCC3D	SLAMF8	SLAMF8	632	27	14	24	0.010341	7	-0.78829	Y
ADCC3D	SLC16A7	SLC16A7	1612	1	1	39	-2.01e-05	1681	2.1087	NA
ADCC3D	SLC9A7	SLC9A7	1638	1	1	39	2.149e-05	571	0.204816	NA
ADCC3D	SLITRK4	SLITRK4	1643	5	5	33	7.114e-05	305	-0.261721	NA
ADCC3D	SLPI	SLPI	1382	2	2	37	-1.05667e-05	1476	1.75365	NA
ADCC3D	SMCO4	LOC101930164	57	3	7.66667	30	0.00574487	12	-0.769423	Y
ADCC3D	SNCA	SLC4A1	563	1	1	39	6.7092e-05	322	-0.222271	NA
ADCC3D	SPATA20	SPATA20	1669	1	1	39	6.648e-05	327	-0.213695	NA
ADCC3D	SPRY1	SPRY1	1679	1	1	39	0.0001378	183	-0.460685	NA
ADCC3D	SRGAP2	SRGAP2	1684	2	2	37	0.0001072	227	-0.388646	NA
ADCC3D	SSPN	SSPN	1695	1	1	39	8.851e-05	265	-0.320038	Y
ADCC3D	STAT1	BATF2	106	3	17.3333	20	0.0104974	5	-0.798581	Y
ADCC3D	STX18-AS1	STX18-AS1	1709	1	1	39	6.295e-05	336	-0.198258	NA
ADCC3D	STXBP5	STXBP5	1711	1	1	39	-8.782e-06	1417	1.65588	NA
ADCC3D	SYNE1	SYNE1	1721	3	3	36	-1.652e-06	1104	1.11388	NA
ADCC3D	TARP	FGFBP2	444	1	1	39	0.000209981	137	-0.539585	NA
ADCC3D	TBRG1	TBRG1	1734	20	20	17	0.0001007	240	-0.400653	NA
ADCC3D	TBX21	ADGRG1	39	1	1	39	6.691e-05	325	-0.217125	Y
ADCC3D	TCL1A	TCL1A	1740	1	1	39	-4.592e-06	1251	1.37116	NA
ADCC3D	TCP11L2	TCP11L2	1742	1	1	39	-1.768e-05	1641	2.04009	NA
ADCC3D	TFEC	IDO1	246	10	30.2857	12	0.00981267	8	-0.807157	Y
ADCC3D	TICAM2	TICAM2	1759	1	1	39	0.000244	124	-0.561882	NA
ADCC3D	TJP2	TJP2	1763	2	2	37	-0.0001165	1949	2.56494	NA
ADCC3D	TKTL1	TKTL1	1764	1	1	39	9.025e-05	260	-0.328614	Y
ADCC3D	TLR7	TLR7	1769	4	4	34	0.0003348	98	-0.615054	Y
ADCC3D	TMEM176A	TMEM176A	1775	2	2	37	1.76e-05	623	0.290577	NA
ADCC3D	TMEM204	TMEM204	1274	1	1.5	38	0.00125668	37	-0.712821	Y
ADCC3D	TOP2A	TOP2A	1802	1	1	39	0.0001288	196	-0.438387	NA
ADCC3D	TRAV13-2	TRAV13-2	1819	1	1	39	2.8605e-05	509	0.0984732	NA
ADCC3D	TRAV25	TRAV25	1825	1	1	39	7.99e-05	284	-0.287449	NA
ADCC3D	TRIM13	TRIM13	1836	1	1	39	8.983e-06	752	0.515269	NA
ADCC3D	TRIM6	TRIM6	1840	24	24	16	0.02332	1	-0.812303	Y
ADCC3D	TRPC1	TRPC1	1845	1	1	39	0.0001556	170	-0.482983	NA
ADCC3D	USP6NL	USP6NL	1896	9	9	28	6.702e-05	323	-0.239423	NA
ADCC3D	USP9Y	USP9Y	1897	1	1	39	0.0008502	47	-0.693954	NA
ADCC3D	VAMP5	LOC101930164	57	8	7.66667	30	0.00574487	12	-0.769423	Y
ADCC3D	VPS35	VPS35	1909	2	2	37	-7.019e-05	1920	2.5152	NA
ADCC3D	VPS50	VPS50	1910	3	3	36	5.783e-05	353	-0.174245	NA
ADCC3D	VSIG10	VSIG10	1912	17	17	21	0.002353	24	-0.764277	NA
ADCC3D	WARS	BATF2	106	3	17.3333	20	0.0104974	5	-0.798581	Y
ADCC3D	WDR41	WDR41	1918	2	2	37	8.151e-05	280	-0.29774	NA
ADCC3D	YEATS2	YEATS2	1931	16	16	22	0.000307	100	-0.632206	NA
ADCC3D	YWHAZ	YWHAZ	1934	1	1	39	9.842e-06	736	0.487826	NA
ADCC3D	ZBTB25	ZBTB25	1941	1	1	39	2.544e-05	536	0.144784	NA
ADCC3D	ZFR	ZFR	1954	2	2	37	2.552e-05	535	0.139638	NA
ADCC3D	ZG16B	ZG16B	1956	1	1	39	-2.282e-05	1717	2.17045	NA
ADCC3D	ZNF662	ZNF662	1991	2	2	37	0.0001395	182	-0.465831	NA
ADCC3D	ZNF697	ZNF697	1995	1	1	39	1.147e-05	710	0.44323	NA
ADCC3D	ZNF703	ZNF703	1996	1	1	39	2.598e-05	533	0.139638	NA
ADCP_Score	AARS2	AARS2	4	1	1	38	-3.801e-05	1816	2.05531	NA
ADCP_Score	AATBC	AATBC	5	37	37	9	0.000661	30	-0.96665	NA
ADCP_Score	ABCC13	ABCC13	8	2	2	36	8.824e-05	185	-0.663622	NA
ADCP_Score	ABCG1	ABCG1	13	10	10	27	-1.778e-05	1553	1.5991	NA
ADCP_Score	ADAMTS17	ADAMTS17	33	2	2	36	5.892e-05	255	-0.547072	NA
ADCP_Score	ADAMTS5	ADAMTS5	34	6	6	31	-0.0001437	1927	2.22847	NA
ADCP_Score	ADTRP	ADTRP	45	7	7	30	-8.522e-06	1291	1.16787	NA
ADCP_Score	AFF1	GNB4	47	1	1	38	0.000112858	149	-0.720231	Y
ADCP_Score	AGER	AGER	49	16	16	22	0.0001039	161	-0.726891	NA
ADCP_Score	AGTPBP1	AGTPBP1	52	36	36	10	8.667e-06	689	0.132244	NA
ADCP_Score	AIM2	LOC101930164	57	1	2.5	35	0.00640688	7	-0.961655	Y
ADCP_Score	ALDH1A1	ALDH1A1	65	5	5	32	0.0002521	68	-0.865086	NA
ADCP_Score	ALG14	ALG14	67	1	1	38	-7.388e-07	971	0.648392	NA
ADCP_Score	ALS2CR12	ALS2CR12	75	3	3	34	-1.822e-05	1565	1.63074	NA
ADCP_Score	ANGEL2	ANGEL2	82	1	1	38	-2.08e-05	1617	1.72398	NA
ADCP_Score	ANKDD1A	ANKDD1A	85	1	1	38	-1.47e-05	1480	1.49587	NA
ADCP_Score	ANKRD22	ANKRD22	72	19	9	28	0.00794465	5	-0.97664	Y
ADCP_Score	APOL6	ETV7	107	4	4	33	0.00526045	9	-0.961655	Y
ADCP_Score	ASF1B	ASF1B	127	1	1	38	0.0001398	125	-0.760191	NA
ADCP_Score	ASGR1	ASGR2	128	3	3	34	0.00022335	74	-0.851766	NA
ADCP_Score	ASH1L-AS1	ASH1L-AS1	129	2	2	36	-4.568e-06	1141	0.92811	NA
ADCP_Score	B3GNTL1	B3GNTL1	153	1	1	38	0.0005043	38	-0.905045	NA
ADCP_Score	BATF2	BATF2	106	2	15.625	23	0.0407032	1	-0.991625	Y
ADCP_Score	BCL2L11	BCL2L11	170	2	2	36	-7.201e-06	1244	1.0996	NA
ADCP_Score	BIRC5	BIRC5	182	1	1	38	2.861e-05	419	-0.270684	NA
ADCP_Score	BLOC1S5-TXNDC5	BLOC1S5-TXNDC5	185	22	22	18	0.00013265	133	-0.780171	NA
ADCP_Score	BMP8B	BMP8B	188	9	9	28	8.762e-05	186	-0.675277	NA
ADCP_Score	BMPR1A	BMPR1A	189	4	4	33	4.51e-05	306	-0.467153	NA
ADCP_Score	C15orf54	C15orf54	209	14	14	24	-2.284e-05	1655	1.76394	NA
ADCP_Score	C17orf100	C17orf100	212	9	9	28	9.507e-05	178	-0.688596	NA
ADCP_Score	C17orf97	C17orf97	213	1	1	38	3.769e-05	346	-0.392228	NA
ADCP_Score	C18orf25	C18orf25	214	38	38	8	0.001689	21	-0.9833	Y
ADCP_Score	C20orf197	C20orf197	220	3	3	34	-5.763e-06	1186	0.999705	NA
ADCP_Score	CA2	CA2	234	1	1	38	2.317e-05	465	-0.194094	NA
ADCP_Score	CACNA1E	CACNA1E	241	94	94	1	0.01207	4	-1.02326	Y
ADCP_Score	CAMK1D	CAMK1D	247	1	1	38	0.0005152	36	-0.908375	NA
ADCP_Score	CAPZA1	CAPZA1	254	1	1	38	6.621e-05	226	-0.592027	NA
ADCP_Score	CCDC153	CCDC153	271	1	1	38	0.0001011	164	-0.695256	NA
ADCP_Score	CCDC163P	CCDC163P	272	1	1	38	1.603e-05	565	-0.0275949	NA
ADCP_Score	CCDC58	CCDC58	277	1	1	38	5.537e-07	935	0.588452	NA
ADCP_Score	CCDC7	CCDC7	279	6	6	31	1.012e-06	907	0.530177	NA
ADCP_Score	CCDC91	CCDC91	282	1	1	38	-1.32e-05	1434	1.41928	NA
ADCP_Score	CDH2	CDH2	320	2	2	36	-2.725e-05	1720	1.89214	NA
ADCP_Score	CEACAM1	CEACAM1	325	34	17.6667	20	0.0121576	3	-0.99329	Y
ADCP_Score	CEACAM8	CEACAM8	329	1	1	38	5.484e-06	770	0.313728	NA
ADCP_Score	CENPU	CENPU	338	1	1	38	8.428e-06	695	0.188854	NA
ADCP_Score	CEP55	CEP55	343	2	2	36	0.000232	70	-0.855096	NA
ADCP_Score	CETN3	CETN3	350	3	3	34	1.913e-05	520	-0.109179	NA
ADCP_Score	CHI3L2	CHI3L2	360	1	1	38	-6.672e-06	1229	1.07796	NA
ADCP_Score	CHST7	CHST7	368	4	4	33	0.0001796	94	-0.820131	NA
ADCP_Score	CLCC1	CLCC1	372	25	25	17	3.854e-05	337	-0.442178	NA
ADCP_Score	CLECL1	CLECL1	385	1	1	38	0.0002141	77	-0.840111	NA
ADCP_Score	CLN8	CLN8	391	1	1	38	-3.627e-07	959	0.628412	NA
ADCP_Score	CLTA	CLTA	392	2	2	36	5.425e-05	270	-0.522097	NA
ADCP_Score	CNPY3	CNPY3	400	18	18	19	9.956e-05	166	-0.723561	NA
ADCP_Score	COCH	COCH	406	1	1	38	7.823e-07	923	0.568472	NA
ADCP_Score	COLGALT2	COLGALT2	411	6	6	31	9.922e-05	168	-0.700251	Y
ADCP_Score	COPB1	COPB1	415	5	5	32	0.0007674	28	-0.931685	NA
ADCP_Score	CPM	CPM	426	5	5	32	1.803e-05	533	-0.0908645	NA
ADCP_Score	CPT1A	CPT1A	427	9	9	28	0.0002148	76	-0.858426	NA
ADCP_Score	CRP_modality	CRP_modality	2019	1	1	38	-2.555e-05	1697	1.85718	NA
ADCP_Score	CYP1B1	CYP1B1	454	1	1	38	0.0002947	59	-0.87008	NA
ADCP_Score	DHRS9	CEACAM1	325	17	17.6667	20	0.0121576	3	-0.99329	Y
ADCP_Score	DHRSX	DHRSX	491	4	4	33	0.0004425	41	-0.908375	NA
ADCP_Score	DIRC2	DIRC2	495	14	14	24	1.317e-05	605	0.0156949	NA
ADCP_Score	DOCK7	DOCK7	513	1	1	38	3.427e-05	372	-0.348938	NA
ADCP_Score	ECRP	ECRP	533	1	1	38	-2.599e-05	1707	1.87383	NA
ADCP_Score	EFCAB2	LOC101930164	57	4	2.5	35	0.00640688	7	-0.961655	Y
ADCP_Score	EGF	EGF	536	1	1	38	-1.21e-05	1405	1.371	NA
ADCP_Score	EHD3	EHD3	539	6	6	31	3.386e-05	373	-0.358928	NA
ADCP_Score	EIF4G3	EIF4G3	542	1	1	38	0.0008766	24	-0.928355	Y
ADCP_Score	ENDOD1	ENDOD1	555	1	1	38	-2.814e-05	1729	1.91046	NA
ADCP_Score	ERAP2	ERAP2	573	1	1	38	0.0001231	138	-0.738546	NA
ADCP_Score	ERLEC1	ERLEC1	576	1	1	38	3.649e-05	355	-0.377243	NA
ADCP_Score	ESAM	ESAM	580	1	1	38	0.0001269	135	-0.743541	NA
ADCP_Score	F13A1	F13A1	590	1	1	38	4.44e-05	310	-0.452168	NA
ADCP_Score	FAM184A	FAM184A	607	1	1	38	-1.042e-05	1357	1.29108	NA
ADCP_Score	FAM213A	FAM213A	611	2	2	36	-5.325e-06	1172	0.979725	NA
ADCP_Score	FAM98A	FAM98A	617	4	4	33	-4.048e-06	1116	0.88149	NA
ADCP_Score	FASLG	FASLG	624	1	1	38	2.195e-05	481	-0.167454	NA
ADCP_Score	FCGR1B	ANKRD22	72	7	9	28	0.00794465	5	-0.97664	Y
ADCP_Score	FGF13	FGF13	646	14	14	24	6.431e-05	231	-0.607012	Y
ADCP_Score	FGFR2	FGFR2	649	13	13	25	1.107e-05	643	0.0806296	NA
ADCP_Score	FHIT	FHIT	651	2	2	36	-1.159e-05	1391	1.34436	NA
ADCP_Score	FRMD3	BATF2	106	67	15.625	23	0.0407032	1	-0.991625	Y
ADCP_Score	FSD1L	FSD1L	682	1	1	38	1.357e-05	598	0.0273498	NA
ADCP_Score	FXYD6	FXYD6	687	1	1	38	6.361e-06	736	0.257119	NA
ADCP_Score	GALNT2	GALNT2	696	1	1	38	2.072e-05	501	-0.134154	NA
ADCP_Score	GART	GART	697	1	1	38	-3.917e-06	1112	0.883155	NA
ADCP_Score	GAS7	GAS7	699	1	1	38	0.004077	12	-0.948335	Y
ADCP_Score	GBP1	BATF2	106	1	15.625	23	0.0407032	1	-0.991625	Y
ADCP_Score	GBP5	BATF2	106	1	15.625	23	0.0407032	1	-0.991625	Y
ADCP_Score	GPR84	GPR84	692	9	9	28	0.00245476	14	-0.961655	Y
ADCP_Score	GRB10	GRB10	744	1	1	38	2.303e-05	467	-0.190764	NA
ADCP_Score	HBD	HBD	772	4	4	33	2.115e-05	491	-0.159129	NA
ADCP_Score	HEXIM2	HEXIM2	785	10	10	27	1.359e-05	597	0.00736994	NA
ADCP_Score	HIST1H2AE	HIST1H2AE	796	2	2	36	2.535e-05	448	-0.225729	NA
ADCP_Score	HIST1H4H	HIST1H4H	131	2	2	36	0.000152067	117	-0.776841	Y
ADCP_Score	HLA-DOB	HLA-DOB	804	1	1	38	1.971e-06	871	0.481892	NA
ADCP_Score	HLA-DPA1	HLA-DPA1	805	2	2	36	0.0002585	67	-0.860091	Y
ADCP_Score	HLA-DQA1	HLA-DQA1	806	5	5	32	3.4845e-06	822	0.390318	NA
ADCP_Score	HLA-DQB1	HLA-DQB1	807	30	30	12	0.00016435	105	-0.836781	NA
ADCP_Score	HLA-DRB1	HLA-DRB1	808	2	2	36	-9.54e-07	980	0.660047	NA
ADCP_Score	HOTAIRM1	HOTAIRM1	818	4	4	33	7.423e-05	208	-0.630322	NA
ADCP_Score	HPGD	HPGD	822	2	2	36	0.0001196	143	-0.733551	NA
ADCP_Score	HRK	HRK	827	1	1	38	-4.094e-06	1119	0.89481	NA
ADCP_Score	HTR7P1	HTR7P1	831	1	1	38	-4.176e-05	1840	2.09527	NA
ADCP_Score	ICAM4	ICAM4	833	16	16	22	-3.203e-05	1760	1.93543	NA
ADCP_Score	IGF2BP3	IGF2BP3	841	2	2	36	-2.135e-06	1027	0.738301	Y
ADCP_Score	IGHV3-7	IGHV3-7	848	2	2	36	3.259e-05	384	-0.332288	NA
ADCP_Score	IGKV1D-13	IGKV1-17	850	4	4	33	1.57486e-05	569	-0.0292599	NA
ADCP_Score	IGKV1OR1-1	IGKV1OR1-1	853	1	1	38	1.1315e-05	640	0.0972795	NA
ADCP_Score	IGKV2-28	IGKV1OR2-108	854	4	4	33	-2.03325e-06	1024	0.728311	NA
ADCP_Score	IGKV4-1	IGKV4-1	855	10	10	27	0.00018715	89	-0.838446	NA
ADCP_Score	IGLV4-60	IGLV4-60	862	1	1	38	4.999e-05	287	-0.490462	NA
ADCP_Score	IL15RA	CCRL2	29	86	86	2	0.0013716	23	-0.98996	Y
ADCP_Score	IRF5	IRF5	884	2	2	36	5.148e-06	776	0.320388	NA
ADCP_Score	JDP2	JDP2	903	1	1	38	6.61e-06	726	0.240469	NA
ADCP_Score	KCTD15	KCTD15	917	2	2	36	-1.907e-05	1586	1.66903	NA
ADCP_Score	KIAA0101	KIAA0101	921	1	1	38	0.0003819	50	-0.885065	NA
ADCP_Score	KIAA0319	KIAA0319	923	1	1	38	2.974e-05	411	-0.284004	NA
ADCP_Score	KIAA0391	KIAA0391	924	2	2	36	-1.675e-05	1530	1.57579	NA
ADCP_Score	KIF11	KIF11	933	10	10	27	6.851e-05	216	-0.626992	NA
ADCP_Score	KLHDC8B	KLHDC8B	947	1	1	38	7.7e-05	203	-0.630322	NA
ADCP_Score	KYNU	KYNU	958	2	2	36	0.0001587	109	-0.790161	NA
ADCP_Score	LAX1	LAX1	963	3	3	34	5.277e-05	280	-0.508777	NA
ADCP_Score	LOC100130357	LOC100130357	1014	9	9	28	4.84e-05	291	-0.500452	NA
ADCP_Score	LOC105372733	LOC105372733	1072	2	2	36	-2.367e-05	1675	1.81722	NA
ADCP_Score	LOC105373098	DOCK4	511	12	12	26	0.00213964	17	-0.95999	NA
ADCP_Score	LOC105374872	LOC105374872	1078	1	1	38	-5.241e-06	1171	0.98139	NA
ADCP_Score	LOC105374984	LOC105374984	1079	1	1	38	0.0001337	132	-0.748536	NA
ADCP_Score	LOC400499	LOC400499	1100	2	2	36	0.0007727	26	-0.928355	Y
ADCP_Score	LOC645984	LOC645984	1105	1	1	38	0.0001354	130	-0.751866	Y
ADCP_Score	LRRC6	LRRC6	1115	3	3	34	0.0003392	52	-0.888395	NA
ADCP_Score	LTBP2	LTBP2	1126	1	1	38	0.0002663	66	-0.858426	NA
ADCP_Score	LUNAR1	LUNAR1	1129	3	3	34	-2.447e-05	1688	1.83553	NA
ADCP_Score	MAP7	MAP7	1146	5	5	32	3.899e-05	334	-0.422198	NA
ADCP_Score	MARVELD1	MARVELD1	1158	1	1	38	6.604e-05	227	-0.590362	NA
ADCP_Score	MCTP1	MCTP1	1168	1	1	38	4.328e-05	316	-0.442178	NA
ADCP_Score	METTL22	METTL22	1179	1	1	38	-1.156e-05	1390	1.34602	NA
ADCP_Score	MGC40069	MGC40069	1187	7	7	30	3.704e-05	352	-0.395558	NA
ADCP_Score	MKL1	MKL1	1202	1	1	38	0.0001049	158	-0.705246	NA
ADCP_Score	MMP8	MMP8	1209	2	2	36	-1.907e-05	1586	1.66903	NA
ADCP_Score	MRC1	MRC1	1218	2	2	36	3.647e-05	356	-0.378908	NA
ADCP_Score	MRC2	MRC2	1219	1	1	38	0.0002692	64	-0.861756	NA
ADCP_Score	MRPL30	MRPL30	1221	1	1	38	5.211e-05	282	-0.498787	NA
ADCP_Score	MS4A14	MS4A14	1227	69	69	4	0.0003098	57	-0.93002	NA
ADCP_Score	MS4A4A	MS4A4A	1229	1	1	38	-4.345e-05	1850	2.11192	NA
ADCP_Score	MS4A7	MS4A7	1230	6	6	31	7.076e-05	213	-0.625327	NA
ADCP_Score	MTHFSD	MTHFSD	1234	1	1	38	-0.000123	1925	2.23679	NA
ADCP_Score	MUC20	MUC20	1238	16	16	22	9.801e-05	173	-0.706911	NA
ADCP_Score	MUC8	MUC8	1240	8	8	29	6.204e-05	238	-0.587032	NA
ADCP_Score	MYO5C	MYO5C	1246	17	17	21	-8.443e-05	1918	2.19683	NA
ADCP_Score	MYOF	SLAMF8	632	5	8	29	0.00212132	18	-0.95333	Y
ADCP_Score	N4BP2L1	N4BP2L1	1252	4	4	33	0.0001261	136	-0.750201	NA
ADCP_Score	NAP1L3	NAP1L3	1257	2	2	36	-2.945e-05	1744	1.9321	NA
ADCP_Score	NAV1	NAV1	1263	4	4	33	8.46e-06	693	0.177199	NA
ADCP_Score	NCAPH2	SCO2	618	3	27.25	15	0.00708835	6	-0.99662	Y
ADCP_Score	NCK1	NCK1	1266	1	1	38	-2.584e-05	1704	1.86883	NA
ADCP_Score	NDUFAF4	NDUFAF4	1269	8	8	29	0.0001931	83	-0.845106	NA
ADCP_Score	NFE4	NFE4	1278	7	7	30	1.188e-05	631	0.0689746	NA
ADCP_Score	NKX3-1	NKX3-1	1286	6	6	31	0.0001226	139	-0.748536	NA
ADCP_Score	NMNAT3	NMNAT3	1291	1	1	38	7.352e-05	210	-0.618667	NA
ADCP_Score	NPCDR1	NPCDR1	1295	1	1	38	2.078e-05	500	-0.135819	NA
ADCP_Score	NR6A1	NR6A1	1303	1	1	38	0.0001713	97	-0.806811	NA
ADCP_Score	NRN1	NRN1	1306	1	1	38	0.0004408	43	-0.89672	Y
ADCP_Score	NSUN7	NSUN7	1307	61	61	5	5.23e-05	281	-0.555397	NA
ADCP_Score	NUP50-AS1	NUP50-AS1	1316	29	29	13	0.014065	2	-1.00661	Y
ADCP_Score	ODF3B	SCO2	618	3	27.25	15	0.00708835	6	-0.99662	Y
ADCP_Score	OLFM4	OLFM4	1320	1	1	38	-2.244e-05	1650	1.77892	NA
ADCP_Score	OSBPL10	OSBPL10	1327	1	1	38	-1.417e-05	1465	1.4709	NA
ADCP_Score	P2RX7	P2RX7	1334	28	28	14	8.608e-05	190	-0.691926	Y
ADCP_Score	P2RY14	IDO1	246	1	1.5	37	0.00381463	13	-0.948335	Y
ADCP_Score	PALLD	PALLD	1340	10	10	27	0.0001179	145	-0.745206	NA
ADCP_Score	PAM	PAM	1341	2	2	36	5.34e-05	277	-0.510442	NA
ADCP_Score	PARP14	IDO1	246	2	1.5	37	0.00381463	13	-0.948335	Y
ADCP_Score	PDK4	PDK4	1360	7	7	30	-5.931e-05	1891	2.16686	NA
ADCP_Score	PDPR	PDPR	1362	1	1	38	-6.431e-05	1898	2.19184	NA
ADCP_Score	PEAR1	PEAR1	1365	1	1	38	-3.297e-06	1076	0.823216	NA
ADCP_Score	PERP	PERP	1370	1	1	38	0.0001877	88	-0.821796	NA
ADCP_Score	PGM5	PGM5	1375	1	1	38	-8.995e-06	1307	1.20783	NA
ADCP_Score	PI3	SLPI	1382	53	45	7	0.0001517	118	-0.823461	NA
ADCP_Score	PLAGL2	PLAGL2	1395	1	1	38	1.295e-05	609	0.0456647	NA
ADCP_Score	PLCL1	PLCL1	1397	31	31	11	0.0002112	79	-0.881735	NA
ADCP_Score	PLGLB2	PLGLB2	1406	2	2	36	-3.856e-05	1818	2.05531	NA
ADCP_Score	PLSCR1	ANKRD22	72	1	9	28	0.00794465	5	-0.97664	Y
ADCP_Score	PMP22	PMP22	1413	1	1	38	9.951e-05	167	-0.690261	NA
ADCP_Score	PRUNE2	PRUNE2	1453	1	1	38	3.455e-05	369	-0.353933	NA
ADCP_Score	PSPH	PSPH	1459	2	2	36	-6.65e-06	1227	1.0713	NA
ADCP_Score	RAB36	RAB36	1482	1	1	38	1.906e-05	522	-0.0991895	NA
ADCP_Score	RAD54B	RAD54B	1487	1	1	38	-5.209e-05	1880	2.16187	NA
ADCP_Score	RBBP4	RBBP4	1492	2	2	36	1.278e-05	612	0.0473297	NA
ADCP_Score	RBM14	RBM14	1493	1	1	38	1.21e-05	625	0.0723046	NA
ADCP_Score	RDH13	RDH13	1495	17	17	21	0.0002248	72	-0.87674	NA
ADCP_Score	RHBDF2	BATF2	106	1	15.625	23	0.0407032	1	-0.991625	Y
ADCP_Score	RMDN1	RMDN1	1508	1	1	38	-1.731e-05	1542	1.5991	NA
ADCP_Score	RMND5A	RMND5A	1510	1	1	38	-1.516e-05	1488	1.50919	NA
ADCP_Score	RNASE4	RNASE4	1514	1	1	38	8.444e-05	192	-0.648637	NA
ADCP_Score	RNF145	RNF145	1520	3	3	34	-4.525e-05	1861	2.12357	NA
ADCP_Score	RNF213	RNF213	1522	17	17	21	0.006381	8	-0.9833	Y
ADCP_Score	RQCD1	RQCD1	1543	1	1	38	-1.395e-05	1458	1.45924	NA
ADCP_Score	RRM2	RRM2	1544	4	4	33	0.0001061	155	-0.718566	NA
ADCP_Score	RTP4	RSAD2	397	4	4	33	0.00209184	19	-0.945005	Y
ADCP_Score	SBK1	SBK1	1556	1	1	38	-4.549e-05	1862	2.1319	NA
ADCP_Score	SCO2	SCO2	618	76	27.25	15	0.00708835	6	-0.99662	Y
ADCP_Score	SELENBP1	SLC4A1	563	1	1	38	4.4465e-05	309	-0.453833	NA
ADCP_Score	SESTD1	SESTD1	1584	75	75	3	0.002452	15	-1.00161	Y
ADCP_Score	SIGLEC8	SIGLEC8	1600	2	2	36	5.175e-05	283	-0.500452	NA
ADCP_Score	SLAMF1	SLAMF1	1605	1	1	38	1.137e-05	638	0.0939495	NA
ADCP_Score	SLAMF8	SLAMF8	632	11	8	29	0.00212132	18	-0.95333	Y
ADCP_Score	SLC16A10	SLC16A10	1611	3	3	34	-6.413e-06	1215	1.04799	NA
ADCP_Score	SLC30A6	SLC30A6	1621	1	1	38	0.0001053	157	-0.706911	NA
ADCP_Score	SLC9A7	SLC9A7	1638	2	2	36	-4.104e-05	1835	2.08361	NA
ADCP_Score	SLITRK4	SLITRK4	1643	1	1	38	5.882e-05	257	-0.540412	NA
ADCP_Score	SLPI	SLPI	1382	37	45	7	0.0001517	118	-0.823461	NA
ADCP_Score	SNRPN	SNRPN	1656	12	12	26	3.114e-05	398	-0.325628	NA
ADCP_Score	SPECC1	SPECC1	1670	1	1	38	-1.162e-05	1393	1.35102	NA
ADCP_Score	SPRED1	SPRED1	1678	1	1	38	3.766e-05	347	-0.390563	NA
ADCP_Score	SPTLC1	SPTLC1	1681	2	2	36	3.574e-06	820	0.393648	NA
ADCP_Score	SRGAP2	SRGAP2	1684	2	2	36	6.11e-05	247	-0.560392	NA
ADCP_Score	SRSF6	SRSF6	1690	1	1	38	7.603e-06	712	0.217159	NA
ADCP_Score	SSBP1	SSBP1	1692	1	1	38	2.541e-06	853	0.451923	NA
ADCP_Score	SSBP2	SSBP2	1693	1	1	38	9.955e-06	662	0.133909	NA
ADCP_Score	ST6GALNAC3	ST6GALNAC3	1700	27	27	16	1.312e-05	606	0.00403996	NA
ADCP_Score	STAB1	STAB1	1702	2	2	36	0.0004665	40	-0.905045	NA
ADCP_Score	STAT1	BATF2	106	46	15.625	23	0.0407032	1	-0.991625	Y
ADCP_Score	STXBP5	STXBP5	1711	7	7	30	2.269e-05	473	-0.194094	NA
ADCP_Score	SUPT3H	SUPT3H	1714	1	1	38	5.414e-05	272	-0.515437	NA
ADCP_Score	SYNCRIP	SYNCRIP	1720	1	1	38	-3.593e-05	1796	2.02201	NA
ADCP_Score	TAP2	BATF2	106	1	15.625	23	0.0407032	1	-0.991625	Y
ADCP_Score	TBC1D9B	TBC1D9B	1733	2	2	36	0.000136	128	-0.758526	NA
ADCP_Score	TDRP	TDRP	1745	3	3	34	6.733e-06	723	0.228814	NA
ADCP_Score	TGFA	TGFA	1750	1	1	38	1.143e-05	636	0.0906195	NA
ADCP_Score	TJP2	TJP2	1763	53	53	6	0.0004422	42	-0.951665	NA
ADCP_Score	TLR6	TLR6	1768	1	1	38	7.398e-05	209	-0.620332	NA
ADCP_Score	TLR7	TLR7	1769	1	1	38	8.892e-05	184	-0.661957	Y
ADCP_Score	TMEM140	CEACAM1	325	2	17.6667	20	0.0121576	3	-0.99329	Y
ADCP_Score	TMEM176A	TMEM176A	1775	9	9	28	5.323e-05	278	-0.522097	NA
ADCP_Score	TMEM176B	TMEM176B	1776	1	1	38	0.004882	11	-0.95	NA
ADCP_Score	TMEM44-AS1	TMEM44-AS1	1781	10	10	27	8.305e-06	697	0.173869	NA
ADCP_Score	TNFRSF17	TNFRSF17	1793	61	61	5	0.000577	34	-0.96665	NA
ADCP_Score	TOP2A	TOP2A	1802	3	3	34	6.28e-05	234	-0.585367	NA
ADCP_Score	TRAPPC13	TRAPPC13	1815	2	2	36	1.833e-05	528	-0.0925295	NA
ADCP_Score	TRAV10	TRAV10	1816	8	8	29	3.583e-05	360	-0.383903	NA
ADCP_Score	TRAV25	TRAV25	1825	2	2	36	2.419e-05	460	-0.205749	NA
ADCP_Score	TRBV25-1	TRBV25-1	1829	1	1	38	-6.925e-07	970	0.646727	NA
ADCP_Score	TRBV7-8	TRBV7-8	1831	2	2	36	4.633e-06	791	0.345363	NA
ADCP_Score	TRIM51	TRIM51	1838	2	2	36	1.404e-05	592	0.0140299	NA
ADCP_Score	TSPAN2	TSPAN2	1852	1	1	38	0.0001819	92	-0.815136	NA
ADCP_Score	TTC16	TTC16	1856	1	1	38	-3.671e-06	1100	0.863175	NA
ADCP_Score	UBA6	UBA6	1877	2	2	36	3.252e-06	832	0.413628	NA
ADCP_Score	UROS	UROS	1893	3	3	34	-1.62e-05	1515	1.54749	NA
ADCP_Score	USP6NL	USP6NL	1896	1	1	38	-3.977e-05	1824	2.06863	NA
ADCP_Score	VPS9D1	SCO2	618	27	27.25	15	0.00708835	6	-0.99662	Y
ADCP_Score	WARS	BATF2	106	6	15.625	23	0.0407032	1	-0.991625	Y
ADCP_Score	YWHAZ	YWHAZ	1934	2	2	36	3.23e-06	834	0.416958	NA
ADCP_Score	ZFHX3	ZFHX3	1948	1	1	38	-5.034e-06	1160	0.963075	NA
ADCP_Score	ZG16B	ZG16B	1956	1	1	38	-1.803e-05	1561	1.63074	NA
ADCP_Score	ZNF10	ZNF10	1959	5	5	32	0.0001566	113	-0.790161	NA
ADCP_Score	ZNF254	ZNF254	1966	1	1	38	8.91e-05	183	-0.663622	NA
ADCP_Score	ZNF438	HIST1H4H	131	2	2	36	0.000152067	117	-0.776841	Y
ADCP_Score	ZNF496	ZNF496	1978	1	1	38	-1.047e-05	1358	1.29274	NA
ADCP_Score	ZNF502	ZNF502	1979	2	2	36	-1.528e-05	1492	1.51252	NA
ADCP_Score	ZNF697	ZNF697	1995	2	2	36	6.159e-05	239	-0.573712	NA
ADCP_Score	ZNF718	ZNF718	1998	2	2	36	8.161e-06	701	0.195514	NA
ADDCP_Score	AATBC	AATBC	5	2	2	37	7.02e-05	296	-0.38972	NA
ADDCP_Score	ABCG1	ABCG1	13	14	14	21	0.001559	27	-0.864727	NA
ADDCP_Score	ADAMTS17	ADAMTS17	33	9	9	26	6.734e-05	307	-0.38972	NA
ADDCP_Score	ADAMTS5	ADAMTS5	34	3	3	36	7.511e-05	285	-0.40972	NA
ADDCP_Score	ADGRG1	ADGRG1	39	2	2	37	0.000107258	220	-0.516388	Y
ADDCP_Score	AGPAT4-IT1	AGPAT4-IT1	51	1	1	38	1.2565e-05	677	0.246956	NA
ADDCP_Score	AIM2	LOC101930164	57	1	6.66667	29	0.00726687	8	-0.88306	Y
ADDCP_Score	AKR1C3	AKR1C3	63	1	1	38	9.24635e-05	251	-0.463054	NA
ADDCP_Score	ALDH1A1	ALDH1A1	65	66	66	3	0.002388	20	-0.906394	NA
ADDCP_Score	ALOX15	ALOX15	70	1	1	38	-0.0001692	1921	2.32032	NA
ADDCP_Score	ANKRD44	ANKRD44	95	2	2	37	3.409e-05	469	-0.101382	Y
ADDCP_Score	ANXA2	ANXA2	98	1	1	38	0.0002378	115	-0.689724	NA
ADDCP_Score	AOC2	AOC2	100	1	1	38	1.082e-05	709	0.30029	NA
ADDCP_Score	ARHGEF12	ARHGEF12	114	4	4	34	1.447e-05	662	0.215289	NA
ADDCP_Score	ASF1B	ASF1B	127	2	2	37	0.0001771	153	-0.628057	NA
ADDCP_Score	ASGR1	ASGR2	128	21	12	23	0.00024408	110	-0.723058	NA
ADDCP_Score	ASGR2	ASGR2	128	3	12	23	0.00024408	110	-0.723058	NA
ADDCP_Score	AVIL	AVIL	148	2	2	37	0.0001857	148	-0.63639	NA
ADDCP_Score	B3GNTL1	B3GNTL1	153	4	4	34	0.0001044	227	-0.509722	NA
ADDCP_Score	BEST1	BEST1	179	1	1	38	1.953e-05	592	0.105287	NA
ADDCP_Score	BLVRA	BLVRA	186	2	2	37	0.001116	38	-0.819726	NA
ADDCP_Score	BMP8B	BMP8B	188	1	1	38	0.0002371	119	-0.683057	NA
ADDCP_Score	C16orf52	C16orf52	211	1	1	38	-8.014e-05	1837	2.18032	NA
ADDCP_Score	C18orf25	C18orf25	214	7	7	28	0.0004214	74	-0.774725	Y
ADDCP_Score	CA2	CA2	234	1	1	38	0.0006501	47	-0.803059	NA
ADDCP_Score	CALHM6-AS1	IDO1	246	41	23.75	15	0.0125472	4	-0.913061	NA
ADDCP_Score	CAPZA1	CAPZA1	254	1	1	38	-3.815e-05	1583	1.75698	NA
ADDCP_Score	CCDC146	CCDC146	269	1	1	38	0.0001577	172	-0.594723	NA
ADDCP_Score	CCDC163P	CCDC163P	272	13	13	22	0.0002681	104	-0.734725	NA
ADDCP_Score	CD101	OLIG1	292	12	12	23	0.0005809	52	-0.819726	NA
ADDCP_Score	CD274	ANKRD22	72	6	6.33333	30	0.00446567	14	-0.871393	Y
ADDCP_Score	CD38	CD38	302	7	7	28	8.059e-05	274	-0.441387	Y
ADDCP_Score	CD40	CD40	303	25	25	14	0.01312	2	-0.918061	Y
ADDCP_Score	CD59	LOC101930164	57	1	6.66667	29	0.00726687	8	-0.88306	Y
ADDCP_Score	CDH2	CDH2	320	17	17	18	0.000315	93	-0.759725	NA
ADDCP_Score	CDKN2B	CDKN2B	324	13	13	22	-4.861e-05	1685	1.90031	NA
ADDCP_Score	CEACAM1	CEACAM1	325	5	4.5	33	0.00376758	16	-0.86306	Y
ADDCP_Score	CEACAM21	CEACAM21	326	1	1	38	1.522e-05	651	0.203622	NA
ADDCP_Score	CELSR3	CELSR3	334	1	1	38	1.27e-05	674	0.241956	NA
ADDCP_Score	CEP128	CEP128	341	1	1	38	0.0001319	194	-0.558056	NA
ADDCP_Score	CLK4	CLK4	387	1	1	38	0.0003003	98	-0.718058	NA
ADDCP_Score	COLGALT2	COLGALT2	411	26	26	13	0.0005532	57	-0.828059	Y
ADDCP_Score	CPM	CPM	426	11	11	24	6.573e-06	791	0.413625	NA
ADDCP_Score	CRISP3	CRISP3	429	1	1	38	-2.487e-05	1395	1.44364	NA
ADDCP_Score	CSGALNACT1	CSGALNACT1	435	21	21	16	6.358e-05	325	-0.376386	NA
ADDCP_Score	CTSB	CTSB	442	2	2	37	2.696e-05	521	-0.0147145	NA
ADDCP_Score	CTSL	CTSL	443	72	72	2	0.01269	3	-0.936394	Y
ADDCP_Score	CYB5B	CYB5B	452	1	1	38	-3.002e-05	1474	1.57531	NA
ADDCP_Score	DACT1	DACT1	462	1	1	38	0.0001677	160	-0.614723	NA
ADDCP_Score	DAPK2	ABCC5	10	1	1	38	0.0014983	28	-0.834726	Y
ADDCP_Score	DHRS9	CEACAM1	325	4	4.5	33	0.00376758	16	-0.86306	Y
ADDCP_Score	DKK3	DKK3	497	16	16	19	2.784e-05	512	-0.0597151	NA
ADDCP_Score	DOK4	DOK4	515	7	7	28	0.0001033	230	-0.514722	NA
ADDCP_Score	DPEP3	DPEP3	516	1	1	38	5.65e-05	359	-0.283052	NA
ADDCP_Score	DUSP5	DUSP5	528	1	1	38	3.221e-05	479	-0.0830488	Y
ADDCP_Score	EHD3	EHD3	539	1	1	38	4.426e-05	408	-0.201384	NA
ADDCP_Score	EIF3C	EIF3C	541	1	1	38	-1.997e-05	1305	1.29364	NA
ADDCP_Score	EMP1	EMP1	554	1	1	38	-2.225e-05	1353	1.37364	NA
ADDCP_Score	ERV3-2	DOCK4	511	1	2	37	0.0211662	1	-0.881394	Y
ADDCP_Score	FAM122C	FAM122C	596	1	1	38	0.001445	30	-0.831393	Y
ADDCP_Score	FAM153B	FAM153B	603	1	1	38	4.194e-05	423	-0.176383	NA
ADDCP_Score	FAM26F	IDO1	246	40	23.75	15	0.0125472	4	-0.913061	Y
ADDCP_Score	FAM3B	FAM3B	613	1	1	38	-0.0001322	1908	2.29865	NA
ADDCP_Score	FBLN7	FBLN7	627	1	1	38	2.393e-05	545	0.0269528	NA
ADDCP_Score	FBXO32	FBXO32	630	9	9	26	9.245e-05	252	-0.481388	Y
ADDCP_Score	FCGR1A	ANKRD22	72	5	6.33333	30	0.00446567	14	-0.871393	Y
ADDCP_Score	FCGR1B	ANKRD22	72	8	6.33333	30	0.00446567	14	-0.871393	Y
ADDCP_Score	FGD6	FGD6	645	4	4	34	0.0003227	89	-0.739725	NA
ADDCP_Score	FGF13	FGF13	646	60	60	4	0.0001252	199	-0.60639	Y
ADDCP_Score	FHDC1	FHDC1	650	3	3	36	0.0001801	150	-0.634723	Y
ADDCP_Score	FHIT	FHIT	651	36	36	8	2.249e-05	560	0.00195241	NA
ADDCP_Score	FMNL2	FMNL2	663	1	1	38	-1.588e-06	944	0.691962	Y
ADDCP_Score	FOLR2	FOLR2	669	4	4	34	0.001607	25	-0.846393	NA
ADDCP_Score	FRMD3	BATF2	106	12	13	22	0.00587785	11	-0.889727	Y
ADDCP_Score	G0S2	G0S2	689	6	6	31	-4e-05	1609	1.78864	Y
ADDCP_Score	GADD45B	GPR84	692	14	14	21	0.00253602	18	-0.879727	Y
ADDCP_Score	GAL3ST4	GAL3ST4	694	2	2	37	5.935e-05	343	-0.311385	NA
ADDCP_Score	GBP5	BATF2	106	22	13	22	0.00587785	11	-0.889727	Y
ADDCP_Score	GFI1	GFI1	711	2	2	37	5.222e-05	372	-0.263051	Y
ADDCP_Score	GIMAP8	GIMAP8	715	1	1	38	1.343e-05	669	0.233622	NA
ADDCP_Score	GPNMB	GPNMB	734	1	1	38	-0.0003597	1947	2.36365	NA
ADDCP_Score	GPR82	GPR82	740	3	3	36	-0.0002209	1935	2.34032	NA
ADDCP_Score	GRB10	GRB10	744	1	1	38	3.622e-05	455	-0.123049	NA
ADDCP_Score	GTF2A2	GTF2A2	752	1	1	38	-3.037e-05	1481	1.58698	NA
ADDCP_Score	GUSBP1	GUSBP1	759	10	10	25	1.99e-05	590	0.0802869	NA
ADDCP_Score	HIST1H3C	HIST1H3C	800	1	1	38	9.966e-06	722	0.321957	NA
ADDCP_Score	HLA-DPA1	HLA-DPA1	805	1	1	38	0.0011165	37	-0.819726	Y
ADDCP_Score	HLA-DQA1	HLA-DQA1	806	33	33	10	0.0007865	44	-0.854726	NA
ADDCP_Score	HLA-DQB1	HLA-DQB1	807	15	15	20	0.0016905	24	-0.871393	NA
ADDCP_Score	HLA-DRB1	HLA-DRB1	808	1	1	38	5.355e-05	369	-0.266385	NA
ADDCP_Score	ICAM4	ICAM4	833	39	39	7	0.0001091	217	-0.571389	NA
ADDCP_Score	IFI27	IFI27	835	9	9	26	-1.61e-06	945	0.673629	Y
ADDCP_Score	IL15RA	CCRL2	29	32	32	11	0.006645	9	-0.911394	Y
ADDCP_Score	IL18RAP	IL18RAP	868	1	1	38	0.0002641	105	-0.706391	NA
ADDCP_Score	IL1RAP	IL1RAP	870	2	2	37	-3.913e-05	1596	1.77698	NA
ADDCP_Score	ITIH4	ITIH4	895	1	1	38	-3.656e-05	1561	1.72031	NA
ADDCP_Score	JHDM1D-AS1	JHDM1D-AS1	904	1	1	38	-4.0225e-05	1613	1.80698	NA
ADDCP_Score	JMY	JMY	905	1	1	38	2.995e-05	491	-0.0630485	NA
ADDCP_Score	KAZN	KAZN	913	5	5	32	3.475e-05	464	-0.118049	NA
ADDCP_Score	KCNMB1	KCNMB1	915	4	4	34	0.0002442	109	-0.706391	NA
ADDCP_Score	KIAA1324	KIAA1324	928	16	16	19	6.106e-05	336	-0.353053	NA
ADDCP_Score	KIR2DL2	KIR2DL1	936	1	1	38	0.000145031	184	-0.574722	Y
ADDCP_Score	KIR2DS2	KIR2DL1	936	1	1	38	0.000145031	184	-0.574722	Y
ADDCP_Score	KIR3DL2	KIR3DL2	937	7	7	28	-1.434e-05	1205	1.1103	NA
ADDCP_Score	KLHDC7B	KLHDC7B	946	2	2	37	0.0005592	55	-0.791392	Y
ADDCP_Score	KLHDC8B	KLHDC8B	947	28	28	12	9.79e-05	241	-0.523055	NA
ADDCP_Score	KMO	KMO	953	1	1	38	0.0004777	65	-0.773059	Y
ADDCP_Score	KYNU	KYNU	958	9	9	26	0.001175	34	-0.844726	NA
ADDCP_Score	LAX1	LAX1	963	13	13	22	0.0001897	143	-0.669724	NA
ADDCP_Score	LCP2	LCP2	459	3	4	34	3.66667e-06	840	0.51196	Y
ADDCP_Score	LEPR	LEPR	968	6	6	31	0.0001437	186	-0.583056	NA
ADDCP_Score	LINC00996	LINC00996	996	4	4	34	3.662e-05	453	-0.13305	NA
ADDCP_Score	LOC100130357	LOC100130357	1014	1	1	38	-1.425e-05	1203	1.12364	NA
ADDCP_Score	LOC100233156	LOC100233156	1018	3	3	36	0.0001219	204	-0.544722	NA
ADDCP_Score	LOC100507053	LOC100507053	1025	1	1	38	9.911e-05	238	-0.484721	NA
ADDCP_Score	LOC101927131	LOC101927131	1032	1	1	38	-1.568e-05	1224	1.15864	NA
ADDCP_Score	LOC101927268	LOC101927268	1033	1	1	38	1.756e-05	621	0.153621	NA
ADDCP_Score	LOC101928307	LOC101928307	1039	1	1	38	-0.000129	1905	2.29365	NA
ADDCP_Score	LOC105369199	LOC105369199	1060	6	6	31	0.0001614	167	-0.614723	NA
ADDCP_Score	LOC105372824	LOC105372824	1073	2	2	37	-3.202e-05	1500	1.61698	NA
ADDCP_Score	LOC105373098	DOCK4	511	3	2	37	0.0211662	1	-0.881394	NA
ADDCP_Score	LOC105374872	LOC105374872	1078	1	1	38	2.148e-05	569	0.0669533	NA
ADDCP_Score	LOC105379661	LOC105379661	1087	1	1	38	-0.000122	1901	2.28698	NA
ADDCP_Score	LRRC37A	LRRC37A	1112	1	1	38	0.0001007	233	-0.493055	NA
ADDCP_Score	LRRN3	LRRN3	1120	1	1	38	-1.104e-05	1133	1.00697	NA
ADDCP_Score	LY6E	LY6E	1130	2	2	37	0.0005685	53	-0.794726	Y
ADDCP_Score	LYZ	LYZ	1132	1	1	38	0.0001106	216	-0.521388	NA
ADDCP_Score	MAF	MAF	1137	1	1	38	2.8e-05	510	-0.0313814	NA
ADDCP_Score	MAP7	MAP7	1146	1	1	38	-9.315e-06	1104	0.958633	NA
ADDCP_Score	MCTP2	MCTP2	1169	2	2	37	-3.841e-05	1586	1.76031	NA
ADDCP_Score	MFHAS1	MFHAS1	1183	35	35	9	0.0001621	166	-0.653057	NA
ADDCP_Score	MICD	MICD	1192	5	5	32	2.706e-05	519	-0.0263813	NA
ADDCP_Score	MIR4435-2HG	LCP2	459	5	4	34	3.66667e-06	840	0.51196	NA
ADDCP_Score	MS4A14	MS4A14	1227	1	1	38	3.862e-05	439	-0.149716	NA
ADDCP_Score	MS4A7	MS4A7	1230	14	14	21	4.326e-05	414	-0.219717	NA
ADDCP_Score	MTUS1	MTUS1	1237	3	3	36	-1.121e-05	1138	1.01197	NA
ADDCP_Score	MUC8	MUC8	1240	19	19	17	9.209e-05	254	-0.493055	NA
ADDCP_Score	MYO5C	MYO5C	1246	78	78	1	0.0003016	96	-0.783059	NA
ADDCP_Score	MYOM2	MYOM2	1249	2	2	37	0.0004936	62	-0.779725	NA
ADDCP_Score	NARF	NARF	1261	1	1	38	-1.693e-05	1251	1.20364	NA
ADDCP_Score	NAV1	NAV1	1263	51	51	5	0.0003114	94	-0.779725	NA
ADDCP_Score	NETO2	NETO2	1276	5	5	32	0.0003018	95	-0.733058	NA
ADDCP_Score	NFXL1	NFXL1	1279	1	1	38	-3.024e-05	1476	1.57864	NA
ADDCP_Score	NME8	NME8	1290	1	1	38	-3.817e-06	995	0.776963	NA
ADDCP_Score	NMNAT3	NMNAT3	1291	2	2	37	-2.438e-05	1388	1.43031	NA
ADDCP_Score	NMT2	NMT2	1292	1	1	38	-7.666e-05	1828	2.16532	NA
ADDCP_Score	NR1D1	NR1D1	1299	6	6	31	0.0003175	91	-0.741392	NA
ADDCP_Score	NRGN	TAL1	725	2	2	37	0.00010629	224	-0.509722	NA
ADDCP_Score	NSUN7	NSUN7	1307	1	1	38	0.0001763	154	-0.624723	NA
ADDCP_Score	NUP50-AS1	NUP50-AS1	1316	25	25	14	0.0005555	56	-0.828059	Y
ADDCP_Score	P2RY14	IDO1	246	9	23.75	15	0.0125472	4	-0.913061	Y
ADDCP_Score	PDZD8	PDZD8	1364	1	1	38	6.48e-05	322	-0.344719	NA
ADDCP_Score	PGM5	PGM5	1375	2	2	37	1.132e-05	701	0.28529	NA
ADDCP_Score	PIAS2	PIAS2	1383	2	2	37	-0.000221	1936	2.34365	NA
ADDCP_Score	PLA2G16	PLA2G16	1391	1	1	38	1.473e-05	658	0.215289	NA
ADDCP_Score	PLGLB1	PLGLB1	1405	6	6	31	-1.896e-05	1287	1.25197	NA
ADDCP_Score	PLGLB2	PLGLB2	1406	2	2	37	8.465e-05	265	-0.441387	NA
ADDCP_Score	POMZP3	POMZP3	1419	1	1	38	4.039e-05	429	-0.166383	NA
ADDCP_Score	PPARGC1A	PPARGC1A	1420	1	1	38	-7.32e-05	1817	2.14698	NA
ADDCP_Score	PPAT	PPAT	1421	2	2	37	-3.067e-05	1485	1.59198	NA
ADDCP_Score	PRRG4	ETV7	107	4	4	34	0.00247577	19	-0.856393	Y
ADDCP_Score	PRRT3	PRRT3	1450	3	3	36	5.502e-05	363	-0.279718	NA
ADDCP_Score	PTGS2	PTGS2	1465	1	1	38	0.0001655	162	-0.61139	Y
ADDCP_Score	PTX3	PTX3	1473	3	3	36	-0.0001791	1926	2.32532	NA
ADDCP_Score	RABEP1	RABEP1	1483	1	1	38	6.379e-06	796	0.445292	NA
ADDCP_Score	RNF213	RNF213	1522	2	2	37	0.005363	12	-0.86306	Y
ADDCP_Score	RPH3A	RPH3A	1530	1	1	38	0.001142	36	-0.821393	Y
ADDCP_Score	RPS15A	RPS15A	1536	3	3	36	0.0002892	100	-0.718058	NA
ADDCP_Score	RPS6KA2	RPS6KA2	1542	6	6	31	0.000416	75	-0.768059	NA
ADDCP_Score	S100P	ORM1	1324	1	1	38	3.601e-05	456	-0.121383	NA
ADDCP_Score	SAMD4A	IDO1	246	5	23.75	15	0.0125472	4	-0.913061	Y
ADDCP_Score	SCARB2	SCARB2	1560	35	35	9	0.007639	7	-0.918061	Y
ADDCP_Score	SCO2	SCO2	618	2	3.5	35	0.000586383	51	-0.801392	Y
ADDCP_Score	SEPT2	SEPT2	1575	1	1	38	-7.932e-05	1835	2.17698	NA
ADDCP_Score	SERPING1	BATF2	106	1	13	22	0.00587785	11	-0.889727	Y
ADDCP_Score	SFMBT1	SFMBT1	1586	1	1	38	-2.156e-06	957	0.713629	NA
ADDCP_Score	SIRPD	SIRPD	1603	6	6	31	-0.0002457	1941	2.34199	Y
ADDCP_Score	SLAMF7	SLAMF7	1606	7	7	28	0.0004347	69	-0.783059	Y
ADDCP_Score	SLAMF8	SLAMF8	632	1	1	38	0.0065908	10	-0.864727	Y
ADDCP_Score	SLC22A16	SLC22A16	1615	1	1	38	3.231e-05	477	-0.0863822	NA
ADDCP_Score	SLC25A17	SLC25A17	1617	1	1	38	-1.833e-05	1275	1.24364	NA
ADDCP_Score	SLPI	SLPI	1382	9	9	26	5.835e-06	803	0.436959	NA
ADDCP_Score	SNCA	SLC4A1	563	1	1	38	-1.05657e-05	1125	0.993633	NA
ADDCP_Score	SPATS2L	RSAD2	397	1	1	38	0.00924879	6	-0.871393	Y
ADDCP_Score	STAT1	BATF2	106	17	13	22	0.00587785	11	-0.889727	Y
ADDCP_Score	STXBP5	STXBP5	1711	4	4	34	0.0002625	106	-0.711391	NA
ADDCP_Score	SULT1B1	SULT1B1	1713	1	1	38	0.0001873	145	-0.639723	NA
ADDCP_Score	SYNM	SYNM	1724	8	8	27	0.0006379	48	-0.819726	NA
ADDCP_Score	TCEA3	TCEA3	1738	1	1	38	0.0001244	200	-0.548055	NA
ADDCP_Score	TGFA	TGFA	1750	1	1	38	-2.391e-05	1380	1.41864	NA
ADDCP_Score	TJP2	TJP2	1763	17	17	18	-3.873e-05	1590	1.73531	NA
ADDCP_Score	TMEM150C	TMEM150C	1773	2	2	37	6.689e-05	313	-0.361386	NA
ADDCP_Score	TMEM185A	TMEM185A	1777	1	1	38	-2.025e-05	1310	1.30197	NA
ADDCP_Score	TNIP1	TNIP1	1798	21	21	16	0.001202	33	-0.86306	NA
ADDCP_Score	TPST2	TPST2	1812	11	11	24	4.497e-05	405	-0.229718	NA
ADDCP_Score	TRAV25	TRAV25	1825	1	1	38	3.021e-05	490	-0.0647152	NA
ADDCP_Score	TRIM6	TRIM6	1840	2	2	37	0.009309	5	-0.874727	Y
ADDCP_Score	TRPM6	TRPM6	1846	1	1	38	0.000122	203	-0.543055	NA
ADDCP_Score	TSC22D1	TSC22D1	1847	1	1	38	1.131e-05	702	0.288623	NA
ADDCP_Score	TSPAN2	TSPAN2	1852	2	2	37	-0.0003406	1944	2.35699	NA
ADDCP_Score	TTTY15	TTTY15	1869	13	13	22	4.612e-05	401	-0.239718	NA
ADDCP_Score	UBR2	UBR2	1885	1	1	38	-7.008e-05	1802	2.12198	NA
ADDCP_Score	VAMP5	LOC101930164	57	18	6.66667	29	0.00726687	8	-0.88306	Y
ADDCP_Score	VPS9D1	SCO2	618	5	3.5	35	0.000586383	51	-0.801392	Y
ADDCP_Score	VSIG1	VSIG1	1911	1	1	38	3.325e-05	474	-0.0913823	NA
ADDCP_Score	YEATS2	YEATS2	1931	41	41	6	0.0004129	76	-0.808059	NA
ADDCP_Score	ZBP1	ISG15	783	4	4	34	0.00145091	29	-0.839726	Y
ADDCP_Score	ZNF697	ZNF697	1995	2	2	37	-4.411e-05	1653	1.87198	NA
ADDCP_Score	ZNF718	ZNF718	1998	12	12	23	0.0003781	82	-0.769725	NA
ADDCP_Score	ZNF80	ZNF80	2006	1	1	38	7.372e-05	288	-0.401387	Y
ADNKA_IFNG	A2M-AS1	A2M-AS1	2	1	1	36	0.000854253	81	-0.658829	Y
ADNKA_IFNG	AATBC	AATBC	5	1	1	36	0.001077	70	-0.679278	NA
ADNKA_IFNG	ABCB4	ABCB4	7	1	1	36	0.0001354	309	-0.234986	NA
ADNKA_IFNG	ABCC5	ABCC5	10	12	12	23	0.00125793	62	-0.718316	Y
ADNKA_IFNG	ADAMTS17	ADAMTS17	33	3	3	34	4.106e-05	634	0.365458	NA
ADNKA_IFNG	AFF1	GNB4	47	1	1	36	0.003547	16	-0.779662	Y
ADNKA_IFNG	AGPAT4-IT1	AGPAT4-IT1	51	2	2	35	3.644e-06	1048	1.13693	NA
ADNKA_IFNG	AHSA2	AHSA2	54	2	2	35	0.001527	53	-0.712739	NA
ADNKA_IFNG	AK5	AK5	59	6	6	30	0.0008754	78	-0.67556	Y
ADNKA_IFNG	ALDH1A1	ALDH1A1	65	26	26	16	0.001653	47	-0.759213	NA
ADNKA_IFNG	ANKRD13A	ANKRD13A	89	8	8	27	0.0002143	237	-0.385562	Y
ADNKA_IFNG	ANKRD55	ANKRD55	96	6	6	30	0.0004589	129	-0.580753	NA
ADNKA_IFNG	APOBEC3B	APOBEC3B	105	3	3	34	0.0001014	381	-0.104859	NA
ADNKA_IFNG	ASH1L-AS1	ASH1L-AS1	129	1	1	36	1.862e-05	840	0.752122	NA
ADNKA_IFNG	ASPH	ASPH	130	8	8	27	0.0004506	130	-0.584471	NA
ADNKA_IFNG	AVIL	AVIL	148	10	10	25	0.0004094	139	-0.571458	NA
ADNKA_IFNG	B3GNT7	B3GNT7	152	1	1	36	4.185e-05	629	0.359881	NA
ADNKA_IFNG	B3GNTL1	B3GNTL1	153	1	1	36	0.0001595	284	-0.28146	NA
ADNKA_IFNG	BCAT1	BCAT1	167	1	1	36	5.214e-05	566	0.242767	NA
ADNKA_IFNG	C2orf40	C2orf40	221	8	8	27	0.001125	67	-0.701585	NA
ADNKA_IFNG	CACNA1E	CACNA1E	241	3	3	34	0.006469	8	-0.798251	Y
ADNKA_IFNG	CALD1	CALD1	245	1	1	36	3.478e-07	1091	1.21872	NA
ADNKA_IFNG	CALHM6-AS1	IDO1	246	19	7.33333	28	0.00525977	9	-0.807546	NA
ADNKA_IFNG	CCDC163P	CCDC163P	272	1	1	36	2.181e-05	799	0.675905	NA
ADNKA_IFNG	CCDC91	CCDC91	282	4	4	33	0.0001807	268	-0.31678	NA
ADNKA_IFNG	CD38	CD38	302	14	14	21	0.001434	56	-0.733188	Y
ADNKA_IFNG	CD59	LOC101930164	57	1	4.66667	32	0.00241463	29	-0.762931	Y
ADNKA_IFNG	CD9	CD9	312	3	3	34	0.00201	38	-0.742483	NA
ADNKA_IFNG	CEACAM21	CEACAM21	326	3	3	34	-0.0001103	1887	2.69474	NA
ADNKA_IFNG	CENPU	CENPU	338	1	1	36	1.847e-05	841	0.753981	NA
ADNKA_IFNG	CFAP58	CFAP58	351	34	34	10	0.002007	39	-0.785239	Y
ADNKA_IFNG	CLCC1	CLCC1	372	1	1	36	8.992e-05	407	-0.0528079	NA
ADNKA_IFNG	CLEC1B	CLEC1B	378	3	3	34	-2.453e-05	1456	1.89352	NA
ADNKA_IFNG	CLEC7A	CLEC7A	384	1	1	36	-3.074e-06	1152	1.33212	NA
ADNKA_IFNG	CLUAP1	CLUAP1	394	3	3	34	0.0006028	103	-0.62165	NA
ADNKA_IFNG	CNPY3	CNPY3	400	2	2	35	0.0001743	274	-0.301909	NA
ADNKA_IFNG	CNST	CNST	401	1	1	36	0.0001185	339	-0.179217	NA
ADNKA_IFNG	CPA5	CPA5	420	1	1	36	-6.832e-05	1785	2.50884	NA
ADNKA_IFNG	CPM	CPM	426	3	3	34	0.0008731	79	-0.666265	NA
ADNKA_IFNG	CSGALNACT1	CSGALNACT1	435	3	3	34	-1.921e-05	1385	1.76154	NA
ADNKA_IFNG	CUX2	CUX2	448	2	2	35	2.39e-05	771	0.621995	NA
ADNKA_IFNG	CYP27A1	CYP27A1	455	4	4	33	0.004278	13	-0.790816	NA
ADNKA_IFNG	DDI2	DDI2	470	2	2	35	0.0002672	207	-0.426459	NA
ADNKA_IFNG	DGKG	DGKG	487	9	9	26	0.0002892	192	-0.471074	Y
ADNKA_IFNG	DHRS9	CEACAM1	325	2	2	35	0.0022189	31	-0.753636	Y
ADNKA_IFNG	DLG5	DLG5	498	1	1	36	0.0001764	272	-0.303768	Y
ADNKA_IFNG	DOCK4	DOCK4	511	61	61	4	0.00201533	37	-0.80011	Y
ADNKA_IFNG	EFCAB2	LOC101930164	57	6	4.66667	32	0.00241463	29	-0.762931	Y
ADNKA_IFNG	EFHD2	EFHD2	535	1	1	36	0.0001112	355	-0.149474	NA
ADNKA_IFNG	ELAVL1	ELAVL1	544	1	1	36	1.823e-05	847	0.765135	NA
ADNKA_IFNG	EPPK1	EPPK1	569	9	9	26	1.407e-05	903	0.850647	Y
ADNKA_IFNG	F13A1	F13A1	590	2	2	35	-5.999e-05	1742	2.42705	NA
ADNKA_IFNG	FAM122C	FAM122C	596	3	3	34	0.00219	34	-0.749918	Y
ADNKA_IFNG	FAM161A	FAM161A	604	41	41	8	0.0003321	174	-0.537997	NA
ADNKA_IFNG	FAM3B	FAM3B	613	2	2	35	-4.954e-05	1679	2.30993	NA
ADNKA_IFNG	FAS	IDO1	246	1	7.33333	28	0.00525977	9	-0.807546	Y
ADNKA_IFNG	FBN2	FBN2	628	1	1	36	5.123e-05	570	0.250203	NA
ADNKA_IFNG	FBXO32	FBXO32	630	60	60	5	0.009635	4	-0.859597	Y
ADNKA_IFNG	FGF13	FGF13	646	9	9	26	0.0007572	89	-0.662547	Y
ADNKA_IFNG	FGFR2	FGFR2	649	12	12	23	-5.775e-07	1109	1.22802	NA
ADNKA_IFNG	FHDC1	FHDC1	650	3	3	34	0.0002802	199	-0.44319	Y
ADNKA_IFNG	FHIT	FHIT	651	31	31	13	0.001711	45	-0.768508	NA
ADNKA_IFNG	FKBP9	FKBP9	656	1	1	36	-0.0001151	1895	2.71333	NA
ADNKA_IFNG	FLNB	FLNB	660	2	2	35	0.0001838	264	-0.320498	Y
ADNKA_IFNG	GADD45B	GPR84	692	8	32	12	0.00375502	15	-0.826136	Y
ADNKA_IFNG	GAL3ST4	GAL3ST4	694	1	1	36	0.0001973	249	-0.346524	NA
ADNKA_IFNG	GALNT2	GALNT2	696	18	18	19	0.0004998	123	-0.612355	NA
ADNKA_IFNG	GFI1	GFI1	711	8	8	27	0.00028743	195	-0.463638	Y
ADNKA_IFNG	GNB4	GNB4	47	1	1	36	0.003547	16	-0.779662	Y
ADNKA_IFNG	GOSR2	GOSR2	730	2	2	35	2.78e-05	744	0.571803	NA
ADNKA_IFNG	GPNMB	GPNMB	734	1	1	36	0.0003858	147	-0.536138	NA
ADNKA_IFNG	GPR34	GPR34	739	9	9	26	0.004041	14	-0.801969	Y
ADNKA_IFNG	GPR84	GPR84	692	56	32	12	0.00375502	15	-0.826136	Y
ADNKA_IFNG	HEXIM2	HEXIM2	785	1	1	36	-1.186e-05	1276	1.56263	NA
ADNKA_IFNG	HIST1H2BC	HIST1H2BC	797	14	14	21	0.01128	2	-0.833572	NA
ADNKA_IFNG	HIST1H4H	HIST1H4H	131	3	3	34	0.0022732	30	-0.757354	Y
ADNKA_IFNG	HLA-DPA1	HLA-DPA1	805	1	1	36	0.0003851	148	-0.534279	Y
ADNKA_IFNG	HLA-DQB1	HLA-DQB1	807	74	74	2	0.0011665	66	-0.749918	NA
ADNKA_IFNG	HLA-DRB1	HLA-DRB1	808	37	37	9	0.0002631	208	-0.472933	NA
ADNKA_IFNG	HLA-DRB4	HLA-DRB4	809	1	1	36	0.00016955	277	-0.294473	NA
ADNKA_IFNG	HMBOX1	HMBOX1	811	30	30	14	0.000343	165	-0.543574	NA
ADNKA_IFNG	HRK	HRK	827	1	1	36	-2.576e-05	1472	1.92699	NA
ADNKA_IFNG	ICAM4	ICAM4	833	33	33	11	0.001664	46	-0.770367	NA
ADNKA_IFNG	IFIT1	RSAD2	397	1	1	36	0.00503318	10	-0.790816	Y
ADNKA_IFNG	IGHV3-7	IGHV3-7	848	1	1	36	7.61e-05	456	0.0382812	NA
ADNKA_IFNG	IGKJ5	IGKJ5	851	2	2	35	0.0001548	287	-0.277742	NA
ADNKA_IFNG	JDP2	JDP2	903	2	2	35	0.0001961	250	-0.346524	NA
ADNKA_IFNG	KAZN	KAZN	913	1	1	36	0.0004247	134	-0.560304	NA
ADNKA_IFNG	KIAA1024	KIAA1024	926	3	3	34	0.000118	341	-0.179217	NA
ADNKA_IFNG	KIAA1324	KIAA1324	928	2	2	35	0.0004999	122	-0.584471	NA
ADNKA_IFNG	KIAA1324L	KIAA1324L	929	5	5	31	0.0006515	95	-0.642099	NA
ADNKA_IFNG	KIF11	KIF11	933	1	1	36	0.0001065	368	-0.125307	NA
ADNKA_IFNG	KIR3DL2	KIR3DL2	937	2	2	35	0.001052	72	-0.677419	NA
ADNKA_IFNG	KLHDC8B	KLHDC8B	947	56	56	6	0.0007485	90	-0.697867	NA
ADNKA_IFNG	KLHL14	KLHL14	948	1	1	36	0.0002677	205	-0.428318	NA
ADNKA_IFNG	LAX1	LAX1	963	20	20	18	0.002842	23	-0.80011	NA
ADNKA_IFNG	LINC00957	LINC00957	993	5	5	31	0.0002809	198	-0.450626	NA
ADNKA_IFNG	LOC100130357	LOC100130357	1014	60	60	5	0.0007596	88	-0.703444	NA
ADNKA_IFNG	LOC100132057	LOC100132057	1015	10	10	25	0.001942	41	-0.753636	NA
ADNKA_IFNG	LOC100288152	LOC100288152	1019	1	1	36	-1.942e-05	1388	1.77083	NA
ADNKA_IFNG	LOC100996756	LOC100996756	1029	14	14	21	0.002731	25	-0.790816	NA
ADNKA_IFNG	LOC101927268	LOC101927268	1033	28	28	15	0.001237	64	-0.72947	NA
ADNKA_IFNG	LOC101928307	LOC101928307	1039	3	3	34	0.000183	266	-0.318639	NA
ADNKA_IFNG	LOC101929072	LOC101929072	1045	12	12	23	0.001585	51	-0.738765	NA
ADNKA_IFNG	LOC102723335	LOC102723335	1049	2	2	35	7.935e-05	442	0.0103968	NA
ADNKA_IFNG	LOC105375677	LOC105375677	1083	7	7	29	0.0002333	225	-0.404152	NA
ADNKA_IFNG	LOC283713	LOC283713	1091	1	1	36	0.0002009	247	-0.350242	NA
ADNKA_IFNG	LOC339988	LOC339988	1095	23	23	17	0.0006465	96	-0.666265	Y
ADNKA_IFNG	LPAR1	LPAR1	1109	2	2	35	9.291e-05	395	-0.0769744	Y
ADNKA_IFNG	LRRC37A	LRRC37A	1112	1	1	36	0.003229	18	-0.775944	NA
ADNKA_IFNG	LUNAR1	LUNAR1	1129	1	1	36	-7.689e-07	1112	1.25776	NA
ADNKA_IFNG	MAF	MAF	1137	1	1	36	-0.0001888	1937	2.7914	NA
ADNKA_IFNG	MCTP1	MCTP1	1168	1	1	36	0.0005692	113	-0.599343	NA
ADNKA_IFNG	METTL6	METTL6	1180	17	17	20	0.0002979	186	-0.493382	NA
ADNKA_IFNG	MIR646HG	MIR646HG	1200	2	2	35	0.001743	44	-0.72947	NA
ADNKA_IFNG	MKL1	MKL1	1202	1	1	36	0.0001071	365	-0.130884	NA
ADNKA_IFNG	MKRN1	SESN3	1203	1	1	36	-3.895e-06	1164	1.35443	NA
ADNKA_IFNG	MMP8	MMP8	1209	12	12	23	0.0001258	324	-0.231268	NA
ADNKA_IFNG	MS4A4A	MS4A4A	1229	3	3	34	0.0001077	364	-0.136461	NA
ADNKA_IFNG	MTL5	MTL5	1235	9	9	26	-1.397e-05	1312	1.61096	NA
ADNKA_IFNG	MUC8	MUC8	1240	1	1	36	0.0001069	366	-0.129025	NA
ADNKA_IFNG	MXRA7	MXRA7	1242	1	1	36	0.0003461	164	-0.504536	NA
ADNKA_IFNG	MYO5C	MYO5C	1246	13	13	22	8.931e-05	409	-0.0751155	NA
ADNKA_IFNG	NARF	NARF	1261	2	2	35	6.037e-05	522	0.159114	NA
ADNKA_IFNG	NCAPH2	SCO2	618	5	3	34	0.0045423	11	-0.792675	Y
ADNKA_IFNG	NFXL1	NFXL1	1279	1	1	36	6.235e-05	513	0.144242	NA
ADNKA_IFNG	NRG1	NRG1	1305	2	2	35	0.0005572	117	-0.593766	NA
ADNKA_IFNG	NSUN7	NSUN7	1307	7	7	29	3.784e-06	1043	1.11648	NA
ADNKA_IFNG	NUDT4	NUDT4	1313	9	9	26	0.0001576	285	-0.298191	NA
ADNKA_IFNG	ODF3B	SCO2	618	1	3	34	0.0045423	11	-0.792675	Y
ADNKA_IFNG	P2RY14	IDO1	246	2	7.33333	28	0.00525977	9	-0.807546	Y
ADNKA_IFNG	PALLD	PALLD	1340	2	2	35	3.485e-05	685	0.462124	NA
ADNKA_IFNG	PDE4DIP	PDE4DIP	1354	6	6	30	0.002512	27	-0.770367	NA
ADNKA_IFNG	PI3	SLPI	1382	1	1	36	2.7355e-05	751	0.586675	NA
ADNKA_IFNG	PLA2G7	PLA2G7	1393	4	4	33	-0.0002668	1949	2.80813	Y
ADNKA_IFNG	PLD1	PLD1	1398	1	1	36	0.0001512	290	-0.270306	NA
ADNKA_IFNG	PMEPA1	PMEPA1	1412	1	1	36	0.0009205	75	-0.669983	NA
ADNKA_IFNG	PPAT	PPAT	1421	5	5	31	9.687e-05	390	-0.0937051	NA
ADNKA_IFNG	PPP6R3	PPP6R3	1430	1	1	36	7.756e-05	447	0.0215505	NA
ADNKA_IFNG	PRDM5	PRDM5	1432	2	2	35	0.002958	22	-0.770367	Y
ADNKA_IFNG	PRELID2	PRELID2	1433	1	1	36	-6.095e-05	1747	2.4382	NA
ADNKA_IFNG	PRKD2	PRKD2	1440	1	1	36	-4.208e-05	1631	2.22256	NA
ADNKA_IFNG	PRR4	PRR4	1448	11	11	24	0.0001033	374	-0.136461	NA
ADNKA_IFNG	PRR5L	PRR5L	1449	1	1	36	0.000571	111	-0.60306	Y
ADNKA_IFNG	PRRG4	ETV7	107	2	2	35	0.00125513	63	-0.69415	Y
ADNKA_IFNG	PRUNE2	PRUNE2	1453	2	2	35	0.001542	52	-0.714598	NA
ADNKA_IFNG	PSMB2	PSMB2	1455	1	1	36	0.0009457	73	-0.673701	NA
ADNKA_IFNG	PTCH1	PTCH1	1461	1	1	36	3.285e-05	700	0.491868	Y
ADNKA_IFNG	RAD23A	RAD23A	1485	9	9	26	0.0001955	252	-0.359537	NA
ADNKA_IFNG	RILP	RILP	1506	2	2	35	3.758e-05	664	0.423086	NA
ADNKA_IFNG	RMI2	RMI2	1509	1	1	36	0.001637	48	-0.720175	Y
ADNKA_IFNG	RNF130	RNF130	1517	1	1	36	0.002199	32	-0.749918	NA
ADNKA_IFNG	RPS4Y1	RPS4Y1	1541	1	1	36	-8.857e-05	1849	2.62781	NA
ADNKA_IFNG	RPS6KA2	RPS6KA2	1542	4	4	33	2.977e-06	1060	1.15552	NA
ADNKA_IFNG	SCO2	SCO2	618	3	3	34	0.0045423	11	-0.792675	Y
ADNKA_IFNG	SESTD1	SESTD1	1584	1	1	36	0.0003089	181	-0.472933	Y
ADNKA_IFNG	SIRPD	SIRPD	1603	32	32	12	0.0007605	87	-0.692291	Y
ADNKA_IFNG	SLAMF7	SLAMF7	1606	63	63	3	0.01015	3	-0.865174	Y
ADNKA_IFNG	SLC16A10	SLC16A10	1611	3	3	34	0.0001118	353	-0.15691	NA
ADNKA_IFNG	SLC16A7	SLC16A7	1612	2	2	35	7.385e-05	465	0.0531529	NA
ADNKA_IFNG	SLC22A16	SLC22A16	1615	7	7	29	-0.0002536	1945	2.79326	NA
ADNKA_IFNG	SLPI	SLPI	1382	1	1	36	2.7355e-05	751	0.586675	NA
ADNKA_IFNG	SORT1	SLAMF8	632	1	1	36	0.00212767	35	-0.744342	Y
ADNKA_IFNG	SPON1	SPON1	1676	4	4	33	2.994e-05	726	0.534624	NA
ADNKA_IFNG	SPRY1	SPRY1	1679	1	1	36	0.0002249	232	-0.378126	NA
ADNKA_IFNG	SRGAP2	SRGAP2	1684	1	1	36	-0.0001092	1886	2.6966	NA
ADNKA_IFNG	STAT1	BATF2	106	9	9	26	0.00281844	24	-0.78338	Y
ADNKA_IFNG	STRBP	STRBP	1708	2	2	35	0.000327	176	-0.484087	NA
ADNKA_IFNG	STX18-AS1	STX18-AS1	1709	8	8	27	2.906e-05	731	0.532765	NA
ADNKA_IFNG	STXBP5	STXBP5	1711	14	14	21	0.001403	59	-0.727611	NA
ADNKA_IFNG	SULT1B1	SULT1B1	1713	1	1	36	0.0002127	238	-0.366972	NA
ADNKA_IFNG	SYNE1	SYNE1	1721	80	80	1	0.0005694	112	-0.666265	NA
ADNKA_IFNG	TMEM150C	TMEM150C	1773	1	1	36	4.989e-05	583	0.274369	NA
ADNKA_IFNG	TMEM156	TMEM156	1774	1	1	36	5.002e-06	1025	1.09603	NA
ADNKA_IFNG	TNFRSF17	TNFRSF17	1793	3	3	34	1.299e-05	913	0.884109	NA
ADNKA_IFNG	TNFRSF21	TNFRSF21	1794	20	20	18	0.000189	260	-0.359537	NA
ADNKA_IFNG	TPST2	TPST2	1812	7	7	29	0.0001855	262	-0.33537	NA
ADNKA_IFNG	TRAF3IP3	TRAF3IP3	1814	1	1	36	8.773e-05	416	-0.0360773	NA
ADNKA_IFNG	TRAV13-2	TRAV13-2	1819	2	2	35	3.291e-05	698	0.486291	NA
ADNKA_IFNG	TRAV25	TRAV25	1825	2	2	35	0.00302	21	-0.772226	NA
ADNKA_IFNG	TRAV8-6	TRAV8-6	1827	6	6	30	5.65e-05	537	0.177703	NA
ADNKA_IFNG	TRIM51	TRIM51	1838	1	1	36	-9.429e-05	1860	2.64826	NA
ADNKA_IFNG	TRIM6	TRIM6	1840	1	1	36	0.001633	49	-0.718316	Y
ADNKA_IFNG	TSPAN2	TSPAN2	1852	54	54	7	0.003486	17	-0.831713	NA
ADNKA_IFNG	TTC21B	TTC21B	1858	1	1	36	-2.226e-05	1428	1.84519	NA
ADNKA_IFNG	TTTY14	TTTY14	1868	5	5	31	0.0005619	115	-0.604919	NA
ADNKA_IFNG	USP6NL	USP6NL	1896	1	1	36	0.0001831	265	-0.31678	NA
ADNKA_IFNG	VAMP5	LOC101930164	57	7	4.66667	32	0.00241463	29	-0.762931	Y
ADNKA_IFNG	VPS50	VPS50	1910	5	5	31	-6.92e-05	1791	2.5107	NA
ADNKA_IFNG	WDR41	WDR41	1918	2	2	35	-0.0003421	1956	2.82486	NA
ADNKA_IFNG	YEATS2	YEATS2	1931	1	1	36	0.0001045	372	-0.117872	NA
ADNKA_IFNG	ZBP1	ISG15	783	4	4	33	0.00668286	7	-0.801969	Y
ADNKA_IFNG	ZNF697	ZNF697	1995	1	1	36	0.0001358	308	-0.236845	NA
ADNKA_IFNG	ZNF703	ZNF703	1996	1	1	36	7.695e-05	451	0.0289864	NA
ADNKA_MIP1B	A2M-AS1	A2M-AS1	2	1	1	45	0.000454607	70	-0.868316	Y
ADNKA_MIP1B	ABCC13	ABCC13	8	1	1	45	1.888e-05	615	-0.043602	NA
ADNKA_MIP1B	ABCC3	ABCC3	9	1	1	45	-7.065e-05	1755	1.68149	NA
ADNKA_MIP1B	ABCC5	ABCC5	10	4	2.5	43	0.000709827	47	-0.906147	Y
ADNKA_MIP1B	ABCG1	ABCG1	13	2	2	44	0.0001223	208	-0.661003	NA
ADNKA_MIP1B	ACPP	ACPP	25	1	1	45	-4.171e-05	1583	1.42121	NA
ADNKA_MIP1B	ADAMTS17	ADAMTS17	33	30	30	17	0.0001816	151	-0.788115	NA
ADNKA_MIP1B	AFAP1L2	AFAP1L2	46	2	2	44	7.625e-05	295	-0.529351	NA
ADNKA_MIP1B	AFF1	GNB4	47	1	4	40	0.0021235	21	-0.950031	Y
ADNKA_MIP1B	AGER	AGER	49	1	1	45	-5.061e-05	1648	1.51957	NA
ADNKA_MIP1B	AGTPBP1	AGTPBP1	52	1	1	45	-0.0002597	1934	1.95236	NA
ADNKA_MIP1B	AKIRIN1	AKIRIN1	62	1	1	45	6.867e-05	315	-0.497573	NA
ADNKA_MIP1B	ALDH1A1	ALDH1A1	65	16	16	25	-0.0003249	1941	1.93269	NA
ADNKA_MIP1B	ALPK1	ANKRD22	72	1	1	45	0.00226173	20	-0.943978	Y
ADNKA_MIP1B	ALS2CR12	ALS2CR12	75	2	2	44	0.000146	180	-0.703373	NA
ADNKA_MIP1B	AMDHD1	AMDHD1	76	1	1	45	4.315e-05	413	-0.349276	NA
ADNKA_MIP1B	ANGEL2	ANGEL2	82	2	2	44	-2.654e-05	1420	1.17304	NA
ADNKA_MIP1B	ANKDD1A	ANKDD1A	85	1	1	45	-4.642e-05	1617	1.47266	NA
ADNKA_MIP1B	ANKRD13A	ANKRD13A	89	28	28	18	0.0002573	114	-0.842591	Y
ADNKA_MIP1B	ANKRD55	ANKRD55	96	2	2	44	0.000113	223	-0.638304	NA
ADNKA_MIP1B	APOBEC3B	APOBEC3B	105	5	5	39	-0.0001327	1881	1.86308	NA
ADNKA_MIP1B	ASH1L-AS1	ASH1L-AS1	129	6	6	37	2.0855e-05	599	-0.0799197	NA
ADNKA_MIP1B	ASPH	ASPH	130	8	8	34	0.0001615	164	-0.742718	NA
ADNKA_MIP1B	ATG10	ATG10	133	1	1	45	8.622e-06	750	0.160685	NA
ADNKA_MIP1B	AURKA	AURKA	147	1	1	45	-1.276e-05	1197	0.837102	NA
ADNKA_MIP1B	AVIL	AVIL	148	4	4	40	0.0001383	188	-0.69732	NA
ADNKA_MIP1B	B3GNT7	B3GNT7	152	1	1	45	8.174e-05	276	-0.556589	NA
ADNKA_MIP1B	B3GNTL1	B3GNTL1	153	7	7	35	0.0004605	69	-0.884962	NA
ADNKA_MIP1B	BLOC1S5-TXNDC5	BLOC1S5-TXNDC5	185	1	1	45	4.5145e-05	405	-0.361382	NA
ADNKA_MIP1B	C17orf97	C17orf97	213	2	2	44	-0.0001039	1840	1.8086	NA
ADNKA_MIP1B	C2orf40	C2orf40	221	5	5	39	2.363e-05	566	-0.12683	NA
ADNKA_MIP1B	CA1	CA1	55	1	1	45	-7.32895e-05	1770	1.70419	NA
ADNKA_MIP1B	CACNA1A	CACNA1A	239	1	1	45	0.0001308	196	-0.677648	Y
ADNKA_MIP1B	CACNA1E	CACNA1E	241	19	19	23	0.0008832	43	-0.942465	Y
ADNKA_MIP1B	CALHM6-AS1	IDO1	246	30	6	37	0.0118095	2	-0.983322	NA
ADNKA_MIP1B	CAPRIN2	CAPRIN2	253	1	1	45	1.876e-05	619	-0.037549	NA
ADNKA_MIP1B	CATSPER1	CATSPER1	258	1	1	45	-3.736e-05	1543	1.36068	NA
ADNKA_MIP1B	CBR3	CBR3	260	1	1	45	4.664e-06	827	0.277204	NA
ADNKA_MIP1B	CCDC146	CCDC146	269	2	2	44	-3.056e-05	1466	1.24265	NA
ADNKA_MIP1B	CCDC65	CCDC65	278	1	1	45	7.676e-05	293	-0.530864	Y
ADNKA_MIP1B	CCDC91	CCDC91	282	3	3	42	1.448e-05	665	0.0275201	NA
ADNKA_MIP1B	CD101	OLIG1	292	1	1	45	4.6485e-05	395	-0.376514	NA
ADNKA_MIP1B	CD38	CD38	302	9	9	31	0.001413	31	-0.948518	Y
ADNKA_MIP1B	CD59	LOC101930164	57	1	8.25	33	0.0046349	13	-0.97273	Y
ADNKA_MIP1B	CD9	CD9	312	4	4	40	0.0004127	81	-0.859237	NA
ADNKA_MIP1B	CDKN2B	CDKN2B	324	1	1	45	0.0002153	131	-0.776009	NA
ADNKA_MIP1B	CEACAM1	CEACAM1	325	1	1	45	0.000821275	45	-0.906147	Y
ADNKA_MIP1B	CEACAM8	CEACAM8	329	1	1	45	3.584e-05	471	-0.261508	NA
ADNKA_MIP1B	CENPA	CENPA	335	1	1	45	-0.0001138	1856	1.83433	NA
ADNKA_MIP1B	CENPU	CENPU	338	2	2	44	0.0002025	139	-0.765416	NA
ADNKA_MIP1B	CFAP58	CFAP58	351	28	28	18	0.00107	38	-0.957597	Y
ADNKA_MIP1B	CFDP1	CFDP1	354	1	1	45	7.805e-05	287	-0.539944	NA
ADNKA_MIP1B	CLCC1	CLCC1	372	1	1	45	-5.509e-06	1056	0.623736	NA
ADNKA_MIP1B	CLEC1B	CLEC1B	378	6	6	37	3.057e-05	508	-0.217624	NA
ADNKA_MIP1B	CLTA	CLTA	392	1	1	45	3.334e-05	486	-0.23881	NA
ADNKA_MIP1B	CLUAP1	CLUAP1	394	1	1	45	6.992e-05	313	-0.5006	NA
ADNKA_MIP1B	CMPK2	RSAD2	397	1	1	45	0.00876008	4	-0.96819	Y
ADNKA_MIP1B	CNPY3	CNPY3	400	2	2	44	7.523e-05	296	-0.527838	NA
ADNKA_MIP1B	CNST	CNST	401	1	1	45	4.059e-05	436	-0.314471	NA
ADNKA_MIP1B	COLGALT2	COLGALT2	411	4	4	40	9.587e-05	247	-0.608039	Y
ADNKA_MIP1B	CPM	CPM	426	19	19	23	0.0002021	141	-0.794168	NA
ADNKA_MIP1B	CSGALNACT1	CSGALNACT1	435	2	2	44	-7.823e-05	1791	1.73445	NA
ADNKA_MIP1B	CTSL	CTSL	443	2	2	44	0.006449	9	-0.962137	Y
ADNKA_MIP1B	CUL3	CUL3	446	1	1	45	-6.637e-05	1740	1.65879	NA
ADNKA_MIP1B	CXCL10	IDO1	246	1	6	37	0.0118095	2	-0.983322	Y
ADNKA_MIP1B	CXCL8	CXCL8	450	1	1	45	0.0001842	147	-0.751797	NA
ADNKA_MIP1B	CYB5B	CYB5B	452	1	1	45	-1.378e-05	1214	0.862827	NA
ADNKA_MIP1B	CYP27A1	CYP27A1	455	9	9	31	0.001552	29	-0.951544	NA
ADNKA_MIP1B	DAPK1-IT1	DAPK1-IT1	464	2	2	44	-4.208e-05	1587	1.42575	NA
ADNKA_MIP1B	DAPK2	ABCC5	10	1	2.5	43	0.000709827	47	-0.906147	Y
ADNKA_MIP1B	DCUN1D1	DCUN1D1	469	1	1	45	-8.99e-05	1820	1.77985	NA
ADNKA_MIP1B	DGKG	DGKG	487	21	21	22	0.0002649	111	-0.841078	Y
ADNKA_MIP1B	DLG5	DLG5	498	1	1	45	0.000234	122	-0.789628	Y
ADNKA_MIP1B	DNAH7	DNAH7	504	1	1	45	-2.507e-05	1403	1.14883	NA
ADNKA_MIP1B	DOCK4	DOCK4	511	65	65	5	0.00333985	15	-1.01207	Y
ADNKA_MIP1B	ECRP	ECRP	533	3	3	42	-4.381e-06	1026	0.573799	NA
ADNKA_MIP1B	EFCAB2	LOC101930164	57	12	8.25	33	0.0046349	13	-0.97273	Y
ADNKA_MIP1B	EFHD2	EFHD2	535	1	1	45	6.836e-05	317	-0.494547	NA
ADNKA_MIP1B	EPPK1	EPPK1	569	4	4	40	9.155e-06	744	0.144039	Y
ADNKA_MIP1B	ERICH1	ERICH1	575	1	1	45	0.0001068	232	-0.623172	NA
ADNKA_MIP1B	ETV7	ETV7	107	1	6.5	36	0.00170543	26	-0.948518	Y
ADNKA_MIP1B	FAM118A	FAM118A	595	1	1	45	-3.042e-05	1464	1.24114	NA
ADNKA_MIP1B	FAM122C	FAM122C	596	16	16	25	0.001167	36	-0.950031	Y
ADNKA_MIP1B	FAM153B	FAM153B	603	2	2	44	3.411e-06	848	0.307469	NA
ADNKA_MIP1B	FAM161A	FAM161A	604	9	9	31	-2.433e-05	1392	1.111	NA
ADNKA_MIP1B	FAM19A2	FAM19A2	609	1	1	45	3.033e-07	925	0.425501	NA
ADNKA_MIP1B	FAM26F	IDO1	246	1	6	37	0.0118095	2	-0.983322	Y
ADNKA_MIP1B	FAM3B	FAM3B	613	3	3	42	-1.003e-05	1138	0.743281	NA
ADNKA_MIP1B	FAM72A	FAM72A	616	2	2	44	-0.0001481	1897	1.89485	NA
ADNKA_MIP1B	FARP2	FARP2	623	3	3	42	1.064e-05	722	0.113775	NA
ADNKA_MIP1B	FBXO32	FBXO32	630	22	22	21	0.005657	12	-0.992402	Y
ADNKA_MIP1B	FGF13	FGF13	646	18	18	24	0.0003159	97	-0.859237	Y
ADNKA_MIP1B	FGFR2	FGFR2	649	4	4	40	-5.517e-05	1672	1.54832	NA
ADNKA_MIP1B	FHDC1	FHDC1	650	7	7	35	7.751e-05	290	-0.550536	Y
ADNKA_MIP1B	FHIT	FHIT	651	14	14	27	0.0002301	125	-0.812326	NA
ADNKA_MIP1B	FKBP1B	FKBP1B	653	1	1	45	-1.557e-05	1251	0.918817	NA
ADNKA_MIP1B	FKBP9	FKBP9	656	1	1	45	-0.0001168	1861	1.84189	NA
ADNKA_MIP1B	FLVCR1-AS1	FLVCR1-AS1	662	1	1	45	-5.675e-05	1689	1.58161	NA
ADNKA_MIP1B	FMNL2	FMNL2	663	1	1	45	0.0001677	161	-0.730612	Y
ADNKA_MIP1B	FRMD3	BATF2	106	1	8.66667	32	0.00696821	8	-0.981809	Y
ADNKA_MIP1B	FRMD4A	FRMD4A	680	1	1	45	-5.949e-06	1064	0.635841	NA
ADNKA_MIP1B	G0S2	G0S2	689	1	1	45	0.0007124	46	-0.904634	Y
ADNKA_MIP1B	GADD45B	GPR84	692	3	30	17	0.00259772	16	-0.992402	Y
ADNKA_MIP1B	GAL3ST4	GAL3ST4	694	1	1	45	-0.0001104	1853	1.82979	NA
ADNKA_MIP1B	GALNT14	GALNT14	695	1	1	45	0.0002292	128	-0.780548	Y
ADNKA_MIP1B	GALNT2	GALNT2	696	46	46	11	0.0005052	63	-0.930359	NA
ADNKA_MIP1B	GCNT2	GCNT2	706	16	16	25	0.0001605	165	-0.754823	NA
ADNKA_MIP1B	GFI1	GFI1	711	6	6	37	0.00021495	132	-0.786601	Y
ADNKA_MIP1B	GNB4	GNB4	47	7	4	40	0.0021235	21	-0.950031	Y
ADNKA_MIP1B	GOSR2	GOSR2	730	11	11	29	0.0001531	173	-0.736665	NA
ADNKA_MIP1B	GPNMB	GPNMB	734	2	2	44	0.0004182	77	-0.859237	NA
ADNKA_MIP1B	GPR34	GPR34	739	8	8	34	0.000184	149	-0.765416	Y
ADNKA_MIP1B	GPR82	GPR82	740	1	1	45	8.278e-05	273	-0.561129	NA
ADNKA_MIP1B	GPR84	GPR84	692	57	30	17	0.00259772	16	-0.992402	Y
ADNKA_MIP1B	GRAMD1C	GRAMD1C	743	2	2	44	0.0002325	124	-0.788115	NA
ADNKA_MIP1B	GYPB	GYPB	761	1	1	45	-3.44e-06	1008	0.5511	NA
ADNKA_MIP1B	HIST1H2BC	HIST1H2BC	797	8	8	34	0.002589	17	-0.965163	NA
ADNKA_MIP1B	HIST1H4H	HIST1H4H	131	2	2	44	0.0011934	35	-0.922793	Y
ADNKA_MIP1B	HLA-DQB1	HLA-DQB1	807	81	81	1	0.000681	49	-0.966677	NA
ADNKA_MIP1B	HLA-DRB1	HLA-DRB1	808	66	66	4	5.91e-05	344	-0.515732	NA
ADNKA_MIP1B	HLA-DRB4	HLA-DRB4	809	8	8	34	9e-06	747	0.1395	NA
ADNKA_MIP1B	HMBOX1	HMBOX1	811	15	15	26	-3.197e-05	1487	1.24719	NA
ADNKA_MIP1B	HMBS	HMBS	812	3	3	42	8.138e-05	278	-0.558103	NA
ADNKA_MIP1B	HSP90B1	HSP90B1	828	2	2	44	5.589e-06	812	0.252992	NA
ADNKA_MIP1B	ICAM4	ICAM4	833	35	35	15	0.0003064	99	-0.869829	NA
ADNKA_MIP1B	IFI6	ISG15	783	3	3.33333	41	0.0149759	1	-0.978782	Y
ADNKA_MIP1B	IFIT5	IDO1	246	1	6	37	0.0118095	2	-0.983322	Y
ADNKA_MIP1B	IFT80	IFT80	838	1	1	45	2.958e-05	520	-0.18736	NA
ADNKA_MIP1B	IGH	IGH	845	1	1	45	-8.804e-05	1816	1.7738	NA
ADNKA_MIP1B	IL15RA	CCRL2	29	5	5	39	0.00173013	25	-0.945491	Y
ADNKA_MIP1B	IL18RAP	IL18RAP	868	1	1	45	0.0003584	89	-0.839565	NA
ADNKA_MIP1B	ITGA9	ITGA9	889	2	2	44	7.046e-06	781	0.206082	NA
ADNKA_MIP1B	ITSN1	ITSN1	898	2	2	44	0.0001714	155	-0.741204	NA
ADNKA_MIP1B	JDP2	JDP2	903	1	1	45	4.34e-05	412	-0.350789	NA
ADNKA_MIP1B	KANK1	KANK1	908	2	2	44	2.733e-05	539	-0.160121	NA
ADNKA_MIP1B	KIAA1324	KIAA1324	928	5	5	39	0.0003279	94	-0.841078	NA
ADNKA_MIP1B	KIAA1324L	KIAA1324L	929	4	4	40	9.257e-05	254	-0.597447	NA
ADNKA_MIP1B	KIAA1671	KIAA1671	930	2	2	44	0.001526	30	-0.930359	Y
ADNKA_MIP1B	KIF11	KIF11	933	1	1	45	9.335e-05	252	-0.592907	NA
ADNKA_MIP1B	KIR2DS2	KIR2DL1	936	1	1	45	7.932e-06	765	0.183384	Y
ADNKA_MIP1B	KIR3DL1	KIR3DL1	764	3	3	42	0.00041241	82	-0.854697	NA
ADNKA_MIP1B	KIR3DL2	KIR3DL2	937	2	2	44	5.168e-05	378	-0.403752	NA
ADNKA_MIP1B	KIR3DL3	KIR2DL1	936	1	1	45	7.932e-06	765	0.183384	NA
ADNKA_MIP1B	KLHDC7B	KLHDC7B	946	1	1	45	0.0004436	73	-0.863776	Y
ADNKA_MIP1B	KLHDC8B	KLHDC8B	947	60	60	6	4.094e-05	434	-0.376514	NA
ADNKA_MIP1B	LAX1	LAX1	963	10	10	30	0.0002496	117	-0.819893	NA
ADNKA_MIP1B	LEPR	LEPR	968	1	1	45	-0.0002117	1928	1.94328	NA
ADNKA_MIP1B	LGALS12	LGALS12	970	1	1	45	-8.155e-07	951	0.464846	NA
ADNKA_MIP1B	LGALSL	LGALSL	973	2	2	44	0.0001812	152	-0.745744	NA
ADNKA_MIP1B	LINC00957	LINC00957	993	14	14	27	-7.607e-05	1781	1.69359	NA
ADNKA_MIP1B	LINC01550	LINC01550	1003	1	1	45	-0.0001479	1896	1.89485	NA
ADNKA_MIP1B	LINS1	LINS1	1006	1	1	45	-0.0001554	1903	1.90545	NA
ADNKA_MIP1B	LOC100130357	LOC100130357	1014	55	55	8	0.0001327	194	-0.736665	NA
ADNKA_MIP1B	LOC100132057	LOC100132057	1015	3	3	42	8.903e-05	260	-0.585341	NA
ADNKA_MIP1B	LOC100506603	LOC100506603	1023	1	1	45	3.082e-05	506	-0.208545	NA
ADNKA_MIP1B	LOC100996756	LOC100996756	1029	1	1	45	0.0001693	158	-0.735151	NA
ADNKA_MIP1B	LOC101927268	LOC101927268	1033	54	54	9	0.0005237	60	-0.937925	NA
ADNKA_MIP1B	LOC101928307	LOC101928307	1039	2	2	44	-5.61e-05	1682	1.56951	NA
ADNKA_MIP1B	LOC101929072	LOC101929072	1045	48	48	10	-0.000188	1921	1.87972	NA
ADNKA_MIP1B	LOC101930164	LOC101930164	57	2	8.25	33	0.0046349	13	-0.97273	Y
ADNKA_MIP1B	LOC102723335	LOC102723335	1049	41	41	13	-3.559e-05	1526	1.28653	NA
ADNKA_MIP1B	LOC102724714	LOC102724714	1056	11	11	29	0.0001153	220	-0.665542	NA
ADNKA_MIP1B	LOC105375677	LOC105375677	1083	6	6	37	-2.868e-05	1449	1.20633	NA
ADNKA_MIP1B	LOC339988	LOC339988	1095	8	8	34	0.0002352	120	-0.8093	Y
ADNKA_MIP1B	LPAR1	LPAR1	1109	8	8	34	0.000447	72	-0.881935	Y
ADNKA_MIP1B	LRRC16A	LRRC16A	1111	1	1	45	-0.0003008	1939	1.95992	NA
ADNKA_MIP1B	LRRC37A	LRRC37A	1112	3	3	42	0.002078	22	-0.945491	NA
ADNKA_MIP1B	LRRN1	LRRN1	1119	2	2	44	-4.86e-05	1633	1.49536	NA
ADNKA_MIP1B	LUNAR1	LUNAR1	1129	4	4	40	-5.669e-05	1688	1.57254	NA
ADNKA_MIP1B	LY6E	LY6E	1130	2	2	44	0.0009161	42	-0.9122	Y
ADNKA_MIP1B	MARC1	MARC1	1152	1	1	45	9.616e-05	246	-0.601986	NA
ADNKA_MIP1B	MCTP1	MCTP1	1168	5	5	39	0.0005015	64	-0.886475	NA
ADNKA_MIP1B	METTL6	METTL6	1180	59	59	7	0.000569	58	-0.943978	NA
ADNKA_MIP1B	MGAT4A	MGAT4A	1186	2	2	44	-0.0001002	1837	1.80406	NA
ADNKA_MIP1B	MIR4435-2HG	LCP2	459	1	1	45	0.000376433	85	-0.845618	NA
ADNKA_MIP1B	MIR646HG	MIR646HG	1200	12	12	28	0.0002598	113	-0.828972	NA
ADNKA_MIP1B	MKL1	MKL1	1202	3	3	42	-1.498e-05	1240	0.897631	NA
ADNKA_MIP1B	MKRN1	SESN3	1203	1	1	45	-7.2265e-06	1093	0.679725	NA
ADNKA_MIP1B	MMP8	MMP8	1209	7	7	35	-4.459e-05	1608	1.44391	NA
ADNKA_MIP1B	MPHOSPH9	MPHOSPH9	1212	1	1	45	8.988e-05	258	-0.583828	NA
ADNKA_MIP1B	MPO	MPO	1214	1	1	45	-1.623e-05	1262	0.935462	NA
ADNKA_MIP1B	MS4A14	MS4A14	1227	2	2	44	-2.161e-06	985	0.514782	NA
ADNKA_MIP1B	MS4A4A	MS4A4A	1229	2	2	44	2.274e-06	870	0.34076	NA
ADNKA_MIP1B	MTL5	MTL5	1235	5	5	39	-2.094e-05	1335	1.03685	NA
ADNKA_MIP1B	MXRA7	MXRA7	1242	1	1	45	0.0002116	136	-0.768443	NA
ADNKA_MIP1B	MYO5C	MYO5C	1246	34	34	16	3.214e-05	496	-0.267561	NA
ADNKA_MIP1B	MYOM2	MYOM2	1249	2	2	44	0.0001559	169	-0.720019	NA
ADNKA_MIP1B	NARF	NARF	1261	8	8	34	2.968e-05	518	-0.207032	NA
ADNKA_MIP1B	NCAPH2	SCO2	618	13	5.66667	38	0.00626483	10	-0.969703	Y
ADNKA_MIP1B	NET1	NET1	1275	1	1	45	8.91e-06	748	0.157659	NA
ADNKA_MIP1B	NFXL1	NFXL1	1279	1	1	45	3.71e-05	461	-0.27664	NA
ADNKA_MIP1B	NME7	NME7	1289	1	1	45	-5.828e-05	1696	1.59221	NA
ADNKA_MIP1B	NRG1	NRG1	1305	1	1	45	0.0001934	146	-0.75331	NA
ADNKA_MIP1B	NSUN7	NSUN7	1307	42	42	12	1.62e-05	644	-0.0496549	NA
ADNKA_MIP1B	NUDT4	NUDT4	1313	22	22	21	0.0001307	197	-0.712453	NA
ADNKA_MIP1B	NUTM2A-AS1	NUTM2A-AS1	1317	2	2	44	-5.12e-05	1655	1.52865	NA
ADNKA_MIP1B	OASL	ISG15	783	1	3.33333	41	0.0149759	1	-0.978782	Y
ADNKA_MIP1B	ODF3B	SCO2	618	3	5.66667	38	0.00626483	10	-0.969703	Y
ADNKA_MIP1B	OLFM4	OLFM4	1320	3	3	42	0.0003655	88	-0.845618	NA
ADNKA_MIP1B	OTUD7B	OTUD7B	1330	1	1	45	-0.0001252	1867	1.85097	NA
ADNKA_MIP1B	P2RY14	IDO1	246	3	6	37	0.0118095	2	-0.983322	Y
ADNKA_MIP1B	PADI4	MMP9	1210	1	1	45	3.733e-05	460	-0.278154	NA
ADNKA_MIP1B	PAM	PAM	1341	2	2	44	-4.596e-05	1614	1.46661	NA
ADNKA_MIP1B	PARP14	IDO1	246	4	6	37	0.0118095	2	-0.983322	Y
ADNKA_MIP1B	PDE4DIP	PDE4DIP	1354	6	6	37	0.00103	40	-0.925819	NA
ADNKA_MIP1B	PDE9A	PDE9A	1356	1	1	45	-2.042e-05	1330	1.03836	NA
ADNKA_MIP1B	PGM5	PGM5	1375	9	9	31	7.273e-05	306	-0.532378	NA
ADNKA_MIP1B	PHACTR1	PHACTR1	1376	1	1	45	8.218e-05	274	-0.559616	NA
ADNKA_MIP1B	PI3	SLPI	1382	15	9	31	-2.27e-05	1364	1.06863	NA
ADNKA_MIP1B	PIAS2	PIAS2	1383	4	4	40	-2.086e-05	1333	1.03534	NA
ADNKA_MIP1B	PIK3R6	PIK3R6	1386	1	1	45	-2.275e-05	1367	1.09435	NA
ADNKA_MIP1B	PLA2G7	PLA2G7	1393	1	1	45	-0.0001324	1879	1.86913	Y
ADNKA_MIP1B	PLD1	PLD1	1398	1	1	45	0.0001205	210	-0.656463	NA
ADNKA_MIP1B	PLEKHA5	PLEKHA5	1401	1	1	45	-9.643e-06	1136	0.744794	NA
ADNKA_MIP1B	PLEKHG1	PLEKHG1	1403	1	1	45	-9.173e-05	1826	1.78893	NA
ADNKA_MIP1B	PLGLB1	PLGLB1	1405	4	4	40	5.8e-06	806	0.23786	NA
ADNKA_MIP1B	PLGLB2	PLGLB2	1406	2	2	44	-3.035e-05	1463	1.23811	NA
ADNKA_MIP1B	PPAT	PPAT	1421	2	2	44	-2.417e-05	1388	1.12462	NA
ADNKA_MIP1B	PPFIA4	PPFIA4	1422	1	1	45	-3.875e-05	1561	1.38792	NA
ADNKA_MIP1B	PRDM5	PRDM5	1432	1	1	45	0.0005145	62	-0.880422	Y
ADNKA_MIP1B	PROS1	PROS1	1446	1	1	45	-2.607e-06	991	0.525375	NA
ADNKA_MIP1B	PRR4	PRR4	1448	4	4	40	-0.0001723	1913	1.91301	NA
ADNKA_MIP1B	PRR5L	PRR5L	1449	1	1	45	0.000325	95	-0.830485	Y
ADNKA_MIP1B	PRRG4	ETV7	107	12	6.5	36	0.00170543	26	-0.948518	Y
ADNKA_MIP1B	PRUNE2	PRUNE2	1453	9	9	31	0.0004702	67	-0.894041	NA
ADNKA_MIP1B	PSMB2	PSMB2	1455	2	2	44	5.356e-06	818	0.262072	NA
ADNKA_MIP1B	PTCH1	PTCH1	1461	1	1	45	-8.036e-06	1106	0.699397	Y
ADNKA_MIP1B	PTPRN2	PTPRN2	1470	3	3	42	9.974e-05	243	-0.611066	NA
ADNKA_MIP1B	RAD23A	RAD23A	1485	12	12	28	0.0004685	68	-0.897068	NA
ADNKA_MIP1B	RHBDF2	BATF2	106	2	8.66667	32	0.00696821	8	-0.981809	Y
ADNKA_MIP1B	RHOBTB3	RHOBTB3	1505	1	1	45	-0.0001697	1911	1.91755	NA
ADNKA_MIP1B	RIOK3	HEMGN	781	5	5	39	3.31085e-05	490	-0.241836	NA
ADNKA_MIP1B	RMI2	RMI2	1509	1	1	45	0.001659	28	-0.931872	Y
ADNKA_MIP1B	RMND5A	RMND5A	1510	2	2	44	-2.875e-05	1451	1.21995	NA
ADNKA_MIP1B	RNASE1	RNASE1	1511	2	2	44	0.0002098	137	-0.768443	NA
ADNKA_MIP1B	RNF213	RNF213	1522	2	2	44	0.008674	5	-0.96819	Y
ADNKA_MIP1B	ROBO1	ROBO1	1526	1	1	45	-5.13e-06	1040	0.599524	NA
ADNKA_MIP1B	RPH3AL	RPH3AL	1531	1	1	45	2.651e-05	548	-0.144989	NA
ADNKA_MIP1B	RPS6KA2	RPS6KA2	1542	1	1	45	-9.498e-05	1832	1.79801	NA
ADNKA_MIP1B	RRM2	RRM2	1544	1	1	45	0.0001547	171	-0.715479	NA
ADNKA_MIP1B	S1PR5	ADGRG1	39	1	1	45	0.000148388	178	-0.704887	Y
ADNKA_MIP1B	SAMD4A	IDO1	246	2	6	37	0.0118095	2	-0.983322	Y
ADNKA_MIP1B	SCO2	SCO2	618	1	5.66667	38	0.00626483	10	-0.969703	Y
ADNKA_MIP1B	SEC14L1	SEC14L1	1567	2	2	44	-4.88e-05	1636	1.4999	NA
ADNKA_MIP1B	SEC22B	SEC22B	1569	2	2	44	-9.59e-05	1833	1.79801	NA
ADNKA_MIP1B	SESTD1	SESTD1	1584	6	6	37	0.0005822	57	-0.900094	Y
ADNKA_MIP1B	SIRPD	SIRPD	1603	27	27	19	0.0003066	98	-0.86529	Y
ADNKA_MIP1B	SLAMF7	SLAMF7	1606	73	73	2	0.007847	6	-1.03023	Y
ADNKA_MIP1B	SLAMF8	SLAMF8	632	1	1	45	0.00363547	14	-0.953057	Y
ADNKA_MIP1B	SLC16A7	SLC16A7	1612	1	1	45	8.186e-05	275	-0.558103	NA
ADNKA_MIP1B	SLC39A8	SLC39A8	1626	2	2	44	-3.993e-06	1020	0.567746	NA
ADNKA_MIP1B	SLC4A1	SLC4A1	563	1	1	45	5.868e-05	345	-0.452176	NA
ADNKA_MIP1B	SLPI	SLPI	1382	3	9	31	-2.27e-05	1364	1.06863	NA
ADNKA_MIP1B	SMPDL3A	SMPDL3A	1650	1	1	45	-5.986e-05	1708	1.61037	NA
ADNKA_MIP1B	SPATA20	SPATA20	1669	1	1	45	0.0001241	205	-0.664029	NA
ADNKA_MIP1B	SPON1	SPON1	1676	7	7	35	1.745e-05	632	-0.0330093	NA
ADNKA_MIP1B	SPRY1	SPRY1	1679	10	10	30	0.0001695	157	-0.759363	NA
ADNKA_MIP1B	SRGAP2	SRGAP2	1684	2	2	44	-0.000172	1912	1.91755	NA
ADNKA_MIP1B	ST6GALNAC3	ST6GALNAC3	1700	7	7	35	9.448e-05	249	-0.612579	NA
ADNKA_MIP1B	STAT1	BATF2	106	23	8.66667	32	0.00696821	8	-0.981809	Y
ADNKA_MIP1B	STRBP	STRBP	1708	3	3	42	-0.000174	1915	1.91907	NA
ADNKA_MIP1B	STX18-AS1	STX18-AS1	1709	8	8	34	-9.195e-06	1126	0.713017	NA
ADNKA_MIP1B	STXBP5	STXBP5	1711	22	22	21	0.0003716	86	-0.880422	NA
ADNKA_MIP1B	SULT1B1	SULT1B1	1713	3	3	42	0.0001276	203	-0.671595	NA
ADNKA_MIP1B	SYNCRIP	SYNCRIP	1720	7	7	35	8.064e-05	279	-0.567182	NA
ADNKA_MIP1B	SYNE1	SYNE1	1721	69	69	3	0.0004258	76	-0.922793	NA
ADNKA_MIP1B	SYNM	SYNM	1724	1	1	45	1.358e-05	673	0.0441658	NA
ADNKA_MIP1B	TBRG1	TBRG1	1734	7	7	35	5.822e-05	347	-0.464282	NA
ADNKA_MIP1B	TCN1	TCN1	1741	2	2	44	-3.245e-05	1494	1.28502	NA
ADNKA_MIP1B	TIGD1	TIGD1	1760	1	1	45	-2.225e-05	1356	1.07771	NA
ADNKA_MIP1B	TLR10	TLR10	1766	2	2	44	0.0006055	54	-0.894041	NA
ADNKA_MIP1B	TMEM156	TMEM156	1774	1	1	45	-1.495e-05	1239	0.900658	NA
ADNKA_MIP1B	TMEM176B	TMEM176B	1776	1	1	45	5.916e-05	343	-0.455202	NA
ADNKA_MIP1B	TMOD1	TMOD1	1788	1	1	45	0.0001486	176	-0.707913	NA
ADNKA_MIP1B	TNFRSF17	TNFRSF17	1793	3	3	42	-3.441e-05	1516	1.31528	NA
ADNKA_MIP1B	TNFRSF21	TNFRSF21	1794	39	39	14	4.603e-05	398	-0.418885	NA
ADNKA_MIP1B	TNNT1	TNNT1	1799	3	3	42	-1.547e-05	1250	0.912764	NA
ADNKA_MIP1B	TPST2	TPST2	1812	6	6	37	-0.0001488	1898	1.88578	NA
ADNKA_MIP1B	TRAV13-2	TRAV13-2	1819	6	6	37	1.0185e-05	728	0.115288	NA
ADNKA_MIP1B	TRAV25	TRAV25	1825	25	25	20	0.000616	53	-0.931872	NA
ADNKA_MIP1B	TRIM51	TRIM51	1838	4	4	40	-0.0001291	1875	1.85551	NA
ADNKA_MIP1B	TSHZ3	TSHZ3	1850	1	1	45	-7.749e-06	1102	0.693344	Y
ADNKA_MIP1B	TSPAN2	TSPAN2	1852	55	55	8	0.00174	24	-0.993915	NA
ADNKA_MIP1B	TSPAN3	TSPAN3	1853	1	1	45	8.546e-06	753	0.165225	NA
ADNKA_MIP1B	TTC25	TTC25	1859	7	7	35	0.001375	33	-0.939438	NA
ADNKA_MIP1B	TTN	TTN	1866	1	1	45	4.119e-05	433	-0.319011	NA
ADNKA_MIP1B	TULP3	TULP3	1873	1	1	45	8.147e-05	277	-0.555076	NA
ADNKA_MIP1B	USP6NL	USP6NL	1896	1	1	45	0.0001048	236	-0.617119	NA
ADNKA_MIP1B	USP9Y	USP9Y	1897	1	1	45	-5.886e-05	1703	1.6028	NA
ADNKA_MIP1B	UTRN	UTRN	1898	1	1	45	2.533e-05	557	-0.13137	Y
ADNKA_MIP1B	VAMP5	LOC101930164	57	18	8.25	33	0.0046349	13	-0.97273	Y
ADNKA_MIP1B	VPS50	VPS50	1910	22	22	21	-1.538e-05	1249	0.879473	NA
ADNKA_MIP1B	VSIG10	VSIG10	1912	1	1	45	0.0004826	65	-0.875882	NA
ADNKA_MIP1B	WDR41	WDR41	1918	1	1	45	-0.0002883	1936	1.95538	NA
ADNKA_MIP1B	WSB1	WSB1	1923	1	1	45	0.001087	37	-0.918253	NA
ADNKA_MIP1B	XIST	XIST	1924	1	1	45	-5.206e-05	1659	1.53622	NA
ADNKA_MIP1B	YEATS2	YEATS2	1931	1	1	45	1.612e-05	646	0.00330835	NA
ADNKA_MIP1B	ZBP1	ISG15	783	6	3.33333	41	0.0149759	1	-0.978782	Y
ADNKA_MIP1B	ZFP36L1	ZFP36L1	1950	2	2	44	0.000196	144	-0.75785	NA
ADNKA_MIP1B	ZFP69	ZFP69	1952	4	4	40	4.635e-05	397	-0.381054	NA
ADNKA_MIP1B	ZNF557	ZNF557	1985	1	1	45	-5.386e-06	1047	0.610116	NA
ADNKA_MIP1B	ZNF697	ZNF697	1995	2	2	44	4.017e-05	441	-0.308418	NA
ADNKA_MIP1B	ZNF790-AS1	ZNF790-AS1	2003	1	1	45	1.4305e-05	669	0.0381128	NA
ADNKA_MIP1B	ZNF793	ZNF793	2005	2	2	44	7.143e-06	779	0.203056	NA
ADNKA_MIP1B	ZNF846	ZNF846	2010	1	1	45	6.717e-06	785	0.213648	NA
ADNKA_MIP1B	ZSCAN30	ZSCAN30	2015	1	1	45	0.000213	134	-0.771469	NA
ADNP_Score	AATBC	AATBC	5	3	3	36	0.0001889	160	-0.672825	NA
ADNP_Score	ABCA1	ABCA1	6	1	1	41	-4.689e-05	1747	1.98958	NA
ADNP_Score	ABCG1	ABCG1	13	2	2	39	-7.525e-05	1853	2.16351	NA
ADNP_Score	ACTA2	CCRL2	29	4	3.5	35	0.00368863	17	-0.913646	Y
ADNP_Score	ADAMTS5	ADAMTS5	34	12	12	26	8.593e-05	293	-0.467124	NA
ADNP_Score	AK5	AK5	59	6	6	32	0.003184	20	-0.913646	Y
ADNP_Score	ALDH1A1	ALDH1A1	65	1	1	41	0.0004652	86	-0.788218	NA
ADNP_Score	AMDHD1	AMDHD1	76	3	3	36	-1.599e-05	1377	1.36245	NA
ADNP_Score	ANKRD10	ANKRD10	88	4	4	34	0.0002185	143	-0.7046	NA
ADNP_Score	ANKRD13A	ANKRD13A	89	2	2	39	6.749e-05	365	-0.324973	Y
ADNP_Score	ANKRD44	ANKRD44	95	1	1	41	0.0001397	207	-0.585862	Y
ADNP_Score	ANKRD55	ANKRD55	96	29	29	13	0.0003145	110	-0.794908	NA
ADNP_Score	ARG1	ARG1	108	3	3	36	1.533e-05	724	0.27039	NA
ADNP_Score	ARHGAP6	ARHGAP6	113	2	2	39	-0.0001057	1904	2.2488	NA
ADNP_Score	ASH1L-AS1	ASH1L-AS1	129	8	8	30	6.875e-06	843	0.459368	NA
ADNP_Score	ASPRV1	HIST1H4H	131	28	28	14	0.00250163	23	-0.938731	Y
ADNP_Score	ATF6	ATF6	132	1	1	41	4.21e-05	495	-0.10422	NA
ADNP_Score	ATG10	ATG10	133	6	6	32	0.0001337	219	-0.580845	NA
ADNP_Score	AVIL	AVIL	148	21	21	17	0.0006392	64	-0.865147	NA
ADNP_Score	AVL9	AVL9	149	1	1	41	-7.239e-07	1021	0.775445	NA
ADNP_Score	B3GNT7	B3GNT7	152	4	4	34	1.58e-05	720	0.260356	NA
ADNP_Score	B3GNTL1	B3GNTL1	153	18	18	19	0.001055	41	-0.900267	NA
ADNP_Score	BACH1	BACH1	157	1	1	41	1.315e-05	752	0.325578	NA
ADNP_Score	BATF2	BATF2	106	5	2.2	38	0.0142707	2	-0.933714	Y
ADNP_Score	BATF3	BATF3	163	1	1	41	0.0001943	156	-0.671153	Y
ADNP_Score	BCL2	BCL2	168	2	2	39	0.0001704	174	-0.644395	NA
ADNP_Score	BEND7	BEND7	178	5	5	33	-7.552e-05	1854	2.15515	NA
ADNP_Score	BLOC1S5-TXNDC5	BLOC1S5-TXNDC5	185	5	5	33	5.665e-05	416	-0.249716	NA
ADNP_Score	BMS1P6	BMS1P6	191	7	7	31	8.813e-05	288	-0.467124	NA
ADNP_Score	BTG1	BTG1	198	1	1	41	-2.232e-05	1484	1.54975	NA
ADNP_Score	C12orf75	C12orf75	204	7	7	31	0.0001365	212	-0.594224	NA
ADNP_Score	C15orf39	C15orf39	207	13	13	24	0.0004599	87	-0.814976	Y
ADNP_Score	C15orf57	C15orf57	210	10	10	28	0.0001804	166	-0.67617	NA
ADNP_Score	C17orf97	C17orf97	213	1	1	41	-5.045e-06	1122	0.944354	NA
ADNP_Score	C1orf186	C1orf186	215	1	1	41	3.567e-05	530	-0.0456871	NA
ADNP_Score	C2orf88	C2orf88	223	1	1	41	-9.244e-05	1893	2.23375	NA
ADNP_Score	CA2	CA2	234	2	2	39	0.000161	188	-0.620982	NA
ADNP_Score	CACHD1	CACHD1	238	1	1	41	4.804e-05	462	-0.159408	Y
ADNP_Score	CACNA1A	CACNA1A	239	30	30	12	0.0006049	66	-0.870164	Y
ADNP_Score	CACNA1E	CACNA1E	241	52	52	6	0.002486	24	-0.950438	Y
ADNP_Score	CALD1	CALD1	245	2	2	39	4.128e-06	915	0.59483	NA
ADNP_Score	CALHM6-AS1	IDO1	246	1	1.5	40	0.00946025	4	-0.927025	NA
ADNP_Score	CARD8	CARD8	255	2	2	39	0.0004739	84	-0.794908	NA
ADNP_Score	CASC5	CASC5	256	1	1	41	-1.39e-05	1337	1.30391	NA
ADNP_Score	CASP5	CASP5	99	1	1	41	0.00068495	62	-0.828355	Y
ADNP_Score	CCAR1	CCAR1	264	2	2	39	0.0005003	79	-0.80327	NA
ADNP_Score	CCDC146	CCDC146	269	1	1	41	0.0002131	148	-0.684532	NA
ADNP_Score	CCDC17	CCDC17	273	60	60	5	0.004282	16	-0.965489	NA
ADNP_Score	CCDC91	CCDC91	282	8	8	30	0.0004771	82	-0.813304	NA
ADNP_Score	CCNG2	CCNG2	286	1	1	41	4.19e-06	911	0.591485	NA
ADNP_Score	CD38	CD38	302	6	6	32	0.0005704	74	-0.823338	Y
ADNP_Score	CD59	LOC101930164	57	10	12.6	25	0.00513417	12	-0.938731	Y
ADNP_Score	CD9	CD9	312	12	12	26	0.0004585	88	-0.809959	NA
ADNP_Score	CDC42BPA	CDC42BPA	317	2	2	39	7.207e-05	343	-0.361765	NA
ADNP_Score	CEACAM1	CEACAM1	325	17	17	20	0.0034466	18	-0.937059	Y
ADNP_Score	CFAP58	CFAP58	351	17	17	20	0.0008479	51	-0.881871	Y
ADNP_Score	CFDP1	CFDP1	354	1	1	41	-8.545e-07	1023	0.77879	NA
ADNP_Score	CHI3L2	CHI3L2	360	2	2	39	-1.836e-05	1415	1.43101	NA
ADNP_Score	CHM	CHM	362	7	7	31	-2.248e-05	1488	1.53972	NA
ADNP_Score	CHST7	CHST7	368	6	6	32	0.0001258	227	-0.567466	NA
ADNP_Score	CLCC1	CLCC1	372	5	5	33	2.752e-05	591	0.0429483	NA
ADNP_Score	CLEC1B	CLEC1B	378	11	11	27	0.0001039	257	-0.525657	NA
ADNP_Score	CLTA	CLTA	392	5	5	33	0.0007458	54	-0.855113	NA
ADNP_Score	CNOT4	CNOT4	399	2	2	39	-4.763e-06	1118	0.93432	NA
ADNP_Score	CNPY3	CNPY3	400	1	1	41	9.23e-05	280	-0.463779	NA
ADNP_Score	CNST	CNST	401	1	1	41	-1.515e-05	1362	1.34572	NA
ADNP_Score	COPZ2	COPZ2	416	1	1	41	0.0002555	128	-0.717979	NA
ADNP_Score	CPEB2	CPEB2	422	3	3	36	0.0001384	209	-0.590879	NA
ADNP_Score	CSGALNACT1	CSGALNACT1	435	1	1	41	1.722e-05	704	0.245305	NA
ADNP_Score	CTSL	CTSL	443	1	1	41	0.001234	37	-0.870164	Y
ADNP_Score	CUL3	CUL3	446	1	1	41	-0.0001944	1932	2.29897	NA
ADNP_Score	CUX2	CUX2	448	5	5	33	-6.75e-05	1830	2.11501	NA
ADNP_Score	CXCL10	IDO1	246	1	1.5	40	0.00946025	4	-0.927025	Y
ADNP_Score	CYP1B1	CYP1B1	454	3	3	36	0.0002624	124	-0.73303	NA
ADNP_Score	CYP27A1	CYP27A1	455	2	2	39	0.0005866	71	-0.816649	NA
ADNP_Score	DAGLB	DAGLB	463	4	4	34	7.64e-05	323	-0.403574	NA
ADNP_Score	DDIT4	DDIT4	472	3	3	36	0.0001357	215	-0.580845	NA
ADNP_Score	DDX17	DDX17	475	1	1	41	5.613e-05	421	-0.227975	NA
ADNP_Score	DENND1A	DENND1A	482	2	2	39	0.0001243	231	-0.54907	Y
ADNP_Score	DGCR8	DGCR8	486	5	5	33	6.141e-05	391	-0.291525	NA
ADNP_Score	DIRC2	DIRC2	495	24	24	16	0.0001118	245	-0.564121	NA
ADNP_Score	DKK3	DKK3	497	1	1	41	-6.531e-05	1822	2.11501	NA
ADNP_Score	DLG5	DLG5	498	1	1	41	-2.655e-05	1554	1.66682	Y
ADNP_Score	DOCK4	DOCK4	511	48	31.5	10	0.00691327	5	-0.975523	Y
ADNP_Score	DOCK7	DOCK7	513	1	1	41	0.000325	107	-0.753099	NA
ADNP_Score	DPH5	DPH5	519	1	1	41	1.372e-05	743	0.310527	NA
ADNP_Score	EFCAB2	LOC101930164	57	1	12.6	25	0.00513417	12	-0.938731	Y
ADNP_Score	EFHD2	EFHD2	535	3	3	36	0.0006766	63	-0.835045	NA
ADNP_Score	EGF	EGF	536	16	16	21	7.851e-05	315	-0.438694	NA
ADNP_Score	EHBP1	EHBP1	538	2	2	39	0.0001414	204	-0.594224	NA
ADNP_Score	ELOVL6	ELOVL6	547	1	1	41	-3.231e-05	1623	1.78221	NA
ADNP_Score	ENPP2	ENPP2	557	29	29	13	0.0003465	101	-0.809959	Y
ADNP_Score	EPAS1	EPAS1	561	20	20	18	0.0003282	105	-0.794908	NA
ADNP_Score	EPB41L3	EPB41L3	562	2	2	39	0.0007172	58	-0.838389	Y
ADNP_Score	EPHX2	EPHX2	568	5	5	33	0.0001254	229	-0.562449	NA
ADNP_Score	EPPK1	EPPK1	569	4	4	34	0.0002008	153	-0.687876	Y
ADNP_Score	ETV7	ETV7	107	1	1.5	40	0.006278	7	-0.922008	Y
ADNP_Score	F11R	F11R	589	4	4	34	0.0001251	230	-0.559104	NA
ADNP_Score	FAM118A	FAM118A	595	1	1	41	-9.124e-06	1232	1.12831	NA
ADNP_Score	FAM122C	FAM122C	596	6	6	32	0.0009153	48	-0.86682	Y
ADNP_Score	FAM213A	FAM213A	611	2	2	39	8.107e-06	827	0.447661	NA
ADNP_Score	FAM3B	FAM3B	613	1	1	41	3.767e-06	925	0.614898	NA
ADNP_Score	FAM72A	FAM72A	616	26	26	15	4.071e-05	503	-0.134323	NA
ADNP_Score	FBXO32	FBXO32	630	16	16	21	0.0002937	115	-0.773167	Y
ADNP_Score	FCER1A	FCER1A	634	1	1	41	0.0009391	46	-0.855113	NA
ADNP_Score	FCRL5	FCRL5	641	3	3	36	0.00019	158	-0.67617	NA
ADNP_Score	FGD6	FGD6	645	1	1	41	2.125e-05	660	0.171721	NA
ADNP_Score	FGF13	FGF13	646	94	94	1	0.005814	9	-0.983885	Y
ADNP_Score	FHDC1	FHDC1	650	1	1	41	0.0004683	85	-0.789891	Y
ADNP_Score	FHIT	FHIT	651	49	49	7	0.0003215	108	-0.808287	NA
ADNP_Score	FKBP1A	FKBP1A	652	4	4	34	0.0001361	214	-0.585862	NA
ADNP_Score	FKBP5	FKBP5	654	2	2	39	-1.933e-05	1429	1.45443	NA
ADNP_Score	FNIP1	FNIP1	668	2	2	39	-2.297e-05	1498	1.56982	NA
ADNP_Score	FOXP1	FOXP1	674	3	3	36	-8.628e-06	1215	1.09152	NA
ADNP_Score	FRMD4A	FRMD4A	680	1	1	41	-7.586e-06	1187	1.05306	NA
ADNP_Score	GALNT2	GALNT2	696	1	1	41	-6.099e-05	1813	2.09996	NA
ADNP_Score	GBP5	BATF2	106	1	2.2	38	0.0142707	2	-0.933714	Y
ADNP_Score	GCNT2	GCNT2	706	75	75	3	0.0005339	77	-0.86682	NA
ADNP_Score	GEMIN8	GEMIN8	710	1	1	41	-4.808e-05	1757	2.00631	NA
ADNP_Score	GOSR2	GOSR2	730	1	1	41	-7.063e-05	1842	2.14846	NA
ADNP_Score	GPNMB	GPNMB	734	2	2	39	0.0001115	246	-0.523984	NA
ADNP_Score	GPR34	GPR34	739	1	1	41	5.096e-05	442	-0.192855	Y
ADNP_Score	GPR82	GPR82	740	1	1	41	-9.549e-06	1242	1.14504	NA
ADNP_Score	GPR84	GPR84	692	1	1	41	0.00580248	10	-0.915318	Y
ADNP_Score	GSTM3	GSTM3	748	2	2	39	-1.186e-05	1302	1.24204	NA
ADNP_Score	GSTZ1	GSTZ1	751	1	1	41	2.073e-05	666	0.181755	NA
ADNP_Score	GUCY1A3	GUCY1A3	756	10	10	28	6.21e-05	385	-0.309921	NA
ADNP_Score	GUSBP1	GUSBP1	759	4	4	34	6.242e-05	382	-0.304904	NA
ADNP_Score	H1F0	H1F0	765	1	1	41	-8.804e-05	1883	2.21703	NA
ADNP_Score	HERC2P7	HERC2P7	782	3	3	36	7.506e-05	329	-0.390195	NA
ADNP_Score	HEXIM2	HEXIM2	785	6	6	32	2.444e-05	625	0.0981365	NA
ADNP_Score	HGD	HGD	787	1	1	41	-1.905e-05	1426	1.45275	NA
ADNP_Score	HIVEP3	HIVEP3	802	2	2	39	0.0001595	189	-0.619309	NA
ADNP_Score	HLA-DPA1	HLA-DPA1	805	11	11	27	9.93e-05	267	-0.508933	Y
ADNP_Score	HLA-DQA1	HLA-DQA1	806	1	1	41	6.19e-05	387	-0.284836	NA
ADNP_Score	HLA-DQB1	HLA-DQB1	807	82	82	2	0.001377	35	-0.938731	NA
ADNP_Score	HLA-DRB1	HLA-DRB1	808	1	1	41	6.305e-05	380	-0.296542	NA
ADNP_Score	HLA-DRB4	HLA-DRB4	809	1	1	41	0.0001467	200	-0.597568	NA
ADNP_Score	HMBOX1	HMBOX1	811	1	1	41	0.0002853	117	-0.736375	NA
ADNP_Score	HPSE	HPSE	825	1	1	41	0.0001753	170	-0.647739	Y
ADNP_Score	HTATSF1P2	HTATSF1P2	830	5	5	33	-5.562e-06	1134	0.951044	NA
ADNP_Score	ICAM4	ICAM4	833	11	11	27	0.000101	262	-0.517295	NA
ADNP_Score	IFI27	IFI27	835	1	1	41	-6.019e-06	1144	0.981147	Y
ADNP_Score	IGKJ5	IGKJ5	851	8	8	30	0.0001034	259	-0.517295	NA
ADNP_Score	IGKV2-28	IGKV1OR2-108	854	1	1	41	2.95175e-05	568	0.0178628	NA
ADNP_Score	IKZF3	IKZF3	865	1	1	41	-3.364e-06	1090	0.890839	NA
ADNP_Score	IL15RA	CCRL2	29	3	3.5	35	0.00368863	17	-0.913646	Y
ADNP_Score	INSC	INSC	876	14	14	23	4.46e-05	482	-0.156063	NA
ADNP_Score	ITCH	ITCH	886	2	2	39	-4.942e-05	1761	2.00965	NA
ADNP_Score	ITGB2	ITGB2	891	7	7	31	-6.572e-05	1823	2.09996	NA
ADNP_Score	ITSN1	ITSN1	898	1	1	41	-1.215e-05	1306	1.25207	NA
ADNP_Score	JUP	JUP	907	10	10	28	-9.704e-05	1900	2.22372	NA
ADNP_Score	KANK1	KANK1	908	1	1	41	-1.736e-05	1394	1.39924	NA
ADNP_Score	KANSL1-AS1	KANSL1-AS1	910	2	2	39	3.522e-05	533	-0.0440148	NA
ADNP_Score	KIAA1324	KIAA1324	928	1	1	41	5.095e-05	443	-0.191183	NA
ADNP_Score	KIAA1324L	KIAA1324L	929	1	1	41	3.039e-05	560	0.00448388	NA
ADNP_Score	KIAA1715	KIAA1715	931	6	6	32	0.0008163	52	-0.86013	NA
ADNP_Score	KIF11	KIF11	933	4	4	34	0.0002596	126	-0.73303	NA
ADNP_Score	KIT	KIT	938	1	1	41	-0.0001448	1922	2.28225	NA
ADNP_Score	KLHDC8B	KLHDC8B	947	2	2	39	0.000447	89	-0.786546	NA
ADNP_Score	KMO	KMO	953	1	1	41	0.0001061	251	-0.512278	Y
ADNP_Score	KYNU	KYNU	958	24	24	16	0.006555	6	-0.963817	NA
ADNP_Score	LARGE	LARGE	962	1	1	41	0.0001325	221	-0.562449	NA
ADNP_Score	LAX1	LAX1	963	7	7	31	0.002209	28	-0.901939	NA
ADNP_Score	LEPR	LEPR	968	3	3	36	-9.973e-06	1258	1.16343	NA
ADNP_Score	LINC00189	LINC00189	981	6	6	32	0.0007369	55	-0.855113	Y
ADNP_Score	LINC00667	LINC00667	989	4	4	34	1.222e-05	766	0.337285	NA
ADNP_Score	LINC00957	LINC00957	993	1	1	41	-9.209e-05	1892	2.23208	NA
ADNP_Score	LOC100130357	LOC100130357	1014	16	16	21	7.275e-05	336	-0.403574	NA
ADNP_Score	LOC100506603	LOC100506603	1023	1	1	41	6.261e-06	855	0.497832	NA
ADNP_Score	LOC100507053	LOC100507053	1025	1	1	41	4.334e-05	491	-0.110909	NA
ADNP_Score	LOC100996756	LOC100996756	1029	1	1	41	0.0001676	179	-0.632688	NA
ADNP_Score	LOC101927131	LOC101927131	1032	1	1	41	-9.789e-06	1250	1.15842	NA
ADNP_Score	LOC101927268	LOC101927268	1033	1	1	41	4.749e-05	470	-0.146029	NA
ADNP_Score	LOC101929072	LOC101929072	1045	13	13	24	0.0009765	45	-0.885216	NA
ADNP_Score	LOC101929340	LOC101929340	1047	1	1	41	-4.943e-05	1762	2.01467	NA
ADNP_Score	LOC101930164	LOC101930164	57	42	12.6	25	0.00513417	12	-0.938731	Y
ADNP_Score	LOC102723335	LOC102723335	1049	3	3	36	-2.293e-05	1497	1.56313	NA
ADNP_Score	LOC102724714	LOC102724714	1056	1	1	41	0.0001788	168	-0.651084	NA
ADNP_Score	LOC105370792	LOC105370792	1066	3	3	36	5.274e-05	437	-0.209579	NA
ADNP_Score	LOC105370977	LOC105370977	1068	1	1	41	-1.981e-05	1436	1.46948	NA
ADNP_Score	LOC105372966	LOC105372966	1074	11	11	27	-0.0001171	1912	2.24211	NA
ADNP_Score	LOC105373098	DOCK4	511	15	31.5	10	0.00691327	5	-0.975523	NA
ADNP_Score	LOC105375677	LOC105375677	1083	8	8	30	8.908e-05	285	-0.473813	NA
ADNP_Score	LOC283713	LOC283713	1091	12	12	26	0.0009015	49	-0.875181	NA
ADNP_Score	LOC441528	LOC441528	1101	2	2	39	3.442e-05	537	-0.0373253	NA
ADNP_Score	LOC645513	LOC645513	1104	3	3	36	5.257e-06	880	0.53128	NA
ADNP_Score	LRRC16A	LRRC16A	1111	1	1	41	-7.007e-05	1839	2.14344	NA
ADNP_Score	LRRC37A	LRRC37A	1112	1	1	41	8.415e-05	299	-0.432004	NA
ADNP_Score	LRRC6	LRRC6	1115	4	4	34	0.0002032	151	-0.691221	NA
ADNP_Score	LRRN3	LRRN3	1120	29	29	13	0.001956	32	-0.925352	NA
ADNP_Score	LY6E	LY6E	1130	3	3	36	0.0001207	235	-0.547397	Y
ADNP_Score	MAP7	MAP7	1146	2	2	39	0.0001695	176	-0.64105	NA
ADNP_Score	MARC1	MARC1	1152	31	31	11	-2.139e-05	1456	1.45275	NA
ADNP_Score	MARCO	MARCO	1156	1	1	41	1.603e-05	714	0.262028	Y
ADNP_Score	MCOLN3	MCOLN3	1166	1	1	41	4.65e-06	896	0.566399	NA
ADNP_Score	MFHAS1	MFHAS1	1183	8	8	30	7.968e-05	312	-0.428659	NA
ADNP_Score	MGC40069	MGC40069	1187	2	2	39	0.0002152	146	-0.691221	NA
ADNP_Score	MICD	MICD	1192	9	9	29	0.0007811	53	-0.863475	NA
ADNP_Score	MINCR	MINCR	1194	1	1	41	-0.0001138	1910	2.26218	NA
ADNP_Score	MIR646HG	MIR646HG	1200	10	10	28	0.0002579	127	-0.741392	NA
ADNP_Score	MKL1	MKL1	1202	1	1	41	-1.074e-05	1273	1.19688	NA
ADNP_Score	MORF4L2	MORF4L2	1211	1	1	41	-0.0001015	1903	2.25047	NA
ADNP_Score	MRC1	MRC1	1218	3	3	36	-0.0001877	1930	2.28727	NA
ADNP_Score	MS4A14	MS4A14	1227	7	7	31	5.208e-05	441	-0.211252	NA
ADNP_Score	MTDHP4	MTDHP4	1233	1	1	41	-8.544e-05	1878	2.20866	NA
ADNP_Score	MYO5C	MYO5C	1246	3	3	36	6.086e-05	396	-0.278146	NA
ADNP_Score	N4BP2L1	N4BP2L1	1252	33	33	9	5.799e-05	411	-0.298215	NA
ADNP_Score	NAV1	NAV1	1263	1	1	41	2.166e-05	654	0.161686	NA
ADNP_Score	NCAPH2	SCO2	618	19	8	30	0.00626452	8	-0.937059	Y
ADNP_Score	NELL2	TMEM204	1274	17	10	28	0.00321803	19	-0.922008	Y
ADNP_Score	NETO2	NETO2	1276	6	6	32	-7.764e-06	1196	1.05306	NA
ADNP_Score	NEXN	NEXN	1277	3	3	36	0.0142	3	-0.935387	Y
ADNP_Score	NFXL1	NFXL1	1279	1	1	41	7.196e-05	345	-0.355075	NA
ADNP_Score	NLRP2	NLRP2	1287	2	2	39	3.705e-05	523	-0.0607384	NA
ADNP_Score	NPAT	NPAT	1294	20	20	18	0.0005522	75	-0.845079	NA
ADNP_Score	NR6A1	NR6A1	1303	1	1	41	8.602e-05	292	-0.443711	NA
ADNP_Score	NRG1	NRG1	1305	14	14	23	0.0005708	73	-0.840062	NA
ADNP_Score	NRN1	NRN1	1306	74	74	4	0.01901	1	-0.992247	Y
ADNP_Score	NSUN7	NSUN7	1307	2	2	39	4.812e-05	461	-0.164425	NA
ADNP_Score	NT5C3B	NT5C3B	1308	1	1	41	0.0001228	234	-0.540708	NA
ADNP_Score	NUDT4	NUDT4	1313	1	1	41	0.0001362	213	-0.575828	NA
ADNP_Score	NUP155	NUP155	1314	1	1	41	6.118e-05	393	-0.274801	NA
ADNP_Score	NUP160	NUP160	1315	3	3	36	0.0001234	233	-0.550742	NA
ADNP_Score	OAS2	RSAD2	397	1	2.25	37	0.00268092	21	-0.903612	Y
ADNP_Score	ODF3B	SCO2	618	5	8	30	0.00626452	8	-0.937059	Y
ADNP_Score	OR2A20P	OR2A20P	1322	7	7	31	0.0007254	57	-0.853441	NA
ADNP_Score	P2RX7	P2RX7	1334	5	5	33	0.00060275	68	-0.8317	Y
ADNP_Score	P2RY14	IDO1	246	3	1.5	40	0.00946025	4	-0.927025	Y
ADNP_Score	PARVB	PARVB	1344	1	1	41	-3.836e-05	1686	1.88757	NA
ADNP_Score	PASK	TMEM204	1274	3	10	28	0.00321803	19	-0.922008	Y
ADNP_Score	PCDH9	PCDH9	1350	1	1	41	7.308e-07	992	0.726947	NA
ADNP_Score	PERP	PERP	1370	2	2	39	0.0002997	112	-0.748082	NA
ADNP_Score	PGM5	PGM5	1375	11	11	27	0.0006286	65	-0.846751	NA
ADNP_Score	PI3	SLPI	1382	3	2	39	5.6415e-05	419	-0.234665	NA
ADNP_Score	PIK3IP1-AS1	PIK3IP1-AS1	1385	6	6	32	-3.836e-06	1100	0.892511	NA
ADNP_Score	PLA2G4A	PLA2G4A	1392	1	1	41	0.001002	43	-0.86013	Y
ADNP_Score	PLAGL2	PLAGL2	1395	2	2	39	2.205e-05	648	0.148307	NA
ADNP_Score	PLD1	PLD1	1398	3	3	36	8.509e-05	296	-0.445383	NA
ADNP_Score	PMEPA1	PMEPA1	1412	2	2	39	-4.479e-06	1111	0.922614	NA
ADNP_Score	PML	BATF2	106	1	2.2	38	0.0142707	2	-0.933714	Y
ADNP_Score	PPAT	PPAT	1421	8	8	30	0.0003546	100	-0.783201	NA
ADNP_Score	PPM1K	PPM1K	1423	16	16	21	0.0005506	76	-0.838389	NA
ADNP_Score	PRDM5	PRDM5	1432	1	1	41	0.0005739	72	-0.811631	Y
ADNP_Score	PRKCQ-AS1	PRKCQ-AS1	1439	3	3	36	4.1425e-05	500	-0.10422	NA
ADNP_Score	PRKDC	PRKDC	1441	14	14	23	0.0002953	114	-0.771495	NA
ADNP_Score	PRKXP1	PRKXP1	1442	2	2	39	-2.933e-06	1076	0.864081	NA
ADNP_Score	PROM2	PROM2	1445	1	1	41	2.315e-05	635	0.129911	NA
ADNP_Score	PROS1	PROS1	1446	2	2	39	-1.24e-05	1311	1.25709	NA
ADNP_Score	PRR5L	PRR5L	1449	4	4	34	0.000373	97	-0.781529	Y
ADNP_Score	PRRG4	ETV7	107	2	1.5	40	0.006278	7	-0.922008	Y
ADNP_Score	RAB36	RAB36	1482	8	8	30	6.005e-05	400	-0.281491	NA
ADNP_Score	RGS1	RGS1	1503	12	12	26	0.002254	27	-0.911974	Y
ADNP_Score	RHOBTB3	RHOBTB3	1505	1	1	41	-2.629e-05	1550	1.66013	NA
ADNP_Score	RMI2	RMI2	1509	9	9	29	0.001603	33	-0.896922	Y
ADNP_Score	RNASE4	RNASE4	1514	2	2	39	5.886e-05	406	-0.256405	NA
ADNP_Score	RNASET2	RNASET2	1515	1	1	41	0.0001854	161	-0.662791	NA
ADNP_Score	RNF130	RNF130	1517	1	1	41	-2.45e-05	1523	1.61497	NA
ADNP_Score	RNF144B	RNF144B	1519	4	4	34	0.0001775	169	-0.661118	Y
ADNP_Score	RNF213	RNF213	1522	12	12	26	0.004639	15	-0.932042	Y
ADNP_Score	RPH3A	RPH3A	1530	1	1	41	0.0001089	248	-0.517295	Y
ADNP_Score	RPH3AL	RPH3AL	1531	1	1	41	2.038e-05	672	0.191789	NA
ADNP_Score	RPS15A	RPS15A	1536	1	1	41	-2.451e-05	1524	1.61665	NA
ADNP_Score	RPS20	RPS20	1539	10	10	28	8.011e-05	311	-0.433676	NA
ADNP_Score	RTP4	RSAD2	397	3	2.25	37	0.00268092	21	-0.903612	Y
ADNP_Score	S1PR3	S1PR3	1553	1	1	41	-3.122e-05	1605	1.75211	NA
ADNP_Score	SAMD4A	IDO1	246	1	1.5	40	0.00946025	4	-0.927025	Y
ADNP_Score	SCARB2	SCARB2	1560	3	3	36	0.00122	38	-0.876854	Y
ADNP_Score	SCD5	SCD5	1562	1	1	41	7.231e-05	342	-0.360092	Y
ADNP_Score	SCO2	SCO2	618	2	8	30	0.00626452	8	-0.937059	Y
ADNP_Score	SDC4	SDC4	1566	1	1	41	1.786e-05	696	0.231926	NA
ADNP_Score	SEPT10	SEPT10	1574	1	1	41	1.538e-05	723	0.27708	NA
ADNP_Score	SEPT2	SEPT2	1575	1	1	41	2.314e-05	636	0.131584	NA
ADNP_Score	SERPINA1	SERPINA1	1578	1	1	41	-1.291e-05	1324	1.28217	Y
ADNP_Score	SERPINB9	SERPINB9	1579	1	1	41	3.135e-05	554	-0.00555032	NA
ADNP_Score	SERPINE2	SERPINE2	1581	1	1	41	0.000383	95	-0.773167	NA
ADNP_Score	SESTD1	SESTD1	1584	15	15	22	0.002183	29	-0.915318	Y
ADNP_Score	SGMS2	SGMS2	1591	1	1	41	-2.407e-05	1516	1.60327	NA
ADNP_Score	SH3RF3	SH3RF3	1594	1	1	41	2.005e-05	677	0.200151	NA
ADNP_Score	SLAMF7	SLAMF7	1606	20	20	18	0.001173	40	-0.903612	Y
ADNP_Score	SLAMF8	SLAMF8	632	2	2	39	0.00516215	11	-0.916991	Y
ADNP_Score	SLC11A1	SLC11A1	1607	2	2	39	4.299e-06	905	0.578106	NA
ADNP_Score	SLC16A10	SLC16A10	1611	1	1	41	0.0005886	70	-0.814976	NA
ADNP_Score	SLC35G1	SLC35G1	1624	3	3	36	2.653e-05	601	0.0646891	NA
ADNP_Score	SLITRK4	SLITRK4	1643	2	2	39	0.0004142	91	-0.783201	NA
ADNP_Score	SLPI	SLPI	1382	1	2	39	5.6415e-05	419	-0.234665	NA
ADNP_Score	SMCO4	LOC101930164	57	2	12.6	25	0.00513417	12	-0.938731	Y
ADNP_Score	SPATA13	SPATA13	1668	1	1	41	-1.066e-05	1271	1.19354	NA
ADNP_Score	SPATS2L	RSAD2	397	2	2.25	37	0.00268092	21	-0.903612	Y
ADNP_Score	SPRY1	SPRY1	1679	2	2	39	2.031e-05	673	0.190117	NA
ADNP_Score	SPTLC1	SPTLC1	1681	3	3	36	-2.986e-05	1589	1.71699	NA
ADNP_Score	STAT1	BATF2	106	1	2.2	38	0.0142707	2	-0.933714	Y
ADNP_Score	STAT5B	STAT5B	1704	1	1	41	-3.669e-05	1676	1.87085	NA
ADNP_Score	STX18-AS1	STX18-AS1	1709	1	1	41	1.4005e-06	974	0.696844	NA
ADNP_Score	SULT1B1	SULT1B1	1713	1	1	41	5.832e-05	409	-0.248044	NA
ADNP_Score	SYMPK	SYMPK	1718	8	8	30	-2.156e-05	1462	1.49456	NA
ADNP_Score	SYNCRIP	SYNCRIP	1720	7	7	31	-4.629e-05	1741	1.96283	NA
ADNP_Score	TAGLN	TAGLN	1729	1	1	41	9.176e-06	811	0.424248	NA
ADNP_Score	TBRG1	TBRG1	1734	1	1	41	2.996e-05	563	0.00950099	NA
ADNP_Score	TCL1A	TCL1A	1740	2	2	39	2.977e-05	566	0.0111734	NA
ADNP_Score	TCP11L2	TCP11L2	1742	1	1	41	-7.182e-05	1843	2.15013	NA
ADNP_Score	TENM1	TENM1	1746	1	1	41	6.47e-05	375	-0.304904	NA
ADNP_Score	TLR7	TLR7	1769	8	8	30	0.001194	39	-0.885216	Y
ADNP_Score	TM2D1	TM2D1	1770	2	2	39	0.0001546	193	-0.61262	NA
ADNP_Score	TMEM107	TMEM107	1771	1	1	41	0.0002302	137	-0.702928	NA
ADNP_Score	TMEM176A	TMEM176A	1775	2	2	39	0.0001543	194	-0.610947	NA
ADNP_Score	TMEM185A	TMEM185A	1777	11	11	27	2.633e-05	605	0.0563273	NA
ADNP_Score	TMEM86B	TMEM86B	1785	2	2	39	0.0003764	96	-0.774839	NA
ADNP_Score	TMOD1	TMOD1	1788	1	1	41	2.457e-05	623	0.109843	NA
ADNP_Score	TMPRSS3	TMPRSS3	1789	4	4	34	1.166e-05	773	0.348992	NA
ADNP_Score	TNFRSF13C	TNFRSF13C	1792	3	3	36	0.0001382	210	-0.589207	NA
ADNP_Score	TNIP1	TNIP1	1798	7	7	31	7.85e-05	316	-0.420297	NA
ADNP_Score	TPD52	TPD52	1807	3	3	36	7.398e-05	333	-0.383505	NA
ADNP_Score	TRAPPC13	TRAPPC13	1815	1	1	41	3.182e-05	550	-0.0122398	NA
ADNP_Score	TRAV25	TRAV25	1825	8	8	30	0.0003427	102	-0.779856	NA
ADNP_Score	TTC37	TTC37	1861	2	2	39	-3.9e-05	1693	1.89593	NA
ADNP_Score	UBE2Z	UBE2Z	1881	4	4	34	2.237e-05	646	0.136601	NA
ADNP_Score	UBR2	UBR2	1885	5	5	33	6.102e-06	862	0.49616	NA
ADNP_Score	UFL1	UFL1	1888	1	1	41	0.0001072	250	-0.51395	NA
ADNP_Score	USP6NL	USP6NL	1896	1	1	41	0.0001158	240	-0.530674	NA
ADNP_Score	USP9Y	USP9Y	1897	6	6	32	0.0001352	216	-0.585862	NA
ADNP_Score	UTRN	UTRN	1898	1	1	41	7.927e-05	313	-0.408591	Y
ADNP_Score	UTY	UTY	1899	18	18	19	6.207e-05	386	-0.3233	NA
ADNP_Score	VAMP4	VAMP4	1900	2	2	39	0.0001145	241	-0.532346	NA
ADNP_Score	VAMP5	LOC101930164	57	8	12.6	25	0.00513417	12	-0.938731	Y
ADNP_Score	VNN1	VNN1	1905	5	5	33	1.706e-05	706	0.235271	NA
ADNP_Score	VPS9D1	SCO2	618	6	8	30	0.00626452	8	-0.937059	Y
ADNP_Score	VSIG10	VSIG10	1912	16	16	21	0.002001	30	-0.915318	NA
ADNP_Score	WARS	BATF2	106	3	2.2	38	0.0142707	2	-0.933714	Y
ADNP_Score	WASF3	WASF3	1915	1	1	41	-7.007e-05	1839	2.14344	NA
ADNP_Score	WDR41	WDR41	1918	1	1	41	0.0001349	217	-0.569138	NA
ADNP_Score	XAF1	RSAD2	397	3	2.25	37	0.00268092	21	-0.903612	Y
ADNP_Score	XIST	XIST	1924	1	1	41	-3.667e-05	1675	1.86917	NA
ADNP_Score	YTHDF3	YTHDF3	1933	3	3	36	0.0001684	178	-0.642722	NA
ADNP_Score	ZADH2	ZADH2	1935	6	6	32	5.681e-05	415	-0.253061	NA
ADNP_Score	ZAK	ZAK	1936	4	4	34	1.082e-05	788	0.374077	NA
ADNP_Score	ZBP1	ISG15	783	3	3	36	0.00265664	22	-0.903612	Y
ADNP_Score	ZBTB16	ZBTB16	1940	3	3	36	0.000102	260	-0.505588	NA
ADNP_Score	ZFR	ZFR	1954	5	5	33	-2.031e-05	1444	1.46948	NA
ADNP_Score	ZNF254	ZNF254	1966	2	2	39	0.0002068	149	-0.686204	NA
ADNP_Score	ZNF585A	ZNF585A	1987	1	1	41	-5.139e-05	1773	2.03307	NA
ADNP_Score	ZNF697	ZNF697	1995	2	2	39	-4.283e-05	1712	1.92771	NA
ADNP_Score	ZNF703	ZNF703	1996	39	39	8	4.677e-05	475	-0.192855	NA
ADNP_Score	ZNF793	ZNF793	2005	5	5	33	0.0004097	92	-0.791563	NA
ADNP_Score	ZNRD1-AS1	ZNRD1-AS1	2013	1	1	41	-1.559e-05	1368	1.35576	NA
C1q	A2M-AS1	A2M-AS1	2	8	8	28	0.000169466	219	-0.408627	Y
C1q	ADAMTS17	ADAMTS17	33	2	2	35	4.187e-05	462	0.101659	NA
C1q	AFAP1L2	AFAP1L2	46	1	1	36	0.0006139	88	-0.659687	NA
C1q	AK5	AK5	59	3	3	33	0.0007629	76	-0.690305	Y
C1q	ANKRD20A1	ANKRD20A1	91	4	4	32	0.001903	37	-0.77195	NA
C1q	ANKRD55	ANKRD55	96	1	1	36	0.0001051	284	-0.259624	NA
C1q	ARG1	ARG1	108	1	1	36	0.0003364	145	-0.543342	NA
C1q	ASGR2	ASGR2	128	3	3	33	0.00019385	199	-0.439244	NA
C1q	AVIL	AVIL	148	6	6	30	0.000522	110	-0.627029	NA
C1q	BATF3	BATF3	163	19	19	17	0.001851	39	-0.798485	Y
C1q	BMPR1A	BMPR1A	189	1	1	36	7.647e-05	343	-0.139196	NA
C1q	BOC	BOC	193	3	3	33	5.812e-05	397	-0.0350979	NA
C1q	C12orf75	C12orf75	204	17	17	18	0.0001893	205	-0.457614	NA
C1q	C15orf57	C15orf57	210	24	24	14	0.000115	270	-0.333105	NA
C1q	C17orf97	C17orf97	213	22	22	16	4.973e-05	431	-0.000398509	NA
C1q	C2orf40	C2orf40	221	3	3	33	1.815e-05	619	0.418036	NA
C1q	CALHM6-AS1	IDO1	246	16	13.8333	22	0.00368956	17	-0.833185	NA
C1q	CEACAM1	CEACAM1	325	4	4	32	0.00231719	30	-0.786238	Y
C1q	CFAP58	CFAP58	351	75	75	2	0.002636	26	-0.855637	Y
C1q	CFH	CFH	355	1	1	36	-8.154e-05	1833	2.90211	NA
C1q	CLEC2B	CLEC2B	379	2	2	35	4.3896e-05	452	0.0812472	Y
C1q	CLTA	CLTA	392	8	8	28	-3.599e-06	930	1.04263	NA
C1q	CNPY3	CNPY3	400	1	1	36	0.0002433	172	-0.488232	NA
C1q	CNST	CNST	401	1	1	36	7.185e-05	360	-0.104497	NA
C1q	COL4A4	COL4A4	410	2	2	35	-4.619e-05	1641	2.50817	NA
C1q	COLGALT2	COLGALT2	411	23	23	15	0.0009693	60	-0.759703	Y
C1q	CPM	CPM	426	2	2	35	0.0001525	229	-0.373928	NA
C1q	CROCCP3	CROCCP3	432	1	1	36	0.0004244	127	-0.580083	NA
C1q	CSGALNACT1	CSGALNACT1	435	1	1	36	0.0003423	143	-0.547425	NA
C1q	CTSB	CTSB	442	1	1	36	-2.983e-05	1448	2.11627	NA
C1q	CTSL	CTSL	443	5	5	31	0.008597	8	-0.833185	Y
C1q	CXCL10	IDO1	246	1	13.8333	22	0.00368956	17	-0.833185	Y
C1q	DAAM2	DAAM2	460	2	2	35	-6.078e-05	1731	2.69187	NA
C1q	DIRC2	DIRC2	495	5	5	31	0.0002677	166	-0.510684	NA
C1q	DLG5	DLG5	498	2	2	35	0.0005019	114	-0.608659	Y
C1q	DNAJC15	DNAJC15	506	1	1	36	1.386e-06	840	0.875252	NA
C1q	DOCK4	DOCK4	511	3	2.5	34	0.000589467	95	-0.649482	Y
C1q	DOK4	DOK4	515	2	2	35	0.0002858	163	-0.508643	NA
C1q	DPH5	DPH5	519	1	1	36	6.05e-06	759	0.709919	NA
C1q	DTYMK	DTYMK	526	1	1	36	-9.037e-06	1058	1.32022	NA
C1q	ELAVL1	ELAVL1	544	1	1	36	7.83e-05	337	-0.151443	NA
C1q	EPAS1	EPAS1	561	9	9	27	0.00011	276	-0.294323	NA
C1q	EPPK1	EPPK1	569	22	22	16	0.0008099	73	-0.731127	Y
C1q	EREG	EREG	574	2	2	35	8.934e-05	318	-0.192266	NA
C1q	FAM161A	FAM161A	604	2	2	35	-8.358e-05	1838	2.91027	NA
C1q	FAM26F	IDO1	246	8	13.8333	22	0.00368956	17	-0.833185	Y
C1q	FAM3B	FAM3B	613	5	5	31	0.000139	245	-0.349434	NA
C1q	FAM72A	FAM72A	616	1	1	36	8.923e-05	319	-0.188184	NA
C1q	FBXO32	FBXO32	630	60	60	4	0.006107	12	-0.880131	Y
C1q	FGF13	FGF13	646	4	4	32	0.0005319	107	-0.62907	Y
C1q	FGFR2	FGFR2	649	1	1	36	2.788e-06	816	0.826264	NA
C1q	FHDC1	FHDC1	650	4	4	32	0.0004976	115	-0.612741	Y
C1q	FHIT	FHIT	651	5	5	31	7.403e-05	353	-0.12899	NA
C1q	FKBP5	FKBP5	654	1	1	36	-2.101e-05	1307	1.82846	NA
C1q	FUS	FUS	685	1	1	36	5.904e-05	393	-0.0371391	NA
C1q	GADD45B	GPR84	692	2	27	12	0.00259446	28	-0.831143	Y
C1q	GCNT2	GCNT2	706	28	28	11	0.0008594	69	-0.749498	NA
C1q	GEMIN8	GEMIN8	710	1	1	36	0.0001063	281	-0.265747	NA
C1q	GNAL	GNAL	723	1	1	36	5.697e-05	400	-0.0228511	NA
C1q	GNB4	GNB4	47	8	8	28	0.0096095	7	-0.841349	Y
C1q	GOSR2	GOSR2	730	4	4	32	3.149e-05	521	0.215963	NA
C1q	GPR84	GPR84	692	52	27	12	0.00259446	28	-0.831143	Y
C1q	GSTZ1	GSTZ1	751	10	10	26	0.0005045	113	-0.62907	NA
C1q	GUCY1A3	GUCY1A3	756	3	3	33	2.904e-05	535	0.24658	NA
C1q	HEY1	HEY1	786	2	2	35	0.0005234	109	-0.618865	NA
C1q	HIST1H2BC	HIST1H2BC	797	1	1	36	0.0009848	59	-0.718881	NA
C1q	HLA-DQA1	HLA-DQA1	806	56	56	6	0.012145	5	-0.890337	NA
C1q	HLA-DQB1	HLA-DQB1	807	98	98	1	0.007045	9	-0.892378	NA
C1q	HLA-DRB1	HLA-DRB1	808	13	13	23	3.1905e-05	517	0.189428	NA
C1q	HMBOX1	HMBOX1	811	22	22	16	0.0004263	126	-0.622947	NA
C1q	HMBS	HMBS	812	3	3	33	4.013e-05	475	0.124111	NA
C1q	ICAM4	ICAM4	833	4	4	32	0.0002301	176	-0.488232	NA
C1q	IFI27	IFI27	835	2	2	35	0.0008861	65	-0.708675	Y
C1q	IFI44L	RSAD2	397	1	1	36	0.00265861	25	-0.788279	Y
C1q	IGKJ5	IGKJ5	851	1	1	36	6.763e-05	366	-0.0922499	NA
C1q	IKZF3	IKZF3	865	1	1	36	0.0001438	241	-0.347393	NA
C1q	IL15RA	CCRL2	29	25	25	13	0.00690446	10	-0.865843	Y
C1q	IQCG	IQCG	882	1	1	36	1.995e-06	829	0.852799	NA
C1q	IRF5	IRF5	884	4	4	32	0.0001464	239	-0.35964	NA
C1q	ISM1	ISM1	885	1	1	36	5.445e-05	412	0.00164263	Y
C1q	KANK1	KANK1	908	1	1	36	1.735e-05	626	0.438447	NA
C1q	KCNMB1	KCNMB1	915	3	3	33	0.0005787	98	-0.645399	NA
C1q	KDM5D	KDM5D	920	1	1	36	2.377e-05	570	0.324143	NA
C1q	KIAA1324	KIAA1324	928	3	3	33	0.001876	38	-0.767868	NA
C1q	KIAA1324L	KIAA1324L	929	36	36	8	0.0008855	66	-0.761745	NA
C1q	KIAA1715	KIAA1715	931	7	7	29	0.000137	247	-0.349434	NA
C1q	KIR2DL5A	KIR2DL1	936	11	11	25	0.000109858	277	-0.296364	NA
C1q	KIT	KIT	938	3	3	33	3.206e-05	516	0.207798	NA
C1q	KLHDC7B	KLHDC7B	946	4	4	32	0.001806	42	-0.761745	Y
C1q	KLHDC8B	KLHDC8B	947	9	9	27	4.404e-05	451	0.0628769	NA
C1q	KYNU	KYNU	958	10	10	26	0.01293	4	-0.851555	NA
C1q	LAX1	LAX1	963	30	30	9	0.0005716	101	-0.688263	NA
C1q	LEPR	LEPR	968	8	8	28	0.0001071	279	-0.286158	NA
C1q	LILRB4	LILRB4	978	2	2	35	0.0004751	117	-0.602535	Y
C1q	LINC00957	LINC00957	993	1	1	36	4.184e-05	463	0.105741	NA
C1q	LINC01550	LINC01550	1003	2	2	35	9.124e-05	312	-0.204513	NA
C1q	LOC100049716	LOC100049716	1012	1	1	36	0.0001823	206	-0.418833	NA
C1q	LOC100130357	LOC100130357	1014	9	9	27	-3.243e-05	1492	2.18771	NA
C1q	LOC100132057	LOC100132057	1015	1	1	36	-4.705e-05	1652	2.53266	NA
C1q	LOC100996756	LOC100996756	1029	8	8	28	0.0005106	111	-0.62907	NA
C1q	LOC101928307	LOC101928307	1039	2	2	35	8.256e-05	331	-0.165731	NA
C1q	LOC101929072	LOC101929072	1045	1	1	36	0.0001928	202	-0.426997	NA
C1q	LOC102723335	LOC102723335	1049	5	5	31	0.0001057	283	-0.27187	NA
C1q	LOC102724528	LOC102724528	1053	1	1	36	-4.898e-05	1665	2.55919	NA
C1q	LOC105372966	LOC105372966	1074	1	1	36	6.089e-05	385	-0.0534682	NA
C1q	LOC105373098	DOCK4	511	2	2.5	34	0.000589467	95	-0.649482	NA
C1q	LOC105375677	LOC105375677	1083	9	9	27	0.0004035	131	-0.590289	NA
C1q	LOC105379752	LOC105379752	1088	1	1	36	-2.694e-05	1400	2.01829	NA
C1q	LOC283713	LOC283713	1091	8	8	28	0.0007289	79	-0.694387	NA
C1q	LPAR1	LPAR1	1109	22	22	16	0.0007127	80	-0.716839	Y
C1q	LRRN3	LRRN3	1120	2	2	35	0.001388	48	-0.743374	NA
C1q	LTBP1	LTBP1	1125	1	2	35	-4.47e-06	955	1.10794	NA
C1q	LY6E	LY6E	1130	65	65	3	0.01609	3	-0.900542	Y
C1q	MAP7	MAP7	1146	2	2	35	3.88e-05	482	0.142481	NA
C1q	MARC1	MARC1	1152	1	1	36	0.0002413	173	-0.48619	NA
C1q	MCOLN3	MCOLN3	1166	1	1	36	-5.405e-06	975	1.15081	NA
C1q	MCPH1-AS1	MCPH1-AS1	1167	1	1	36	-1.312e-05	1154	1.51617	NA
C1q	MCTP2	MCTP2	1169	1	1	36	-6.778e-05	1768	2.76943	NA
C1q	MICAL2	MICAL2	1190	1	1	36	5.129e-05	421	0.0200129	NA
C1q	MIR646HG	MIR646HG	1200	29	29	10	0.001841	41	-0.808691	NA
C1q	MME	MME	1207	1	1	36	0.0008455	70	-0.696428	NA
C1q	MPHOSPH9	MPHOSPH9	1212	3	3	33	6.845e-05	364	-0.102456	NA
C1q	MS4A7	MS4A7	1230	1	1	36	0.0002507	169	-0.494355	NA
C1q	MSH5-SAPCD1	MSH5-SAPCD1	1231	1	1	36	0.0001692	220	-0.390257	NA
C1q	MXRA7	MXRA7	1242	5	5	31	0.0003917	133	-0.578042	NA
C1q	MYLK	LTBP1	1125	3	2	35	-4.47e-06	955	1.10794	NA
C1q	MYO5C	MYO5C	1246	17	17	18	9.146e-05	308	-0.247377	NA
C1q	NAPSB	NAPSB	1260	1	1	36	0.0005835	96	-0.643358	NA
C1q	NCAPH2	SCO2	618	59	59	5	0.00322005	19	-0.863802	Y
C1q	NECAB2	ABCC5	10	1	1	36	0.00184977	40	-0.757662	NA
C1q	NFXL1	NFXL1	1279	4	4	32	1.205e-05	680	0.540504	NA
C1q	NKIRAS1	NKIRAS1	1284	1	1	36	4.896e-05	433	0.0445066	Y
C1q	NLRP2	NLRP2	1287	2	2	35	3.545e-05	495	0.169016	NA
C1q	NOV	NOV	1293	8	8	28	0.002964	23	-0.808691	Y
C1q	NRG1	NRG1	1305	12	12	24	0.0001341	252	-0.349434	NA
C1q	P2RY14	IDO1	246	2	13.8333	22	0.00368956	17	-0.833185	Y
C1q	PAM	PAM	1341	5	5	31	4.236e-05	459	0.0873706	NA
C1q	PERP	PERP	1370	1	1	36	0.0003047	155	-0.522931	NA
C1q	PGM5	PGM5	1375	1	1	36	-3.365e-05	1505	2.23261	NA
C1q	PIK3IP1-AS1	PIK3IP1-AS1	1385	1	1	36	-1.3955e-05	1167	1.54271	NA
C1q	PKP4	PKP4	1390	8	8	28	0.0001613	223	-0.400462	NA
C1q	PLA2G7	PLA2G7	1393	14	14	21	0.0005351	106	-0.653564	Y
C1q	PLAGL2	PLAGL2	1395	1	1	36	4.991e-05	429	0.0363421	NA
C1q	PLCL1	PLCL1	1397	1	1	36	-2.628e-05	1390	1.99788	NA
C1q	PPAT	PPAT	1421	2	2	35	7.191e-05	359	-0.108579	NA
C1q	PPM1K	PPM1K	1423	3	3	33	7.467e-06	738	0.660932	NA
C1q	PRR5L	PRR5L	1449	1	1	36	3.442e-05	503	0.187387	Y
C1q	PRSS33	PRSS33	1452	1	1	36	0.0002216	182	-0.46782	NA
C1q	PTPRN2	PTPRN2	1470	6	6	30	8.728e-05	323	-0.192266	NA
C1q	RAB36	RAB36	1482	4	4	32	4.067e-05	474	0.120029	NA
C1q	RAD23A	RAD23A	1485	2	2	35	3.397e-05	505	0.189428	NA
C1q	RANBP9	RANBP9	1490	1	1	36	-9.364e-05	1865	2.96742	NA
C1q	RGPD5	RGPD5	1502	1	1	36	-4.69e-05	1650	2.52858	NA
C1q	RGS1	RGS1	1503	11	11	25	0.003039	21	-0.818897	Y
C1q	RMI2	RMI2	1509	1	1	36	0.003914	16	-0.80665	Y
C1q	RNF130	RNF130	1517	3	3	33	8.605e-07	852	0.893622	NA
C1q	RNF213	RNF213	1522	5	5	31	0.02169	1	-0.847473	Y
C1q	RPL14	RPL14	1532	1	1	36	0.0001517	231	-0.367804	NA
C1q	RRM2	RRM2	1544	1	1	36	6.431e-05	375	-0.0738796	NA
C1q	RSAD2	RSAD2	397	1	1	36	0.00265861	25	-0.788279	Y
C1q	RYBP	RYBP	1551	1	1	36	-8.361e-05	1839	2.91435	NA
C1q	S100P	ORM1	1324	1	1	36	0.00046375	120	-0.594371	NA
C1q	SAMD4A	IDO1	246	51	13.8333	22	0.00368956	17	-0.833185	Y
C1q	SCAPER	SCAPER	1559	5	5	31	6.792e-05	365	-0.104497	NA
C1q	SEPT10	SEPT10	1574	5	5	31	3.139e-05	522	0.215963	NA
C1q	SEPT2	SEPT2	1575	1	1	36	-2.501e-05	1373	1.96318	NA
C1q	SERPINB9	SERPINB9	1579	1	1	36	0.000639	85	-0.665811	NA
C1q	SERPINE2	SERPINE2	1581	1	1	36	0.000109	278	-0.27187	NA
C1q	SF1	SF1	1585	1	1	36	0.001092	55	-0.727045	NA
C1q	SLAMF7	SLAMF7	1606	7	7	29	0.006492	11	-0.831143	Y
C1q	SLC16A10	SLC16A10	1611	2	2	35	0.0002921	159	-0.516808	NA
C1q	SLC16A7	SLC16A7	1612	5	5	31	9.948e-05	291	-0.255541	NA
C1q	SLC22A16	SLC22A16	1615	4	4	32	-6.519e-05	1758	2.74086	NA
C1q	SLC25A17	SLC25A17	1617	6	6	30	-0.0001099	1891	3.00825	NA
C1q	SSPN	SSPN	1695	6	6	30	7.354e-05	355	-0.126949	Y
C1q	STON2	STON2	1707	1	1	36	-2.679e-05	1396	2.01013	NA
C1q	STX18-AS1	STX18-AS1	1709	2	2	35	1.022e-05	701	0.589492	NA
C1q	STXBP5	STXBP5	1711	30	30	9	0.002889	24	-0.845431	NA
C1q	SYNCRIP	SYNCRIP	1720	15	15	20	0.0001102	275	-0.310652	NA
C1q	SYNE1	SYNE1	1721	6	6	30	7.508e-05	349	-0.139196	NA
C1q	TBRG1	TBRG1	1734	1	1	36	0.0002967	156	-0.52089	NA
C1q	TDRP	TDRP	1745	1	1	36	-3.727e-06	936	1.0712	NA
C1q	TENM1	TENM1	1746	3	3	33	5.914e-05	392	-0.0453036	NA
C1q	TFEC	IDO1	246	5	13.8333	22	0.00368956	17	-0.833185	Y
C1q	TGFBR3	PRSS23	1451	1	1	36	0.00109505	54	-0.729086	Y
C1q	TICAM2	TICAM2	1759	24	24	14	0.0002385	174	-0.529054	NA
C1q	TLR10	TLR10	1766	2	2	35	0.002043	33	-0.773991	NA
C1q	TLR7	TLR7	1769	4	4	32	0.003962	15	-0.816855	Y
C1q	TNIP1	TNIP1	1798	44	44	7	0.0003774	137	-0.618865	NA
C1q	TPST2	TPST2	1812	16	16	19	0.000286	162	-0.543342	NA
C1q	TRAF3IP3	TRAF3IP3	1814	14	14	21	0.0002094	193	-0.475985	NA
C1q	TRAV25	TRAV25	1825	3	3	33	0.000674	82	-0.678058	NA
C1q	TRAV8-6	TRAV8-6	1827	1	1	36	-1.4595e-05	1180	1.56924	NA
C1q	TRIM6	TRIM6	1840	6	6	30	0.005682	13	-0.82502	Y
C1q	TRPM6	TRPM6	1846	8	8	28	0.0005492	103	-0.645399	NA
C1q	TTC21B	TTC21B	1858	3	3	33	0.0001184	262	-0.310652	NA
C1q	UBR2	UBR2	1885	1	1	36	2.609e-05	551	0.285361	NA
C1q	UFL1	UFL1	1888	1	1	36	0.0001986	198	-0.435162	NA
C1q	USP9Y	USP9Y	1897	2	2	35	-4.686e-05	1649	2.52449	NA
C1q	VAMP4	VAMP4	1900	1	1	36	0.0003116	152	-0.529054	NA
C1q	VAMP5	LOC101930164	57	2	2	35	0.00203728	34	-0.77195	Y
C1q	VPS50	VPS50	1910	6	6	30	-2.425e-05	1366	1.93665	NA
C1q	WDR41	WDR41	1918	2	2	35	0.0007609	77	-0.684181	NA
C1q	YTHDF3	YTHDF3	1933	2	2	35	8.03e-05	333	-0.161649	NA
C1q	ZBP1	ISG15	783	8	8	28	0.00299667	22	-0.810732	Y
C1q	ZBTB16	ZBTB16	1940	15	15	20	0.0001409	243	-0.375969	NA
C1q	ZDBF2	ZDBF2	1943	1	1	36	-1.713e-05	1235	1.6815	NA
C1q	ZNF567	ZNF567	1986	1	1	36	3.823e-05	485	0.150646	NA
C1q	ZNF662	ZNF662	1991	5	5	31	7.306e-05	356	-0.122867	NA
C1q	ZNF703	ZNF703	1996	4	4	32	5.317e-05	415	-0.000398509	NA
CLIA	AATBC	AATBC	5	97	97	2	0.003901	12	-0.962352	NA
CLIA	ABCD2	ABCD2	11	2	2	34	0.0001469	152	-0.672793	NA
CLIA	ABCG1	ABCG1	13	2	2	34	-4.824e-05	1799	2.09991	NA
CLIA	ACER3	ACER3	21	2	2	34	-5.013e-05	1807	2.11338	NA
CLIA	ADAMTS5	ADAMTS5	34	7	7	27	-3.715e-05	1720	1.95513	NA
CLIA	AGTPBP1	AGTPBP1	52	2	2	34	0.000101	208	-0.578517	NA
CLIA	AIM2	LOC101930164	57	18	18	18	0.00138707	24	-0.915215	Y
CLIA	AK5	AK5	59	5	5	30	0.0002336	101	-0.765384	Y
CLIA	AKR1C3	AKR1C3	63	1	1	35	2.5339e-05	480	-0.118925	NA
CLIA	AMIGO1	APBA2	78	1	1	35	0.00057185	45	-0.851242	Y
CLIA	ANKRD10	ANKRD10	88	1	1	35	-1.681e-05	1419	1.46187	NA
CLIA	ANKRD22	ANKRD22	72	2	19.3333	17	0.00837575	4	-0.950568	Y
CLIA	APOL6	ETV7	107	45	23.5	14	0.0040315	11	-0.943834	Y
CLIA	ASF1B	ASF1B	127	16	16	19	2.057e-05	534	-0.0549527	NA
CLIA	ATP13A3	ATP13A3	139	1	1	35	-9.756e-05	1912	2.29183	NA
CLIA	BACE2	BACE2	156	1	1	35	-9.223e-05	1907	2.28341	NA
CLIA	BCL2L11	BCL2L11	170	1	1	35	-4.927e-06	1080	0.891167	NA
CLIA	BLOC1S5-TXNDC5	BLOC1S5-TXNDC5	185	1	1	35	1.5165e-05	598	0.0797263	NA
CLIA	BLVRA	BLVRA	186	3	3	33	0.0005244	46	-0.852926	NA
CLIA	BMP8B	BMP8B	188	1	1	35	7.731e-05	248	-0.509494	NA
CLIA	BMPR1A	BMPR1A	189	2	2	34	-2.063e-05	1504	1.60328	NA
CLIA	BOC	BOC	193	3	3	33	0.0003158	76	-0.802421	NA
CLIA	C15orf57	C15orf57	210	1	1	35	-5.954e-05	1851	2.18914	NA
CLIA	C17orf97	C17orf97	213	1	1	35	-2.119e-07	953	0.677364	NA
CLIA	C18orf25	C18orf25	214	2	2	34	0.0001836	124	-0.71993	Y
CLIA	CACNA1E	CACNA1E	241	94	94	3	0.01479	3	-0.97582	Y
CLIA	CARD8	CARD8	255	1	1	35	9.82e-06	695	0.243025	NA
CLIA	CBR3	CBR3	260	1	1	35	6.998e-05	279	-0.457306	NA
CLIA	CCDC127	CCDC127	266	1	1	35	0.0002054	113	-0.736765	NA
CLIA	CCDC7	CCDC7	279	2	2	34	-2.885e-05	1644	1.83897	NA
CLIA	CD274	ANKRD22	72	43	19.3333	17	0.00837575	4	-0.950568	Y
CLIA	CD300LB	CD300LB	300	1	1	35	4.134e-06	839	0.485447	NA
CLIA	CD36	CD36	301	14	14	22	0.0001415	156	-0.686261	NA
CLIA	CEACAM6	CEACAM6	328	9	9	25	0.0002007	115	-0.750233	NA
CLIA	CELSR1	CELSR1	333	9	9	25	0.0003633	70	-0.82599	NA
CLIA	CEP128	CEP128	341	30	30	7	0.0007855	35	-0.915215	NA
CLIA	CFAP58	CFAP58	351	2	2	34	0.0005921	43	-0.856293	Y
CLIA	CLCC1	CLCC1	372	16	16	19	-1.653e-05	1408	1.41642	NA
CLIA	CLEC2B	CLEC2B	379	1	1	35	1.96595e-05	543	-0.0128656	Y
CLIA	CLUAP1	CLUAP1	394	4	4	31	0.000173	131	-0.713196	NA
CLIA	CNPY3	CNPY3	400	3	3	33	-2.04e-06	1000	0.753121	NA
CLIA	CPM	CPM	426	1	1	35	5.923e-05	308	-0.408485	NA
CLIA	CRP_modality	CRP_modality	2019	1	1	35	1.732e-05	573	0.0376391	NA
CLIA	CST3	CST3	436	2	2	34	4.972e-06	812	0.438309	NA
CLIA	CTSL	CTSL	443	42	42	6	0.001629	21	-0.940467	Y
CLIA	CUX2	CUX2	448	1	1	35	-7.547e-06	1164	1.03258	NA
CLIA	CXCL10	IDO1	246	4	6.5	28	0.00592951	7	-0.926999	Y
CLIA	DENND2C	DENND2C	483	1	1	35	-6.786e-05	1871	2.22281	NA
CLIA	DHRS9	CEACAM1	325	1	1	35	0.0042767	10	-0.910164	Y
CLIA	DIRC2	DIRC2	495	4	4	31	-1.861e-05	1458	1.52079	NA
CLIA	DKK3	DKK3	497	2	2	34	-3.974e-06	1054	0.845713	NA
CLIA	DOCK4	DOCK4	511	42	23.6667	13	0.00475642	8	-0.950568	Y
CLIA	DPH1	DPH1	518	1	1	35	4.182e-08	947	0.667263	NA
CLIA	EFHD2	EFHD2	535	4	4	31	-3.133e-05	1675	1.88611	NA
CLIA	EHD3	EHD3	539	3	3	33	-1.652e-05	1407	1.4383	NA
CLIA	EME2	EME2	551	2	2	34	-5.566e-06	1109	0.938305	NA
CLIA	EPSTI1	RSAD2	397	1	3.66667	32	0.00381965	13	-0.910164	Y
CLIA	ERICH1	ERICH1	575	1	1	35	7.194e-05	267	-0.477508	NA
CLIA	ETV7	ETV7	107	2	23.5	14	0.0040315	11	-0.943834	Y
CLIA	EXT1	EXT1	588	1	1	35	-6.102e-05	1856	2.19755	NA
CLIA	FAM122C	FAM122C	596	6	6	29	0.001011	30	-0.886596	Y
CLIA	FAM184A	FAM184A	607	1	1	35	-9.1e-06	1214	1.11675	NA
CLIA	FAM19A2	FAM19A2	609	1	1	35	4.517e-05	352	-0.334412	NA
CLIA	FAM26F	IDO1	246	17	6.5	28	0.00592951	7	-0.926999	Y
CLIA	FAM72A	FAM72A	616	1	1	35	-3.07e-06	1025	0.798575	NA
CLIA	FBLN5	FBLN5	626	3	3	33	0.007891	6	-0.920265	NA
CLIA	FBXO32	FBXO32	630	25	25	11	0.00335	15	-0.942151	Y
CLIA	FCGBP	FCGBP	635	1	1	35	-9.513e-06	1225	1.13527	NA
CLIA	FCGR1B	ANKRD22	72	13	19.3333	17	0.00837575	4	-0.950568	Y
CLIA	FCGR2B	FCGR2B	637	1	1	35	2.854e-05	450	-0.16943	NA
CLIA	FGF13	FGF13	646	28	28	8	0.0002454	93	-0.815889	Y
CLIA	FKBP1A	FKBP1A	652	1	1	35	0.0001465	153	-0.669426	NA
CLIA	GBP1	BATF2	106	11	5	30	0.0224974	2	-0.93205	Y
CLIA	GBP5	BATF2	106	1	5	30	0.0224974	2	-0.93205	Y
CLIA	GNB4	GNB4	47	2	2	34	0.000171395	133	-0.704779	Y
CLIA	GPNMB	GPNMB	734	3	3	33	2.741e-05	462	-0.152595	NA
CLIA	GSTM3	GSTM3	748	5	5	30	0.0009314	34	-0.878178	NA
CLIA	GSTM4	GSTM4	749	1	1	35	-1.037e-05	1255	1.18578	NA
CLIA	H3-7	H3-7	767	1	1	35	1.1445e-06	920	0.621809	NA
CLIA	HIST1H1D	HIST1H1D	794	2	2	34	8.788e-06	721	0.285112	NA
CLIA	HIST1H2BD	HIST1H2BD	798	3	3	33	6.235e-05	297	-0.43037	NA
CLIA	HIST1H3C	HIST1H3C	800	2	2	34	0.0004963	52	-0.841141	NA
CLIA	HLA-DPA1	HLA-DPA1	805	5	5	30	0.0002528	92	-0.780536	Y
CLIA	HLA-DQA1	HLA-DQA1	806	2	2	34	8.28e-05	234	-0.534747	NA
CLIA	HLA-DQB1	HLA-DQB1	807	1	1	35	0.00012455	177	-0.629022	NA
CLIA	HPGD	HPGD	822	23	23	15	-4.655e-08	951	0.640328	NA
CLIA	IFI27	IFI27	835	3	3	33	0.0001208	183	-0.622288	Y
CLIA	IFIT3	RSAD2	397	3	3.66667	32	0.00381965	13	-0.910164	Y
CLIA	IFNLR1	IFNLR1	836	1	1	35	-2.787e-05	1623	1.8053	NA
CLIA	IGHG1	IGHG1	847	6	6	29	-7.786e-05	1891	2.24637	NA
CLIA	IGKV1-37	IGKV1-37	852	1	1	35	7.1e-05	272	-0.469091	NA
CLIA	IGLV4-60	IGLV4-60	862	1	1	35	-3.5175e-06	1039	0.822144	NA
CLIA	IL15RA	CCRL2	29	1	1	35	0.00134767	26	-0.883229	Y
CLIA	IL1B	MIR3945HG	42	1	1	35	1.75983e-05	564	0.0224877	NA
CLIA	IL1RAP	IL1RAP	870	1	1	35	4.033e-05	366	-0.310843	NA
CLIA	IRF5	IRF5	884	1	1	35	0.0001497	149	-0.67616	NA
CLIA	JPX	JPX	906	1	1	35	8.99e-05	225	-0.548215	NA
CLIA	KCNMB1	KCNMB1	915	6	6	29	0.0001232	181	-0.632389	NA
CLIA	KIAA0101	KIAA0101	921	3	3	33	-4.878e-05	1803	2.10496	NA
CLIA	KIAA1024	KIAA1024	926	1	1	35	-3.686e-05	1717	1.96355	NA
CLIA	KIAA1324	KIAA1324	928	9	9	25	7.102e-05	271	-0.487609	NA
CLIA	KIR2DL1	KIR2DL1	936	6	3.66667	32	7.01017e-05	276	-0.467407	Y
CLIA	KIR2DS2	KIR2DL1	936	4	3.66667	32	7.01017e-05	276	-0.467407	Y
CLIA	KIR3DL3	KIR2DL1	936	1	3.66667	32	7.01017e-05	276	-0.467407	NA
CLIA	KMO	KMO	953	1	1	35	3.592e-05	395	-0.262022	Y
CLIA	LAX1	LAX1	963	77	77	4	0.0004183	59	-0.879862	NA
CLIA	LEPR	LEPR	968	2	2	34	8.02e-06	740	0.317098	NA
CLIA	LETM2	LETM2	969	2	2	34	0.0001946	118	-0.730031	NA
CLIA	LILRB4	LILRB4	978	3	3	33	0.0003076	78	-0.799054	Y
CLIA	LIN52	LIN52	979	1	1	35	0.000106	199	-0.591985	NA
CLIA	LIPH	LIPH	1007	1	1	35	3.509e-05	399	-0.255288	NA
CLIA	LOC100049716	LOC100049716	1012	6	6	29	-1.583e-05	1392	1.40631	NA
CLIA	LOC100130357	LOC100130357	1014	9	9	25	-1.782e-05	1445	1.48881	NA
CLIA	LOC101929072	LOC101929072	1045	2	2	34	0.0002901	82	-0.790637	NA
CLIA	LOC101929340	LOC101929340	1047	3	3	33	0.004339	9	-0.915215	NA
CLIA	LOC102724714	LOC102724714	1056	1	1	35	0.0001723	132	-0.704779	NA
CLIA	LOC102725200	LOC102725200	1059	1	1	35	-2.757e-05	1618	1.79688	NA
CLIA	LOC105369609	LOC105369609	1064	24	24	12	0.0001292	171	-0.677843	NA
CLIA	LOC105372733	LOC105372733	1072	1	1	35	1.255e-05	643	0.155483	NA
CLIA	LOC105373098	DOCK4	511	28	23.6667	13	0.00475642	8	-0.950568	NA
CLIA	LOC105379661	LOC105379661	1087	1	1	35	0.0002343	100	-0.75865	NA
CLIA	LRRN3	LRRN3	1120	4	4	31	0.000412	60	-0.832724	NA
CLIA	MAN1C1	MAN1C1	1141	6	6	29	9.944e-06	692	0.227873	NA
CLIA	MAP7	MAP7	1146	5	5	30	3.414e-05	406	-0.251921	NA
CLIA	MARC1	MARC1	1152	2	2	34	1.558e-05	591	0.0662584	NA
CLIA	MARCO	MARCO	1156	5	5	30	-5.78e-05	1841	2.16388	Y
CLIA	MCTP1	MCTP1	1168	4	4	31	0.0005941	42	-0.863027	NA
CLIA	MEST	MEST	1174	1	1	35	-1.531e-05	1374	1.38611	NA
CLIA	METTL22	METTL22	1179	1	1	35	-4.811e-05	1797	2.09823	NA
CLIA	MGC40069	MGC40069	1187	2	2	34	4.337e-05	358	-0.325994	NA
CLIA	MILR1	MILR1	1193	1	1	35	6.718e-05	285	-0.447205	NA
CLIA	MS4A14	MS4A14	1227	1	1	35	0.0001061	198	-0.593669	NA
CLIA	MS4A4A	MS4A4A	1229	1	1	35	-3.03e-06	1024	0.796892	NA
CLIA	MTHFSD	MTHFSD	1234	2	2	34	-1.972e-05	1483	1.56793	NA
CLIA	MUC20	MUC20	1238	7	7	27	3.149e-05	419	-0.235086	NA
CLIA	MUC8	MUC8	1240	2	2	34	6.968e-05	281	-0.455623	NA
CLIA	MYO5C	MYO5C	1246	99	99	1	0.0001391	159	-0.716563	NA
CLIA	MYOF	SLAMF8	632	2	14.5	21	0.00381243	14	-0.926999	Y
CLIA	NCAPH2	SCO2	618	17	26.5	9	0.00797187	5	-0.962352	Y
CLIA	NCK1	NCK1	1266	4	4	31	8.383e-05	233	-0.541481	NA
CLIA	NME7	NME7	1289	3	3	33	-1.453e-05	1354	1.34908	NA
CLIA	NOG	TMEM204	1274	3	3	33	4.7016e-05	344	-0.351247	Y
CLIA	NPAT	NPAT	1294	7	7	27	-0.0002382	1933	2.31371	NA
CLIA	NRN1	NRN1	1306	4	4	31	0.0003273	74	-0.809155	Y
CLIA	NSUN7	NSUN7	1307	2	2	34	3.775e-05	382	-0.285591	NA
CLIA	NUP50-AS1	NUP50-AS1	1316	21	21	16	0.022595	1	-0.957302	Y
CLIA	ODF3B	SCO2	618	10	26.5	9	0.00797187	5	-0.962352	Y
CLIA	OSBPL10	OSBPL10	1327	2	2	34	7.879e-06	742	0.320465	NA
CLIA	P2RX7	P2RX7	1334	7	10.5	24	0.0013555	25	-0.90343	Y
CLIA	P2RY12	P2RY12	1336	1	1	35	5.523e-05	319	-0.389967	NA
CLIA	P2RY14	IDO1	246	1	6.5	28	0.00592951	7	-0.926999	Y
CLIA	PALLD	PALLD	1340	8	8	26	0.0005019	50	-0.857976	NA
CLIA	PI3	SLPI	1382	9	16	19	7.0685e-05	274	-0.492659	NA
CLIA	PLCL1	PLCL1	1397	3	3	33	0.0002089	111	-0.743499	NA
CLIA	PLGLB2	PLGLB2	1406	2	2	34	6.224e-05	299	-0.42532	NA
CLIA	PPP4R3B-DT	PPP4R3B-DT	1429	2	2	34	9.315e-06	707	0.261543	NA
CLIA	PRKCQ-AS1	PRKCQ-AS1	1439	3	3	33	-3.095e-05	1674	1.88779	NA
CLIA	PTPRN2	PTPRN2	1470	2	2	34	-1.144e-05	1283	1.23123	NA
CLIA	RAB27B	RAB27B	1478	1	1	35	-2.303e-05	1536	1.65884	NA
CLIA	RAB36	RAB36	1482	4	4	31	1.758e-05	566	0.0191207	NA
CLIA	RALGAPA1	RALGAPA1	1488	4	4	31	3.354e-05	409	-0.245187	NA
CLIA	RBBP4	RBBP4	1492	1	1	35	3.972e-05	373	-0.299058	NA
CLIA	RGMB	RGMB	1500	2	2	34	4.739e-05	342	-0.35293	NA
CLIA	RNF145	RNF145	1520	2	2	34	0.0003656	68	-0.814206	NA
CLIA	RNF213	RNF213	1522	54	54	5	0.003073	16	-0.950568	Y
CLIA	RPL14	RPL14	1532	2	2	34	0.000125	176	-0.632389	NA
CLIA	RRM2	RRM2	1544	4	4	31	0.0005014	51	-0.847875	NA
CLIA	S100P	ORM1	1324	2	2	34	-5.865e-06	1114	0.946722	NA
CLIA	SCO2	SCO2	618	35	26.5	9	0.00797187	5	-0.962352	Y
CLIA	SEPP1	SEPP1	1573	2	2	34	0.0004011	62	-0.824307	NA
CLIA	SGK494	SGK494	1590	1	1	35	5.54e-07	935	0.647062	NA
CLIA	SGMS2	SGMS2	1591	1	1	35	0.0002724	87	-0.780536	NA
CLIA	SHTN1	P2RX7	1334	14	10.5	24	0.0013555	25	-0.90343	NA
CLIA	SIGLEC8	SIGLEC8	1600	2	2	34	-1.055e-05	1260	1.19251	NA
CLIA	SIRPD	SIRPD	1603	1	1	35	0.0002296	102	-0.755284	Y
CLIA	SLAMF7	SLAMF7	1606	12	12	23	0.0004225	58	-0.849559	Y
CLIA	SLAMF8	SLAMF8	632	27	14.5	21	0.00381243	14	-0.926999	Y
CLIA	SLC45A3	SLC45A3	1630	1	1	35	0.0001648	136	-0.698045	NA
CLIA	SLC9A7	SLC9A7	1638	1	1	35	-7.233e-07	966	0.69925	NA
CLIA	SLITRK4	SLITRK4	1643	3	3	33	0.0001498	148	-0.68121	NA
CLIA	SLPI	SLPI	1382	23	16	19	7.0685e-05	274	-0.492659	NA
CLIA	SPECC1	SPECC1	1670	2	2	34	6.172e-05	301	-0.421953	NA
CLIA	STAT1	BATF2	106	3	5	30	0.0224974	2	-0.93205	Y
CLIA	STXBP5	STXBP5	1711	1	1	35	-0.0001212	1925	2.31371	NA
CLIA	SYNE1	SYNE1	1721	2	2	34	1.691e-05	576	0.041006	NA
CLIA	TDRP	TDRP	1745	15	15	20	1.749e-05	569	0.00565281	NA
CLIA	TFEC	IDO1	246	4	6.5	28	0.00592951	7	-0.926999	Y
CLIA	TIGD1	TIGD1	1760	2	2	34	2.984e-05	434	-0.198049	NA
CLIA	TJP2	TJP2	1763	3	3	33	0.0003124	77	-0.800738	NA
CLIA	TKTL1	TKTL1	1764	5	5	30	1.065e-05	680	0.209355	Y
CLIA	TLR6	TLR6	1768	3	3	33	0.0001334	165	-0.652591	NA
CLIA	TLR7	TLR7	1769	3	3	33	0.0001321	167	-0.649224	Y
CLIA	TMEM176A	TMEM176A	1775	3	3	33	3.977e-05	372	-0.304109	NA
CLIA	TMEM252	TMEM252	1778	1	1	35	-2.371e-05	1556	1.69251	NA
CLIA	TNFRSF13C	TNFRSF13C	1792	1	1	35	-4.236e-06	1059	0.855814	NA
CLIA	TNFRSF17	TNFRSF17	1793	1	1	35	-1.042e-05	1258	1.19083	NA
CLIA	TNIP1	TNIP1	1798	8	8	26	8.229e-06	734	0.293529	NA
CLIA	TOP2A	TOP2A	1802	4	4	31	6.89e-05	283	-0.457306	NA
CLIA	TRAF3IP3	TRAF3IP3	1814	1	1	35	-1.137e-05	1282	1.23123	NA
CLIA	TRAPPC13	TRAPPC13	1815	1	1	35	-4.968e-06	1085	0.899585	NA
CLIA	TRAV25	TRAV25	1825	1	1	35	0.0003642	69	-0.810839	NA
CLIA	TRAV5	TRAV5	1826	1	1	35	7.269e-06	763	0.357502	NA
CLIA	TRAV8-6	TRAV8-6	1827	1	1	35	1.1915e-05	655	0.175685	NA
CLIA	TRIM78P	TRIM78P	1844	2	2	34	-0.0002555	1934	2.32718	NA
CLIA	TYMS	TYMS	1876	2	2	34	-1.607e-05	1396	1.42147	NA
CLIA	UROS	UROS	1893	1	1	35	1.426e-05	608	0.0965611	NA
CLIA	VPS9D1	SCO2	618	44	26.5	9	0.00797187	5	-0.962352	Y
CLIA	WDR11	WDR11	1917	1	1	35	1.287e-05	635	0.142015	NA
CLIA	WDR41	WDR41	1918	2	2	34	-1.108e-06	976	0.714401	NA
CLIA	XAF1	RSAD2	397	7	3.66667	32	0.00381965	13	-0.910164	Y
CLIA	YEATS2	YEATS2	1931	6	6	29	2.835e-06	877	0.539318	NA
CLIA	ZBP1	ISG15	783	3	3	33	0.00279711	18	-0.900063	Y
CLIA	ZBTB44	ZBTB44	1942	5	5	30	-5.01e-06	1089	0.897901	NA
CLIA	ZCCHC2	DOCK4	511	1	23.6667	13	0.00475642	8	-0.950568	Y
[truncated: 3,938 more rows]

## Sheet: D360
Adapt	Gene	Cluster_representative	ClusterID	count	count_total	LASSO_rank	Sum_Avg_IncMSE	RF_rank	Avg_Rank	in_300_DEG
ADCP_Score	AATBC	AATBC	5	26	26	17	0.0001425	166	-0.759156	NA
ADCP_Score	ABCC5	ABCC5	10	3	3	43	0.00021194	120	-0.792619	Y
ADCP_Score	ABCG1	ABCG1	13	10	10	32	1.814e-05	656	0.0857847	NA
ADCP_Score	ABLIM3	ABLIM3	17	2	2	44	4.449e-05	400	-0.322464	NA
ADCP_Score	ACAT1	ACAT1	18	2	2	44	-5.812e-07	1119	0.880531	NA
ADCP_Score	ACER3	ACER3	21	5	5	40	7.593e-07	1077	0.803566	NA
ADCP_Score	ACP6	ACP6	24	2	2	44	3.199e-06	1008	0.694812	NA
ADCP_Score	ACVR1C	ACVR1C	30	1	1	45	-2.382e-05	1654	1.77734	NA
ADCP_Score	ADAM22	ADAM22	31	1	1	45	0.0002702	88	-0.842814	NA
ADCP_Score	ADAMTS17	ADAMTS17	33	20	20	19	0.000858	31	-0.981685	NA
ADCP_Score	AFF3	AFF3	48	2	2	44	2.15e-05	605	0.0205319	NA
ADCP_Score	AGER	AGER	49	1	1	45	5.039e-05	369	-0.372659	NA
ADCP_Score	AGTPBP1	AGTPBP1	52	1	1	45	-7.164e-06	1334	1.24193	NA
ADCP_Score	AHSP	CA1	55	1	1	45	2.435e-06	1036	0.743333	NA
ADCP_Score	ALDH1A1	ALDH1A1	65	9	9	33	9.534e-05	226	-0.631997	NA
ADCP_Score	ANKRD10	ANKRD10	88	16	16	24	0.0001661	147	-0.779234	NA
ADCP_Score	APOL6	ETV7	107	8	4.5	41	0.002315	21	-0.961608	Y
ADCP_Score	ARHGAP26	ARHGAP26	110	3	3	43	0.0001112	199	-0.660441	NA
ADCP_Score	ASF1B	ASF1B	127	1	1	45	0.0001674	144	-0.749117	NA
ADCP_Score	ASGR1	ASGR2	128	2	2	44	1.9665e-05	631	0.0640338	NA
ADCP_Score	ASH1L-AS1	ASH1L-AS1	129	13	13	28	5.585e-05	351	-0.431219	NA
ADCP_Score	AURKA	AURKA	147	1	1	45	6.329e-05	317	-0.459662	NA
ADCP_Score	B3GNT7	B3GNT7	152	1	1	45	-2.902e-05	1731	1.90617	NA
ADCP_Score	B3GNTL1	B3GNTL1	153	3	3	43	0.0005418	46	-0.916433	NA
ADCP_Score	BATF3	BATF3	163	2	2	44	1.217e-05	762	0.283217	Y
ADCP_Score	BIRC5	BIRC5	182	2	2	44	-1.504e-05	1532	1.57154	NA
ADCP_Score	BLOC1S5-TXNDC5	BLOC1S5-TXNDC5	185	2	2	44	1.139e-05	775	0.304967	NA
ADCP_Score	BLVRA	BLVRA	186	7	7	37	0.0001685	140	-0.769195	NA
ADCP_Score	BMP8B	BMP8B	188	1	1	45	0.000322	74	-0.866238	NA
ADCP_Score	C17orf100	C17orf100	212	1	1	45	5.645e-05	348	-0.407795	NA
ADCP_Score	C17orf97	C17orf97	213	32	32	13	0.0003212	75	-0.918106	NA
ADCP_Score	C18orf25	C18orf25	214	41	41	8	0.005924	10	-1.03523	Y
ADCP_Score	C2orf40	C2orf40	221	1	1	45	-4.461e-06	1245	1.09302	NA
ADCP_Score	CA2	CA2	234	2	2	44	8.329e-05	253	-0.568417	NA
ADCP_Score	CACNA1E	CACNA1E	241	54	54	4	0.01159	2	-1.0553	Y
ADCP_Score	CALHM6-AS1	IDO1	246	3	5.8	39	0.00743831	7	-0.988378	NA
ADCP_Score	CBX5	CBX5	263	14	14	27	6.74e-05	304	-0.51153	NA
ADCP_Score	CCDC65	CCDC65	278	1	1	45	0.0002821	84	-0.849507	Y
ADCP_Score	CCRL2	CCRL2	29	3	13	28	0.0032344	14	-0.995071	Y
ADCP_Score	CD274	ANKRD22	72	6	6	38	0.00547493	12	-0.981685	Y
ADCP_Score	CD300LB	CD300LB	300	5	5	40	-5.926e-07	1121	0.877185	NA
ADCP_Score	CD40	CD40	303	1	1	45	0.0003906	61	-0.887989	Y
ADCP_Score	CD59	LOC101930164	57	1	39.3333	10	0.0114669	3	-1.04359	Y
ADCP_Score	CD9	CD9	312	9	9	33	3.374e-05	475	-0.215382	NA
ADCP_Score	CDH2	CDH2	320	2	2	44	2.009e-05	622	0.0489754	NA
ADCP_Score	CEACAM1	CEACAM1	325	1	7.5	36	0.00676433	9	-0.990051	Y
ADCP_Score	CELSR3	CELSR3	334	1	1	45	1.405e-05	718	0.211271	NA
ADCP_Score	CENPU	CENPU	338	1	1	45	4.353e-05	410	-0.304059	NA
ADCP_Score	CENPW	CENPW	340	1	1	45	-5.725e-05	1891	2.17388	NA
ADCP_Score	CEP128	CEP128	341	2	2	44	4.261e-05	414	-0.29904	NA
ADCP_Score	CEP63	CEP63	345	1	1	45	0.0002266	114	-0.799312	NA
ADCP_Score	CHI3L2	CHI3L2	360	1	1	45	-9.899e-06	1415	1.37746	NA
ADCP_Score	CHM	CHM	362	2	2	44	-7.915e-06	1357	1.27874	NA
ADCP_Score	CHPT1	CHPT1	365	2	2	44	-1.683e-05	1557	1.61337	NA
ADCP_Score	CHST7	CHST7	368	2	2	44	6.7e-06	892	0.500726	NA
ADCP_Score	CLEC1B	CLEC1B	378	4	4	42	7.027e-05	293	-0.504837	NA
ADCP_Score	CLTA	CLTA	392	4	4	42	0.000167	145	-0.752464	NA
ADCP_Score	CLUAP1	CLUAP1	394	4	4	42	1.54e-05	695	0.167769	NA
ADCP_Score	CNPY3	CNPY3	400	7	7	37	5.468e-05	356	-0.407795	NA
ADCP_Score	COLGALT2	COLGALT2	411	1	1	45	0.0003048	78	-0.859545	Y
ADCP_Score	COPB1	COPB1	415	1	1	45	-4.257e-05	1833	2.07683	NA
ADCP_Score	COPZ2	COPZ2	416	3	3	43	6.091e-05	328	-0.444604	NA
ADCP_Score	CPM	CPM	426	2	2	44	5.62e-06	920	0.547574	NA
ADCP_Score	CTNNAL1	CTNNAL1	440	8	8	35	4.856e-05	380	-0.370985	NA
ADCP_Score	CTNS	CTNS	441	2	2	44	-7.147e-06	1332	1.23691	NA
ADCP_Score	CTSL	CTSL	443	18	18	21	0.0003743	62	-0.926471	Y
ADCP_Score	CXCL10	IDO1	246	1	5.8	39	0.00743831	7	-0.988378	Y
ADCP_Score	CYP27A1	CYP27A1	455	4	4	42	0.0001741	137	-0.765849	NA
ADCP_Score	DAPK2	ABCC5	10	3	3	43	0.00021194	120	-0.792619	Y
ADCP_Score	DGKG	DGKG	487	1	1	45	1.046e-05	794	0.338431	Y
ADCP_Score	DHRS9	CEACAM1	325	14	7.5	36	0.00676433	9	-0.990051	Y
ADCP_Score	DKK3	DKK3	497	2	2	44	2.679e-08	1095	0.840376	NA
ADCP_Score	DOCK4	DOCK4	511	24	11.25	31	0.00845905	6	-1.00344	Y
ADCP_Score	EFCAB2	LOC101930164	57	56	39.3333	10	0.0114669	3	-1.04359	Y
ADCP_Score	EFHD2	EFHD2	535	7	7	37	0.0001002	214	-0.645382	NA
ADCP_Score	EHBP1	EHBP1	538	4	4	42	-2.319e-06	1172	0.965862	NA
ADCP_Score	ENDOD1	ENDOD1	555	1	1	45	6.354e-05	316	-0.461336	NA
ADCP_Score	EPB41L3	EPB41L3	562	8	8	35	0.0002441	98	-0.842814	Y
ADCP_Score	ERV3-2	DOCK4	511	3	11.25	31	0.00845905	6	-1.00344	Y
ADCP_Score	ESAM	ESAM	580	1	1	45	7.963e-05	268	-0.541647	NA
ADCP_Score	F13A1	F13A1	590	3	3	43	0.0002593	91	-0.841141	NA
ADCP_Score	FAM184A	FAM184A	607	5	5	40	9.728e-06	805	0.348469	NA
ADCP_Score	FAM26F	IDO1	246	6	5.8	39	0.00743831	7	-0.988378	Y
ADCP_Score	FAM72A	FAM72A	616	1	1	45	-2.268e-05	1640	1.75392	NA
ADCP_Score	FCER1A	FCER1A	634	3	3	43	0.0001847	132	-0.772542	NA
ADCP_Score	FEZ2	FEZ2	644	2	2	44	2.04e-05	617	0.0406097	NA
ADCP_Score	FGF13	FGF13	646	6	6	38	-4.074e-05	1827	2.05508	Y
ADCP_Score	FGFR2	FGFR2	649	1	1	45	0.0001162	194	-0.66546	NA
ADCP_Score	FHIT	FHIT	651	1	1	45	2.786e-05	533	-0.0982618	NA
ADCP_Score	FMNL2	FMNL2	663	4	4	42	9.21e-05	233	-0.605227	Y
ADCP_Score	FRMD3	BATF2	106	50	16.1667	23	0.0206275	1	-1.02519	Y
ADCP_Score	FRMD4A	FRMD4A	680	2	2	44	-2.839e-05	1724	1.89279	NA
ADCP_Score	GALNT14	GALNT14	695	13	13	28	5.255e-05	361	-0.414487	Y
ADCP_Score	GALNT2	GALNT2	696	5	5	40	1.013e-05	799	0.338431	NA
ADCP_Score	GBP4	BATF2	106	5	16.1667	23	0.0206275	1	-1.02519	Y
ADCP_Score	GBP5	BATF2	106	1	16.1667	23	0.0206275	1	-1.02519	Y
ADCP_Score	GHRLOS	GHRLOS	714	1	1	45	-3.097e-06	1196	1.01104	NA
ADCP_Score	GLOD5	GLOD5	718	1	1	45	-3.404e-06	1204	1.02442	NA
ADCP_Score	GNGT2	GNGT2	728	1	1	45	5.514e-06	923	0.554267	NA
ADCP_Score	GPR84	GPR84	692	40	40	9	0.0031287	15	-1.02519	Y
ADCP_Score	GPRIN3	GPRIN3	742	1	1	45	-1.695e-05	1560	1.62006	NA
ADCP_Score	GRB10	GRB10	744	1	1	45	5.972e-05	332	-0.434565	NA
ADCP_Score	GUCY1A3	GUCY1A3	756	3	3	43	2.699e-05	544	-0.0832035	NA
ADCP_Score	HBD	HBD	772	1	1	45	-1.224e-05	1467	1.46446	NA
ADCP_Score	HEXIM2	HEXIM2	785	4	4	42	0.0002863	82	-0.857872	NA
ADCP_Score	HIPK2	HIPK2	791	1	1	45	-2.618e-05	1700	1.85431	NA
ADCP_Score	HIST1H4H	HIST1H4H	131	27	27	16	0.00159515	24	-0.998417	Y
ADCP_Score	HLA-DPA1	HLA-DPA1	805	18	18	21	0.00023925	103	-0.857872	Y
ADCP_Score	HLA-DQA1	HLA-DQA1	806	20	20	19	-1.432e-05	1511	1.49458	NA
ADCP_Score	HLA-DQB1	HLA-DQB1	807	12	12	29	7.81e-05	270	-0.565071	NA
ADCP_Score	HLA-DRB1	HLA-DRB1	808	14	14	27	2.4875e-05	567	-0.0714914	NA
ADCP_Score	HLA-DRB4	HLA-DRB4	809	16	16	24	4.368e-05	408	-0.342542	NA
ADCP_Score	HOTAIRM1	HOTAIRM1	818	13	13	28	0.0004329	53	-0.929818	NA
ADCP_Score	HPGD	HPGD	822	13	13	28	4.843e-05	382	-0.379351	NA
ADCP_Score	HPS3	HPS3	824	2	2	44	-4.183e-05	1830	2.07014	NA
ADCP_Score	ICAM4	ICAM4	833	2	2	44	3.702e-05	454	-0.232114	NA
ADCP_Score	IFI44L	RSAD2	397	4	18	21	0.0102665	4	-1.02351	Y
ADCP_Score	IGHM	IGHD	309	4	4	42	3.843e-06	982	0.647963	NA
ADCP_Score	IGLV3-25	IGLV3-25	861	1	1	45	3.1005e-05	494	-0.163515	NA
ADCP_Score	IL15RA	CCRL2	29	23	13	28	0.0032344	14	-0.995071	Y
ADCP_Score	INSC	INSC	876	3	3	43	1.762e-05	664	0.117575	NA
ADCP_Score	ITGB2	ITGB2	891	1	1	45	6.13e-06	904	0.522477	NA
ADCP_Score	ITSN1	ITSN1	898	2	2	44	0.0001876	130	-0.774215	NA
ADCP_Score	JUP	JUP	907	1	1	45	-2.405e-05	1659	1.78571	NA
ADCP_Score	KAZN	KAZN	913	1	1	45	-2.519e-05	1681	1.82252	NA
ADCP_Score	KCNMB1	KCNMB1	915	1	1	45	-3.678e-05	1798	2.01827	NA
ADCP_Score	KIF11	KIF11	933	4	4	42	1.556e-05	692	0.16275	NA
ADCP_Score	KLHDC7B	KLHDC7B	946	1	1	45	0.0001286	176	-0.695577	Y
ADCP_Score	KLHDC8B	KLHDC8B	947	34	34	12	0.0002717	87	-0.899701	NA
ADCP_Score	KPNA5	KPNA5	955	1	1	45	5.394e-07	1082	0.820298	NA
ADCP_Score	LACC1	LACC1	959	13	13	28	6.86e-05	299	-0.518223	NA
ADCP_Score	LAIR2	LAIR2	960	1	1	45	-5.144e-07	1116	0.877185	NA
ADCP_Score	LARGE	LARGE	962	1	1	45	-3.123e-05	1759	1.95302	NA
ADCP_Score	LAX1	LAX1	963	1	1	45	1.091e-05	782	0.318353	NA
ADCP_Score	LEF1	LEF1	966	1	1	45	-8.991e-06	1385	1.32726	NA
ADCP_Score	LINC00189	LINC00189	981	1	1	45	0.0001839	134	-0.765849	Y
ADCP_Score	LINC00957	LINC00957	993	1	1	45	-2.899e-05	1730	1.9045	NA
ADCP_Score	LINS1	LINS1	1006	1	1	45	-3.592e-06	1214	1.04115	NA
ADCP_Score	LOC100130357	LOC100130357	1014	3	3	43	2.407e-05	576	-0.0296627	NA
ADCP_Score	LOC101928152	LOC101928152	1038	2	2	44	5.372e-05	359	-0.391063	NA
ADCP_Score	LOC101929072	LOC101929072	1045	13	13	28	0.0001052	207	-0.672153	NA
ADCP_Score	LOC101929340	LOC101929340	1047	1	1	45	-0.0001178	1936	2.24917	NA
ADCP_Score	LOC102724528	LOC102724528	1053	3	3	43	-1.415e-05	1509	1.53139	NA
ADCP_Score	LOC105369595	LOC105369595	1063	4	4	42	-1.407e-05	1505	1.52302	NA
ADCP_Score	LOC105373098	DOCK4	511	16	11.25	31	0.00845905	6	-1.00344	NA
ADCP_Score	LOC105375677	LOC105375677	1083	2	2	44	5.627e-05	350	-0.406122	NA
ADCP_Score	LOC645984	LOC645984	1105	1	1	45	0.0001674	144	-0.749117	Y
ADCP_Score	LRRN3	LRRN3	1120	7	7	37	0.0004202	55	-0.911413	NA
ADCP_Score	LTBP2	LTBP2	1126	2	2	44	0.0005723	45	-0.916433	NA
ADCP_Score	LUC7L3	LUC7L3	1128	1	1	45	3.668e-06	986	0.659675	NA
ADCP_Score	MAF	MAF	1137	1	1	45	-3.128e-05	1761	1.95637	NA
ADCP_Score	MAP7	MAP7	1146	4	4	42	3.303e-05	482	-0.188612	NA
ADCP_Score	MARC1	MARC1	1152	4	4	42	1.48e-05	708	0.18952	NA
ADCP_Score	MATN1-AS1	MATN1-AS1	1159	1	1	45	-7.83e-06	1354	1.27539	NA
ADCP_Score	MCPH1-AS1	MCPH1-AS1	1167	1	1	45	5.155e-06	934	0.572672	NA
ADCP_Score	MEGF6	MEGF6	1173	5	5	40	0.0001981	128	-0.784254	NA
ADCP_Score	METTL6	METTL6	1180	12	12	29	-2.818e-05	1722	1.86434	NA
ADCP_Score	MFHAS1	MFHAS1	1183	1	1	45	0.0001013	210	-0.63869	NA
ADCP_Score	MGC40069	MGC40069	1187	2	2	44	7.981e-05	265	-0.548339	NA
ADCP_Score	MIR646HG	MIR646HG	1200	1	1	45	5.014e-05	370	-0.370985	NA
ADCP_Score	MKRN1	SESN3	1203	1	1	45	-1.12705e-05	1445	1.42765	NA
ADCP_Score	MLLT10	MLLT10	1205	1	1	45	0.0001999	127	-0.777561	NA
ADCP_Score	MMP8	MMP8	1209	1	1	45	-2.991e-05	1743	1.92625	NA
ADCP_Score	MRC2	MRC2	1219	1	1	45	9.457e-05	228	-0.608573	NA
ADCP_Score	MRPL30	MRPL30	1221	2	2	44	-5.943e-06	1295	1.17501	NA
ADCP_Score	MS4A14	MS4A14	1227	31	31	14	0.000713	38	-0.978339	NA
ADCP_Score	MS4A4A	MS4A4A	1229	8	8	35	2.162e-05	603	0.0021272	NA
ADCP_Score	MS4A7	MS4A7	1230	1	1	45	0.000477	51	-0.904721	NA
ADCP_Score	MUC20	MUC20	1238	4	4	42	-2.117e-05	1623	1.72045	NA
ADCP_Score	MUC8	MUC8	1240	1	1	45	-0.0002425	1941	2.25753	NA
ADCP_Score	MYOF	SLAMF8	632	42	15.6667	25	0.00290623	18	-0.993398	Y
ADCP_Score	N4BP2L1	N4BP2L1	1252	42	42	7	0.0008192	32	-1.00009	NA
ADCP_Score	NCAPH2	SCO2	618	6	8.33333	34	0.00912967	5	-1.00009	Y
ADCP_Score	NELL2	TMEM204	1274	1	1	45	0.00010094	212	-0.635343	Y
ADCP_Score	NEXN	NEXN	1277	44	44	5	0.002945	17	-1.02853	Y
ADCP_Score	NKIRAS1	NKIRAS1	1284	19	19	20	4.366e-05	409	-0.347561	Y
ADCP_Score	NOV	NOV	1293	37	37	11	0.001098	26	-1.00344	Y
ADCP_Score	NPAT	NPAT	1294	1	1	45	3.943e-06	978	0.64629	NA
ADCP_Score	NRN1	NRN1	1306	5	5	40	0.0009645	27	-0.953242	Y
ADCP_Score	NSUN7	NSUN7	1307	15	15	26	5.043e-06	940	0.550921	NA
ADCP_Score	NUP50-AS1	NUP50-AS1	1316	16	16	24	0.005245	13	-1.00344	Y
ADCP_Score	ODF3B	SCO2	618	4	8.33333	34	0.00912967	5	-1.00009	Y
ADCP_Score	P2RY14	IDO1	246	10	5.8	39	0.00743831	7	-0.988378	Y
ADCP_Score	PAM	PAM	1341	5	5	40	9.841e-05	215	-0.63869	NA
ADCP_Score	PDK4	PDK4	1360	15	15	26	-1.143e-05	1449	1.40255	NA
ADCP_Score	PDPR	PDPR	1362	4	4	42	8.112e-05	258	-0.563398	NA
ADCP_Score	PFKFB2	PFKFB2	1373	1	1	45	3.355e-05	477	-0.191958	NA
ADCP_Score	PI3	SLPI	1382	9	11.5	30	4.717e-06	953	0.579364	NA
ADCP_Score	PIAS2	PIAS2	1383	1	1	45	-2.057e-05	1613	1.70874	NA
ADCP_Score	PLEKHG3	PLEKHG3	1404	2	2	44	4.444e-05	401	-0.320791	NA
ADCP_Score	PLGLB2	PLGLB2	1406	5	5	40	-3.759e-05	1805	2.02162	NA
ADCP_Score	PPFIA4	PPFIA4	1422	1	1	45	1.349e-05	732	0.234695	NA
ADCP_Score	PPM1K	PPM1K	1423	1	1	45	-1.775e-05	1575	1.64516	NA
ADCP_Score	PRKDC	PRKDC	1441	1	1	45	0.0001425	166	-0.712308	NA
ADCP_Score	PRR5L	PRR5L	1449	9	9	33	0.0004974	48	-0.929818	Y
ADCP_Score	PRRG4	ETV7	107	1	4.5	41	0.002315	21	-0.961608	Y
ADCP_Score	PRRT3	PRRT3	1450	2	2	44	1.039e-05	795	0.338431	NA
ADCP_Score	PTPRN2	PTPRN2	1470	3	3	43	7.031e-05	292	-0.504837	NA
ADCP_Score	RAB27B	RAB27B	1478	2	2	44	1.779e-05	661	0.114228	NA
ADCP_Score	RILP	RILP	1506	1	1	45	0.0003609	63	-0.884643	NA
ADCP_Score	RMND5A	RMND5A	1510	1	1	45	-2.18e-05	1628	1.73384	NA
ADCP_Score	RNF213	RNF213	1522	43	43	6	0.005609	11	-1.0369	Y
ADCP_Score	RPS15A	RPS15A	1536	2	2	44	1.209e-05	765	0.288236	NA
ADCP_Score	RTP4	RSAD2	397	10	18	21	0.0102665	4	-1.02351	Y
ADCP_Score	S100B	S100B	1552	1	1	45	1.368e-05	729	0.229676	NA
ADCP_Score	SAMD4A	IDO1	246	9	5.8	39	0.00743831	7	-0.988378	Y
ADCP_Score	SCAMP1-AS1	SCAMP1-AS1	1558	1	1	45	1.442e-05	713	0.202905	NA
ADCP_Score	SCARB2	SCARB2	1560	1	1	45	0.000795	35	-0.931491	Y
ADCP_Score	SCN3A	SCN3A	1565	3	3	43	0.0001677	143	-0.754137	NA
ADCP_Score	SCO2	SCO2	618	15	8.33333	34	0.00912967	5	-1.00009	Y
ADCP_Score	SERPING1	BATF2	106	3	16.1667	23	0.0206275	1	-1.02519	Y
ADCP_Score	SESTD1	SESTD1	1584	81	81	2	0.000648	41	-0.993398	Y
ADCP_Score	SFXN4	SFXN4	1589	1	1	45	9.086e-05	238	-0.591841	NA
ADCP_Score	SHTN1	P2RX7	1334	12	12	29	9.5555e-05	224	-0.642036	NA
ADCP_Score	SIGLEC8	SIGLEC8	1600	1	1	45	-9.889e-06	1414	1.37578	NA
ADCP_Score	SIPA1L1	SIPA1L1	1601	1	1	45	0.0001839	134	-0.765849	Y
ADCP_Score	SIRPD	SIRPD	1603	1	1	45	0.0004771	50	-0.906394	Y
ADCP_Score	SLAMF7	SLAMF7	1606	8	8	35	0.0002141	119	-0.807678	Y
ADCP_Score	SLAMF8	SLAMF8	632	2	15.6667	25	0.00290623	18	-0.993398	Y
ADCP_Score	SLC16A10	SLC16A10	1611	18	18	21	7.259e-05	281	-0.560051	NA
ADCP_Score	SLC22A16	SLC22A16	1615	1	1	45	5.839e-07	1079	0.815278	NA
ADCP_Score	SLC30A6	SLC30A6	1621	1	1	45	0.0003496	67	-0.87795	NA
ADCP_Score	SLC35G1	SLC35G1	1624	13	13	28	4.056e-05	430	-0.29904	NA
ADCP_Score	SLPI	SLPI	1382	14	11.5	30	4.717e-06	953	0.579364	NA
ADCP_Score	SMDT1	SMDT1	1648	2	2	44	-1.483e-05	1525	1.55983	NA
ADCP_Score	SORT1	SLAMF8	632	3	15.6667	25	0.00290623	18	-0.993398	Y
ADCP_Score	SSR3	SSR3	1696	1	1	45	6.627e-05	307	-0.476394	NA
ADCP_Score	ST6GALNAC3	ST6GALNAC3	1700	1	1	45	-1.617e-05	1548	1.59999	NA
ADCP_Score	STAT1	BATF2	106	33	16.1667	23	0.0206275	1	-1.02519	Y
ADCP_Score	STRBP	STRBP	1708	4	4	42	9.641e-06	810	0.360181	NA
ADCP_Score	TAP2	BATF2	106	5	16.1667	23	0.0206275	1	-1.02519	Y
ADCP_Score	TBC1D9B	TBC1D9B	1733	3	3	43	6.357e-05	315	-0.466355	NA
ADCP_Score	TBRG1	TBRG1	1734	22	22	18	0.0004201	56	-0.94153	NA
ADCP_Score	TCEA1	TCEA1	1737	1	1	45	1.933e-05	638	0.077419	NA
ADCP_Score	TCEA3	TCEA3	1738	4	4	42	-9.236e-06	1391	1.33228	NA
ADCP_Score	TJP2	TJP2	1763	90	90	1	0.002487	20	-1.03021	NA
ADCP_Score	TMEM107	TMEM107	1771	1	1	45	-1.5e-05	1530	1.56987	NA
ADCP_Score	TMPRSS3	TMPRSS3	1789	8	8	35	2.097e-05	609	0.0121661	NA
ADCP_Score	TNS1	TNS1	1800	1	1	45	1.954e-05	634	0.0707264	NA
ADCP_Score	TOP2A	TOP2A	1802	17	17	22	0.000399	60	-0.928145	NA
ADCP_Score	TOR1AIP1	TOR1AIP1	1803	1	1	45	-5.863e-06	1290	1.16831	NA
ADCP_Score	TPST2	TPST2	1812	6	6	38	7.122e-05	286	-0.523242	NA
ADCP_Score	TRAV10	TRAV10	1816	5	5	40	1.277e-05	749	0.254773	NA
ADCP_Score	TRAV25	TRAV25	1825	1	1	45	4.39e-05	405	-0.312425	NA
ADCP_Score	TRIM51	TRIM51	1838	5	5	40	2.694e-05	545	-0.0865498	NA
ADCP_Score	TTC3	TTC3	1860	8	8	35	8.888e-05	241	-0.603553	NA
ADCP_Score	TTN	TTN	1866	1	1	45	2.997e-06	1017	0.711543	NA
ADCP_Score	TTTY15	TTTY15	1869	2	2	44	-1.533e-05	1534	1.57489	NA
ADCP_Score	UBE2O	UBE2O	1878	6	6	38	-2.878e-05	1727	1.88777	NA
ADCP_Score	UBE2Q1	UBE2Q1	1879	2	2	44	0.0007341	36	-0.931491	NA
ADCP_Score	UBR2	UBR2	1885	1	1	45	0.0001625	149	-0.740752	NA
ADCP_Score	UHRF1BP1L	UHRF1BP1L	1889	3	3	43	6.423e-05	312	-0.471374	NA
ADCP_Score	VAMP5	LOC101930164	57	61	39.3333	10	0.0114669	3	-1.04359	Y
ADCP_Score	WDR41	WDR41	1918	4	4	42	0.0003528	64	-0.887989	NA
ADCP_Score	XAF1	RSAD2	397	40	18	21	0.0102665	4	-1.02351	Y
ADCP_Score	XK	XK	1925	1	1	45	1.162e-06	1068	0.796874	NA
ADCP_Score	YEATS2	YEATS2	1931	66	66	3	0.0002425	100	-0.893008	NA
ADCP_Score	YTHDF3	YTHDF3	1933	9	9	33	3.129e-05	493	-0.185266	NA
ADCP_Score	YWHAZ	YWHAZ	1934	2	2	44	-8.228e-06	1365	1.29213	NA
ADCP_Score	ZADH2	ZADH2	1935	2	2	44	-5e-05	1867	2.13205	NA
ADCP_Score	ZBP1	ISG15	783	28	28	15	0.00739704	8	-1.02686	Y
ADCP_Score	ZCCHC2	DOCK4	511	2	11.25	31	0.00845905	6	-1.00344	Y
ADCP_Score	ZFHX3	ZFHX3	1948	1	1	45	-8.382e-06	1371	1.30384	NA
ADCP_Score	ZFP14	ZFP14	1949	3	3	43	-5.619e-06	1280	1.14824	NA
ADCP_Score	ZFR	ZFR	1954	2	2	44	2.44e-05	573	-0.033009	NA
ADCP_Score	ZNF10	ZNF10	1959	1	1	45	4.471e-05	396	-0.327483	NA
ADCP_Score	ZNF662	ZNF662	1991	4	4	42	1.946e-05	636	0.0690532	NA
ADCP_Score	ZNF697	ZNF697	1995	8	8	35	-2.381e-06	1177	0.962516	NA
ADCP_Score	ZNF703	ZNF703	1996	1	1	45	-3.801e-05	1808	2.03501	NA
CLIA	AATBC	AATBC	5	78	78	2	0.0007778	34	-0.943437	NA
CLIA	ABCD2	ABCD2	11	1	1	37	-2.228e-06	934	0.602688	NA
CLIA	ABHD10	ABHD10	14	1	1	37	0.0008968	30	-0.892175	NA
CLIA	ACER3	ACER3	21	8	8	28	2.518e-05	459	-0.197659	NA
CLIA	ADAM22	ADAM22	31	1	1	37	1.92e-06	827	0.425752	NA
CLIA	ADAMTS5	ADAMTS5	34	3	3	35	-0.0002124	1935	2.25464	NA
CLIA	AGER	AGER	49	2	2	36	2.108e-05	490	-0.133168	NA
CLIA	AGTPBP1	AGTPBP1	52	6	6	31	-3.015e-05	1576	1.65438	NA
CLIA	ANKRD10	ANKRD10	88	81	81	1	8.824e-05	200	-0.670592	NA
CLIA	ANKRD20A1	ANKRD20A1	91	2	2	36	2.324e-05	471	-0.164587	NA
CLIA	ANKRD22	ANKRD22	72	18	15.6667	21	0.0125912	4	-0.961627	Y
CLIA	ANKRD36BP2	ANKRD36BP2	94	1	1	37	2.133e-05	489	-0.133168	NA
CLIA	AP3M2	AP3M2	102	1	1	37	-1.043e-05	1174	0.999555	NA
CLIA	APOL6	ETV7	107	61	21	14	0.00191787	18	-0.950052	Y
CLIA	ARHGAP15	ARHGAP15	109	1	1	37	9.93e-07	847	0.458824	NA
CLIA	ASF1B	ASF1B	127	25	25	11	6.614e-05	234	-0.597833	NA
CLIA	ASH1L-AS1	ASH1L-AS1	129	2	2	36	1.9565e-05	508	-0.103403	NA
CLIA	BACE2	BACE2	156	1	1	37	7.106e-06	712	0.235587	NA
CLIA	BATF2	BATF2	106	4	4.83333	33	0.0294456	1	-0.946745	Y
CLIA	BCL2	BCL2	168	2	2	36	0.0003366	64	-0.837606	NA
CLIA	BLVRA	BLVRA	186	1	1	37	0.0006613	40	-0.875639	NA
CLIA	BMP8B	BMP8B	188	2	2	36	6.678e-05	229	-0.564761	NA
CLIA	BMPR1A	BMPR1A	189	1	1	37	1.516e-05	568	-0.00253319	NA
CLIA	C15orf57	C15orf57	210	2	2	36	-1.153e-05	1208	1.05412	NA
CLIA	C18orf25	C18orf25	214	25	25	11	0.0006655	39	-0.920287	Y
CLIA	C20orf197	C20orf197	220	1	1	37	-9.931e-05	1885	2.17527	NA
CLIA	C2orf40	C2orf40	221	1	1	37	-1.08e-05	1184	1.01609	NA
CLIA	CACNA1A	CACNA1A	239	1	1	37	-8.318e-05	1866	2.14385	Y
CLIA	CACNA1E	CACNA1E	241	81	81	1	0.01775	2	-0.998007	Y
CLIA	CACNA2D3	CACNA2D3	243	1	1	37	-8.337e-06	1110	0.893724	NA
CLIA	CALHM6-AS1	IDO1	246	1	15.8	20	0.00369575	8	-0.956666	NA
CLIA	CAPZA1	CAPZA1	254	2	2	36	6.58e-05	236	-0.553185	NA
CLIA	CASC5	CASC5	256	1	1	37	2.065e-06	823	0.419137	NA
CLIA	CBR3	CBR3	260	3	3	35	3.63e-05	374	-0.326641	NA
CLIA	CBS	CBS	261	1	1	37	2.395e-05	466	-0.171201	NA
CLIA	CCDC58	CCDC58	277	1	1	37	6.083e-05	253	-0.52342	NA
CLIA	CCDC7	CCDC7	279	12	12	23	4.456e-05	316	-0.442393	NA
CLIA	CCNG2	CCNG2	286	1	1	37	-3.176e-05	1601	1.70565	NA
CLIA	CCR1	CCR1	289	1	1	37	0.0003317	66	-0.832646	NA
CLIA	CD274	ANKRD22	72	28	15.6667	21	0.0125912	4	-0.961627	Y
CLIA	CDK6	CDK6	321	5	5	32	2.589e-05	453	-0.200966	NA
CLIA	CELSR1	CELSR1	333	7	7	29	0.0008324	33	-0.900444	NA
CLIA	CEP128	CEP128	341	30	30	9	0.0001983	104	-0.816109	NA
CLIA	CFDP1	CFDP1	354	1	1	37	-3.055e-05	1583	1.67588	NA
CLIA	CHPT1	CHPT1	365	3	3	35	-3.732e-06	989	0.690329	NA
CLIA	CLEC12A	CLEC12A	375	5	5	32	6.125e-05	251	-0.534996	NA
CLIA	CLN6	CLN6	390	1	1	37	2.967e-05	423	-0.242307	NA
CLIA	CLUAP1	CLUAP1	394	1	1	37	0.0001061	171	-0.659016	NA
CLIA	CNPY3	CNPY3	400	6	6	31	3.203e-05	396	-0.296876	NA
CLIA	COPZ2	COPZ2	416	2	2	36	-4.643e-05	1738	1.93054	NA
CLIA	CRP_modality	CRP_modality	2019	2	2	36	3.772e-05	363	-0.343177	NA
CLIA	CST3	CST3	436	1	1	37	-6.183e-05	1812	2.05456	NA
CLIA	CTSL	CTSL	443	4	4	34	6.732e-05	228	-0.569721	Y
CLIA	DEFA4	DEFA4	481	2	2	36	6.347e-05	242	-0.543264	NA
CLIA	DHRS9	CEACAM1	325	6	6	31	0.0049209	7	-0.94013	Y
CLIA	DIRC2	DIRC2	495	4	4	34	3.531e-06	786	0.352993	NA
CLIA	DOCK4	DOCK4	511	7	16	19	0.00549085	6	-0.961627	Y
CLIA	DPH1	DPH1	518	2	2	36	-2.426e-06	945	0.619224	NA
CLIA	EHBP1	EHBP1	538	3	3	35	0.0001298	146	-0.703664	NA
CLIA	EMC1	EMC1	550	2	2	36	0.0001517	129	-0.730122	NA
CLIA	EME2	EME2	551	1	1	37	-1.017e-05	1170	0.99294	NA
CLIA	EPB41L3	EPB41L3	562	29	29	10	0.0003829	54	-0.897136	Y
CLIA	ETV7	ETV7	107	1	21	14	0.00191787	18	-0.950052	Y
CLIA	F11R	F11R	589	1	1	37	7.86e-05	212	-0.591218	NA
CLIA	F13A1	F13A1	590	2	2	36	9.87e-05	183	-0.640827	NA
CLIA	FAM122C	FAM122C	596	1	1	37	-7.541e-05	1855	2.12566	Y
CLIA	FAM149B1	FAM149B1	601	1	1	37	-7.958e-05	1864	2.14055	NA
CLIA	FAM26F	IDO1	246	56	15.8	20	0.00369575	8	-0.956666	Y
CLIA	FAM72A	FAM72A	616	3	3	35	-6.49e-05	1823	2.06944	NA
CLIA	FAM98A	FAM98A	617	4	4	34	4.879e-05	293	-0.462237	NA
CLIA	FBXO32	FBXO32	630	4	4	34	0.0007272	36	-0.887215	Y
CLIA	FCER1A	FCER1A	634	1	1	37	0.0003134	71	-0.824377	NA
CLIA	FCGR1B	ANKRD22	72	1	15.6667	21	0.0125912	4	-0.961627	Y
CLIA	FGF13	FGF13	646	20	20	15	5.679e-05	261	-0.546571	Y
CLIA	FHIT	FHIT	651	5	5	32	5.105e-05	280	-0.487041	NA
CLIA	FKBP1A	FKBP1A	652	1	1	37	0.0001269	149	-0.695396	NA
CLIA	FLVCR1-AS1	FLVCR1-AS1	662	1	1	37	-7.03e-05	1837	2.0959	NA
CLIA	FRMD3	BATF2	106	8	4.83333	33	0.0294456	1	-0.946745	Y
CLIA	FRRS1	FRRS1	681	1	1	37	-3.264e-05	1609	1.71888	NA
CLIA	GBP1	BATF2	106	6	4.83333	33	0.0294456	1	-0.946745	Y
CLIA	GLB1L	GLB1L	716	1	1	37	5.616e-06	745	0.290156	NA
CLIA	GOLIM4	GOLIM4	729	1	1	37	2.975e-05	422	-0.24396	NA
CLIA	GPAM	GPAM	731	4	4	34	-6.511e-05	1824	2.06944	NA
CLIA	GPNMB	GPNMB	734	8	8	28	-1.58e-05	1321	1.22775	NA
CLIA	GRAMD1C	GRAMD1C	743	1	1	37	3.479e-05	380	-0.313412	NA
CLIA	GRB10	GRB10	744	1	1	37	1.151e-05	617	0.0784937	NA
CLIA	H3-7	H3-7	767	2	2	36	-3.0785e-05	1588	1.6825	NA
CLIA	HBD	HBD	772	1	1	37	4.316e-05	331	-0.394439	NA
CLIA	HIST1H1D	HIST1H1D	794	1	1	37	4.439e-06	766	0.324882	NA
CLIA	HIST1H2BD	HIST1H2BD	798	9	9	27	9.536e-05	185	-0.652402	NA
CLIA	HLA-DPA1	HLA-DPA1	805	4	4	34	0.0006005	41	-0.878947	Y
CLIA	HOTAIRM1	HOTAIRM1	818	7	7	29	0.0001527	127	-0.745004	NA
CLIA	HPGD	HPGD	822	13	13	22	-2.269e-05	1464	1.4543	NA
CLIA	ICAM4	ICAM4	833	3	3	35	-7.368e-05	1849	2.11243	NA
CLIA	IFI27	IFI27	835	24	24	12	0.001167	25	-0.941784	Y
CLIA	IFIT1	RSAD2	397	7	6.75	30	0.00305102	10	-0.936823	Y
CLIA	IFIT3	RSAD2	397	12	6.75	30	0.00305102	10	-0.936823	Y
CLIA	IFIT5	IDO1	246	1	15.8	20	0.00369575	8	-0.956666	Y
CLIA	IGF2BP3	IGF2BP3	841	1	1	37	-3.599e-05	1645	1.7784	Y
CLIA	IGHG1	IGHG1	847	1	1	37	-3.285e-05	1614	1.72714	NA
CLIA	IGLV3-25	IGLV3-25	861	4	4	34	-2.4015e-05	1484	1.50721	NA
CLIA	IKZF3	IKZF3	865	1	1	37	1.757e-05	532	-0.0620632	NA
CLIA	IL15RA	CCRL2	29	1	1	37	0.0013156	23	-0.903751	Y
CLIA	IL6ST	IL6ST	873	1	1	37	1.204e-05	610	0.0669184	NA
CLIA	INTS10	INTS10	877	1	1	37	-1.248e-05	1238	1.10539	NA
CLIA	KIAA0319	KIAA0319	923	3	3	35	2.285e-05	475	-0.159626	NA
CLIA	KIAA0391	KIAA0391	924	1	1	37	-8.165e-06	1104	0.883802	NA
CLIA	KIR2DL1	KIR2DL1	936	19	10.5	25	0.000331948	65	-0.854142	Y
CLIA	KIR3DL3	KIR2DL1	936	2	10.5	25	0.000331948	65	-0.854142	NA
CLIA	KLF1	KLF1	719	1	1	37	7.5647e-05	214	-0.587911	NA
CLIA	KLHDC8B	KLHDC8B	947	4	4	34	6.572e-05	237	-0.554839	NA
CLIA	KLHL3	KLHL3	949	3	3	35	3.641e-05	371	-0.331602	NA
CLIA	KLRC3	KLRC3	952	2	2	36	-9.998e-06	1164	0.981365	Y
CLIA	KMO	KMO	953	5	5	32	3.118e-05	409	-0.273725	Y
CLIA	LAX1	LAX1	963	73	73	3	0.0001909	108	-0.819417	NA
CLIA	LILRA4	LILRA4	976	1	1	37	-0.0001393	1916	2.22653	NA
CLIA	LILRA5	LILRA5	977	3	3	35	3.112e-05	410	-0.267111	NA
CLIA	LILRB4	LILRB4	978	7	7	29	0.000277	79	-0.824377	Y
CLIA	LINC00189	LINC00189	981	1	1	37	-7.109e-05	1842	2.10417	Y
CLIA	LIPA	RSAD2	397	1	6.75	30	0.00305102	10	-0.936823	NA
CLIA	LOC100049716	LOC100049716	1012	2	2	36	6.767e-06	721	0.248816	NA
CLIA	LOC100130357	LOC100130357	1014	1	1	37	-2.672e-05	1529	1.58659	NA
CLIA	LOC100233156	LOC100233156	1018	1	1	37	-1.277e-06	901	0.548119	NA
CLIA	LOC100506114	LOC100506114	1021	2	2	36	-1.684e-05	1338	1.26909	NA
CLIA	LOC101928307	LOC101928307	1039	1	1	37	0.0001246	152	-0.690435	NA
CLIA	LOC101929340	LOC101929340	1047	7	7	29	0.0003561	59	-0.85745	NA
CLIA	LOC102724965	LOC102724965	1057	1	1	37	5.023e-05	284	-0.472158	NA
CLIA	LOC105369609	LOC105369609	1064	17	17	17	0.0001433	136	-0.749965	NA
CLIA	LOC105371602	LOC105371602	1070	1	1	37	-1.11e-05	1194	1.03263	NA
CLIA	LOC105372733	LOC105372733	1072	1	1	37	1.638e-05	546	-0.0389126	NA
CLIA	LOC105373098	DOCK4	511	38	16	19	0.00549085	6	-0.961627	NA
CLIA	LOC105375531	LOC105375531	1081	1	1	37	-2.486e-05	1499	1.53698	NA
CLIA	LRRC6	LRRC6	1115	1	1	37	5.323e-05	270	-0.495309	NA
CLIA	LY6E	LY6E	1130	1	1	37	0.0002662	85	-0.801227	Y
CLIA	MAP3K2	MAP3K2	1144	1	1	37	0.0004372	48	-0.86241	NA
CLIA	MAP7	MAP7	1146	3	3	35	-2.244e-05	1456	1.46257	NA
CLIA	MARCO	MARCO	1156	1	1	37	1.068e-06	844	0.453863	Y
CLIA	MCTP1	MCTP1	1168	16	16	19	0.0005865	42	-0.902097	NA
CLIA	METTL21B	METTL21B	1178	1	1	37	9.905e-05	181	-0.64248	NA
CLIA	MFHAS1	MFHAS1	1183	1	1	37	0.0002585	86	-0.799573	NA
CLIA	MICD	MICD	1192	3	3	35	2.991e-05	421	-0.248921	NA
CLIA	MMP8	MMP8	1209	1	1	37	7.399e-05	218	-0.581297	NA
CLIA	MORF4L2	MORF4L2	1211	3	3	35	0.0001345	143	-0.708625	NA
CLIA	MRC2	MRC2	1219	4	4	34	0.002042	16	-0.920287	NA
CLIA	MS4A14	MS4A14	1227	2	2	36	0.0002746	82	-0.807841	NA
CLIA	MS4A4A	MS4A4A	1229	23	23	13	4.874e-05	294	-0.495309	NA
CLIA	MS4A7	MS4A7	1230	1	1	37	0.0002356	93	-0.787998	NA
CLIA	MTHFSD	MTHFSD	1234	1	1	37	-2.159e-05	1441	1.44107	NA
CLIA	MUC20	MUC20	1238	12	12	23	4.059e-05	346	-0.392785	NA
CLIA	MUC8	MUC8	1240	3	3	35	-2.409e-05	1489	1.51713	NA
CLIA	MYO5C	MYO5C	1246	71	71	4	-0.000105	1889	2.12732	NA
CLIA	NCAPH2	SCO2	618	23	16.5	18	0.00777115	5	-0.964934	Y
CLIA	NCK1	NCK1	1266	8	8	28	3.358e-05	382	-0.324987	NA
CLIA	NEXN	NEXN	1277	3	3	35	0.0002386	92	-0.792959	Y
CLIA	NKIRAS1	NKIRAS1	1284	10	10	26	1.337e-05	590	0.0156565	Y
CLIA	NKTR	NKTR	1285	2	2	36	2.869e-05	429	-0.234039	NA
CLIA	NKX3-1	NKX3-1	1286	1	1	37	4.1875e-05	340	-0.379556	NA
CLIA	NPAT	NPAT	1294	23	23	13	0.0001178	156	-0.723507	NA
CLIA	NRN1	NRN1	1306	4	4	34	0.0003317	66	-0.837606	Y
CLIA	NSUN7	NSUN7	1307	11	11	24	2.569e-05	456	-0.209234	NA
CLIA	NUP50-AS1	NUP50-AS1	1316	34	34	8	0.016965	3	-0.984778	Y
CLIA	ODF3B	SCO2	618	1	16.5	18	0.00777115	5	-0.964934	Y
CLIA	P2RY1	P2RY1	1335	1	1	37	1.982e-05	502	-0.111671	NA
CLIA	P2RY14	IDO1	246	1	15.8	20	0.00369575	8	-0.956666	Y
CLIA	PALLD	PALLD	1340	10	10	26	0.0002427	89	-0.812802	NA
CLIA	PDGFC	PDGFC	1358	1	1	37	-2.885e-05	1561	1.6395	NA
CLIA	PDGFD	PDGFD	216	1	1	37	0.00094485	28	-0.895483	Y
CLIA	PDK4	PDK4	1360	12	12	23	-4.586e-05	1731	1.89746	NA
CLIA	PI3	SLPI	1382	67	48	6	0.00022235	96	-0.834299	NA
CLIA	PLCL1	PLCL1	1397	6	6	31	2.864e-06	805	0.379451	NA
CLIA	PLEKHG3	PLEKHG3	1404	2	2	36	3.781e-05	362	-0.34483	NA
CLIA	PLGLB2	PLGLB2	1406	2	2	36	2.927e-05	426	-0.238999	NA
CLIA	POLR2J2	POLR2J2	1418	1	1	37	6.619e-05	232	-0.558146	NA
CLIA	PPM1K	PPM1K	1423	2	2	36	-3.022e-05	1577	1.66431	NA
CLIA	PRKCQ-AS1	PRKCQ-AS1	1439	1	1	37	1.025e-05	642	0.119834	NA
CLIA	PRKDC	PRKDC	1441	2	2	36	-1.665e-05	1335	1.26413	NA
CLIA	PRRG4	ETV7	107	1	21	14	0.00191787	18	-0.950052	Y
CLIA	PSPH	PSPH	1459	1	1	37	-3.386e-05	1618	1.73376	NA
CLIA	RALGAPA1	RALGAPA1	1488	4	4	34	4.426e-05	318	-0.420897	NA
CLIA	RBBP4	RBBP4	1492	1	1	37	5.331e-05	269	-0.496963	NA
CLIA	RMND5A	RMND5A	1510	1	1	37	4.274e-05	334	-0.389478	NA
CLIA	RNF130	RNF130	1517	1	1	37	-2.049e-05	1417	1.40138	NA
CLIA	RNF182	RNF182	1521	1	1	37	-5.716e-05	1790	2.01818	NA
CLIA	RNF213	RNF213	1522	40	40	7	0.001446	22	-0.955013	Y
CLIA	RPS23	RPS23	1540	1	1	37	9.513e-05	186	-0.634212	NA
CLIA	RPS6KA2	RPS6KA2	1542	1	1	37	6.786e-05	227	-0.566414	NA
CLIA	RUNX2	RUNX2	1550	2	2	36	-1.296e-05	1253	1.12854	NA
CLIA	SAMD9L	BATF2	106	1	4.83333	33	0.0294456	1	-0.946745	Y
CLIA	SCD	SCD	1561	1	1	37	-2.325e-06	939	0.610956	NA
CLIA	SCN3A	SCN3A	1565	3	3	35	0.0002101	100	-0.77973	NA
CLIA	SCO2	SCO2	618	37	16.5	18	0.00777115	5	-0.964934	Y
CLIA	SERPING1	BATF2	106	1	4.83333	33	0.0294456	1	-0.946745	Y
CLIA	SESTD1	SESTD1	1584	2	2	36	0.002501	13	-0.92194	Y
CLIA	SGK494	SGK494	1590	2	2	36	-5.356e-06	1031	0.761435	NA
CLIA	SGMS2	SGMS2	1591	1	1	37	0.0002469	87	-0.79792	NA
CLIA	SHTN1	P2RX7	1334	8	8	28	0.0004006	53	-0.869025	NA
CLIA	SIRPD	SIRPD	1603	5	5	32	9.276e-05	192	-0.632559	Y
CLIA	SLAMF7	SLAMF7	1606	1	1	37	0.0002452	88	-0.796266	Y
CLIA	SLFN13	SLFN13	1640	4	4	34	-2.103e-05	1425	1.40965	NA
CLIA	SLITRK4	SLITRK4	1643	6	6	31	7.947e-05	209	-0.606101	NA
CLIA	SLPI	SLPI	1382	29	48	6	0.00022235	96	-0.834299	NA
CLIA	SPATA13	SPATA13	1668	1	1	37	-5.5e-06	1035	0.769703	NA
CLIA	SPECC1	SPECC1	1670	1	1	37	4.527e-05	311	-0.427511	NA
CLIA	ST6GALNAC3	ST6GALNAC3	1700	11	11	24	3.494e-05	379	-0.336562	NA
CLIA	STAB1	STAB1	1702	1	1	37	8.513e-05	202	-0.607755	NA
CLIA	STAT1	BATF2	106	9	4.83333	33	0.0294456	1	-0.946745	Y
CLIA	STRBP	STRBP	1708	8	8	28	2.844e-05	432	-0.242307	NA
CLIA	SYNE1	SYNE1	1721	2	2	36	-3.86e-06	992	0.696944	NA
CLIA	SYNM	SYNM	1724	1	1	37	-2.724e-05	1533	1.5932	NA
CLIA	TDRP	TDRP	1745	1	1	37	-4.26e-05	1707	1.88093	NA
CLIA	TFEC	IDO1	246	20	15.8	20	0.00369575	8	-0.956666	Y
CLIA	TJP2	TJP2	1763	57	57	5	0.00129	24	-0.955013	NA
CLIA	TLR7	TLR7	1769	4	4	34	0.0001516	130	-0.731775	Y
CLIA	TMEM176B	TMEM176B	1776	3	3	35	0.001011	27	-0.900444	NA
CLIA	TNFAIP6	DOCK4	511	3	16	19	0.00549085	6	-0.961627	Y
CLIA	TNIP1	TNIP1	1798	2	2	36	1.213e-05	609	0.0636112	NA
CLIA	TOP2A	TOP2A	1802	5	5	32	0.0001545	124	-0.745004	NA
CLIA	TRAV25	TRAV25	1825	2	2	36	-3.128e-05	1595	1.69407	NA
CLIA	TRAV8-6	TRAV8-6	1827	18	18	16	1.136e-05	624	0.0553432	NA
CLIA	TRBV7-8	TRBV7-8	1831	1	1	37	9.88e-05	182	-0.640827	NA
CLIA	TRIM51	TRIM51	1838	1	1	37	3.139e-06	796	0.37449	NA
CLIA	TUBB6	TUBB6	1871	1	1	37	-1.119e-05	1195	1.03428	NA
CLIA	TYMS	TYMS	1876	9	9	27	3.984e-05	349	-0.38121	NA
CLIA	UNC5B	UNC5B	1891	1	1	37	2.025e-05	498	-0.118286	NA
CLIA	VPS9D1	SCO2	618	5	16.5	18	0.00777115	5	-0.964934	Y
CLIA	WDR11	WDR11	1917	1	1	37	2.748e-06	812	0.400948	NA
CLIA	WDR41	WDR41	1918	9	9	27	-1.084e-05	1187	1.00452	NA
CLIA	XAF1	RSAD2	397	7	6.75	30	0.00305102	10	-0.936823	Y
CLIA	YEATS2	YEATS2	1931	8	8	28	0.0001145	160	-0.692089	NA
CLIA	ZBP1	ISG15	783	10	10	26	0.00176697	21	-0.925248	Y
CLIA	ZBTB44	ZBTB44	1942	3	3	35	-3.47e-05	1628	1.74699	NA
CLIA	ZFP14	ZFP14	1949	1	1	37	-1.088e-05	1189	1.02436	NA
CLIA	ZFY	ZFY	1955	1	1	37	-1.865e-05	1377	1.33524	NA
CLIA	ZNF254	ZNF254	1966	10	10	26	1.463e-05	574	-0.0108012	NA
CLIA	ZNF718	ZNF718	1998	2	2	36	-2.63e-06	954	0.634107	NA
FcAR	AATBC	AATBC	5	69	69	3	0.0003151	108	-0.723747	NA
FcAR	ABCG1	ABCG1	13	2	2	36	3.511e-05	494	0.0382118	NA
FcAR	ACTA2	CCRL2	29	15	15	20	0.00271367	22	-0.849225	Y
FcAR	ADAMTS5	ADAMTS5	34	1	1	37	2.43e-05	578	0.192786	NA
FcAR	AK5	AK5	59	3	3	34	0.000133	218	-0.467336	Y
FcAR	AKAP2	AKAP2	61	1	1	37	-9.056e-06	1177	1.28208	NA
FcAR	ALDH1A1	ALDH1A1	65	9	9	25	0.0009482	44	-0.800125	NA
FcAR	APOBEC3B	APOBEC3B	105	2	2	36	0.0001237	233	-0.436421	NA
FcAR	APOL6	ETV7	107	2	2	36	0.00297433	19	-0.825584	Y
FcAR	ARG1	ARG1	108	7	7	27	0.0001204	236	-0.447332	NA
FcAR	ASPRV1	HIST1H4H	131	1	1	37	0.0014264	32	-0.800125	Y
FcAR	ATP9A	ATP9A	144	2	2	36	3.629e-05	491	0.0327562	NA
FcAR	AVIL	AVIL	148	97	97	1	0.002227	25	-0.878321	NA
FcAR	BACE2	BACE2	156	1	1	37	9.119e-05	284	-0.341858	NA
FcAR	BAIAP2-AS1	BAIAP2-AS1	159	1	1	37	8.21e-06	799	0.594678	NA
FcAR	BLOC1S5-TXNDC5	BLOC1S5-TXNDC5	185	81	81	2	0.0001274	228	-0.507343	NA
FcAR	BLVRA	BLVRA	186	3	3	34	0.0002197	147	-0.596451	NA
FcAR	BMPR1A	BMPR1A	189	1	1	37	-1.311e-06	990	0.942015	NA
FcAR	BMS1P20	BMS1P20	190	2	2	36	0.0001314	221	-0.458243	NA
FcAR	C18orf25	C18orf25	214	2	2	36	0.0007208	50	-0.76921	Y
FcAR	C3AR1	C3AR1	224	1	1	37	0.0005587	64	-0.741932	NA
FcAR	CA2	CA2	234	6	6	28	2.217e-05	602	0.220064	NA
FcAR	CALHM6-AS1	IDO1	246	1	2.4	35	0.00968593	4	-0.85468	NA
FcAR	CAMP	CAMP	249	1	1	37	7.2e-05	333	-0.252751	NA
FcAR	CAPRIN2	CAPRIN2	253	5	5	29	0.0002546	131	-0.63464	NA
FcAR	CCDC125	CCDC125	265	1	1	37	-1.577e-05	1326	1.55304	NA
FcAR	CCDC91	CCDC91	282	8	8	26	0.0002919	113	-0.672829	NA
FcAR	CCNG2	CCNG2	286	10	10	24	-5.932e-05	1836	2.45684	NA
FcAR	CD47	CD47	305	2	2	36	4.734e-06	864	0.711063	NA
FcAR	CEACAM1	CEACAM1	325	11	11	23	0.008323	7	-0.871047	Y
FcAR	CEP128	CEP128	341	2	2	36	9.38e-05	280	-0.350951	NA
FcAR	CEP55	CEP55	343	2	2	36	0.0003791	87	-0.701925	NA
FcAR	CFH	CFH	355	2	2	36	-5.372e-05	1805	2.42229	NA
FcAR	CHI3L2	CHI3L2	360	2	2	36	-3.515e-05	1654	2.14769	NA
FcAR	CLEC12A	CLEC12A	375	2	2	36	-4.477e-05	1751	2.32409	NA
FcAR	CLEC1B	CLEC1B	378	3	3	34	0.0001466	203	-0.494614	NA
FcAR	CLN6	CLN6	390	5	5	29	2.95e-05	532	0.0945858	NA
FcAR	CNOT4	CNOT4	399	6	6	28	0.0005036	71	-0.745569	NA
FcAR	CNPY3	CNPY3	400	5	5	29	-4.966e-05	1780	2.3641	NA
FcAR	CRISP3	CRISP3	429	6	6	28	-4.343e-05	1741	2.29135	NA
FcAR	CSGALNACT1	CSGALNACT1	435	1	1	37	0.000123	234	-0.432784	NA
FcAR	CTIF	CTIF	439	3	3	34	-9.118e-06	1181	1.2839	NA
FcAR	CTSL	CTSL	443	23	23	15	0.000369	93	-0.729203	Y
FcAR	CUL3	CUL3	446	1	1	37	-3.701e-05	1679	2.19497	NA
FcAR	CXCL10	IDO1	246	1	2.4	35	0.00968593	4	-0.85468	Y
FcAR	CYB5B	CYB5B	452	1	1	37	2.548e-05	564	0.167327	NA
FcAR	CYBRD1	CYBRD1	453	1	1	37	0.0001189	239	-0.423692	NA
FcAR	CYP1B1	CYP1B1	454	2	2	36	8.52e-05	305	-0.305488	NA
FcAR	DAGLB	DAGLB	463	6	6	28	0.0009766	40	-0.801943	NA
FcAR	DDX17	DDX17	475	1	1	37	5.762e-06	842	0.672874	NA
FcAR	DENND1A	DENND1A	482	1	1	37	0.0006271	57	-0.754662	Y
FcAR	DGKG	DGKG	487	6	6	28	0.0006247	58	-0.76921	Y
FcAR	DHRS13	DHRS13	490	7	7	27	3.071e-05	523	0.0745821	NA
FcAR	DIRC2	DIRC2	495	47	47	9	5.253e-05	393	-0.194558	NA
FcAR	DNASE1	DNASE1	508	2	2	36	0.0001302	225	-0.450969	NA
FcAR	DOK4	DOK4	515	7	7	27	0.0002337	140	-0.62191	NA
FcAR	EBF1	EBF1	532	1	1	37	2.021e-05	619	0.267345	NA
FcAR	EFHD2	EFHD2	535	6	6	28	-8.696e-06	1166	1.24571	NA
FcAR	EHBP1	EHBP1	538	11	11	23	0.0003594	97	-0.70738	NA
FcAR	ELOVL4	ELOVL4	546	3	3	34	0.0001243	231	-0.443695	NA
FcAR	EPB41L3	EPB41L3	562	1	1	37	0.00017	178	-0.534621	Y
FcAR	EPPK1	EPPK1	569	2	2	36	-3.772e-05	1689	2.21134	Y
FcAR	ERAP2	ERAP2	573	6	6	28	0.001429	31	-0.81831	NA
FcAR	FAM122C	FAM122C	596	2	2	36	0.0004931	73	-0.727384	Y
FcAR	FAM161A	FAM161A	604	1	1	37	7.965e-06	801	0.598315	NA
FcAR	FAM26F	IDO1	246	1	2.4	35	0.00968593	4	-0.85468	Y
FcAR	FAM72A	FAM72A	616	21	21	16	2.594e-05	561	0.123682	NA
FcAR	FAS	IDO1	246	2	2.4	35	0.00968593	4	-0.85468	Y
FcAR	FBXO32	FBXO32	630	2	2	36	0.000292	112	-0.656462	Y
FcAR	FBXO9	EPB41	126	1	1	37	-2.01397e-05	1416	1.7167	NA
FcAR	FGFR2	FGFR2	649	3	3	34	-8.299e-06	1157	1.24025	NA
FcAR	FHDC1	FHDC1	650	44	44	10	0.001509	28	-0.856499	Y
FcAR	FKBP9	FKBP9	656	4	4	31	1.946e-05	627	0.270982	NA
FcAR	FRMD3	BATF2	106	9	3.4	33	0.00909621	5	-0.856499	Y
FcAR	FRRS1	FRRS1	681	1	1	37	6.826e-06	822	0.636504	NA
FcAR	GALNT14	GALNT14	695	14	14	21	0.0001492	199	-0.525529	Y
FcAR	GBP4	BATF2	106	1	3.4	33	0.00909621	5	-0.856499	Y
FcAR	GBP5	BATF2	106	4	3.4	33	0.00909621	5	-0.856499	Y
FcAR	GCNT2	GCNT2	706	53	53	6	0.0005189	69	-0.789214	NA
FcAR	GLUL	GLUL	720	1	1	37	-3.77e-06	1055	1.06022	NA
FcAR	GPR82	GPR82	740	53	53	6	0.0005633	63	-0.800125	NA
FcAR	HCG26	HCG26	775	1	1	37	-8.022e-07	978	0.920193	NA
FcAR	HEXIM2	HEXIM2	785	2	2	36	4.71e-05	429	-0.0799918	NA
FcAR	HIST1H2BD	HIST1H2BD	798	1	1	37	0.0001977	152	-0.581903	NA
FcAR	HLA-DQB1	HLA-DQB1	807	40	40	11	0.000429	78	-0.763754	NA
FcAR	HLA-DRB1	HLA-DRB1	808	5	5	29	5.01e-06	858	0.687422	NA
FcAR	HLA-DRB4	HLA-DRB4	809	2	2	36	2.1685e-05	605	0.240067	NA
FcAR	HPGD	HPGD	822	2	2	36	0.0001121	250	-0.405506	NA
FcAR	ICAM4	ICAM4	833	2	2	36	5.481e-05	384	-0.161825	NA
FcAR	IGH	IGH	845	1	1	37	2.465e-05	575	0.18733	NA
FcAR	IGKJ5	IGKJ5	851	4	4	31	8.714e-05	296	-0.330947	NA
FcAR	IGKV1D-13	IGKV1-17	850	4	4	31	0.000152226	197	-0.51098	NA
FcAR	IGKV2-28	IGKV1OR2-108	854	2	2	36	2.503e-05	573	0.181875	NA
FcAR	INSC	INSC	876	50	50	7	0.0004881	74	-0.778303	NA
FcAR	IRF5	IRF5	884	4	4	31	2.999e-05	529	0.0927673	NA
FcAR	ITGB2	ITGB2	891	4	4	31	2.596e-06	899	0.765619	NA
FcAR	KANSL1-AS1	KANSL1-AS1	910	1	1	37	-1.341e-05	1284	1.47666	NA
FcAR	KATNBL1	KATNBL1	912	4	4	31	0.000405	83	-0.718291	NA
FcAR	KIAA1324	KIAA1324	928	2	2	36	9.831e-05	274	-0.361862	NA
FcAR	KIAA1324L	KIAA1324L	929	1	1	37	-1.854e-07	967	0.900189	NA
FcAR	KLF5	KLF5	225	2	2	36	0.0073245	8	-0.845588	Y
FcAR	KYNU	KYNU	958	16	16	19	0.001258	37	-0.823765	NA
FcAR	LAX1	LAX1	963	5	5	29	0.0005559	66	-0.752843	NA
FcAR	LHFPL2	SLAMF8	632	1	3.8	32	0.0113799	3	-0.861954	Y
FcAR	LINC00622	LINC00622	987	3	3	34	-5.883e-05	1833	2.46957	NA
FcAR	LINC00957	LINC00957	993	3	3	34	6.017e-05	361	-0.207288	NA
FcAR	LIPA	RSAD2	397	1	12	22	0.00599072	10	-0.86741	NA
FcAR	LOC100996455	LOC100996455	1027	8	8	26	0.000136	216	-0.485521	Y
FcAR	LOC101928988	LOC101928988	1044	6	6	28	0.0001612	183	-0.541895	Y
FcAR	LOC101929072	LOC101929072	1045	7	7	27	0.0002747	119	-0.660099	NA
FcAR	LOC102723335	LOC102723335	1049	4	4	31	3.037e-05	525	0.0854932	NA
FcAR	LOC102724638	LOC102724638	1055	2	2	36	5.523e-06	844	0.674693	NA
FcAR	LOC102724714	LOC102724714	1056	1	1	37	2.29e-05	596	0.225519	NA
FcAR	LOC102724965	LOC102724965	1057	1	1	37	0.000114	247	-0.409143	NA
FcAR	LOC105373098	DOCK4	511	76	38.5	12	0.00530338	11	-0.883777	NA
FcAR	LOC645513	LOC645513	1104	4	4	31	-5.968e-05	1837	2.47139	NA
FcAR	LOXL3	LOXL3	1108	1	1	37	1.947e-05	626	0.280075	NA
FcAR	LRRC6	LRRC6	1115	16	16	19	0.0005245	68	-0.767391	NA
FcAR	LRRN3	LRRN3	1120	7	7	27	0.0007072	52	-0.78194	NA
FcAR	LTBP1	LTBP1	1125	1	1	37	-2.624e-05	1515	1.89674	NA
FcAR	LUNAR1	LUNAR1	1129	1	1	37	0.0005172	70	-0.731021	NA
FcAR	MAP7	MAP7	1146	23	23	15	0.0001419	209	-0.518255	NA
FcAR	MARC1	MARC1	1152	11	11	23	0.0003368	101	-0.700106	NA
FcAR	MARCO	MARCO	1156	5	5	29	9.301e-05	281	-0.361862	Y
FcAR	MCTP1	MCTP1	1168	1	1	37	9.966e-05	269	-0.369136	NA
FcAR	MILR1	MILR1	1193	1	1	37	8.871e-05	291	-0.329129	NA
FcAR	MIR646HG	MIR646HG	1200	3	3	34	6.707e-05	345	-0.236384	NA
FcAR	MS4A14	MS4A14	1227	2	2	36	0.0001081	255	-0.396414	NA
FcAR	MS4A4A	MS4A4A	1229	2	2	36	-1.596e-05	1329	1.55667	NA
FcAR	MSRB2	CEACAM1	325	11	11	23	0.008323	7	-0.871047	Y
FcAR	MTHFSD	MTHFSD	1234	1	1	37	-0.0001051	1908	2.61141	NA
FcAR	MTL5	MTL5	1235	1	1	37	-4.225e-06	1068	1.08386	NA
FcAR	MUC20	MUC20	1238	1	1	37	-0.0002785	1938	2.66597	NA
FcAR	MUC8	MUC8	1240	1	1	37	-2.411e-05	1485	1.84218	NA
FcAR	MXRA7	MXRA7	1242	4	4	31	0.0001374	214	-0.480066	NA
FcAR	MYLK	LTBP1	1125	1	1	37	-2.624e-05	1515	1.89674	NA
FcAR	MYO5C	MYO5C	1246	5	5	29	6.324e-06	829	0.634685	NA
FcAR	MYOF	SLAMF8	632	3	3.8	32	0.0113799	3	-0.861954	Y
FcAR	MYOM2	MYOM2	1249	3	3	34	0.0006741	54	-0.765573	NA
FcAR	NASP	NASP	1262	2	2	36	3.946e-05	471	-0.00361411	NA
FcAR	NCAPH2	SCO2	618	6	3	34	0.00885333	6	-0.852862	Y
FcAR	NEXN	NEXN	1277	7	7	27	0.004235	13	-0.852862	Y
FcAR	NKIRAS1	NKIRAS1	1284	1	1	37	-1.631e-05	1336	1.57122	Y
FcAR	NKX3-1	NKX3-1	1286	1	1	37	-6.91e-07	975	0.914737	NA
FcAR	NLRP2	NLRP2	1287	3	3	34	2.569e-06	900	0.772893	NA
FcAR	NME7	NME7	1289	3	3	34	-1.585e-05	1327	1.5494	NA
FcAR	NOD2	SLAMF8	632	1	3.8	32	0.0113799	3	-0.861954	Y
FcAR	NOV	NOV	1293	2	2	36	0.0004187	80	-0.714654	Y
FcAR	NPAT	NPAT	1294	14	14	21	0.001229	38	-0.81831	NA
FcAR	NRN1	NRN1	1306	68	68	4	0.01353	2	-0.914691	Y
FcAR	NSUN7	NSUN7	1307	17	17	18	0.000132	220	-0.492795	NA
FcAR	OAS2	RSAD2	397	1	12	22	0.00599072	10	-0.86741	Y
FcAR	OCLN	OCLN	1318	1	1	37	-6.357e-05	1851	2.50776	NA
FcAR	ODF3B	SCO2	618	1	3	34	0.00885333	6	-0.852862	Y
FcAR	OLFM4	OLFM4	1320	1	1	37	-2.261e-05	1456	1.78944	NA
FcAR	P2RX7	P2RX7	1334	18	18	17	0.00057845	61	-0.783758	Y
FcAR	PAM	PAM	1341	2	2	36	1.891e-05	634	0.292804	NA
FcAR	PAQR6	PAQR6	1342	1	1	37	0.002299	24	-0.814673	NA
FcAR	PERP	PERP	1370	4	4	31	0.0007783	47	-0.783758	NA
FcAR	PIK3IP1-AS1	PIK3IP1-AS1	1385	3	3	34	-1.6705e-05	1343	1.5785	NA
FcAR	PLSCR1	ANKRD22	72	1	1	37	0.00448783	12	-0.836495	Y
FcAR	PMP22	PMP22	1413	1	1	37	7.714e-05	320	-0.276392	NA
FcAR	PRKDC	PRKDC	1441	1	1	37	8.75e-05	294	-0.323673	NA
FcAR	PROS1	PROS1	1446	1	1	37	-4.395e-05	1745	2.315	NA
FcAR	PRR5L	PRR5L	1449	3	3	34	0.0004257	79	-0.72011	Y
FcAR	PRRG4	ETV7	107	2	2	36	0.00297433	19	-0.825584	Y
FcAR	PSPH	PSPH	1459	2	2	36	-9.901e-05	1905	2.60414	NA
FcAR	PTGDS	PTGDS	1463	1	1	37	0.0002561	130	-0.62191	NA
FcAR	PTTG1	PTTG1	1472	1	1	37	-1.901e-05	1393	1.67488	NA
FcAR	RAB36	RAB36	1482	8	8	26	0.0001753	176	-0.558262	NA
FcAR	RMI2	RMI2	1509	2	2	36	0.0009591	41	-0.785577	Y
FcAR	RNASET2	RNASET2	1515	1	1	37	0.0001198	237	-0.427329	NA
FcAR	RNF144B	RNF144B	1519	14	14	21	-3.473e-06	1045	1.01294	Y
FcAR	RNF213	RNF213	1522	6	6	28	0.006898	9	-0.858317	Y
FcAR	RPH3A	RPH3A	1530	5	5	29	0.0001524	196	-0.516436	Y
FcAR	RPH3AL	RPH3AL	1531	4	4	31	1.022e-05	760	0.512845	NA
FcAR	RTP4	RSAD2	397	18	12	22	0.00599072	10	-0.86741	Y
FcAR	S100B	S100B	1552	1	1	37	5.179e-05	400	-0.13091	NA
FcAR	SAMD9L	BATF2	106	1	3.4	33	0.00909621	5	-0.856499	Y
FcAR	SCAMP1-AS1	SCAMP1-AS1	1558	1	1	37	-5.83e-06	1095	1.13296	NA
FcAR	SCAPER	SCAPER	1559	1	1	37	-3.049e-05	1600	2.05131	NA
FcAR	SCARB2	SCARB2	1560	54	54	5	0.001459	30	-0.861954	Y
FcAR	SEC14L1	SEC14L1	1567	10	10	24	0.0002896	115	-0.672829	NA
FcAR	SERPINB9	SERPINB9	1579	1	1	37	0.0001457	204	-0.48734	NA
FcAR	SESTD1	SESTD1	1584	38	38	13	0.001311	34	-0.840132	Y
FcAR	SIRPD	SIRPD	1603	48	48	8	0.001652	27	-0.861954	Y
FcAR	SLAMF7	SLAMF7	1606	1	1	37	0.0003814	86	-0.701925	Y
FcAR	SLAMF8	SLAMF8	632	11	3.8	32	0.0113799	3	-0.861954	Y
FcAR	SLC37A3	SLC37A3	1625	1	1	37	9.02e-06	789	0.576493	NA
FcAR	SLITRK4	SLITRK4	1643	2	2	36	0.0003596	96	-0.685558	NA
FcAR	SMAD5	SMAD5	1644	1	1	37	0.0001923	159	-0.569173	NA
FcAR	SMCO4	LOC101930164	57	2	4.5	30	0.0037886	15	-0.843769	Y
FcAR	SNRPN	SNRPN	1656	1	1	37	-3.07e-06	1032	1.01839	NA
FcAR	SORT1	SLAMF8	632	3	3.8	32	0.0113799	3	-0.861954	Y
FcAR	SPATS2L	RSAD2	397	22	12	22	0.00599072	10	-0.86741	Y
FcAR	SPP1	SPP1	1677	4	4	31	-1.085e-05	1224	1.35664	NA
FcAR	SSPN	SSPN	1695	9	9	25	0.0001584	189	-0.53644	Y
FcAR	STXBP5	STXBP5	1711	44	44	10	0.001305	35	-0.843769	NA
FcAR	SULT1B1	SULT1B1	1713	1	1	37	0.0001929	158	-0.570992	NA
FcAR	TCF7L2	TCF7L2	1739	1	1	37	9.839e-05	273	-0.361862	NA
FcAR	TDRP	TDRP	1745	1	1	37	0.0001034	262	-0.381866	NA
FcAR	TFEC	IDO1	246	7	2.4	35	0.00968593	4	-0.85468	Y
FcAR	TGM3	TGM3	1751	10	10	24	0.0001238	232	-0.460062	NA
FcAR	THBS1	THBS1	1755	1	1	37	1.653e-05	666	0.352815	NA
FcAR	TICAM2	TICAM2	1759	4	4	31	8.986e-05	289	-0.343677	NA
FcAR	TLR7	TLR7	1769	33	33	14	0.002954	20	-0.863773	Y
FcAR	TMEM150C	TMEM150C	1773	3	3	34	0.0007615	48	-0.776484	NA
FcAR	TMEM176A	TMEM176A	1775	1	1	37	7.983e-05	317	-0.281847	NA
FcAR	TMPRSS3	TMPRSS3	1789	1	1	37	-1.868e-05	1384	1.65851	NA
FcAR	TNFRSF9	TNFRSF9	1795	2	2	36	0.0001252	229	-0.443695	NA
FcAR	TOM1	TOM1	1801	1	1	37	5.626e-05	372	-0.181829	NA
FcAR	TP53I3	TP53I3	1804	1	1	37	5.456e-06	845	0.67833	NA
FcAR	TPST2	TPST2	1812	1	1	37	0.0001515	198	-0.498251	NA
FcAR	TRAF3IP2-AS1	TRAF3IP2-AS1	1813	1	1	37	-5.665e-06	1092	1.1275	NA
FcAR	TRAPPC13	TRAPPC13	1815	1	1	37	-3.504e-05	1653	2.14769	NA
FcAR	TRAV8-6	TRAV8-6	1827	1	1	37	-5.49e-07	972	0.909282	NA
FcAR	TRIM13	TRIM13	1836	4	4	31	6.127e-06	834	0.647415	NA
FcAR	TSPAN3	TSPAN3	1853	11	11	23	0.0001754	175	-0.565536	NA
FcAR	UBL7-AS1	UBL7-AS1	1884	3	3	34	2.102e-05	610	0.245523	NA
FcAR	UBR2	UBR2	1885	1	1	37	-2.011e-05	1415	1.71488	NA
FcAR	UCKL1	UCKL1	1887	2	2	36	1.785e-05	644	0.310989	NA
FcAR	ULK4	ULK4	1890	6	6	28	0.0001972	154	-0.594632	NA
FcAR	USP6NL	USP6NL	1896	15	15	20	0.0002205	145	-0.625547	NA
FcAR	USP9Y	USP9Y	1897	11	11	23	0.0003735	91	-0.718291	NA
FcAR	UTY	UTY	1899	1	1	37	-3.159e-06	1038	1.0293	NA
FcAR	VAMP5	LOC101930164	57	7	4.5	30	0.0037886	15	-0.843769	Y
FcAR	VPS9D1	SCO2	618	2	3	34	0.00885333	6	-0.852862	Y
FcAR	VSIG10	VSIG10	1912	50	50	7	0.003116	18	-0.880139	NA
FcAR	WARS	BATF2	106	2	3.4	33	0.00909621	5	-0.856499	Y
FcAR	WDR41	WDR41	1918	4	4	31	0.0001786	172	-0.556443	NA
FcAR	XAF1	RSAD2	397	18	12	22	0.00599072	10	-0.86741	Y
FcAR	YEATS2	YEATS2	1931	2	2	36	0.0001082	254	-0.398232	NA
FcAR	ZADH2	ZADH2	1935	4	4	31	6.477e-05	350	-0.232747	NA
FcAR	ZBP1	ISG15	783	4	4	31	0.0041698	14	-0.843769	Y
FcAR	ZCCHC2	DOCK4	511	1	38.5	12	0.00530338	11	-0.883777	Y
FcAR	ZNF254	ZNF254	1966	2	2	36	-3.325e-05	1637	2.11678	NA
FcAR	ZNF502	ZNF502	1979	1	1	37	4.896e-05	420	-0.09454	NA
FcAR	ZNF703	ZNF703	1996	1	1	37	3.942e-05	472	2.29225e-05	NA
FcGRIIAH	AATBC	AATBC	5	39	39	9	0.0004994	83	-0.913838	NA
FcGRIIAH	ABCC5	ABCC5	10	2	2	37	0.000109987	250	-0.577274	Y
FcGRIIAH	ACBD6	ACBD6	19	1	1	39	1.706e-05	613	0.0527036	NA
FcGRIIAH	ACCS	ACCS	20	21	21	18	0.0001172	240	-0.627327	NA
FcGRIIAH	ACER3	ACER3	21	8	8	30	0.00154	30	-0.969069	NA
FcGRIIAH	ACSL4	ACSL4	27	1	1	39	-7.805e-05	1843	2.17564	NA
FcGRIIAH	ACTA2	CCRL2	29	4	4	34	0.00392373	14	-0.989781	Y
FcGRIIAH	AGPAT4	AGPAT4	50	1	1	39	-8.262e-06	1097	0.888072	NA
FcGRIIAH	AGTPBP1	AGTPBP1	52	3	3	36	5.518e-06	752	0.287435	NA
FcGRIIAH	ALDH1A1	ALDH1A1	65	25	25	15	3.45e-06	800	0.334036	NA
FcGRIIAH	ANGEL2	ANGEL2	82	3	3	36	-8.023e-05	1846	2.17564	NA
FcGRIIAH	ANKDD1A	ANKDD1A	85	5	5	33	-5.331e-05	1745	1.99614	NA
FcGRIIAH	ANKRD13A	ANKRD13A	89	3	3	36	0.0004124	100	-0.837895	Y
FcGRIIAH	ANKRD55	ANKRD55	96	1	1	39	0.000166	195	-0.668751	NA
FcGRIIAH	APITD1	APITD1	104	5	5	33	8.279e-05	301	-0.496154	NA
FcGRIIAH	APOL6	ETV7	107	1	26	14	0.00221637	25	-1.00531	Y
FcGRIIAH	ARHGAP6	ARHGAP6	113	1	1	39	0.0001278	221	-0.623876	NA
FcGRIIAH	ASF1B	ASF1B	127	48	48	4	0.0004167	99	-0.894852	NA
FcGRIIAH	ASGR2	ASGR2	128	2	2	37	0.00011352	244	-0.58763	NA
FcGRIIAH	ASPH	ASPH	130	15	15	23	0.000112	246	-0.608342	NA
FcGRIIAH	ATP11A-AS1	ATP11A-AS1	138	1	1	39	5.395e-05	384	-0.342543	NA
FcGRIIAH	AURKA	AURKA	147	12	12	26	0.000714	62	-0.920742	NA
FcGRIIAH	AVIL	AVIL	148	3	3	36	9.59e-05	275	-0.535851	NA
FcGRIIAH	BACH1	BACH1	157	1	1	39	3.479e-05	478	-0.180302	NA
FcGRIIAH	BAIAP2-AS1	BAIAP2-AS1	159	2	2	37	-6.66e-06	1062	0.824211	NA
FcGRIIAH	BIRC5	BIRC5	182	5	5	33	0.000306	123	-0.803376	NA
FcGRIIAH	BMPR1A	BMPR1A	189	1	1	39	5.404e-07	876	0.506633	NA
FcGRIIAH	C17orf97	C17orf97	213	7	7	31	9.149e-05	287	-0.523769	NA
FcGRIIAH	C1orf186	C1orf186	215	1	1	39	-3.767e-05	1615	1.78212	NA
FcGRIIAH	C20orf196	C20orf196	219	1	1	39	-8.326e-06	1099	0.891524	NA
FcGRIIAH	C20orf197	C20orf197	220	7	7	31	0.0001047	260	-0.570371	NA
FcGRIIAH	C9orf84	C9orf84	232	12	12	26	0.0002433	153	-0.763679	Y
FcGRIIAH	CACNA1E	CACNA1E	241	2	2	37	0.01219	4	-1.00186	Y
FcGRIIAH	CAMP	CAMP	249	1	1	39	0.0003804	107	-0.820636	NA
FcGRIIAH	CCDC149	CCDC149	270	15	15	23	0.0008202	53	-0.941453	NA
FcGRIIAH	CCDC163P	CCDC163P	272	21	21	18	0.0007274	60	-0.938002	NA
FcGRIIAH	CCDC88A	CCDC88A	281	1	1	39	-5.526e-05	1757	2.02721	NA
FcGRIIAH	CD274	ANKRD22	72	21	21	18	0.0134709	3	-1.03638	Y
FcGRIIAH	CD36	CD36	301	1	1	39	-5.124e-06	1015	0.746542	NA
FcGRIIAH	CD47	CD47	305	1	1	39	3.044e-05	507	-0.130249	NA
FcGRIIAH	CD79A	IGHD	309	1	1	39	3.44587e-05	479	-0.178576	NA
FcGRIIAH	CD9	CD9	312	3	3	36	0.0002205	164	-0.727434	NA
FcGRIIAH	CDADC1	CDADC1	315	1	1	39	-4.701e-05	1707	1.94091	NA
FcGRIIAH	CDCA7	CDCA7	319	1	1	39	-3.54e-07	890	0.530797	NA
FcGRIIAH	CEACAM1	CEACAM1	325	6	3.5	35	0.00613075	8	-0.99841	Y
FcGRIIAH	CELF2	CELF2	332	1	1	39	2.2e-05	569	-0.0232389	NA
FcGRIIAH	CELSR1	CELSR1	333	1	1	39	-0.0003318	1944	2.34997	NA
FcGRIIAH	CELSR3	CELSR3	334	1	1	39	4.695e-05	418	-0.28386	NA
FcGRIIAH	CEP128	CEP128	341	5	5	33	0.001009	45	-0.938002	NA
FcGRIIAH	CKS2	CKS2	370	1	1	39	-5.213e-06	1018	0.75172	NA
FcGRIIAH	CLCC1	CLCC1	372	1	1	39	1.324e-05	656	0.12692	NA
FcGRIIAH	CLEC1B	CLEC1B	378	1	1	39	-5.245e-07	892	0.534249	NA
FcGRIIAH	CLECL1	CLECL1	385	2	2	37	0.0001173	239	-0.59626	NA
FcGRIIAH	CLK4	CLK4	387	8	8	30	0.0001687	190	-0.692914	NA
FcGRIIAH	COCH	COCH	406	2	2	37	0.0004831	87	-0.858607	NA
FcGRIIAH	COL4A4	COL4A4	410	1	1	39	-1.137e-05	1185	1.03996	NA
FcGRIIAH	COPB1	COPB1	415	6	6	32	0.0006238	69	-0.898304	NA
FcGRIIAH	CPT1A	CPT1A	427	2	2	37	3.665e-06	792	0.3582	NA
FcGRIIAH	CRISP3	CRISP3	429	3	3	36	-2.876e-05	1515	1.60435	NA
FcGRIIAH	CTAGE5	CTAGE5	437	1	1	39	-8.855e-06	1118	0.924317	NA
FcGRIIAH	CTNS	CTNS	441	1	1	39	2.078e-05	579	-0.00597924	NA
FcGRIIAH	CTSB	CTSB	442	8	8	30	0.0002802	140	-0.779213	NA
FcGRIIAH	CTSL	CTSL	443	4	4	34	0.0009194	48	-0.931098	Y
FcGRIIAH	CYP27A1	CYP27A1	455	1	1	39	6.134e-07	874	0.503181	NA
FcGRIIAH	DAAM2	DAAM2	460	1	1	39	8.902e-06	700	0.202863	NA
FcGRIIAH	DACT1	DACT1	462	17	17	21	0.0008976	51	-0.948357	NA
FcGRIIAH	DDX60L	DDX60L	479	6	6	32	0.004079	13	-0.994958	Y
FcGRIIAH	DEFA4	DEFA4	481	1	1	39	-1.531e-05	1272	1.19012	NA
FcGRIIAH	DHRS9	CEACAM1	325	1	3.5	35	0.00613075	8	-0.99841	Y
FcGRIIAH	DISP1	DISP1	496	1	1	39	-4.569e-05	1697	1.92365	NA
FcGRIIAH	DMXL2	DMXL2	503	1	1	39	8.333e-05	299	-0.48925	Y
FcGRIIAH	DNAJC13	DNAJC13	505	2	2	37	0.0001032	264	-0.553111	NA
FcGRIIAH	DNAJC15	DNAJC15	506	1	1	39	-8.388e-06	1101	0.894976	NA
FcGRIIAH	DOCK9	DOCK9	514	3	3	36	-7.402e-05	1825	2.1394	NA
FcGRIIAH	DPH1	DPH1	518	9	9	29	-2.706e-05	1489	1.54739	NA
FcGRIIAH	DYNC2LI1	DYNC2LI1	529	2	2	37	0.0001238	225	-0.620424	NA
FcGRIIAH	EFCAB2	LOC101930164	57	1	1	39	0.00871203	7	-0.993233	Y
FcGRIIAH	EIF1AY	EIF1AY	540	1	1	39	-1.205e-05	1205	1.07448	NA
FcGRIIAH	ELAVL1	ELAVL1	544	4	4	34	0.0003071	122	-0.803376	NA
FcGRIIAH	ELOVL6	ELOVL6	547	1	1	39	-1.729e-05	1316	1.26606	NA
FcGRIIAH	EMP1	EMP1	554	7	7	31	0.0001423	214	-0.649765	NA
FcGRIIAH	ENDOD1	ENDOD1	555	9	9	29	0.0003664	109	-0.834444	NA
FcGRIIAH	EPT1	EPT1	571	1	1	39	-6.517e-05	1798	2.09797	NA
FcGRIIAH	ERAP2	ERAP2	573	1	1	39	0.001067	43	-0.931098	NA
FcGRIIAH	ERN1	ERN1	577	1	1	39	0.0004437	93	-0.844799	NA
FcGRIIAH	ERV3-1	ERV3-1	578	5	5	33	-1.8455e-05	1336	1.29022	NA
FcGRIIAH	ERV3-2	DOCK4	511	2	1.5	38	0.0030254	20	-0.972521	Y
FcGRIIAH	ETNK1	ETNK1	581	1	1	39	-0.0001517	1918	2.30509	NA
FcGRIIAH	EXOC5	EXOC5	586	1	1	39	2.586e-05	540	-0.073292	NA
FcGRIIAH	F13A1	F13A1	590	5	5	33	0.002528	23	-0.975973	NA
FcGRIIAH	FAM118A	FAM118A	595	1	1	39	-0.0001927	1932	2.32925	NA
FcGRIIAH	FAM124B	FAM124B	597	1	1	39	7.902e-05	310	-0.470264	NA
FcGRIIAH	FAM161A	FAM161A	604	1	1	39	5.017e-05	403	-0.309749	NA
FcGRIIAH	FAM19A2	FAM19A2	609	5	5	33	0.0001813	185	-0.696366	NA
FcGRIIAH	FARP2	FARP2	623	9	9	29	7.699e-05	313	-0.482346	NA
FcGRIIAH	FASLG	FASLG	624	5	5	33	5.175e-05	396	-0.332187	NA
FcGRIIAH	FCER1A	FCER1A	634	4	4	34	0.002047	26	-0.969069	NA
FcGRIIAH	FCGR2A	FCGR2A	636	1	1	39	0.0004086	103	-0.82754	Y
FcGRIIAH	FEZ2	FEZ2	644	11	11	27	5.71e-05	364	-0.397774	NA
FcGRIIAH	FGF13	FGF13	646	1	1	39	9.477e-05	277	-0.527221	Y
FcGRIIAH	FHIT	FHIT	651	1	1	39	0.000477	88	-0.853429	NA
FcGRIIAH	FKBP1B	FKBP1B	653	1	1	39	5.954e-06	744	0.278805	NA
FcGRIIAH	FLVCR1-AS1	FLVCR1-AS1	662	1	1	39	-1.822e-06	931	0.601561	NA
FcGRIIAH	FOLR2	FOLR2	669	4	4	34	0.0002556	150	-0.755049	NA
FcGRIIAH	FRMD4A	FRMD4A	680	1	1	39	7.043e-05	324	-0.446101	NA
FcGRIIAH	FZD2	FZD2	688	3	3	36	7.282e-05	320	-0.458183	NA
FcGRIIAH	GAS7	GAS7	699	3	3	36	0.0006096	70	-0.889674	Y
FcGRIIAH	GLOD5	GLOD5	718	1	1	39	-1.659e-05	1298	1.23499	NA
FcGRIIAH	GPAM	GPAM	731	1	1	39	-1.667e-05	1302	1.2419	NA
FcGRIIAH	GPNMB	GPNMB	734	2	2	37	0.0002213	163	-0.727434	NA
FcGRIIAH	GPR22	GPR22	738	1	1	39	6.698e-06	729	0.252916	NA
FcGRIIAH	GPR34	GPR34	739	11	11	27	0.0004944	84	-0.881045	Y
FcGRIIAH	GPR84	GPR84	692	2	2	37	0.0277456	1	-1.00704	Y
FcGRIIAH	GRAMD1C	GRAMD1C	743	14	14	24	0.0003494	113	-0.836169	NA
FcGRIIAH	GRB10	GRB10	744	3	3	36	3.064e-05	506	-0.137153	NA
FcGRIIAH	GSTM4	GSTM4	749	3	3	36	0.0002572	148	-0.755049	NA
FcGRIIAH	GUCY1A3	GUCY1A3	756	10	10	28	0.000293	130	-0.799924	NA
FcGRIIAH	GYPA	GYPB	761	2	4	34	3.4905e-05	475	-0.19411	NA
FcGRIIAH	GYPB	GYPB	761	6	4	34	3.4905e-05	475	-0.19411	NA
FcGRIIAH	HES1	HES1	784	2	2	37	1.507e-06	854	0.46521	NA
FcGRIIAH	HIPK2	HIPK2	791	1	1	39	-3.959e-05	1632	1.81146	NA
FcGRIIAH	HLA-DRB1	HLA-DRB1	808	5	5	33	-7.585e-06	1083	0.853552	NA
FcGRIIAH	HMG20B	HMG20B	813	4	4	34	5.195e-05	394	-0.333913	NA
FcGRIIAH	HPGD	HPGD	822	20	20	19	0.0004265	98	-0.870689	NA
FcGRIIAH	ICAM4	ICAM4	833	16	16	22	0.0002505	151	-0.774035	NA
FcGRIIAH	IGH	IGH	845	2	2	37	-1.93e-05	1355	1.32992	NA
FcGRIIAH	IGHA1	IGHA1	846	2	2	37	-3.869e-05	1625	1.79593	NA
FcGRIIAH	IGHV3-7	IGHV3-7	848	2	2	37	-1.389e-05	1246	1.14179	NA
FcGRIIAH	IGKV1-37	IGKV1-37	852	11	11	27	0.00015845	200	-0.680832	NA
FcGRIIAH	IGKV1OR1-1	IGKV1OR1-1	853	2	2	37	3.8035e-05	452	-0.228629	NA
FcGRIIAH	IGKV1OR2-108	IGKV1OR2-108	854	3	3	36	2.09425e-05	575	-0.018061	NA
FcGRIIAH	IGLV4-60	IGLV4-60	862	8	8	30	-9.805e-06	1143	0.951933	NA
FcGRIIAH	ITIH4	ITIH4	895	1	1	39	-3.502e-05	1587	1.7338	NA
FcGRIIAH	JDP2	JDP2	903	1	1	39	8.095e-05	304	-0.48062	NA
FcGRIIAH	KANK1	KANK1	908	9	9	29	0.003826	15	-0.996684	NA
FcGRIIAH	KCNMB1	KCNMB1	915	1	1	39	9.901e-05	271	-0.537577	NA
FcGRIIAH	KCNN4	KCNN4	916	12	12	26	0.0001992	170	-0.734337	NA
FcGRIIAH	KIAA2022	KIAA2022	932	1	1	39	0.0001037	262	-0.553111	NA
FcGRIIAH	KIF16B	KIF16B	934	6	6	32	-4.135e-05	1651	1.83218	NA
FcGRIIAH	KLHDC10	KLHDC10	944	3	3	36	5.74e-05	363	-0.383966	NA
FcGRIIAH	KLHDC8B	KLHDC8B	947	23	23	16	8.72e-05	292	-0.541029	NA
FcGRIIAH	KMO	KMO	953	9	9	29	0.0009116	49	-0.938002	Y
FcGRIIAH	LGALSL	LGALSL	973	9	9	29	0.001157	39	-0.955261	NA
FcGRIIAH	LINC00877	LINC00877	990	1	1	39	0.0009664	46	-0.92592	Y
FcGRIIAH	LINC00888	LINC00888	991	9	9	29	3.227e-05	493	-0.171672	NA
FcGRIIAH	LINC00969	LINC00969	995	3	3	36	6.411e-05	342	-0.420211	NA
FcGRIIAH	LINC00996	LINC00996	996	2	2	37	5.286e-05	390	-0.335639	NA
FcGRIIAH	LINC01410	LINC01410	1002	2	2	37	0.0004846	86	-0.860333	NA
FcGRIIAH	LIX1	LIX1	1008	2	2	37	-2.592e-05	1473	1.53358	NA
FcGRIIAH	LMBRD1	LMBRD1	1009	1	1	39	4.18e-06	780	0.34094	NA
FcGRIIAH	LOC100129518	LOC100129518	1013	22	22	17	0.001084	42	-0.970795	NA
FcGRIIAH	LOC101928307	LOC101928307	1039	11	11	27	3.515e-05	473	-0.209643	NA
FcGRIIAH	LOC101928896	LOC101928896	1043	10	10	28	9.726e-06	690	0.166617	NA
FcGRIIAH	LOC101929774	LOC101929774	1048	8	8	30	-9.215e-05	1865	2.19808	NA
FcGRIIAH	LOC105369595	LOC105369595	1063	1	1	39	0.0004355	95	-0.841347	NA
FcGRIIAH	LOC105373098	DOCK4	511	1	1.5	38	0.0030254	20	-0.972521	NA
FcGRIIAH	LOC105374984	LOC105374984	1079	16	16	22	0.0002876	134	-0.803376	NA
FcGRIIAH	LOC105379661	LOC105379661	1087	2	2	37	0.0001184	235	-0.603164	NA
FcGRIIAH	LOC645984	LOC645984	1105	16	16	22	0.00517	9	-1.01912	Y
FcGRIIAH	LOXL3	LOXL3	1108	1	1	39	7.981e-05	307	-0.475442	NA
FcGRIIAH	LRRC16A	LRRC16A	1111	2	2	37	3.393e-05	481	-0.178576	NA
FcGRIIAH	LRRC6	LRRC6	1115	1	1	39	8.124e-05	303	-0.482346	NA
FcGRIIAH	LRRN3	LRRN3	1120	1	1	39	0.00133	35	-0.944905	NA
FcGRIIAH	MAP7	MAP7	1146	1	1	39	-9.01e-05	1858	2.20153	NA
FcGRIIAH	MAPK1	MAPK1	1148	1	1	39	-5.799e-05	1776	2.06	NA
FcGRIIAH	MAPKAP1	MAPKAP1	1150	2	2	37	-4.533e-05	1691	1.90984	NA
FcGRIIAH	MATN1-AS1	MATN1-AS1	1159	1	1	39	-0.00012805	1908	2.28783	NA
FcGRIIAH	MBOAT2	MBOAT2	1162	3	3	36	0.000146	209	-0.649765	Y
FcGRIIAH	MCTP1	MCTP1	1168	43	43	6	0.003503	16	-1.03466	NA
FcGRIIAH	MED7	MED7	1172	1	1	39	-1.576e-05	1281	1.20565	NA
FcGRIIAH	MEGF6	MEGF6	1173	3	3	36	0.0003943	106	-0.82754	NA
FcGRIIAH	MICAL2	MICAL2	1190	2	2	37	5.63e-05	371	-0.368432	NA
FcGRIIAH	MIR4435-2HG	LCP2	459	9	9	29	0.0006318	67	-0.906934	NA
FcGRIIAH	MMP8	MMP8	1209	15	15	23	2.419e-05	554	-0.0767439	NA
FcGRIIAH	MPP7	MPP7	1215	1	1	39	-1.784e-05	1326	1.28332	NA
FcGRIIAH	MRPL30	MRPL30	1221	17	17	21	7.122e-05	323	-0.478894	NA
FcGRIIAH	MS4A14	MS4A14	1227	5	5	33	0.0001588	199	-0.672203	NA
FcGRIIAH	MS4A7	MS4A7	1230	2	2	37	0.0004442	92	-0.849977	NA
FcGRIIAH	MSRB3	MSRB3	1232	3	3	36	-0.0001246	1904	2.27575	NA
FcGRIIAH	MTDHP4	MTDHP4	1233	2	2	37	3.569e-06	796	0.365104	NA
FcGRIIAH	MTL5	MTL5	1235	40	40	8	2.116e-05	573	-0.06984	NA
FcGRIIAH	MYO6	MYO6	1247	1	1	39	-5.12e-05	1734	1.98751	NA
FcGRIIAH	MYOF	SLAMF8	632	69	44.5	5	0.0110571	6	-1.05364	Y
FcGRIIAH	NASP	NASP	1262	16	16	22	0.0005209	80	-0.896578	NA
FcGRIIAH	NET1	NET1	1275	1	1	39	-2.163e-05	1402	1.41449	NA
FcGRIIAH	NEXN	NEXN	1277	18	18	20	0.001092	41	-0.967343	Y
FcGRIIAH	NMT2	NMT2	1292	2	2	37	-6.059e-05	1785	2.07209	NA
FcGRIIAH	NOV	NOV	1293	23	23	16	0.00269	21	-1.00877	Y
FcGRIIAH	NRN1	NRN1	1306	25	25	15	0.001416	33	-0.989781	Y
FcGRIIAH	NUDT4	NUDT4	1313	5	5	33	-2.579e-06	947	0.618821	NA
FcGRIIAH	NUP155	NUP155	1314	10	10	28	-2.208e-05	1410	1.40931	NA
FcGRIIAH	NUP160	NUP160	1315	2	2	37	-2.768e-05	1497	1.57501	NA
FcGRIIAH	NUP50-AS1	NUP50-AS1	1316	91	91	1	0.014125	2	-1.06745	Y
FcGRIIAH	PAM	PAM	1341	2	2	37	-7.057e-05	1818	2.12904	NA
FcGRIIAH	PARP14	IDO1	246	1	1.5	38	0.00417912	11	-0.988055	Y
FcGRIIAH	PDK4	PDK4	1360	4	4	34	-4.677e-05	1705	1.92883	NA
FcGRIIAH	PEAR1	PEAR1	1365	1	1	39	0.0001884	177	-0.699818	NA
FcGRIIAH	PHACTR1	PHACTR1	1376	6	6	32	1.562e-05	632	0.0734152	NA
FcGRIIAH	PI3	SLPI	1382	1	28	13	0.00025825	146	-0.798198	NA
FcGRIIAH	PIAS2	PIAS2	1383	1	1	39	5.875e-05	359	-0.385692	NA
FcGRIIAH	POLR2J2	POLR2J2	1418	1	1	39	1.359e-05	650	0.116564	NA
FcGRIIAH	PRKD2	PRKD2	1440	1	1	39	8.943e-05	289	-0.50651	NA
FcGRIIAH	PROS1	PROS1	1446	1	1	39	0.0001108	248	-0.577274	NA
FcGRIIAH	PRR4	PRR4	1448	21	21	18	0.0001674	193	-0.708448	NA
FcGRIIAH	PRR5L	PRR5L	1449	2	2	37	0.0003661	110	-0.81891	Y
FcGRIIAH	PRRG4	ETV7	107	51	26	14	0.00221637	25	-1.00531	Y
FcGRIIAH	PRSS33	PRSS33	1452	1	1	39	-0.0001094	1890	2.25676	NA
FcGRIIAH	PSRC1	PSRC1	1460	5	5	33	-4.252e-05	1663	1.85461	NA
FcGRIIAH	PTPRN2	PTPRN2	1470	42	42	7	0.003266	17	-1.0312	NA
FcGRIIAH	PTX3	PTX3	1473	8	8	30	2.693e-05	530	-0.106085	NA
FcGRIIAH	RALGAPA1	RALGAPA1	1488	1	1	39	-5.637e-05	1765	2.04102	NA
FcGRIIAH	RGL1	RGL1	1499	1	1	39	0.0001924	175	-0.70327	NA
FcGRIIAH	RNF213	RNF213	1522	1	1	39	0.0117	5	-0.996684	Y
FcGRIIAH	RNU6-37P	RNU6-37P	1524	35	35	11	0.0011645	37	-0.989781	NA
FcGRIIAH	RNU6-82P	RNU6-82P	1525	2	2	37	8.205e-06	711	0.218396	NA
FcGRIIAH	RPH3A	RPH3A	1530	2	2	37	5.452e-05	383	-0.347721	Y
FcGRIIAH	RPS4Y1	RPS4Y1	1541	5	5	33	0.0001475	208	-0.656669	NA
FcGRIIAH	RRM2	RRM2	1544	1	1	39	-1.821e-05	1332	1.29367	NA
FcGRIIAH	SCAMP1-AS1	SCAMP1-AS1	1558	3	3	36	-5.12e-06	1014	0.739639	NA
FcGRIIAH	SCARB2	SCARB2	1560	18	18	20	0.001397	34	-0.979425	Y
FcGRIIAH	SCN3A	SCN3A	1565	5	5	33	0.001021	44	-0.939728	NA
FcGRIIAH	SCO2	SCO2	618	1	1	39	0.00188195	29	-0.955261	Y
FcGRIIAH	SEC14L1	SEC14L1	1567	13	13	25	0.0003504	112	-0.836169	NA
FcGRIIAH	SELP	SELP	1570	1	1	39	9.663e-05	274	-0.532399	NA
FcGRIIAH	SEPT2	SEPT2	1575	4	4	34	4.561e-05	422	-0.285586	NA
FcGRIIAH	SERPINB9	SERPINB9	1579	1	1	39	-5.76e-05	1774	2.05655	NA
FcGRIIAH	SERPINF1	SERPINF1	1582	1	1	39	5.33e-05	389	-0.333913	NA
FcGRIIAH	SESTD1	SESTD1	1584	1	1	39	0.0001439	213	-0.637683	Y
FcGRIIAH	SHTN1	P2RX7	1334	1	1	39	0.00021505	166	-0.718804	NA
FcGRIIAH	SIRPD	SIRPD	1603	9	9	29	0.0004314	97	-0.855155	Y
FcGRIIAH	SKIL	SKIL	1604	1	1	39	-2.759e-05	1495	1.57501	NA
FcGRIIAH	SLAMF7	SLAMF7	1606	3	3	36	0.0001686	191	-0.680832	Y
FcGRIIAH	SLAMF8	SLAMF8	632	20	44.5	5	0.0110571	6	-1.05364	Y
FcGRIIAH	SLC11A1	SLC11A1	1607	1	1	39	-1.572e-05	1280	1.20392	NA
FcGRIIAH	SLC22A16	SLC22A16	1615	7	7	31	2.51e-05	548	-0.073292	NA
FcGRIIAH	SLC30A6	SLC30A6	1621	2	2	37	0.0006748	65	-0.896578	NA
FcGRIIAH	SLC8A1-AS1	SLC8A1-AS1	1637	86	86	2	0.0003037	124	-0.855155	NA
FcGRIIAH	SLFN12	SLFN12	1639	1	1	39	-5.988e-06	1045	0.798321	NA
FcGRIIAH	SLPI	SLPI	1382	55	28	13	0.00025825	146	-0.798198	NA
FcGRIIAH	SMARCB1	SMARCB1	1646	2	2	37	4.596e-05	421	-0.282134	NA
FcGRIIAH	SP1	SP1	1666	1	1	39	4.735e-05	413	-0.29249	NA
FcGRIIAH	SPECC1	SPECC1	1670	29	29	12	0.0001093	252	-0.616972	NA
FcGRIIAH	SRGAP2	SRGAP2	1684	10	10	28	3.343e-05	486	-0.18548	NA
FcGRIIAH	ST6GALNAC3	ST6GALNAC3	1700	3	3	36	3.276e-05	489	-0.166494	NA
FcGRIIAH	STAT1	BATF2	106	26	26	14	0.00231367	24	-1.00704	Y
FcGRIIAH	STRBP	STRBP	1708	4	4	34	3.37e-05	484	-0.178576	NA
FcGRIIAH	SYMPK	SYMPK	1718	4	4	34	-4.891e-05	1718	1.95127	NA
FcGRIIAH	SYNC	SYNC	1719	6	6	32	5.972e-05	358	-0.3995	NA
FcGRIIAH	SYNCRIP	SYNCRIP	1720	1	1	39	0.000264	144	-0.756775	NA
FcGRIIAH	SYNGR1	SYNGR1	1722	2	2	37	9.972e-06	686	0.175247	NA
FcGRIIAH	TAMM41	TAMM41	1730	2	2	37	-7.666e-06	1086	0.865634	NA
FcGRIIAH	TBRG1	TBRG1	1734	2	2	37	5.485e-05	380	-0.352899	NA
FcGRIIAH	TCF7L2	TCF7L2	1739	1	1	39	0.0007363	59	-0.903482	NA
FcGRIIAH	TCL1A	TCL1A	1740	1	1	39	-1.09e-06	909	0.56359	NA
FcGRIIAH	TFEC	IDO1	246	2	1.5	38	0.00417912	11	-0.988055	Y
FcGRIIAH	THUMPD3	THUMPD3	1757	1	1	39	-1.546e-05	1277	1.19875	NA
FcGRIIAH	TICAM2	TICAM2	1759	1	1	39	0.0001108	248	-0.577274	NA
FcGRIIAH	TJP2	TJP2	1763	54	54	3	0.00197	28	-1.01912	NA
FcGRIIAH	TLR7	TLR7	1769	2	2	37	0.0005674	73	-0.882771	Y
FcGRIIAH	TMEM150C	TMEM150C	1773	1	1	39	-4.703e-05	1708	1.94264	NA
FcGRIIAH	TMEM176B	TMEM176B	1776	2	2	37	0.0001282	220	-0.629053	NA
FcGRIIAH	TMEM252	TMEM252	1778	2	2	37	0.003069	19	-0.975973	NA
FcGRIIAH	TNFRSF17	TNFRSF17	1793	9	9	29	9.367e-06	692	0.171795	NA
FcGRIIAH	TNFRSF21	TNFRSF21	1794	4	4	34	5.815e-05	361	-0.39087	NA
FcGRIIAH	TNS1	TNS1	1800	6	6	32	6.668e-05	331	-0.446101	NA
FcGRIIAH	TOP2A	TOP2A	1802	2	2	37	-7.635e-06	1085	0.863908	NA
FcGRIIAH	TOR1AIP1	TOR1AIP1	1803	36	36	10	0.0003183	117	-0.853429	NA
FcGRIIAH	TRAV10	TRAV10	1816	1	1	39	1.848e-07	881	0.515263	NA
FcGRIIAH	TRAV13-1	TRAV13-1	1818	7	7	31	7.55e-05	315	-0.475442	NA
FcGRIIAH	TRAV17	TRAV17	1820	1	1	39	3.717e-05	461	-0.209643	NA
FcGRIIAH	TRIM13	TRIM13	1836	9	9	29	-1.099e-05	1173	1.00199	NA
FcGRIIAH	TRIM51	TRIM51	1838	1	1	39	4.008e-06	786	0.351296	NA
FcGRIIAH	TRIM58	TRIM58	64	2	2	37	1.136e-06	862	0.479018	NA
FcGRIIAH	TSEN2	TSEN2	1848	1	1	39	5.604e-05	372	-0.363254	NA
FcGRIIAH	TSIX	TSIX	1851	2	2	37	-5.361e-05	1746	2.00477	NA
FcGRIIAH	TSPAN2	TSPAN2	1852	6	6	32	0.000504	82	-0.875867	NA
FcGRIIAH	TTC25	TTC25	1859	6	6	32	2.058e-05	583	-0.0111571	NA
FcGRIIAH	TTTY15	TTTY15	1869	5	5	33	6.384e-05	343	-0.423663	NA
FcGRIIAH	TULP3	TULP3	1873	1	1	39	0.0001269	222	-0.62215	NA
FcGRIIAH	TULP4	TULP4	1874	1	1	39	-5.198e-06	1017	0.749994	NA
FcGRIIAH	UBE2Q1	UBE2Q1	1879	2	2	37	0.0004066	104	-0.829266	NA
FcGRIIAH	UBL7-AS1	UBL7-AS1	1884	2	2	37	6.08e-06	743	0.273627	NA
FcGRIIAH	UROS	UROS	1893	1	1	39	-2.393e-05	1438	1.47663	NA
FcGRIIAH	USP6NL	USP6NL	1896	11	11	27	6.421e-05	341	-0.437471	NA
FcGRIIAH	VASH1	VASH1	1901	1	1	39	5.59e-05	374	-0.359803	NA
FcGRIIAH	VIL1	VIL1	1903	9	9	29	-6.693e-05	1807	2.09625	NA
FcGRIIAH	VNN1	VNN1	1905	12	12	26	6.52e-05	335	-0.449553	NA
FcGRIIAH	VPS35	VPS35	1909	1	1	39	-8.269e-07	897	0.542878	NA
FcGRIIAH	WARS2	WARS2	1914	1	1	39	3.767e-05	454	-0.221725	NA
FcGRIIAH	WDR11	WDR11	1917	14	14	24	0.0003016	127	-0.812006	NA
FcGRIIAH	WDR41	WDR41	1918	1	1	39	1.484e-05	637	0.0941269	NA
FcGRIIAH	XIST	XIST	1924	1	1	39	-3.431e-05	1579	1.71999	NA
FcGRIIAH	XK	XK	1925	1	1	39	-1.728e-06	923	0.587753	NA
FcGRIIAH	YBEY	YBEY	1930	8	8	30	0.0001113	247	-0.594534	NA
FcGRIIAH	YEATS2	YEATS2	1931	42	42	7	0.000308	120	-0.853429	NA
FcGRIIAH	ZBTB25	ZBTB25	1941	2	2	37	1.72e-05	611	0.0457998	NA
FcGRIIAH	ZDHHC21	ZDHHC21	1946	1	1	39	6.432e-06	736	0.264998	NA
FcGRIIAH	ZFHX3	ZFHX3	1948	2	2	37	-5.599e-06	1027	0.763802	NA
FcGRIIAH	ZFP14	ZFP14	1949	2	2	37	-3.407e-06	964	0.655066	NA
FcGRIIAH	ZFP57	ZFP57	1951	2	2	37	-2.273e-05	1421	1.44383	NA
FcGRIIAH	ZG16B	ZG16B	1956	1	1	39	1.675e-05	616	0.0578815	NA
FcGRIIAH	ZNF10	ZNF10	1959	7	7	31	0.0002017	169	-0.727434	NA
FcGRIIAH	ZNF26	ZNF26	1968	1	1	39	9.881e-06	687	0.180425	NA
FcGRIIAH	ZNF638	ZNF638	1989	6	6	32	5.837e-05	360	-0.396048	NA
FcGRIIAH	ZNF662	ZNF662	1991	4	4	34	0.0001495	207	-0.656669	NA
FcGRIIAH	ZNF703	ZNF703	1996	2	2	37	5.815e-05	361	-0.385692	NA
FcGRIIAH	ZNF75A	ZNF75A	1999	18	18	20	-2.174e-05	1405	1.38688	NA
FcGRIIAH	ZNF790-AS1	ZNF790-AS1	2003	4	4	34	5.705e-05	365	-0.383966	NA
FcGRIIB	AARS2	AARS2	4	4	4	32	-5.362e-05	1669	1.71735	NA
FcGRIIB	AATBC	AATBC	5	21	21	16	0.003257	13	-0.990295	NA
FcGRIIB	ABCC5	ABCC5	10	5	5	31	0.00217107	22	-0.95143	Y
FcGRIIB	ABCG1	ABCG1	13	5	5	31	0.0003546	151	-0.742527	NA
FcGRIIB	ACVR1C	ACVR1C	30	1	1	38	-4.361e-05	1564	1.55703	NA
FcGRIIB	ADAM22	ADAM22	31	1	1	38	3.265e-05	557	-0.073713	NA
FcGRIIB	ADAMTS17	ADAMTS17	33	18	18	18	0.001387	46	-0.933616	NA
FcGRIIB	AGER	AGER	49	27	27	10	0.0008101	72	-0.904467	NA
FcGRIIB	AKAP12	AKAP12	60	1	1	38	5.2e-05	490	-0.182213	NA
FcGRIIB	ANKDD1A	ANKDD1A	85	4	4	32	-6.012e-06	979	0.599959	NA
FcGRIIB	ANKRD10	ANKRD10	88	6	6	30	0.001556	37	-0.928758	NA
FcGRIIB	ANKRD13A	ANKRD13A	89	5	5	31	0.0007185	84	-0.851027	Y
FcGRIIB	ARG1	ARG1	108	1	1	38	0.0009789	63	-0.873698	NA
FcGRIIB	ARHGAP26	ARHGAP26	110	1	1	38	0.0001454	293	-0.501236	NA
FcGRIIB	ARHGEF7	ARHGEF7	117	1	1	38	-7.806e-06	1007	0.655019	NA
FcGRIIB	ARL17A	ARL17A	119	1	1	38	2.752e-06	835	0.376481	NA
FcGRIIB	ARMCX1	ARMCX1	120	1	1	38	8.684e-06	758	0.251787	NA
FcGRIIB	ASF1B	ASF1B	127	4	4	32	0.000488	118	-0.794348	NA
FcGRIIB	ASGR2	ASGR2	128	7	7	29	0.00057065	108	-0.8154	NA
FcGRIIB	ATG10	ATG10	133	3	3	34	-6.145e-05	1749	1.85014	NA
FcGRIIB	ATP13A3	ATP13A3	139	1	1	38	-4.229e-05	1544	1.52464	NA
FcGRIIB	ATP5E	ATP5E	140	3	3	34	0.00035355	152	-0.736049	NA
FcGRIIB	ATP8A2	ATP8A2	142	11	11	25	0.002161	23	-0.959527	NA
FcGRIIB	ATP9A	ATP9A	144	3	3	34	0.0001104	350	-0.415407	NA
FcGRIIB	ATXN1	ATXN1	145	1	1	38	-1.757e-06	911	0.499556	NA
FcGRIIB	AURKA	AURKA	147	5	5	31	0.0003103	171	-0.710139	NA
FcGRIIB	AVIL	AVIL	148	4	4	32	0.000361	148	-0.745765	NA
FcGRIIB	B3GAT1	B3GAT1	150	4	4	32	-4.463e-06	948	0.549757	NA
FcGRIIB	B3GNTL1	B3GNTL1	153	5	5	31	0.0021	25	-0.946571	NA
FcGRIIB	BACH1	BACH1	157	1	1	38	9.048e-05	392	-0.340915	NA
FcGRIIB	BAG1	BAG1	158	1	1	38	-1.6451e-05	1159	0.901168	NA
FcGRIIB	BCL2	BCL2	168	2	2	37	0.0004774	120	-0.783012	NA
FcGRIIB	BEND7	BEND7	178	1	1	38	-3.785e-05	1481	1.42262	NA
FcGRIIB	BIRC5	BIRC5	182	1	1	38	0.0001818	256	-0.561153	NA
FcGRIIB	BLVRA	BLVRA	186	8	8	28	0.0003862	142	-0.761959	NA
FcGRIIB	BMP8B	BMP8B	188	4	4	32	0.001447	44	-0.914183	NA
FcGRIIB	BPI	BPI	196	1	1	38	-0.0001027	1898	2.09791	NA
FcGRIIB	C14orf28	C14orf28	206	1	1	38	-8.778e-06	1029	0.690645	NA
FcGRIIB	C1orf186	C1orf186	215	3	3	34	0.0007166	86	-0.84293	NA
FcGRIIB	C20orf197	C20orf197	220	1	1	38	4.076e-05	524	-0.127153	NA
FcGRIIB	C3AR1	C3AR1	224	5	5	31	0.0002702	199	-0.664795	NA
FcGRIIB	CACNA1E	CACNA1E	241	14	14	22	0.002096	27	-0.957907	Y
FcGRIIB	CALD1	CALD1	245	1	1	38	3.015e-06	828	0.365145	NA
FcGRIIB	CALHM6-AS1	IDO1	246	4	3.33333	33	0.00131089	49	-0.904467	NA
FcGRIIB	CCDC91	CCDC91	282	11	11	25	2.33e-05	616	0.000779526	NA
FcGRIIB	CCNG2	CCNG2	286	5	5	31	0.000119	331	-0.451034	NA
FcGRIIB	CD200	CD200	297	1	1	38	0.0001765	260	-0.554676	NA
FcGRIIB	CD9	CD9	312	19	19	17	0.001578	36	-0.95143	NA
FcGRIIB	CDCA7	CDCA7	319	1	1	38	-2.679e-05	1325	1.16999	NA
FcGRIIB	CEACAM1	CEACAM1	325	1	1	38	0.000616208	103	-0.808922	Y
FcGRIIB	CELSR3	CELSR3	334	2	2	37	-4.712e-05	1609	1.62828	NA
FcGRIIB	CENPW	CENPW	340	1	1	38	-5.502e-05	1683	1.74974	NA
FcGRIIB	CEP55	CEP55	343	4	4	32	0.0001702	266	-0.554676	NA
FcGRIIB	CFAP58	CFAP58	351	2	2	37	0.0002852	190	-0.669653	Y
FcGRIIB	CFD	CFD	353	1	1	38	-3.301e-05	1411	1.30926	NA
FcGRIIB	CHM	CHM	362	21	21	16	3.818e-05	533	-0.148206	NA
FcGRIIB	CLCC1	CLCC1	372	1	1	38	0.0001271	317	-0.46237	NA
FcGRIIB	CLEC2B	CLEC2B	379	4	2.5	35	0.00018905	255	-0.567631	Y
FcGRIIB	CLUAP1	CLUAP1	394	7	7	29	9.104e-05	389	-0.360347	NA
FcGRIIB	CNPY3	CNPY3	400	2	2	37	0.000335	159	-0.719855	NA
FcGRIIB	CNST	CNST	401	2	2	37	0.0001773	259	-0.557915	NA
FcGRIIB	COL4A3	COL4A3	409	1	1	38	-7.711e-05	1831	1.98941	NA
FcGRIIB	COPZ2	COPZ2	416	7	7	29	2.656e-06	839	0.368384	NA
FcGRIIB	CRISP3	CRISP3	429	1	1	38	-2.078e-05	1232	1.01938	NA
FcGRIIB	CRP_modality	CRP_modality	2019	1	1	38	0.0001964	247	-0.575728	NA
FcGRIIB	CTIF	CTIF	439	1	1	38	-1.955e-05	1208	0.980519	NA
FcGRIIB	CTNNAL1	CTNNAL1	440	8	8	28	0.0004126	139	-0.766818	NA
FcGRIIB	CTTN	CTTN	445	3	3	34	8.0025e-05	419	-0.303668	NA
FcGRIIB	CUX2	CUX2	448	17	17	19	0.0006609	95	-0.852646	NA
FcGRIIB	CXCR6	CXCR6	451	1	1	38	0.0009122	65	-0.87046	Y
FcGRIIB	DAGLB	DAGLB	463	1	1	38	3.407e-05	551	-0.0834295	NA
FcGRIIB	DEFA1	DEFA1	480	2	2	37	-5.998e-05	1730	1.82423	NA
FcGRIIB	DHODH	DHODH	489	10	10	26	0.0001074	359	-0.413788	NA
FcGRIIB	DIP2A	DIP2A	493	3	3	34	-6.373e-05	1763	1.87281	NA
FcGRIIB	DIRC2	DIRC2	495	8	8	28	0.000797	77	-0.867221	NA
FcGRIIB	DNASE2	DNASE2	509	5	5	31	0.0003367	158	-0.731191	NA
FcGRIIB	DOCK7	DOCK7	513	11	11	25	0.0001481	288	-0.530385	NA
FcGRIIB	DPH1	DPH1	518	1	1	38	-4.477e-05	1579	1.58132	NA
FcGRIIB	EFHD2	EFHD2	535	15	15	21	0.000358	150	-0.76034	NA
FcGRIIB	EHBP1	EHBP1	538	3	3	34	-2.881e-05	1355	1.21209	NA
FcGRIIB	EPAS1	EPAS1	561	17	17	19	0.0003247	162	-0.744146	NA
FcGRIIB	EPPK1	EPPK1	569	6	6	30	0.0003189	166	-0.719855	Y
FcGRIIB	ERAP2	ERAP2	573	1	1	38	0.001764	31	-0.925519	NA
FcGRIIB	F13A1	F13A1	590	1	1	38	0.0001159	338	-0.428362	NA
FcGRIIB	FAM124B	FAM124B	597	25	25	12	0.000147	290	-0.548198	NA
FcGRIIB	FAM129C	FAM129C	599	2	2	37	8.775e-05	398	-0.332818	NA
FcGRIIB	FAM149B1	FAM149B1	601	1	1	38	-8.017e-05	1840	2.00398	NA
FcGRIIB	FAM161A	FAM161A	604	2	2	37	2.03e-05	639	0.0574586	NA
FcGRIIB	FAM174B	FAM174B	606	2	2	37	-7.311e-05	1817	1.96512	NA
FcGRIIB	FAM3B	FAM3B	613	2	2	37	0.0001407	301	-0.4899	NA
FcGRIIB	FAM72A	FAM72A	616	1	1	38	-1.391e-05	1114	0.828295	NA
FcGRIIB	FBXO32	FBXO32	630	67	67	2	0.01118	2	-1.03078	Y
FcGRIIB	FCER1A	FCER1A	634	1	1	38	0.001519	40	-0.910945	NA
FcGRIIB	FGF13	FGF13	646	58	58	3	0.009282	4	-1.02592	Y
FcGRIIB	FKBP5	FKBP5	654	3	3	34	-2.017e-05	1219	0.991854	NA
FcGRIIB	FLJ38773	FLJ38773	659	1	1	38	-8.259e-05	1853	2.02503	NA
FcGRIIB	FRMD4A	FRMD4A	680	1	1	38	4.924e-05	495	-0.174116	NA
FcGRIIB	FTX	PAPOLA	684	1	1	38	4.825e-06	809	0.334377	NA
FcGRIIB	GALNT2	GALNT2	696	23	23	14	6.292e-05	458	-0.2729	NA
FcGRIIB	GCNT2	GCNT2	706	2	2	37	0.0002251	228	-0.608116	NA
FcGRIIB	GOSR2	GOSR2	730	1	1	38	4.831e-05	498	-0.169258	NA
FcGRIIB	GPNMB	GPNMB	734	1	1	38	9.283e-05	383	-0.355489	NA
FcGRIIB	GPR82	GPR82	740	1	1	38	-2.793e-05	1342	1.19752	NA
FcGRIIB	GRB10	GRB10	744	1	1	38	0.0002525	210	-0.635646	NA
FcGRIIB	GUCY1A3	GUCY1A3	756	8	8	28	0.000289	187	-0.689086	NA
FcGRIIB	H1F0	H1F0	765	3	3	34	7.33e-05	431	-0.284235	NA
FcGRIIB	H6PD	H6PD	768	1	1	38	0.0003907	140	-0.749004	NA
FcGRIIB	HEXIM2	HEXIM2	785	2	2	37	-3.174e-06	929	0.527086	NA
FcGRIIB	HIPK2	HIPK2	791	7	7	29	0.0001018	368	-0.394355	NA
FcGRIIB	HIST1H3C	HIST1H3C	800	3	3	34	0.0003116	169	-0.708519	NA
FcGRIIB	HLA-DQA1	HLA-DQA1	806	18	18	18	0.0001809	258	-0.590303	NA
FcGRIIB	HLA-DQB1	HLA-DQB1	807	19	19	17	0.00045405	128	-0.802445	NA
FcGRIIB	HLA-DRB1	HLA-DRB1	808	52	52	5	0.0002735	196	-0.711758	NA
FcGRIIB	HMBOX1	HMBOX1	811	3	3	34	-3.326e-05	1414	1.30764	NA
FcGRIIB	HOTAIRM1	HOTAIRM1	818	4	4	32	9.588e-05	376	-0.376541	NA
FcGRIIB	HPGD	HPGD	822	5	5	31	0.001029	61	-0.888273	NA
FcGRIIB	HPS1	HPS1	823	1	1	38	-7.475e-05	1823	1.97645	NA
FcGRIIB	HPS3	HPS3	824	5	5	31	0.0002159	235	-0.606497	NA
FcGRIIB	HTATSF1P2	HTATSF1P2	830	1	1	38	1.932e-06	850	0.400772	NA
FcGRIIB	ICAM4	ICAM4	833	19	19	17	0.0021	25	-0.969243	NA
FcGRIIB	IFIT5	IDO1	246	1	3.33333	33	0.00131089	49	-0.904467	Y
FcGRIIB	IGK	IGK	849	7	7	29	0.0005296	110	-0.812161	NA
FcGRIIB	IGKJ5	IGKJ5	851	11	11	25	0.0002977	181	-0.703661	NA
FcGRIIB	IGLL5	IGLL5	858	2	2	37	-6.92e-05	1796	1.93111	NA
FcGRIIB	IGLV9-49	IGLV9-49	863	13	13	23	-8.175e-05	1850	1.99588	NA
FcGRIIB	IL6ST	IL6ST	873	9	9	27	0.0001118	346	-0.433221	NA
FcGRIIB	INSC	INSC	876	5	5	31	0.001149	58	-0.893131	NA
FcGRIIB	ITCH	ITCH	886	2	2	37	-2.821e-05	1345	1.20076	NA
FcGRIIB	ITGB3	ITGB3	892	1	1	38	5.425e-05	481	-0.196788	NA
FcGRIIB	ITLN1	ITLN1	896	1	1	38	-9.63e-05	1886	2.07847	NA
FcGRIIB	KANK2	KANK2	909	4	4	32	0.0002356	222	-0.62593	NA
FcGRIIB	KCNMB1	KCNMB1	915	2	2	37	9.191e-05	386	-0.35225	NA
FcGRIIB	KIAA0101	KIAA0101	921	1	1	38	0.0003375	157	-0.721474	NA
FcGRIIB	KIAA0319	KIAA0319	923	3	3	34	0.000214	237	-0.5984	NA
FcGRIIB	KIF11	KIF11	933	17	17	19	0.0006652	94	-0.854265	NA
FcGRIIB	KIR2DL1	KIR2DL1	936	1	1	38	0.000119252	330	-0.441318	Y
FcGRIIB	KLHDC7B	KLHDC7B	946	1	1	38	8.071e-05	415	-0.303668	Y
FcGRIIB	KLHL14	KLHL14	948	1	1	38	0.0001948	249	-0.572489	NA
FcGRIIB	KMT2A	KMT2A	954	1	1	38	0.0003175	167	-0.70528	NA
FcGRIIB	LACC1	LACC1	959	26	26	11	0.001657	33	-0.966004	NA
FcGRIIB	LAIR2	LAIR2	960	1	1	38	2.033e-05	638	0.0574586	NA
FcGRIIB	LAX1	LAX1	963	53	53	4	0.007377	5	-1.02268	NA
FcGRIIB	LCP2	LCP2	459	5	5	31	0.000137	305	-0.493139	Y
FcGRIIB	LGALS2	LGALS2	971	1	1	38	-6.248e-06	984	0.617772	NA
FcGRIIB	LILRB4	LILRB4	978	2	2	37	0.0003581	149	-0.736049	Y
FcGRIIB	LINC00494	LINC00494	984	2	2	37	0.0001135	344	-0.420265	NA
FcGRIIB	LINC00877	LINC00877	990	11	11	25	0.0003	176	-0.711758	Y
FcGRIIB	LINC00957	LINC00957	993	4	4	32	-8.232e-06	1016	0.659877	NA
FcGRIIB	LOC100130357	LOC100130357	1014	42	42	6	0.01064	3	-1.02268	NA
FcGRIIB	LOC100506922	LOC100506922	1024	4	4	32	-1.853e-05	1191	0.943272	NA
FcGRIIB	LOC100996455	LOC100996455	1027	1	1	38	-1.074e-05	1064	0.747325	Y
FcGRIIB	LOC100996747	LOC100996747	1028	1	1	38	0.0006124	104	-0.807303	NA
FcGRIIB	LOC101927268	LOC101927268	1033	1	1	38	0.002283	20	-0.943333	NA
FcGRIIB	LOC101927759	LOC101927759	1034	2	2	37	0.0009941	62	-0.876937	NA
FcGRIIB	LOC101928152	LOC101928152	1038	26	26	11	0.001395	45	-0.946571	NA
FcGRIIB	LOC101928307	LOC101928307	1039	4	4	32	0.0001248	322	-0.463989	NA
FcGRIIB	LOC101929072	LOC101929072	1045	21	21	16	0.0006871	93	-0.860743	NA
FcGRIIB	LOC105371839	LOC105371839	1071	1	1	38	-4.04e-05	1512	1.47282	NA
FcGRIIB	LOC105373098	DOCK4	511	12	12	24	0.000806902	74	-0.878557	NA
FcGRIIB	LOC105374809	LOC105374809	1077	1	1	38	-6.892e-05	1794	1.92949	NA
FcGRIIB	LOC105374872	LOC105374872	1078	1	1	38	-4.728e-05	1612	1.63476	NA
FcGRIIB	LOC105375547	LOC105375547	1082	1	1	38	-4.879e-05	1627	1.65905	NA
FcGRIIB	LOC105375677	LOC105375677	1083	79	79	1	0.005077	9	-1.02106	NA
FcGRIIB	LOC105379752	LOC105379752	1088	1	1	38	-7.192e-05	1812	1.95864	NA
FcGRIIB	LOC283713	LOC283713	1091	1	1	38	-2.106e-05	1237	1.02748	NA
FcGRIIB	LOC283861	LOC283861	1092	1	1	38	-0.000117	1910	2.11734	NA
FcGRIIB	LOC728715	LOC728715	1106	1	1	38	-8.977e-05	1874	2.05904	NA
FcGRIIB	LOXL3	LOXL3	1108	1	1	38	0.0008096	73	-0.857504	NA
FcGRIIB	LPAR1	LPAR1	1109	1	1	38	0.0002703	198	-0.655079	Y
FcGRIIB	LRRC37A	LRRC37A	1112	1	1	38	0.001485	41	-0.909325	NA
FcGRIIB	LRRC6	LRRC6	1115	3	3	34	0.0001631	270	-0.544959	NA
FcGRIIB	LRRN3	LRRN3	1120	8	8	28	0.003201	14	-0.969243	NA
FcGRIIB	LTBP1	LTBP1	1125	11	6	30	6.847e-05	439	-0.277758	NA
FcGRIIB	LUNAR1	LUNAR1	1129	1	1	38	-2.605e-05	1318	1.15865	NA
FcGRIIB	LY6E	LY6E	1130	1	1	38	0.0008282	71	-0.860743	Y
FcGRIIB	LY96	CLEC2B	379	1	2.5	35	0.00018905	255	-0.567631	Y
FcGRIIB	LYRM4	LYRM4	1131	1	1	38	-5.668e-05	1696	1.77079	NA
FcGRIIB	MAP3K2	MAP3K2	1144	5	5	31	0.000131	311	-0.483422	NA
FcGRIIB	MAP7	MAP7	1146	19	19	17	0.0002473	215	-0.661556	NA
FcGRIIB	MAPKAP1	MAPKAP1	1150	1	1	38	0.0001324	308	-0.476944	NA
FcGRIIB	MARCKS	MARCKS	1155	1	1	38	-1.054e-05	1059	0.739227	NA
FcGRIIB	MARK3	MARK3	1157	9	9	27	0.0004522	130	-0.783012	NA
FcGRIIB	METTL8	METTL8	1181	1	1	38	-6.472e-05	1767	1.88577	NA
FcGRIIB	MIR4697HG	MIR4697HG	1198	1	1	38	-5.128e-05	1654	1.70277	NA
FcGRIIB	MRC1	MRC1	1218	2	2	37	-4.504e-05	1580	1.58132	NA
FcGRIIB	MS4A4A	MS4A4A	1229	8	8	28	1.333e-05	713	0.16272	NA
FcGRIIB	MSH5-SAPCD1	MSH5-SAPCD1	1231	1	1	38	0.00026985	200	-0.65184	NA
FcGRIIB	MUC20	MUC20	1238	1	1	38	5.54e-05	476	-0.204885	NA
FcGRIIB	MYL9	MYL9	1245	1	1	38	-2.128e-05	1241	1.03396	NA
FcGRIIB	MYLK	LTBP1	1125	1	6	30	6.847e-05	439	-0.277758	NA
FcGRIIB	MYO5C	MYO5C	1246	4	4	32	1.841e-05	663	0.0882273	NA
FcGRIIB	N4BP2L1	N4BP2L1	1252	2	2	37	-8.139e-07	893	0.468787	NA
FcGRIIB	NAPSB	NAPSB	1260	5	5	31	0.002683	17	-0.959527	NA
FcGRIIB	NASP	NASP	1262	8	8	28	0.0002877	188	-0.687467	NA
FcGRIIB	NCAPH2	SCO2	618	25	34	7	0.00161253	35	-0.969243	Y
FcGRIIB	NEDD4L	NEDD4L	1271	2	2	37	-5.61e-05	1688	1.75621	NA
FcGRIIB	NELL2	TMEM204	1274	1	2.33333	36	0.00116606	55	-0.889892	Y
FcGRIIB	NFXL1	NFXL1	1279	4	4	32	0.000141	300	-0.499616	NA
FcGRIIB	NKIRAS1	NKIRAS1	1284	9	9	27	2.82e-05	585	-0.0461832	Y
FcGRIIB	NKTR	NKTR	1285	2	2	37	-4.197e-05	1535	1.50844	NA
FcGRIIB	NME7	NME7	1289	1	1	38	0.0001071	360	-0.392736	NA
FcGRIIB	NOV	NOV	1293	3	3	34	0.0007602	81	-0.851027	Y
FcGRIIB	NPAT	NPAT	1294	3	3	34	0.002052	28	-0.936855	NA
FcGRIIB	NRN1	NRN1	1306	1	1	38	0.001264	53	-0.889892	Y
FcGRIIB	NSUN7	NSUN7	1307	28	28	9	0.0003432	154	-0.773295	NA
FcGRIIB	NTPCR	NTPCR	1310	1	1	38	7.01e-05	437	-0.268041	NA
FcGRIIB	ODF3B	SCO2	618	43	34	7	0.00161253	35	-0.969243	Y
FcGRIIB	OLFM4	OLFM4	1320	2	2	37	-2.552e-05	1313	1.14894	NA
FcGRIIB	OR2A20P	OR2A20P	1322	8	8	28	0.0003342	160	-0.73281	NA
FcGRIIB	OVGP1	OVGP1	1331	1	1	38	-2.932e-05	1362	1.22991	NA
FcGRIIB	PAM	PAM	1341	3	3	34	4.058e-05	526	-0.130392	NA
FcGRIIB	PASK	TMEM204	1274	3	2.33333	36	0.00116606	55	-0.889892	Y
FcGRIIB	PDK4	PDK4	1360	1	1	38	2.245e-05	619	0.02669	NA
FcGRIIB	PHACTR1	PHACTR1	1376	19	19	17	0.0003833	145	-0.774915	NA
FcGRIIB	PI3	SLPI	1382	15	17	19	0.00049115	117	-0.817019	NA
FcGRIIB	PIK3IP1-AS1	PIK3IP1-AS1	1385	1	1	38	8.37e-05	408	-0.315004	NA
FcGRIIB	PLAGL2	PLAGL2	1395	1	1	38	-2.742e-05	1334	1.18456	NA
FcGRIIB	PLCL1	PLCL1	1397	24	24	13	0.001046	60	-0.919042	NA
FcGRIIB	PLEKHB1	PLEKHB1	1402	1	1	38	0.00185	30	-0.927139	NA
FcGRIIB	PLEKHG3	PLEKHG3	1404	2	2	37	4.723e-05	503	-0.16278	NA
FcGRIIB	PLGLB2	PLGLB2	1406	5	5	31	-7.133e-05	1807	1.93921	NA
FcGRIIB	PPFIA4	PPFIA4	1422	1	1	38	-2.419e-05	1290	1.11331	NA
FcGRIIB	PPP6R3	PPP6R3	1430	2	2	37	0.0002356	222	-0.617833	NA
FcGRIIB	PRR5L	PRR5L	1449	5	5	31	0.0001016	369	-0.389497	Y
FcGRIIB	PSRC1	PSRC1	1460	2	2	37	0.0001156	340	-0.426743	NA
FcGRIIB	PTX3	PTX3	1473	1	1	38	-3.298e-06	932	0.533563	NA
FcGRIIB	RAB30	RAB30	1480	10	10	26	0.0007032	89	-0.851027	NA
FcGRIIB	RAB36	RAB36	1482	31	31	8	0.0003449	153	-0.776534	NA
FcGRIIB	RBM14	RBM14	1493	25	25	12	0.001551	38	-0.956288	NA
FcGRIIB	RHBDF2	BATF2	106	1	1	38	0.00397188	12	-0.956288	Y
FcGRIIB	RHOBTB1	RHOBTB1	1504	1	1	38	-3.671e-05	1463	1.39347	NA
FcGRIIB	RHOBTB3	RHOBTB3	1505	1	1	38	-7.723e-05	1833	1.99265	NA
FcGRIIB	RILP	RILP	1506	5	5	31	7.267e-05	433	-0.285855	NA
FcGRIIB	RNASE1	RNASE1	1511	1	1	38	-9.093e-05	1878	2.06552	NA
FcGRIIB	RNASE2	RNASE2	1512	3	3	34	5.883e-05	465	-0.229176	NA
FcGRIIB	RNASE3	RNASE3	1513	1	1	38	-4.114e-05	1523	1.49063	NA
FcGRIIB	RNF144B	RNF144B	1519	1	1	38	0.0001086	357	-0.397594	Y
FcGRIIB	ROBO1	ROBO1	1526	5	5	31	3.265e-05	557	-0.0850489	NA
FcGRIIB	RPH3A	RPH3A	1530	3	3	34	0.006668	6	-0.972482	Y
FcGRIIB	RPS15A	RPS15A	1536	7	7	29	1.837e-05	664	0.0849885	NA
FcGRIIB	RPS20	RPS20	1539	2	2	37	3.714e-05	536	-0.10934	NA
FcGRIIB	RTN1	RTN1	1548	1	1	38	1.722e-05	674	0.115757	NA
FcGRIIB	RYBP	RYBP	1551	4	4	32	-3.164e-05	1396	1.27525	NA
FcGRIIB	SAMD4A	IDO1	246	5	3.33333	33	0.00131089	49	-0.904467	Y
FcGRIIB	SCN3A	SCN3A	1565	6	6	30	0.0001145	341	-0.436459	NA
FcGRIIB	SEC14L1	SEC14L1	1567	1	1	38	2.016e-05	642	0.0639363	NA
FcGRIIB	SEC22A	SEC22A	1568	1	1	38	-7.826e-05	1836	1.9975	NA
FcGRIIB	SEPT2	SEPT2	1575	2	2	37	-5.099e-05	1650	1.69468	NA
FcGRIIB	SERPINE2	SERPINE2	1581	1	1	38	-2.648e-05	1321	1.16351	NA
FcGRIIB	SERPINF1	SERPINF1	1582	1	1	38	-3.927e-05	1498	1.45015	NA
FcGRIIB	SFXN4	SFXN4	1589	2	2	37	-9.822e-06	1049	0.721414	NA
FcGRIIB	SIRPD	SIRPD	1603	4	4	32	0.001547	39	-0.92228	Y
FcGRIIB	SLAMF7	SLAMF7	1606	1	1	38	0.0001745	261	-0.553056	Y
FcGRIIB	SLC16A10	SLC16A10	1611	79	79	1	0.04127	1	-1.03402	NA
FcGRIIB	SLC45A3	SLC45A3	1630	3	3	34	8.631e-05	402	-0.331198	NA
FcGRIIB	SLC7A5	SLC7A5	1635	1	1	38	2.589e-05	599	-0.00569809	NA
FcGRIIB	SLFN13	SLFN13	1640	1	1	38	0.0002514	211	-0.634027	NA
FcGRIIB	SLFN5	SLFN5	1641	1	1	38	-1.827e-05	1185	0.943272	NA
FcGRIIB	SLITRK4	SLITRK4	1643	1	1	38	0.0004337	132	-0.761959	NA
FcGRIIB	SLPI	SLPI	1382	19	17	19	0.00049115	117	-0.817019	NA
FcGRIIB	SMARCB1	SMARCB1	1646	3	3	34	0.000236	221	-0.62431	NA
FcGRIIB	SMDT1	SMDT1	1648	2	2	37	0.0002921	186	-0.676131	NA
FcGRIIB	SNHG5	SNHG5	1651	1	1	38	-5.94e-05	1726	1.81937	NA
FcGRIIB	SNORA21	SNORA21	1653	1	1	38	4.439e-05	512	-0.146586	NA
FcGRIIB	SNRPN	SNRPN	1656	17	17	19	0.0007073	88	-0.863982	NA
FcGRIIB	SORT1	SLAMF8	632	1	1	38	0.000631257	100	-0.81378	Y
FcGRIIB	SPRY1	SPRY1	1679	5	5	31	8.977e-05	393	-0.350631	NA
FcGRIIB	SRGAP2	SRGAP2	1684	3	3	34	2.479e-06	844	0.384578	NA
FcGRIIB	ST6GALNAC3	ST6GALNAC3	1700	1	1	38	5.299e-05	487	-0.187071	NA
FcGRIIB	STAB1	STAB1	1702	17	17	19	0.001273	51	-0.9239	NA
FcGRIIB	STAT1	BATF2	106	1	1	38	0.00397188	12	-0.956288	Y
FcGRIIB	STRBP	STRBP	1708	5	5	31	0.001985	29	-0.940094	NA
FcGRIIB	STXBP5	STXBP5	1711	26	26	11	0.005788	8	-1.00649	NA
FcGRIIB	SULT1B1	SULT1B1	1713	1	1	38	0.0004533	129	-0.766818	NA
FcGRIIB	SYNCRIP	SYNCRIP	1720	2	2	37	4.919e-05	497	-0.172497	NA
FcGRIIB	TBRG1	TBRG1	1734	2	2	37	-6.784e-06	997	0.637205	NA
FcGRIIB	TCEA1	TCEA1	1737	22	22	15	0.0003067	173	-0.73281	NA
FcGRIIB	TCN1	TCN1	1741	11	11	25	2.203e-06	848	0.376481	NA
FcGRIIB	TDRD9	TDRD9	1743	1	1	38	-5.666e-05	1695	1.76917	NA
FcGRIIB	TENM1	TENM1	1746	8	8	28	0.0002582	206	-0.658318	NA
FcGRIIB	TGM3	TGM3	1751	1	1	38	0.0002816	192	-0.664795	NA
FcGRIIB	THADA	THADA	1752	1	1	38	0.0002865	189	-0.669653	NA
FcGRIIB	TJP2	TJP2	1763	2	2	37	0.0002969	182	-0.682609	NA
FcGRIIB	TLR6	TLR6	1768	1	1	38	0.0003142	168	-0.703661	NA
FcGRIIB	TLR7	TLR7	1769	26	26	11	0.0008043	75	-0.897989	Y
FcGRIIB	TM2D1	TM2D1	1770	5	5	31	2.537e-05	602	-0.0121757	NA
FcGRIIB	TMEM176A	TMEM176A	1775	1	1	38	4.178e-06	817	0.347332	NA
FcGRIIB	TMEM204	TMEM204	1274	3	2.33333	36	0.00116606	55	-0.889892	Y
FcGRIIB	TNFRSF9	TNFRSF9	1795	3	3	34	-0.000123	1917	2.1222	NA
FcGRIIB	TPST2	TPST2	1812	4	4	32	0.0002555	208	-0.648601	NA
FcGRIIB	TRAF3IP3	TRAF3IP3	1814	14	14	22	0.002351	19	-0.970863	NA
FcGRIIB	TRAPPC13	TRAPPC13	1815	1	1	38	-6.565e-05	1773	1.89548	NA
FcGRIIB	TRAV25	TRAV25	1825	1	1	38	0.0007176	85	-0.838071	NA
FcGRIIB	TRAV8-6	TRAV8-6	1827	5	5	31	0.0012975	50	-0.906086	NA
FcGRIIB	TRPM6	TRPM6	1846	1	1	38	0.001236	54	-0.888273	NA
FcGRIIB	TSHZ2	TSHZ2	1849	1	1	38	0.0005019	116	-0.78787	NA
FcGRIIB	TSPAN3	TSPAN3	1853	2	2	37	-6.981e-05	1800	1.93759	NA
FcGRIIB	TTC21A	TTC21A	1857	1	1	38	-7.133e-05	1807	1.95054	NA
FcGRIIB	TTC25	TTC25	1859	1	1	38	-2.214e-05	1257	1.05987	NA
FcGRIIB	TTC3	TTC3	1860	5	5	31	0.00244	18	-0.957907	NA
FcGRIIB	TTC39B	TTC39B	1862	1	1	38	-4.216e-05	1541	1.51978	NA
FcGRIIB	UBL7-AS1	UBL7-AS1	1884	1	1	38	2.0985e-05	634	0.050981	NA
FcGRIIB	UBXN2A	UBXN2A	1886	2	2	37	-5.543e-05	1687	1.75459	NA
FcGRIIB	USP9Y	USP9Y	1897	5	5	31	0.0007139	87	-0.846168	NA
FcGRIIB	VPS50	VPS50	1910	2	2	37	0.0009629	64	-0.873698	NA
FcGRIIB	WASL	WASL	1916	1	1	38	9.952e-05	371	-0.374922	NA
FcGRIIB	WDR41	WDR41	1918	7	7	29	0.0008686	67	-0.881795	NA
FcGRIIB	XAF1	RSAD2	397	8	8	28	0.00113109	59	-0.89637	Y
FcGRIIB	XIST	XIST	1924	13	13	23	-0.0001286	1919	2.10762	NA
FcGRIIB	YEATS2	YEATS2	1931	4	4	32	0.0001591	274	-0.541721	NA
FcGRIIB	YWHAZ	YWHAZ	1934	4	4	32	-7.936e-05	1838	1.99103	NA
FcGRIIB	ZADH2	ZADH2	1935	23	23	14	-7.176e-05	1810	1.91653	NA
FcGRIIB	ZDBF2	ZDBF2	1943	3	3	34	6.534e-05	450	-0.253467	NA
FcGRIIB	ZFP82	ZFP82	1953	1	1	38	-3.731e-05	1470	1.4048	NA
FcGRIIB	ZG16B	ZG16B	1956	2	2	37	-1.802e-05	1183	0.938414	NA
FcGRIIB	ZKSCAN3	ZKSCAN3	1957	1	1	38	-3.752e-05	1473	1.40966	NA
FcGRIIB	ZNF254	ZNF254	1966	9	9	27	0.0005396	109	-0.817019	NA
FcGRIIB	ZNF256	ZNF256	1967	16	16	20	0.0003393	155	-0.753862	NA
FcGRIIB	ZNF33B	ZNF33B	1972	2	2	37	-2.451e-05	1294	1.11817	NA
FcGRIIB	ZNF652	ZNF652	1990	2	2	37	0.0005284	111	-0.797586	NA
FcGRIIB	ZNF75A	ZNF75A	1999	1	1	38	5.362e-06	797	0.314944	NA
FcGRIIB	ZNF781	ZNF781	2001	10	10	26	-7.185e-05	1811	1.93759	NA
FcGRIIIAV	A2M-AS1	A2M-AS1	2	7	7	38	0.00126082	66	-0.818683	Y
FcGRIIIAV	ABCG1	ABCG1	13	50	50	9	0.002289	39	-0.921291	NA
FcGRIIIAV	ACAT1	ACAT1	18	1	1	46	-1.229e-06	1171	1.22066	NA
FcGRIIIAV	ACBD6	ACBD6	19	7	7	38	0.002907	32	-0.880981	NA
FcGRIIIAV	ACCS	ACCS	20	2	2	44	0.0005916	106	-0.734397	NA
FcGRIIIAV	ADAM23	ADAM23	32	1	1	46	2.557e-05	786	0.515226	NA
FcGRIIIAV	ADAMTS17	ADAMTS17	33	1	1	46	-5.181e-05	1802	2.37683	NA
FcGRIIIAV	ADAMTS5	ADAMTS5	34	7	7	38	0.0007516	91	-0.772876	NA
FcGRIIIAV	ADHFE1	ADHFE1	41	17	17	26	0.004921	14	-0.935949	Y
FcGRIIIAV	ADRB1	ADRB1	44	2	2	44	-6.529e-05	1858	2.47578	NA
FcGRIIIAV	AGPAT4-IT1	AGPAT4-IT1	51	9	9	36	0.00010625	377	-0.252505	NA
FcGRIIIAV	AK5	AK5	59	11	11	33	0.001559	58	-0.842503	Y
FcGRIIIAV	ALDH1A1	ALDH1A1	65	10	10	35	0.0002427	222	-0.538342	NA
FcGRIIIAV	ALS2CR12	ALS2CR12	75	10	10	35	0.0002205	240	-0.505361	NA
FcGRIIIAV	AMFR	AMFR	77	1	1	46	4.221e-05	630	0.229388	NA
FcGRIIIAV	ANKRD20A1	ANKRD20A1	91	18	18	25	0.003851	23	-0.921291	NA
FcGRIIIAV	ANKRD22	ANKRD22	72	2	1.5	45	0.00218413	43	-0.847999	Y
FcGRIIIAV	ANKRD55	ANKRD55	96	2	2	44	0.0006438	99	-0.747223	NA
FcGRIIIAV	AP3M2	AP3M2	102	1	1	46	9.923e-05	392	-0.206697	NA
FcGRIIIAV	APOBEC3B	APOBEC3B	105	1	1	46	-0.0001067	1914	2.58205	NA
FcGRIIIAV	ARG1	ARG1	108	1	1	46	4.533e-05	605	0.183581	NA
FcGRIIIAV	ARMCX1	ARMCX1	120	1	1	46	-1.742e-05	1483	1.79233	NA
FcGRIIIAV	ASGR1	ASGR2	128	7	7	38	0.0002094	250	-0.481541	NA
FcGRIIIAV	B3GNT7	B3GNT7	152	2	2	44	0.0001718	280	-0.415579	NA
FcGRIIIAV	BACE2	BACE2	156	7	7	38	7.383e-05	466	-0.0857661	NA
FcGRIIIAV	BCL2	BCL2	168	2	2	44	0.0006354	101	-0.743559	NA
FcGRIIIAV	BCL2L11	BCL2L11	170	1	1	46	5.437e-05	566	0.112121	NA
FcGRIIIAV	BLOC1S5	BLOC1S5	184	17	17	26	0.0001703	283	-0.443063	NA
FcGRIIIAV	BLVRA	BLVRA	186	10	10	35	0.001832	50	-0.853496	NA
FcGRIIIAV	BMPR1A	BMPR1A	189	69	69	3	0.0007414	92	-0.835173	NA
FcGRIIIAV	BMS1P6	BMS1P6	191	13	13	30	0.0001275	339	-0.333126	NA
FcGRIIIAV	BRAF	BRAF	197	2	2	44	0.0003087	176	-0.606137	NA
FcGRIIIAV	C12orf75	C12orf75	204	1	1	46	4.725e-06	1064	1.0246	NA
FcGRIIIAV	C17orf97	C17orf97	213	24	24	20	0.0001324	328	-0.371604	NA
FcGRIIIAV	C20orf197	C20orf197	220	1	1	46	-2.997e-05	1647	2.09283	NA
FcGRIIIAV	C2orf40	C2orf40	221	6	6	39	0.0004991	121	-0.716074	NA
FcGRIIIAV	C2orf88	C2orf88	223	5	5	40	0.001929	48	-0.847999	NA
FcGRIIIAV	CABIN1	CABIN1	237	22	22	22	0.001169	69	-0.842503	NA
FcGRIIIAV	CACHD1	CACHD1	238	1	1	46	0.0001343	326	-0.327629	Y
FcGRIIIAV	CALHM6-AS1	IDO1	246	13	11.5	32	0.0036552	25	-0.904801	NA
FcGRIIIAV	CAPRIN2	CAPRIN2	253	4	4	42	-3.364e-05	1686	2.15696	NA
FcGRIIIAV	CCDC127	CCDC127	266	4	4	42	7.036e-05	481	-0.0509526	NA
FcGRIIIAV	CCDC163P	CCDC163P	272	56	56	7	0.001352	64	-0.879148	NA
FcGRIIIAV	CCDC7	CCDC7	279	3	3	43	0.000127	342	-0.303809	NA
FcGRIIIAV	CCNG2	CCNG2	286	2	2	44	0.0001363	322	-0.338622	NA
FcGRIIIAV	CD36	CD36	301	3	3	43	-2.501e-05	1588	1.97923	NA
FcGRIIIAV	CD40	CD40	303	1	1	46	0.0008077	86	-0.767379	Y
FcGRIIIAV	CD9	CD9	312	63	63	5	0.0003607	148	-0.728901	NA
FcGRIIIAV	CEACAM3	CEACAM3	327	1	1	46	0.0002215	238	-0.48887	NA
FcGRIIIAV	CENPV	CENPV	339	1	1	46	0.0004888	123	-0.699584	NA
FcGRIIIAV	CENPW	CENPW	340	3	3	43	8.494e-06	1002	0.905504	NA
FcGRIIIAV	CEP128	CEP128	341	4	4	42	8.693e-05	428	-0.148064	NA
FcGRIIIAV	CHN1	CHN1	364	4	4	42	0.0002148	245	-0.483373	NA
FcGRIIIAV	CLCC1	CLCC1	372	1	1	46	6.693e-06	1032	0.965969	NA
FcGRIIIAV	CLEC12A	CLEC12A	375	1	1	46	3.015e-06	1104	1.09789	NA
FcGRIIIAV	CLTA	CLTA	392	1	1	46	-2.265e-05	1557	1.92792	NA
FcGRIIIAV	CLUAP1	CLUAP1	394	3	3	43	5.63e-06	1050	0.993454	NA
FcGRIIIAV	CMPK2	RSAD2	397	1	10.1667	34	0.00411049	20	-0.910297	Y
FcGRIIIAV	COPZ2	COPZ2	416	4	4	42	0.0001964	265	-0.446728	NA
FcGRIIIAV	CSGALNACT1	CSGALNACT1	435	2	2	44	0.0002546	212	-0.540174	NA
FcGRIIIAV	CUX2	CUX2	448	5	5	40	7.978e-06	1010	0.914665	NA
FcGRIIIAV	CYB5B	CYB5B	452	1	1	46	1.947e-05	859	0.648983	NA
FcGRIIIAV	DAAM2	DAAM2	460	1	1	46	-4.624e-05	1776	2.32919	NA
FcGRIIIAV	DDIT4	DDIT4	472	7	7	38	0.004693	15	-0.91213	NA
FcGRIIIAV	DHRS13	DHRS13	490	3	3	43	7.093e-05	477	-0.0564495	NA
FcGRIIIAV	DHRS9	CEACAM1	325	25	25	19	0.00225125	42	-0.897471	Y
FcGRIIIAV	DIRC2	DIRC2	495	2	2	44	0.0001317	330	-0.323964	NA
FcGRIIIAV	DKK3	DKK3	497	7	7	38	0.0003707	145	-0.673932	NA
FcGRIIIAV	DNASE1	DNASE1	508	37	37	13	0.001598	56	-0.882813	NA
FcGRIIIAV	DOCK4	DOCK4	511	1	4.66667	41	0.00228212	41	-0.858993	Y
FcGRIIIAV	ENPP5	ENPP5	559	3	3	43	0.0001469	311	-0.36061	NA
FcGRIIIAV	EPAS1	EPAS1	561	11	11	33	9.556e-05	405	-0.206697	NA
FcGRIIIAV	EPB41L3	EPB41L3	562	46	46	10	0.0009327	77	-0.849832	Y
FcGRIIIAV	EPHA4	EPHA4	565	2	2	44	0.003563	26	-0.880981	Y
FcGRIIIAV	EREG	EREG	574	28	28	17	0.0001109	369	-0.301977	NA
FcGRIIIAV	ERLEC1	ERLEC1	576	1	1	46	2.037e-05	848	0.628828	NA
FcGRIIIAV	ERN1	ERN1	577	1	1	46	0.003417	27	-0.875484	NA
FcGRIIIAV	ERV3-2	DOCK4	511	2	4.66667	41	0.00228212	41	-0.858993	Y
FcGRIIIAV	FAM161A	FAM161A	604	3	3	43	0.0001768	277	-0.422908	NA
FcGRIIIAV	FAM19A2	FAM19A2	609	1	1	46	-5.383e-05	1816	2.40249	NA
FcGRIIIAV	FAM213A	FAM213A	611	4	4	42	0.0002275	232	-0.507193	NA
FcGRIIIAV	FAM224A	FAM224A	612	5	5	40	0.001426	61	-0.82418	NA
FcGRIIIAV	FBLN5	FBLN5	626	2	2	44	0.0002058	252	-0.466883	NA
FcGRIIIAV	FBXO32	FBXO32	630	61	61	6	0.0158	3	-0.992751	Y
FcGRIIIAV	FBXO45	FBXO45	631	1	1	46	0.0002408	224	-0.514522	NA
FcGRIIIAV	FCGR1A	ANKRD22	72	1	1.5	45	0.00218413	43	-0.847999	Y
FcGRIIIAV	FGF13	FGF13	646	1	1	46	0.00162	54	-0.826012	Y
FcGRIIIAV	FGFR2	FGFR2	649	5	5	40	0.001805	51	-0.842503	NA
FcGRIIIAV	FHIT	FHIT	651	13	13	30	0.000679	96	-0.778372	NA
FcGRIIIAV	FNIP1	FNIP1	668	1	1	46	0.0003428	154	-0.642783	NA
FcGRIIIAV	FOXP1	FOXP1	674	5	5	40	0.0005353	115	-0.725236	NA
FcGRIIIAV	FREM3	FREM3	675	3	3	43	0.0002	261	-0.452224	NA
FcGRIIIAV	FRMD3	BATF2	106	1	1	46	0.00448449	17	-0.893807	Y
FcGRIIIAV	GALNT2	GALNT2	696	4	4	42	5.913e-05	542	0.0608172	NA
FcGRIIIAV	GBP5	BATF2	106	1	1	46	0.00448449	17	-0.893807	Y
FcGRIIIAV	GM2A	GM2A	721	7	7	38	0.007226	8	-0.924956	NA
FcGRIIIAV	GNAL	GNAL	723	2	2	44	8.246e-05	439	-0.124244	NA
FcGRIIIAV	GOSR2	GOSR2	730	2	2	44	-1.633e-05	1463	1.75202	NA
FcGRIIIAV	GPNMB	GPNMB	734	1	1	46	8.321e-05	436	-0.126077	NA
FcGRIIIAV	GPR84	GPR84	692	3	3	43	0.00161702	55	-0.829677	Y
FcGRIIIAV	GRAMD1C	GRAMD1C	743	3	3	43	0.000227	233	-0.503529	NA
FcGRIIIAV	GSEC	GSEC	746	5	5	40	4.858e-05	595	0.154264	NA
FcGRIIIAV	GSTM4	GSTM4	749	1	1	46	8.024e-05	445	-0.109586	NA
FcGRIIIAV	GUCY1A3	GUCY1A3	756	4	4	42	0.0001251	348	-0.294647	NA
FcGRIIIAV	HES1	HES1	784	4	4	42	-5.04e-06	1240	1.33976	NA
FcGRIIIAV	HEY1	HEY1	786	1	1	46	3.136e-06	1102	1.09423	NA
FcGRIIIAV	HIST1H1D	HIST1H1D	794	14	14	29	0.0009506	76	-0.816851	NA
FcGRIIIAV	HIVEP3	HIVEP3	802	1	1	46	0.0001268	343	-0.29648	NA
FcGRIIIAV	HLA-DPA1	HLA-DPA1	805	9	9	36	0.0005515	111	-0.739894	Y
FcGRIIIAV	HLA-DQA1	HLA-DQA1	806	14	14	29	0.00013165	331	-0.349616	NA
FcGRIIIAV	HLA-DQB1	HLA-DQB1	807	19	19	24	0.0002617	203	-0.593311	NA
FcGRIIIAV	HLA-DRB1	HLA-DRB1	808	5	5	40	1.1495e-06	1134	1.14187	NA
FcGRIIIAV	ICAM4	ICAM4	833	5	5	40	1.979e-05	854	0.628828	NA
FcGRIIIAV	IFI27	IFI27	835	1	1	46	0.0003237	164	-0.62446	Y
FcGRIIIAV	IFI44	RSAD2	397	42	10.1667	34	0.00411049	20	-0.910297	Y
FcGRIIIAV	IFI44L	RSAD2	397	1	10.1667	34	0.00411049	20	-0.910297	Y
FcGRIIIAV	IFIT1	RSAD2	397	11	10.1667	34	0.00411049	20	-0.910297	Y
FcGRIIIAV	IFIT3	RSAD2	397	4	10.1667	34	0.00411049	20	-0.910297	Y
FcGRIIIAV	IFIT5	IDO1	246	4	11.5	32	0.0036552	25	-0.904801	Y
FcGRIIIAV	IKZF3	IKZF3	865	10	10	35	0.0004699	128	-0.710578	NA
FcGRIIIAV	IL15RA	CCRL2	29	1	1	46	0.000661433	98	-0.745391	Y
FcGRIIIAV	IL18R1	IL18R1	867	1	1	46	0.001788	52	-0.829677	NA
FcGRIIIAV	IL18RAP	IL18RAP	868	1	1	46	0.0002846	188	-0.580485	NA
FcGRIIIAV	IRF5	IRF5	884	3	3	43	1.235e-05	952	0.813889	NA
FcGRIIIAV	ITGA6	ITGA6	888	67	67	4	0.001251	67	-0.879148	NA
FcGRIIIAV	ITGB5	ITGB5	894	1	1	46	7.442e-05	463	-0.0766047	NA
FcGRIIIAV	KANK2	KANK2	909	1	1	46	4.035e-05	647	0.260537	NA
FcGRIIIAV	KANSL1-AS1	KANSL1-AS1	910	2	2	44	6.675e-05	496	-0.0198036	NA
FcGRIIIAV	KDM5D	KDM5D	920	2	2	44	0.002596	36	-0.862658	NA
FcGRIIIAV	KIAA0319	KIAA0319	923	1	1	46	0.0001226	353	-0.278157	NA
FcGRIIIAV	KIAA0391	KIAA0391	924	1	1	46	0.0002548	211	-0.538342	NA
FcGRIIIAV	KIAA1024	KIAA1024	926	7	7	38	-0.0002076	1932	2.60037	NA
FcGRIIIAV	KIAA1211L	KIAA1211L	927	2	2	44	-0.0002061	1931	2.60953	NA
FcGRIIIAV	KIAA1324L	KIAA1324L	929	2	2	44	0.0002626	202	-0.558497	NA
FcGRIIIAV	KIR2DL1	KIR2DL1	936	1	1.5	45	6.12083e-05	529	0.0424943	Y
FcGRIIIAV	KIR3DL2	KIR3DL2	937	1	1	46	7.811e-05	454	-0.0930953	NA
FcGRIIIAV	KIR3DL3	KIR2DL1	936	2	1.5	45	6.12083e-05	529	0.0424943	NA
FcGRIIIAV	KLHDC10	KLHDC10	944	1	1	46	0.003026	31	-0.868155	NA
FcGRIIIAV	KRT1	KRT1	956	1	1	46	-1.225e-06	1170	1.21883	NA
FcGRIIIAV	KYNU	KYNU	958	8	8	37	0.007384	7	-0.92862	NA
FcGRIIIAV	LAX1	LAX1	963	31	31	16	0.002656	35	-0.915794	NA
FcGRIIIAV	LINC00189	LINC00189	981	6	6	39	0.0002042	254	-0.47238	Y
FcGRIIIAV	LINC00494	LINC00494	984	2	2	44	-5.549e-06	1250	1.36174	NA
FcGRIIIAV	LINS1	LINS1	1006	7	7	38	7.061e-05	480	-0.060114	NA
FcGRIIIAV	LOC100049716	LOC100049716	1012	4	4	42	-4.997e-05	1793	2.35301	NA
FcGRIIIAV	LOC100996286	LOC100996286	1026	1	1	46	0.0003219	167	-0.618963	NA
FcGRIIIAV	LOC101928307	LOC101928307	1039	2	2	44	-4.323e-05	1752	2.28155	NA
FcGRIIIAV	LOC105369609	LOC105369609	1064	1	1	46	3.662e-05	680	0.321003	NA
FcGRIIIAV	LOC105370977	LOC105370977	1068	2	2	44	-1.527e-05	1441	1.71171	NA
FcGRIIIAV	LOC105375547	LOC105375547	1082	14	14	29	7.154e-05	472	-0.091263	NA
FcGRIIIAV	LOC105375677	LOC105375677	1083	7	7	38	1.533e-05	918	0.74243	NA
FcGRIIIAV	LOC389834	LOC389834	1098	14	14	29	-3.113e-05	1663	2.091	NA
FcGRIIIAV	LPAR1	LPAR1	1109	1	1	46	-9.896e-06	1339	1.52848	Y
FcGRIIIAV	LRRN3	LRRN3	1120	1	1	46	0.006588	10	-0.906633	NA
FcGRIIIAV	LUNAR1	LUNAR1	1129	1	1	46	-4.027e-05	1728	2.24124	NA
FcGRIIIAV	MARC1	MARC1	1152	4	4	42	3.035e-05	729	0.403456	NA
FcGRIIIAV	MEGF6	MEGF6	1173	2	2	44	0.0007127	93	-0.758217	NA
FcGRIIIAV	METTL21B	METTL21B	1178	3	3	43	0.0003325	160	-0.637286	NA
FcGRIIIAV	MFHAS1	MFHAS1	1183	2	2	44	0.0001451	312	-0.356945	NA
FcGRIIIAV	MFSD9	MFSD9	1184	1	1	46	-1.559e-05	1445	1.72271	NA
FcGRIIIAV	MPHOSPH9	MPHOSPH9	1212	3	3	43	0.0001013	386	-0.223188	NA
FcGRIIIAV	MS4A14	MS4A14	1227	4	4	42	2.3e-05	816	0.562865	NA
FcGRIIIAV	MS4A7	MS4A7	1230	1	1	46	-7.492e-06	1292	1.44237	NA
FcGRIIIAV	MTHFSD	MTHFSD	1234	4	4	42	0.0006364	100	-0.749056	NA
FcGRIIIAV	MYL4	PDZK1IP1	758	1	1	46	-2.01414e-05	1525	1.86929	NA
FcGRIIIAV	MYO5C	MYO5C	1246	1	1	46	6.334e-05	518	0.0241714	NA
FcGRIIIAV	N4BP2L1	N4BP2L1	1252	2	2	44	0.0001373	320	-0.342287	NA
FcGRIIIAV	NADK2	NADK2	1254	25	25	19	0.004482	18	-0.941446	NA
FcGRIIIAV	NAPSB	NAPSB	1260	1	1	46	0.0002888	186	-0.584149	NA
FcGRIIIAV	NASP	NASP	1262	4	4	42	0.0004879	124	-0.705081	NA
FcGRIIIAV	NCAM1	NCAM1	1265	1	1	46	0.001572	57	-0.820515	Y
FcGRIIIAV	NCAPH2	SCO2	618	2	1.5	45	0.00106825	72	-0.794863	Y
FcGRIIIAV	NCK1	NCK1	1266	1	1	46	2.089e-05	841	0.616002	NA
FcGRIIIAV	NECAB2	ABCC5	10	5	5	40	0.00087278	82	-0.785702	NA
FcGRIIIAV	NEDD4L	NEDD4L	1271	1	1	46	-3.093e-05	1656	2.10932	NA
FcGRIIIAV	NETO2	NETO2	1276	14	14	29	0.0004451	132	-0.714242	NA
FcGRIIIAV	NKTR	NKTR	1285	1	1	46	2.17e-05	832	0.599511	NA
FcGRIIIAV	NLRP2	NLRP2	1287	17	17	26	0.0002329	229	-0.542007	NA
FcGRIIIAV	NLRP7	NLRP7	1288	1	1	46	-1.132e-05	1372	1.58895	NA
FcGRIIIAV	NME7	NME7	1289	8	8	37	3.814e-05	663	0.273363	NA
FcGRIIIAV	NPAT	NPAT	1294	81	81	2	0.03446	1	-1.00374	NA
FcGRIIIAV	NPFF	NPFF	1296	1	1	46	2.626e-05	773	0.491406	NA
FcGRIIIAV	NRN1	NRN1	1306	86	86	1	0.01927	2	-1.00374	Y
FcGRIIIAV	NT5C3B	NT5C3B	1308	1	1	46	3.712e-05	673	0.308177	NA
FcGRIIIAV	NT5E	NT5E	1309	6	6	39	0.00206	44	-0.857161	NA
FcGRIIIAV	NUP50-AS1	NUP50-AS1	1316	39	39	12	0.0031315	29	-0.934117	Y
FcGRIIIAV	NUTM2A-AS1	NUTM2A-AS1	1317	21	21	23	0.0001817	276	-0.461386	NA
FcGRIIIAV	OASL	ISG15	783	1	1	46	0.00596524	11	-0.904801	Y
FcGRIIIAV	ODF3B	SCO2	618	1	1.5	45	0.00106825	72	-0.794863	Y
FcGRIIIAV	P2RX7	P2RX7	1334	2	3	43	0.00013521	323	-0.338622	Y
FcGRIIIAV	PAM	PAM	1341	2	2	44	-1.625e-05	1459	1.74469	NA
FcGRIIIAV	PDE5A	PDE5A	1355	5	5	40	4.204e-05	633	0.223891	NA
FcGRIIIAV	PDK4	PDK4	1360	1	1	46	-7.535e-06	1293	1.4442	NA
FcGRIIIAV	PERP	PERP	1370	1	1	46	0.000216	243	-0.479709	NA
FcGRIIIAV	PIK3IP1-AS1	PIK3IP1-AS1	1385	11	11	33	-9.19e-06	1317	1.46435	NA
FcGRIIIAV	PLA2G7	PLA2G7	1393	41	41	11	0.0003575	149	-0.716074	Y
FcGRIIIAV	PLAGL2	PLAGL2	1395	55	55	8	4.843e-05	596	0.097463	NA
FcGRIIIAV	POLH	POLH	1417	1	1	46	9.915e-05	393	-0.204865	NA
FcGRIIIAV	PPAT	PPAT	1421	3	3	43	4.483e-06	1070	1.0301	NA
FcGRIIIAV	PPFIA4	PPFIA4	1422	2	2	44	0.000382	141	-0.670267	NA
FcGRIIIAV	PPM1K	PPM1K	1423	12	12	31	-4.265e-05	1747	2.24857	NA
FcGRIIIAV	PPP6R3	PPP6R3	1430	41	41	11	0.000875	81	-0.84067	NA
FcGRIIIAV	PRKY	PRKY	1443	4	4	42	1.352e-05	937	0.784572	NA
FcGRIIIAV	PRR5L	PRR5L	1449	1	1	46	0.0003395	156	-0.639118	Y
FcGRIIIAV	PRRG4	ETV7	107	3	3	43	0.00390467	22	-0.890142	Y
FcGRIIIAV	PSMG4	PSMG4	1458	8	8	37	0.0001824	275	-0.437566	NA
FcGRIIIAV	PTGDS	PTGDS	1463	1	1	46	0.0002402	225	-0.51269	NA
FcGRIIIAV	PTPRN2	PTPRN2	1470	19	19	24	0.0001855	273	-0.465051	NA
FcGRIIIAV	RBBP4	RBBP4	1492	1	1	46	0.001044	73	-0.791198	NA
FcGRIIIAV	RIMKLB	RIMKLB	1507	2	2	44	0.001392	62	-0.815018	NA
FcGRIIIAV	RNASET2	RNASET2	1515	9	9	36	0.002438	38	-0.873652	NA
FcGRIIIAV	RNF213	RNF213	1522	2	2	44	0.01192	5	-0.919459	Y
FcGRIIIAV	ROBO1	ROBO1	1526	1	1	46	4.282e-06	1074	1.04293	NA
FcGRIIIAV	RPH3A	RPH3A	1530	2	2	44	0.002894	33	-0.868155	Y
FcGRIIIAV	RPS4Y1	RPS4Y1	1541	2	2	44	-9.484e-06	1327	1.50283	NA
FcGRIIIAV	RPS6KA2	RPS6KA2	1542	2	2	44	-3.388e-05	1690	2.16795	NA
FcGRIIIAV	RTN1	RTN1	1548	1	1	46	2.866e-05	750	0.449263	NA
FcGRIIIAV	S100B	S100B	1552	3	3	43	-3.479e-05	1697	2.17895	NA
FcGRIIIAV	S100P	ORM1	1324	3	3	43	0.000150355	309	-0.364274	NA
FcGRIIIAV	SAMD4A	IDO1	246	3	11.5	32	0.0036552	25	-0.904801	Y
FcGRIIIAV	SEPT10	SEPT10	1574	1	1	46	7.89e-05	448	-0.104089	NA
FcGRIIIAV	SESTD1	SESTD1	1584	1	1	46	0.0001348	324	-0.331293	Y
FcGRIIIAV	SF1	SF1	1585	26	26	18	0.001942	46	-0.891974	NA
FcGRIIIAV	SHTN1	P2RX7	1334	4	3	43	0.00013521	323	-0.338622	NA
FcGRIIIAV	SIGLEC17P	ADGRG1	39	1	1	46	8.6334e-05	431	-0.135238	Y
FcGRIIIAV	SIGLEC8	SIGLEC8	1600	3	3	43	0.0001065	376	-0.241511	NA
FcGRIIIAV	SLAMF8	SLAMF8	632	14	14	29	0.00577545	13	-0.932285	Y
FcGRIIIAV	SLC16A7	SLC16A7	1612	5	5	40	0.0002524	214	-0.543839	NA
FcGRIIIAV	SLC22A16	SLC22A16	1615	17	17	26	1.944e-05	860	0.614169	NA
FcGRIIIAV	SLC3A1	SLC3A1	1627	1	1	46	0.0002685	198	-0.562162	NA
FcGRIIIAV	SLC9A7	SLC9A7	1638	1	1	46	6.199e-06	1044	0.987957	NA
FcGRIIIAV	SMCO4	LOC101930164	57	1	1	46	0.00135022	65	-0.805857	Y
FcGRIIIAV	SPATA13	SPATA13	1668	21	21	23	0.001936	47	-0.880981	NA
FcGRIIIAV	SSPN	SSPN	1695	1	1	46	3.506e-05	698	0.353984	Y
FcGRIIIAV	STAT1	BATF2	106	1	1	46	0.00448449	17	-0.893807	Y
FcGRIIIAV	STAT5B	STAT5B	1704	1	1	46	1.657e-05	897	0.71861	NA
FcGRIIIAV	STK16	STK16	1706	1	1	46	3.62e-05	685	0.330164	NA
FcGRIIIAV	STX18-AS1	STX18-AS1	1709	21	21	23	2.9685e-05	738	0.385133	NA
FcGRIIIAV	SYNCRIP	SYNCRIP	1720	1	1	46	-2.306e-05	1566	1.94441	NA
FcGRIIIAV	SYNE1	SYNE1	1721	3	3	43	-6.672e-06	1272	1.40022	NA
FcGRIIIAV	SYTL4	SYTL4	1726	6	6	39	-1.8e-05	1496	1.80333	NA
FcGRIIIAV	TBRG1	TBRG1	1734	2	2	44	0.0001703	283	-0.410082	NA
FcGRIIIAV	TDRP	TDRP	1745	2	2	44	-4.436e-05	1763	2.30171	NA
FcGRIIIAV	TFEC	IDO1	246	26	11.5	32	0.0036552	25	-0.904801	Y
FcGRIIIAV	TGFA	TGFA	1750	15	15	28	3.75e-05	672	0.273363	NA
FcGRIIIAV	THAP9	THAP9	1753	2	2	44	-5.784e-05	1829	2.42264	NA
FcGRIIIAV	THBS1	THBS1	1755	3	3	43	-5.484e-06	1249	1.35808	NA
FcGRIIIAV	TJP2	TJP2	1763	10	10	35	0.0002144	246	-0.494367	NA
FcGRIIIAV	TLR7	TLR7	1769	5	5	40	0.0001682	285	-0.413746	Y
FcGRIIIAV	TNFSF4	TNFSF4	1796	2	2	44	1.898e-05	864	0.65448	NA
FcGRIIIAV	TNIP1	TNIP1	1798	1	1	46	0.0009219	78	-0.782037	NA
FcGRIIIAV	TPD52	TPD52	1807	2	2	44	2.369e-05	807	0.550039	NA
FcGRIIIAV	TRAF3IP3	TRAF3IP3	1814	23	23	21	0.0003099	174	-0.651944	NA
FcGRIIIAV	TRAV10	TRAV10	1816	3	3	43	0.0001969	263	-0.44856	NA
FcGRIIIAV	TRIM6	TRIM6	1840	11	11	33	0.01321	4	-0.941446	Y
FcGRIIIAV	TRPM6	TRPM6	1846	16	16	27	7.27e-06	1020	0.909168	NA
FcGRIIIAV	TSIX	TSIX	1851	1	1	46	9.736e-05	399	-0.193871	NA
FcGRIIIAV	TTTY10	TTTY10	1867	8	8	37	0.0001278	338	-0.322132	NA
FcGRIIIAV	TTTY14	TTTY14	1868	6	6	39	0.0003953	139	-0.683093	NA
FcGRIIIAV	UBE2O	UBE2O	1878	1	1	46	-1.293e-05	1395	1.63109	NA
FcGRIIIAV	UBL7-AS1	UBL7-AS1	1884	7	7	38	3.9775e-05	651	0.253208	NA
FcGRIIIAV	UFL1	UFL1	1888	1	1	46	7.182e-05	470	-0.0637786	NA
FcGRIIIAV	USP9Y	USP9Y	1897	33	33	15	0.0003021	182	-0.64828	NA
FcGRIIIAV	WDR41	WDR41	1918	1	1	46	0.0006338	102	-0.738062	NA
FcGRIIIAV	XAF1	RSAD2	397	2	10.1667	34	0.00411049	20	-0.910297	Y
FcGRIIIAV	XIST	XIST	1924	14	14	29	0.0003745	143	-0.694087	NA
FcGRIIIAV	YEATS2	YEATS2	1931	34	34	14	0.0001345	325	-0.388094	NA
FcGRIIIAV	ZCCHC2	DOCK4	511	11	4.66667	41	0.00228212	41	-0.858993	Y
FcGRIIIAV	ZFR	ZFR	1954	8	8	37	-1.785e-05	1493	1.79417	NA
FcGRIIIAV	ZFY	ZFY	1955	2	2	44	-1.073e-05	1357	1.5578	NA
FcGRIIIAV	ZNF703	ZNF703	1996	4	4	42	3.838e-05	660	0.277028	NA
IGA1	AATBC	AATBC	5	37	37	12	7.1e-05	319	-0.381863	NA
IGA1	ABCG1	ABCG1	13	1	1	42	8.146e-05	293	-0.374797	NA
IGA1	ACTA2	CCRL2	29	3	3	40	0.0027919	20	-0.860556	Y
IGA1	ADAM22	ADAM22	31	1	1	42	6.608e-05	339	-0.293543	NA
IGA1	ADAMTS17	ADAMTS17	33	1	1	42	4.667e-06	900	0.697405	NA
IGA1	ADAMTS5	ADAMTS5	34	1	1	42	-1.589e-05	1387	1.55764	NA
IGA1	AK5	AK5	59	2	2	41	0.0001104	240	-0.470182	Y
IGA1	ALDH1A1	ALDH1A1	65	17	17	23	0.001063	38	-0.85879	NA
IGA1	ANG	ANG	81	1	1	42	-5.987e-05	1809	2.30306	NA
IGA1	APOBEC3B	APOBEC3B	105	2	2	41	-1.629e-05	1398	1.5753	NA
IGA1	APOL6	ETV7	107	7	5.5	36	0.003679	18	-0.871154	Y
IGA1	ARG1	ARG1	108	7	7	34	9.984e-05	264	-0.440154	NA
IGA1	ATP9A	ATP9A	144	2	2	41	4.381e-05	427	-0.139866	NA
IGA1	AVIL	AVIL	148	99	99	1	0.001707	29	-0.913548	NA
IGA1	BCL2L11	BCL2L11	170	1	1	42	-9.611e-06	1243	1.30328	NA
IGA1	BLOC1S5-TXNDC5	BLOC1S5-TXNDC5	185	69	69	3	0.0001024	262	-0.498445	NA
IGA1	BLVRA	BLVRA	186	1	1	42	0.000259	125	-0.671552	NA
IGA1	BMP8B	BMP8B	188	1	1	42	0.001773	27	-0.844658	NA
IGA1	BMPR1A	BMPR1A	189	8	8	32	1.358e-05	732	0.382987	NA
IGA1	C18orf25	C18orf25	214	23	23	19	0.0006083	53	-0.839359	Y
IGA1	C3AR1	C3AR1	224	2	2	41	0.000534	61	-0.786367	NA
IGA1	CA2	CA2	234	3	3	40	7.035e-05	322	-0.327104	NA
IGA1	CALHM6-AS1	IDO1	246	1	2	41	0.0122905	2	-0.890585	NA
IGA1	CAMP	CAMP	249	1	1	42	0.0001327	208	-0.524941	NA
IGA1	CAPRIN2	CAPRIN2	253	45	45	9	0.001693	30	-0.89765	NA
IGA1	CBX5	CBX5	263	1	1	42	5.209e-05	395	-0.194625	NA
IGA1	CCDC91	CCDC91	282	11	11	28	0.0001053	254	-0.468416	NA
IGA1	CCNG2	CCNG2	286	10	10	29	2.822e-07	990	0.833418	NA
IGA1	CCRL2	CCRL2	29	3	3	40	0.0027919	20	-0.860556	Y
IGA1	CDKN2B	CDKN2B	324	1	1	42	2.701e-05	565	0.105663	NA
IGA1	CEACAM1	CEACAM1	325	9	9	31	0.0085036	5	-0.902949	Y
IGA1	CEP128	CEP128	341	4	4	38	5.873e-05	364	-0.256449	NA
IGA1	CEP55	CEP55	343	2	2	41	4.916e-05	404	-0.180494	NA
IGA1	CHI3L2	CHI3L2	360	8	8	32	-1.537e-05	1377	1.52231	NA
IGA1	CHST7	CHST7	368	3	3	40	4.767e-05	412	-0.168129	NA
IGA1	CLEC1B	CLEC1B	378	1	1	42	9.744e-05	267	-0.420723	NA
IGA1	CLN6	CLN6	390	1	1	42	2.395e-05	596	0.160421	NA
IGA1	CMAHP	CMAHP	395	1	1	42	5.605e-06	881	0.663844	NA
IGA1	CNOT4	CNOT4	399	1	1	42	0.0001288	212	-0.517875	NA
IGA1	CNPY3	CNPY3	400	17	17	23	-9e-06	1231	1.24852	NA
IGA1	CNST	CNST	401	17	17	23	3.047e-05	524	-0.000321163	NA
IGA1	COLGALT2	COLGALT2	411	3	3	40	5.292e-05	389	-0.208756	Y
IGA1	CPA5	CPA5	420	1	1	42	-1.642e-05	1401	1.58237	NA
IGA1	CPEB2	CPEB2	422	1	1	42	6.91e-05	327	-0.31474	NA
IGA1	CRISP3	CRISP3	429	3	3	40	-1.933e-05	1460	1.68305	NA
IGA1	CRP_modality	CRP_modality	2019	2	2	41	-4.982e-05	1776	2.243	NA
IGA1	CSGALNACT1	CSGALNACT1	435	3	3	40	7.205e-05	315	-0.339469	NA
IGA1	CTSL	CTSL	443	21	21	20	0.0002294	138	-0.687449	Y
IGA1	CXCL10	IDO1	246	2	2	41	0.0122905	2	-0.890585	Y
IGA1	CYB5B	CYB5B	452	3	3	40	6.75e-05	336	-0.302375	NA
IGA1	DAGLB	DAGLB	463	1	1	42	0.0002328	137	-0.650355	NA
IGA1	DGKG	DGKG	487	3	3	40	0.000588	55	-0.798732	Y
IGA1	DHRS13	DHRS13	490	18	18	22	1.394e-05	725	0.352958	NA
IGA1	DHRS9	CEACAM1	325	5	9	31	0.0085036	5	-0.902949	Y
IGA1	DIRC2	DIRC2	495	67	67	4	8.53e-05	286	-0.454285	NA
IGA1	DNASE1	DNASE1	508	7	7	34	-3.804e-06	1095	1.02772	NA
IGA1	DOK4	DOK4	515	18	18	22	6.286e-05	350	-0.30944	NA
IGA1	EHBP1	EHBP1	538	46	46	8	0.0004275	80	-0.811097	NA
IGA1	EPB41L3	EPB41L3	562	3	3	40	4.482e-05	422	-0.150465	Y
IGA1	ERAP2	ERAP2	573	3	3	40	0.001389	32	-0.839359	NA
IGA1	FAM118A	FAM118A	595	1	1	42	7.987e-05	299	-0.364199	NA
IGA1	FAM124B	FAM124B	597	1	1	42	6.672e-05	337	-0.297076	NA
IGA1	FAM184A	FAM184A	607	1	1	42	-7.17e-05	1847	2.37018	NA
IGA1	FAM26F	IDO1	246	3	2	41	0.0122905	2	-0.890585	Y
IGA1	FAM72A	FAM72A	616	32	32	15	2.077e-05	632	0.176318	NA
IGA1	FBXL13	FBXL13	629	4	4	38	3.041e-05	527	0.031474	NA
IGA1	FBXO32	FBXO32	630	7	7	34	0.0001335	205	-0.544371	Y
IGA1	FBXO9	EPB41	126	1	1	42	-1.50369e-05	1368	1.52408	NA
IGA1	FGFR2	FGFR2	649	3	3	40	2.887e-05	544	0.0650355	NA
IGA1	FHDC1	FHDC1	650	31	31	16	0.002011	24	-0.895884	Y
IGA1	FKBP8	RXRA	655	1	1	42	0.000298165	110	-0.698048	NA
IGA1	FKBP9	FKBP9	656	6	6	35	-8.134e-06	1202	1.21849	NA
IGA1	FRMD3	BATF2	106	18	7.33333	33	0.0125792	1	-0.906482	Y
IGA1	FRRS1	FRRS1	681	8	8	32	-6.867e-06	1170	1.15667	NA
IGA1	GALNT14	GALNT14	695	35	35	14	0.0001121	236	-0.524941	Y
IGA1	GALNT2	GALNT2	696	5	5	37	-3.565e-05	1665	2.03987	NA
IGA1	GBP3	IDO1	246	1	2	41	0.0122905	2	-0.890585	Y
IGA1	GBP4	BATF2	106	2	7.33333	33	0.0125792	1	-0.906482	Y
IGA1	GBP5	BATF2	106	7	7.33333	33	0.0125792	1	-0.906482	Y
IGA1	GCNT2	GCNT2	706	7	7	34	0.000363	91	-0.74574	NA
IGA1	GNAL	GNAL	723	2	2	41	0.0001099	243	-0.464883	NA
IGA1	GPR34	GPR34	739	1	1	42	0.0001643	174	-0.584998	Y
IGA1	GPR82	GPR82	740	50	50	6	-3.296e-05	1643	1.94625	NA
IGA1	HIST1H2BG	HIST1H2BG	799	1	1	42	2.155e-05	619	0.201048	NA
IGA1	HLA-DQB1	HLA-DQB1	807	9	9	31	0.00040165	84	-0.763404	NA
IGA1	HLA-DRB1	HLA-DRB1	808	7	7	34	3.719e-05	470	-0.0762762	NA
IGA1	HLA-DRB4	HLA-DRB4	809	10	10	29	6.06e-05	355	-0.288244	NA
IGA1	HNRNPLL	HNRNPLL	815	2	2	41	0.002308	23	-0.85349	Y
IGA1	ICAM4	ICAM4	833	7	7	34	4.907e-05	406	-0.189326	NA
IGA1	IFI44	RSAD2	397	2	9.14286	30	0.00746658	7	-0.901183	Y
IGA1	IFI44L	RSAD2	397	2	9.14286	30	0.00746658	7	-0.901183	Y
IGA1	IFIT1	RSAD2	397	9	9.14286	30	0.00746658	7	-0.901183	Y
IGA1	IFIT5	IDO1	246	1	2	41	0.0122905	2	-0.890585	Y
IGA1	IGH	IGH	845	1	1	42	4.796e-05	410	-0.168129	NA
IGA1	IGKV1D-13	IGKV1-17	850	3	3	40	6.598e-05	340	-0.295309	NA
IGA1	IGKV1OR1-1	IGKV1OR1-1	853	2	2	41	9.115e-05	276	-0.406592	NA
IGA1	IL15	IL15	866	18	18	22	0.001176	36	-0.864089	Y
IGA1	INSC	INSC	876	36	36	13	0.0004927	69	-0.821695	NA
IGA1	IRF5	IRF5	884	3	3	40	6.052e-05	356	-0.267047	NA
IGA1	ITGB1BP1	ITGB1BP1	890	1	1	42	1.173e-05	773	0.473073	NA
IGA1	ITGB2	ITGB2	891	4	4	38	2.046e-05	635	0.222245	NA
IGA1	KANSL1-AS1	KANSL1-AS1	910	3	3	40	-9.875e-05	1892	2.44614	NA
IGA1	KATNBL1	KATNBL1	912	2	2	41	0.0002587	126	-0.671552	NA
IGA1	KDM5D	KDM5D	920	1	1	42	0.0005417	59	-0.788134	NA
IGA1	KIAA1324L	KIAA1324L	929	1	1	42	-1.569e-05	1382	1.54881	NA
IGA1	KIAA1715	KIAA1715	931	1	1	42	8.823e-05	281	-0.395994	NA
IGA1	KIF11	KIF11	933	1	1	42	3.175e-05	513	0.01381	NA
IGA1	KLHDC8B	KLHDC8B	947	1	1	42	-1.446e-05	1352	1.49582	NA
IGA1	KYNU	KYNU	958	16	16	24	0.0004652	72	-0.796966	NA
IGA1	LACC1	LACC1	959	1	1	42	3.721e-05	469	-0.0639114	NA
IGA1	LCN10	LCN10	964	1	1	42	0.0001242	218	-0.507277	NA
IGA1	LGALSL	LGALSL	973	1	1	42	0.0004631	74	-0.761638	NA
IGA1	LHFPL2	SLAMF8	632	1	3.66667	39	0.0103175	3	-0.892351	Y
IGA1	LILRA4	LILRA4	976	1	1	42	5.395e-05	382	-0.217588	NA
IGA1	LINC00957	LINC00957	993	6	6	35	-1.432e-05	1349	1.47815	NA
IGA1	LINS1	LINS1	1006	2	2	41	-9.634e-05	1886	2.43731	NA
IGA1	LOC100130357	LOC100130357	1014	2	2	41	-1.86e-05	1445	1.65832	NA
IGA1	LOC100132057	LOC100132057	1015	2	2	41	-2.83e-05	1591	1.91622	NA
IGA1	LOC100996455	LOC100996455	1027	7	7	34	6.753e-05	335	-0.31474	Y
IGA1	LOC101928988	LOC101928988	1044	2	2	41	0.0001249	217	-0.51081	Y
IGA1	LOC101929072	LOC101929072	1045	24	24	18	0.0002035	150	-0.669785	NA
IGA1	LOC102723335	LOC102723335	1049	2	2	41	-1.524e-06	1041	0.944701	NA
IGA1	LOC102724638	LOC102724638	1055	1	1	42	-7.659e-05	1860	2.39315	NA
IGA1	LOC102724714	LOC102724714	1056	1	1	42	1.447e-05	716	0.372388	NA
IGA1	LOC102724965	LOC102724965	1057	4	4	38	0.0001868	163	-0.611494	NA
IGA1	LOC105373098	DOCK4	511	82	42.5	10	0.00572113	11	-0.929445	NA
IGA1	LOC399716	LOC399716	1099	1	1	42	6.465e-05	344	-0.284711	NA
IGA1	LOC400499	LOC400499	1100	1	1	42	0.000532	62	-0.782835	Y
IGA1	LOC645513	LOC645513	1104	7	7	34	2.79e-05	557	0.0774003	NA
IGA1	LRRC6	LRRC6	1115	14	14	25	0.0003862	85	-0.772236	NA
IGA1	LRRN3	LRRN3	1120	14	14	25	0.0004302	79	-0.782835	NA
IGA1	LUNAR1	LUNAR1	1129	1	1	42	0.000888	45	-0.812863	NA
IGA1	LY6E	LY6E	1130	1	1	42	0.0001203	224	-0.496678	Y
IGA1	MAFF	RAB20	1138	1	1	42	7.6955e-05	305	-0.3536	Y
IGA1	MAP7	MAP7	1146	17	17	23	0.0001639	176	-0.615027	NA
IGA1	MARC1	MARC1	1152	3	3	40	5.283e-05	391	-0.205223	NA
IGA1	MARCO	MARCO	1156	8	8	32	4.901e-05	407	-0.191092	Y
IGA1	MCTP1	MCTP1	1168	7	7	34	0.0005085	66	-0.7899	NA
IGA1	MIR646HG	MIR646HG	1200	1	1	42	4.241e-05	436	-0.122202	NA
IGA1	MMP9	MMP9	1210	1	1	42	4.796e-05	410	-0.168129	NA
IGA1	MS4A14	MS4A14	1227	5	5	37	5.29e-05	390	-0.212289	NA
IGA1	MS4A4A	MS4A4A	1229	2	2	41	1.343e-05	736	0.40595	NA
IGA1	MSRB2	CEACAM1	325	13	9	31	0.0085036	5	-0.902949	Y
IGA1	MTHFSD	MTHFSD	1234	17	17	23	-2.963e-05	1609	1.91622	NA
IGA1	MUC20	MUC20	1238	1	1	42	-0.0005466	1950	2.55212	NA
IGA1	MXRA7	MXRA7	1242	11	11	28	0.0002144	145	-0.660953	NA
IGA1	MYL12A	MYL12A	1244	1	1	42	-3.419e-05	1652	2.02573	NA
IGA1	MYLK	LTBP1	1125	1	1	42	1.6356e-05	688	0.322929	NA
IGA1	MYO5C	MYO5C	1246	19	19	21	-8.384e-06	1212	1.21143	NA
IGA1	MYOM2	MYOM2	1249	9	9	31	0.000535	60	-0.805798	NA
IGA1	NASP	NASP	1262	2	2	41	-3.673e-05	1677	2.06813	NA
IGA1	NCAPH2	SCO2	618	19	10	29	0.00747683	6	-0.904716	Y
IGA1	NEK3	NEK3	1273	1	1	42	1.206e-05	768	0.464241	NA
IGA1	NEXN	NEXN	1277	12	12	27	0.00593	10	-0.901183	Y
IGA1	NKTR	NKTR	1285	1	1	42	-3.73e-05	1682	2.07873	NA
IGA1	NKX3-1	NKX3-1	1286	6	6	35	-1.6165e-05	1393	1.55587	NA
IGA1	NLRP2	NLRP2	1287	1	1	42	3.739e-05	467	-0.0674442	NA
IGA1	NME7	NME7	1289	13	13	26	8.204e-05	292	-0.404826	NA
IGA1	NOV	NOV	1293	1	1	42	0.0001943	160	-0.609728	Y
IGA1	NPAT	NPAT	1294	2	2	41	0.0007053	49	-0.807564	NA
IGA1	NRN1	NRN1	1306	47	47	7	0.009988	4	-0.947109	Y
IGA1	NSUN7	NSUN7	1307	47	47	7	3.384e-05	491	-0.0868746	NA
IGA1	NUP50-AS1	NUP50-AS1	1316	1	1	42	0.0013325	33	-0.83406	Y
IGA1	NUTM2A-AS1	NUTM2A-AS1	1317	1	1	42	-7.465e-05	1856	2.38608	NA
IGA1	OAS2	RSAD2	397	2	9.14286	30	0.00746658	7	-0.901183	Y
IGA1	ODF3B	SCO2	618	1	10	29	0.00747683	6	-0.904716	Y
IGA1	OLFM4	OLFM4	1320	7	7	34	-3.713e-05	1680	2.06106	NA
IGA1	P2RX7	P2RX7	1334	16	16	24	0.0001427	197	-0.576166	Y
IGA1	PADI4	MMP9	1210	1	1	42	4.796e-05	410	-0.168129	NA
IGA1	PAM	PAM	1341	1	1	42	3.913e-05	456	-0.0868746	NA
IGA1	PERP	PERP	1370	3	3	40	0.0002819	115	-0.692748	NA
IGA1	PI3	SLPI	1382	3	3	40	9.83e-06	806	0.527831	NA
IGA1	PLD1	PLD1	1398	1	1	42	-2.317e-05	1520	1.79257	NA
IGA1	PPARGC1A	PPARGC1A	1420	1	1	42	-1.088e-05	1270	1.35097	NA
IGA1	PROS1	PROS1	1446	1	1	42	-1.126e-05	1278	1.3651	NA
IGA1	PRRG4	ETV7	107	4	5.5	36	0.003679	18	-0.871154	Y
IGA1	PRUNE2	PRUNE2	1453	1	1	42	2.881e-05	546	0.0721011	NA
IGA1	PSPH	PSPH	1459	2	2	41	-4.204e-05	1727	2.15645	NA
IGA1	PTCH1	PTCH1	1461	1	1	42	0.0002679	121	-0.678617	Y
IGA1	PTPRN2	PTPRN2	1470	1	1	42	-8.261e-06	1208	1.24146	NA
IGA1	RAB36	RAB36	1482	6	6	35	4.24e-05	437	-0.132801	NA
IGA1	RGL1	RGL1	1499	1	1	42	-9.14e-05	1884	2.43554	NA
IGA1	RNF144B	RNF144B	1519	6	6	35	5.478e-05	379	-0.235252	Y
IGA1	RNF213	RNF213	1522	59	59	5	0.007331	8	-0.943577	Y
IGA1	RPH3A	RPH3A	1530	1	1	42	0.0001427	197	-0.544371	Y
IGA1	RTP4	RSAD2	397	9	9.14286	30	0.00746658	7	-0.901183	Y
IGA1	RUNX2	RUNX2	1550	1	1	42	1.169e-05	775	0.476606	NA
IGA1	SAMD4A	IDO1	246	1	2	41	0.0122905	2	-0.890585	Y
IGA1	SAMD9L	BATF2	106	2	7.33333	33	0.0125792	1	-0.906482	Y
IGA1	SCARB2	SCARB2	1560	46	46	8	0.002344	22	-0.913548	Y
IGA1	SEC14L1	SEC14L1	1567	26	26	17	0.0003813	86	-0.784601	NA
IGA1	SEPT10	SEPT10	1574	2	2	41	5.299e-05	388	-0.208756	NA
IGA1	SESTD1	SESTD1	1584	6	6	35	0.0003093	107	-0.715711	Y
IGA1	SIGLEC8	SIGLEC8	1600	1	1	42	-5.35e-06	1129	1.10191	NA
IGA1	SIRPD	SIRPD	1603	79	79	2	0.001778	26	-0.917081	Y
IGA1	SLAMF7	SLAMF7	1606	1	1	42	0.0002066	148	-0.630924	Y
IGA1	SLAMF8	SLAMF8	632	9	3.66667	39	0.0103175	3	-0.892351	Y
IGA1	SMAD5	SMAD5	1644	1	1	42	0.0001999	154	-0.620326	NA
IGA1	SORT1	SLAMF8	632	1	3.66667	39	0.0103175	3	-0.892351	Y
IGA1	SPATS2L	RSAD2	397	27	9.14286	30	0.00746658	7	-0.901183	Y
IGA1	SPP1	SPP1	1677	1	1	42	-1.185e-06	1030	0.927037	NA
IGA1	SSPN	SSPN	1695	4	4	38	5.231e-05	394	-0.203457	Y
IGA1	STAT1	BATF2	106	12	7.33333	33	0.0125792	1	-0.906482	Y
IGA1	STRBP	STRBP	1708	1	1	42	-1.013e-05	1255	1.32448	NA
IGA1	STXBP5	STXBP5	1711	46	46	8	0.0004588	75	-0.819929	NA
IGA1	SULT1B1	SULT1B1	1713	1	1	42	0.0001477	191	-0.554969	NA
IGA1	SYNCRIP	SYNCRIP	1720	1	1	42	2.702e-05	564	0.103896	NA
IGA1	SYNE1	SYNE1	1721	5	5	37	-2.272e-05	1511	1.76784	NA
IGA1	TDRP	TDRP	1745	3	3	40	-1.308e-05	1319	1.43399	NA
IGA1	TFEC	IDO1	246	5	2	41	0.0122905	2	-0.890585	Y
IGA1	TGFA	TGFA	1750	12	12	27	1.463e-05	713	0.340593	NA
IGA1	TGM3	TGM3	1751	14	14	25	0.0001399	200	-0.569101	NA
IGA1	TICAM2	TICAM2	1759	4	4	38	3.814e-05	461	-0.0851082	NA
IGA1	TLR7	TLR7	1769	16	16	24	0.001931	25	-0.879986	Y
IGA1	TMEM107	TMEM107	1771	1	1	42	-9.217e-05	1885	2.43731	NA
IGA1	TMEM150C	TMEM150C	1773	2	2	41	0.0005714	57	-0.793433	NA
IGA1	TMPRSS3	TMPRSS3	1789	3	3	40	-6.005e-06	1144	1.12487	NA
IGA1	TNFRSF9	TNFRSF9	1795	1	1	42	0.0007043	50	-0.804031	NA
IGA1	TOR1AIP1	TOR1AIP1	1803	1	1	42	2.017e-05	642	0.241675	NA
IGA1	TRAV25	TRAV25	1825	3	3	40	0.0001599	181	-0.576166	NA
IGA1	TRAV8-6	TRAV8-6	1827	38	38	11	-9.69e-05	1888	2.38785	NA
IGA1	TRIM13	TRIM13	1836	1	1	42	-5.866e-06	1137	1.11604	NA
IGA1	TRPM6	TRPM6	1846	1	1	42	0.0001367	203	-0.533773	NA
IGA1	TSPAN3	TSPAN3	1853	6	6	35	0.0002632	124	-0.685683	NA
IGA1	UBE2Q1	UBE2Q1	1879	3	3	40	6.384e-05	347	-0.282945	NA
IGA1	UBR2	UBR2	1885	1	1	42	3.726e-05	468	-0.0656778	NA
IGA1	ULK4	ULK4	1890	5	5	37	0.0003591	93	-0.736908	NA
IGA1	USP6NL	USP6NL	1896	7	7	34	2.673e-05	570	0.100363	NA
IGA1	USP9Y	USP9Y	1897	13	13	26	0.000271	119	-0.710412	NA
IGA1	VAMP5	LOC101930164	57	2	2	41	0.00437317	15	-0.867622	Y
IGA1	VPS50	VPS50	1910	6	6	35	2.492e-06	945	0.764528	NA
IGA1	VSIG10	VSIG10	1912	24	24	18	0.001033	40	-0.864089	NA
IGA1	WARS	BATF2	106	3	7.33333	33	0.0125792	1	-0.906482	Y
IGA1	XAF1	RSAD2	397	13	9.14286	30	0.00746658	7	-0.901183	Y
IGA1	XIST	XIST	1924	6	6	35	0.001712	28	-0.855257	NA
IGA1	YEATS2	YEATS2	1931	3	3	40	7.264e-05	314	-0.341236	NA
IGA1	YWHAZ	YWHAZ	1934	4	4	38	-9.953e-05	1894	2.44614	NA
IGA1	ZBP1	ISG15	783	6	6	35	0.00427586	16	-0.876454	Y
IGA1	ZBTB25	ZBTB25	1941	1	1	42	-3.604e-06	1091	1.03479	NA
IGA1	ZCCHC2	DOCK4	511	3	42.5	10	0.00572113	11	-0.929445	Y
IGA1	ZDHHC21	ZDHHC21	1946	1	1	42	1.269e-07	993	0.86168	NA
IGA1	ZNF254	ZNF254	1966	11	11	28	1.027e-05	801	0.497802	NA
IGA2	AATBC	AATBC	5	22	22	19	0.0008008	68	-0.952616	NA
IGA2	ABCC13	ABCC13	8	1	1	40	1.018e-05	817	0.246415	NA
IGA2	ABCC5	ABCC5	10	1	1	40	0.000470233	107	-0.859185	Y
IGA2	ABCG1	ABCG1	13	3	3	37	-5.583e-05	1650	1.53888	NA
IGA2	ABLIM3	ABLIM3	17	2	2	38	-8.028e-05	1768	1.72418	NA
IGA2	ACAT1	ACAT1	18	1	1	40	-0.0001354	1875	1.89391	NA
IGA2	ACTA2	CCRL2	29	3	3	37	0.002885	22	-0.996217	Y
IGA2	ADAM23	ADAM23	32	6	6	34	0.0001604	232	-0.67388	NA
IGA2	ADAMTS17	ADAMTS17	33	5	5	35	0.000279	159	-0.785997	NA
IGA2	ADAMTS5	ADAMTS5	34	37	37	11	3.826e-05	553	-0.20984	NA
IGA2	ADTRP	ADTRP	45	1	1	40	4.279e-05	521	-0.214511	NA
IGA2	AGTPBP1	AGTPBP1	52	4	4	36	2.048e-05	695	0.0502098	NA
IGA2	AHSA2	AHSA2	54	1	1	40	0.001155	51	-0.946387	NA
IGA2	AK5	AK5	59	12	12	28	0.0004867	103	-0.8841	Y
IGA2	ALDH1A1	ALDH1A1	65	22	22	19	0.0007298	72	-0.946387	NA
IGA2	AMIGO1	APBA2	78	1	1	40	0.0001735	219	-0.684781	Y
IGA2	ANG	ANG	81	1	1	40	8.058e-06	854	0.304031	NA
IGA2	ANKRD20A1	ANKRD20A1	91	1	1	40	0.0001642	228	-0.670766	NA
IGA2	ANKRD55	ANKRD55	96	2	2	38	0.0002048	193	-0.728382	NA
IGA2	ARG1	ARG1	108	3	3	37	0.0002788	160	-0.781326	NA
IGA2	ARRDC4	ARRDC4	122	2	2	38	0.0001911	203	-0.71281	NA
IGA2	ASPRV1	HIST1H4H	131	1	1	40	0.0022891	27	-0.98376	Y
IGA2	AVIL	AVIL	148	98	98	1	0.004309	11	-1.0694	NA
IGA2	B3GAT1	B3GAT1	150	2	2	38	4.874e-05	486	-0.272127	NA
IGA2	BATF3	BATF3	163	5	5	35	0.0001512	243	-0.655194	Y
IGA2	BCL2L11	BCL2L11	170	1	1	40	2.3e-06	949	0.451963	NA
IGA2	BCORP1	BCORP1	173	1	1	40	0.0002347	178	-0.748625	NA
IGA2	BLOC1S5-TXNDC5	BLOC1S5-TXNDC5	185	55	55	8	0.000682	75	-0.958845	NA
IGA2	BMP8B	BMP8B	188	2	2	38	-2.152e-06	1021	0.560966	NA
IGA2	BMPR1A	BMPR1A	189	19	19	21	-1.557e-05	1259	0.905103	NA
IGA2	BMS1P20	BMS1P20	190	27	27	16	0.0004143	116	-0.882543	NA
IGA2	BMS1P6	BMS1P6	191	2	2	38	1.444e-06	961	0.467535	NA
IGA2	C15orf57	C15orf57	210	2	2	38	5.155e-05	471	-0.295485	NA
IGA2	C17orf97	C17orf97	213	7	7	33	-8.255e-05	1775	1.7273	NA
IGA2	CA2	CA2	234	2	2	38	-2.405e-05	1365	1.09664	NA
IGA2	CACHD1	CACHD1	238	3	3	37	0.001277	48	-0.95573	Y
IGA2	CALHM6-AS1	IDO1	246	6	6	34	0.00789139	2	-1.03203	NA
IGA2	CAPRIN2	CAPRIN2	253	25	25	17	0.0001121	294	-0.603807	NA
IGA2	CASP8	CASP8	257	7	7	33	0.0008148	65	-0.935487	NA
IGA2	CCDC163P	CCDC163P	272	2	2	38	3.774e-05	558	-0.16001	NA
IGA2	CCDC91	CCDC91	282	23	23	18	0.0006015	85	-0.927701	NA
IGA2	CCNG2	CCNG2	286	9	9	31	-1.225e-05	1204	0.83503	NA
IGA2	CD79B	CD79B	310	1	1	40	-8.35e-05	1778	1.74287	NA
IGA2	CD9	CD9	312	1	1	40	0.0001141	285	-0.582006	NA
IGA2	CEACAM1	CEACAM1	325	4	8	32	0.00759052	3	-1.03359	Y
IGA2	CEP128	CEP128	341	4	4	36	0.0001762	216	-0.695681	NA
IGA2	CEP55	CEP55	343	30	30	15	0.0004987	101	-0.907458	NA
IGA2	CEP89	CEP89	348	1	1	40	3.132e-05	595	-0.0992798	NA
IGA2	CFDP1	CFDP1	354	7	7	33	0.0001684	223	-0.689452	NA
IGA2	CHN1	CHN1	364	3	3	37	0.0001125	290	-0.578892	NA
IGA2	CLCC1	CLCC1	372	4	4	36	-8.418e-05	1781	1.74131	NA
IGA2	CLEC12A	CLEC12A	375	5	5	35	8.663e-05	347	-0.493247	NA
IGA2	CLEC1B	CLEC1B	378	1	1	40	0.0001332	265	-0.61315	NA
IGA2	CLN6	CLN6	390	4	4	36	1.349e-05	765	0.159213	NA
IGA2	CLTA	CLTA	392	4	4	36	0.0001581	236	-0.664537	NA
IGA2	CMAHP	CMAHP	395	1	1	40	0.0001186	279	-0.59135	NA
IGA2	CNPY3	CNPY3	400	4	4	36	5.763e-05	446	-0.337529	NA
IGA2	CNST	CNST	401	11	11	29	4.372e-05	514	-0.242541	NA
IGA2	COG1	COG1	407	1	1	40	2.147e-05	685	0.0408667	NA
IGA2	COL4A4	COL4A4	410	1	1	40	-0.0001151	1849	1.85343	NA
IGA2	COLGALT2	COLGALT2	411	1	1	40	5.055e-05	475	-0.286142	Y
IGA2	CPEB2	CPEB2	422	6	6	34	3.898e-05	546	-0.184925	NA
IGA2	CR1	CR1	428	3	3	37	0.000129	269	-0.611593	NA
IGA2	CSGALNACT1	CSGALNACT1	435	1	1	40	4.93e-05	482	-0.275241	NA
IGA2	CTIF	CTIF	439	3	3	37	-2.277e-05	1349	1.07016	NA
IGA2	CTSL	CTSL	443	22	22	19	9.536e-05	330	-0.544634	Y
IGA2	CUL3	CUL3	446	1	1	40	-0.0003275	1934	1.98579	NA
IGA2	CUL4A	CUL4A	447	2	2	38	0.0002661	163	-0.775097	NA
IGA2	CYB5B	CYB5B	452	2	2	38	2.235e-05	677	0.0252948	NA
IGA2	CYP1B1	CYP1B1	454	1	1	40	0.0001373	260	-0.620936	NA
IGA2	DACT1	DACT1	462	2	2	38	-2.646e-05	1401	1.1527	NA
IGA2	DAGLB	DAGLB	463	3	3	37	0.0002313	181	-0.748625	NA
IGA2	DDX17	DDX17	475	3	3	37	1.046e-05	810	0.230843	NA
IGA2	DGKG	DGKG	487	4	4	36	0.002133	28	-0.988431	Y
IGA2	DHRS13	DHRS13	490	9	9	31	-3.427e-06	1041	0.581209	NA
IGA2	DHRS9	CEACAM1	325	17	8	32	0.00759052	3	-1.03359	Y
IGA2	DIRC2	DIRC2	495	73	73	3	0.0005903	86	-0.949502	NA
IGA2	DISP1	DISP1	496	1	1	40	3.913e-05	543	-0.180253	NA
IGA2	DNAJC15	DNAJC15	506	1	1	40	-3.206e-05	1462	1.2508	NA
IGA2	DNASE1	DNASE1	508	4	4	36	0.000172	220	-0.689452	NA
IGA2	DNASE2	DNASE2	509	2	2	38	-9.445e-06	1153	0.766514	NA
IGA2	DOK4	DOK4	515	15	15	25	7.757e-05	372	-0.469889	NA
IGA2	DTYMK	DTYMK	526	1	1	40	-4.531e-05	1568	1.41586	NA
IGA2	EHBP1	EHBP1	538	35	35	12	0.0004414	110	-0.898115	NA
IGA2	ELOVL4	ELOVL4	546	4	4	36	1.494e-05	748	0.13274	NA
IGA2	ELP5	ELP5	549	1	1	40	-0.0007753	1948	2.00759	NA
IGA2	EPAS1	EPAS1	561	11	11	29	-1.87e-05	1296	0.975176	NA
IGA2	EPB41L3	EPB41L3	562	13	13	27	0.0003478	132	-0.840499	Y
IGA2	EPPK1	EPPK1	569	1	1	40	1.759e-05	723	0.10004	Y
IGA2	ERAP2	ERAP2	573	3	3	37	0.001973	32	-0.980645	NA
IGA2	ERICH1	ERICH1	575	1	1	40	-1.861e-05	1292	0.986077	NA
IGA2	F2RL1	F2RL1	591	1	1	40	-0.0001033	1830	1.82384	NA
IGA2	FAM124B	FAM124B	597	2	2	38	0.0003387	134	-0.820255	NA
IGA2	FAM161A	FAM161A	604	23	23	18	7.76e-05	371	-0.482347	NA
IGA2	FAM174B	FAM174B	606	1	1	40	-0.0001813	1910	1.94842	NA
IGA2	FAM19A2	FAM19A2	609	1	1	40	-8.059e-05	1770	1.73041	NA
IGA2	FAM72A	FAM72A	616	58	58	6	0.001669	38	-1.01957	NA
IGA2	FAS	IDO1	246	4	6	34	0.00789139	2	-1.03203	Y
IGA2	FBN2	FBN2	628	1	1	40	4.601e-05	495	-0.254998	NA
IGA2	FBXO32	FBXO32	630	19	19	21	0.000279	159	-0.807798	Y
IGA2	FGF13	FGF13	646	4	4	36	0.0007838	69	-0.924587	Y
IGA2	FGFR2	FGFR2	649	48	48	9	0.0001964	197	-0.767311	NA
IGA2	FHDC1	FHDC1	650	32	32	14	0.00208	29	-1.02113	Y
IGA2	FHIT	FHIT	651	5	5	35	7.062e-05	398	-0.413831	NA
IGA2	FKBP1B	FKBP1B	653	1	1	40	-2.649e-05	1402	1.15737	NA
IGA2	FKBP8	RXRA	655	1	1	40	2.2257e-05	678	0.0299664	NA
IGA2	FKBP9	FKBP9	656	1	1	40	3.011e-06	936	0.43172	NA
IGA2	FNIP1	FNIP1	668	1	1	40	-2.304e-05	1353	1.08106	NA
IGA2	FRRS1	FRRS1	681	1	1	40	0.0001064	306	-0.549306	NA
IGA2	FSD1L	FSD1L	682	1	1	40	1.329e-05	769	0.17167	NA
IGA2	GALNT14	GALNT14	695	27	27	16	0.0002084	191	-0.765754	Y
IGA2	GALNT2	GALNT2	696	8	8	32	5.517e-05	457	-0.326628	NA
IGA2	GBP5	BATF2	106	1	6	34	0.00625106	6	-1.0258	Y
IGA2	GCNT2	GCNT2	706	14	14	26	0.0007455	71	-0.937044	NA
[truncated: 1,226 more rows]

## Sheet: D390
Adapt	Gene	Cluster_representative	ClusterID	count	count_total	LASSO_rank	Sum_Avg_IncMSE	RF_rank	Avg_Rank	in_300_DEG
ADCC3D	AATBC	AATBC	5	3	3	30	4.815e-05	428	-0.112286	NA
ADCC3D	ABCD2	ABCD2	11	1	1	34	0.0001074	266	-0.41865	NA
ADCC3D	ABCG1	ABCG1	13	5	5	28	0.0001619	187	-0.583466	NA
ADCC3D	ACTA2	CCRL2	29	4	4	29	0.001123	40	-0.866561	Y
ADCC3D	ADAMTS17	ADAMTS17	33	7	7	26	0.0002711	124	-0.709501	NA
ADCC3D	ADAMTS5	ADAMTS5	34	1	1	34	4.273e-05	460	-0.0424814	NA
ADCC3D	AFAP1L2	AFAP1L2	46	4	4	29	0.0001055	272	-0.416711	NA
ADCC3D	AFF1	GNB4	47	2	2	32	0.0016155	26	-0.88789	Y
ADCC3D	AHSP	CA1	55	9	9	23	0.00012175	236	-0.498149	NA
ADCC3D	AKR1C3	AKR1C3	63	2	2	32	0.000155037	196	-0.558258	NA
ADCC3D	ANK1	ANK1	83	1	1	34	0.0002347	137	-0.668782	NA
ADCC3D	ANKRD10	ANKRD10	88	1	1	34	4.978e-05	420	-0.120042	NA
ADCC3D	ANKRD13A	ANKRD13A	89	22	22	13	0.0005365	69	-0.841354	Y
ADCC3D	APOL6	ETV7	107	1	1	34	0.00124273	34	-0.8685	Y
ADCC3D	ARHGAP6	ARHGAP6	113	1	1	34	5.819e-05	387	-0.184029	NA
ADCC3D	ASPH	ASPH	130	13	13	18	0.0008975	44	-0.880134	NA
ADCC3D	ASPRV1	HIST1H4H	131	2	2	32	0.0012983	32	-0.876256	Y
ADCC3D	ATP11A-AS1	ATP11A-AS1	138	1	1	34	-6.02667e-06	1074	1.14807	NA
ADCC3D	ATP13A3	ATP13A3	139	2	2	32	-6.671e-05	1819	2.58876	NA
ADCC3D	B3GNT7	B3GNT7	152	2	2	32	6.77e-07	897	0.800989	NA
ADCC3D	B3GNTL1	B3GNTL1	153	12	12	19	0.001201	37	-0.891768	NA
ADCC3D	BACH1	BACH1	157	4	4	29	0.0001873	163	-0.628063	NA
ADCC3D	BATF2	BATF2	106	1	11.75	20	0.0150432	4	-0.953817	Y
ADCC3D	BEND2	BEND2	177	1	1	34	-2.505e-05	1482	1.93919	NA
ADCC3D	BLOC1S5-TXNDC5	BLOC1S5-TXNDC5	185	10	10	22	9.12e-05	295	-0.385686	NA
ADCC3D	BLVRB	BLVRB	187	1	1	34	4.49167e-05	448	-0.0657495	NA
ADCC3D	BTNL3	BTNL3	200	1	1	34	0.0001764	173	-0.598978	NA
ADCC3D	C12orf75	C12orf75	204	6	6	27	0.0005137	72	-0.808391	NA
ADCC3D	C15orf39	C15orf39	207	5	5	28	0.0005624	63	-0.823903	Y
ADCC3D	C15orf54	C15orf54	209	3	3	30	0.0001017	277	-0.405077	NA
ADCC3D	C18orf25	C18orf25	214	85	85	2	0.02139	3	-0.990658	Y
ADCC3D	CACNA1E	CACNA1E	241	96	96	1	0.04572	1	-0.996475	Y
ADCC3D	CAPRIN2	CAPRIN2	253	2	2	32	4.901e-06	802	0.616783	NA
ADCC3D	CAPZA1	CAPZA1	254	4	4	29	-7.423e-06	1111	1.21012	NA
ADCC3D	CCDC153	CCDC153	271	1	1	34	-4.795e-06	1047	1.09572	NA
ADCC3D	CCDC163P	CCDC163P	272	1	1	34	3.158e-05	518	0.0699813	NA
ADCC3D	CCDC191	CCDC191	275	18	18	16	7.57e-05	336	-0.317821	NA
ADCC3D	CCDC7	CCDC7	279	1	1	34	2.576e-06	853	0.71955	NA
ADCC3D	CCDC91	CCDC91	282	2	2	32	0.0002281	140	-0.666843	NA
ADCC3D	CD1A	CD1A	296	1	1	34	-9.079e-05	1873	2.69734	NA
ADCC3D	CD40	CD40	303	2	2	32	0.0003868	89	-0.765733	Y
ADCC3D	CD47	CD47	305	1	1	34	0.0001797	167	-0.610612	NA
ADCC3D	CD9	CD9	312	1	1	34	0.0001313	216	-0.5156	NA
ADCC3D	CDC34	TESC	316	4	4	29	0.00076748	52	-0.843293	NA
ADCC3D	CDKN2B	CDKN2B	324	12	12	19	0.0003244	103	-0.763794	NA
ADCC3D	CEACAM1	CEACAM1	325	77	39	4	0.0107305	6	-0.980963	Y
ADCC3D	CEP63	CEP63	345	2	2	32	-2.706e-05	1511	1.99154	NA
ADCC3D	CFAP58	CFAP58	351	13	13	18	0.004127	15	-0.936366	Y
ADCC3D	CFAP97	CFAP97	352	1	1	34	9.9e-07	891	0.793233	NA
ADCC3D	CHST15	CHST15	367	1	1	34	0.0001039	274	-0.403138	NA
ADCC3D	CHST7	CHST7	368	1	1	34	0.0001796	168	-0.608673	NA
ADCC3D	CKS2	CKS2	370	2	2	32	-4.921e-05	1750	2.45497	NA
ADCC3D	CLCC1	CLCC1	372	32	32	8	4.966e-05	421	-0.168517	NA
ADCC3D	CLEC1B	CLEC1B	378	4	4	29	0.0003153	107	-0.736647	NA
ADCC3D	CLTCL1	CLTCL1	393	1	1	34	-2.397e-05	1467	1.9101	NA
ADCC3D	CLUAP1	CLUAP1	394	1	1	34	5.386e-05	402	-0.154944	NA
ADCC3D	CNOT4	CNOT4	399	1	1	34	1.341e-06	885	0.781599	NA
ADCC3D	CNPY3	CNPY3	400	7	7	26	0.0002699	125	-0.707562	NA
ADCC3D	CPM	CPM	426	2	2	32	3.413e-05	502	0.0350791	NA
ADCC3D	CSGALNACT1	CSGALNACT1	435	1	1	34	5.005e-05	418	-0.12392	NA
ADCC3D	CYP1B1	CYP1B1	454	1	1	34	0.0001708	181	-0.583466	NA
ADCC3D	CYP27A1	CYP27A1	455	1	1	34	0.0001086	265	-0.420589	NA
ADCC3D	DAAM2	DAAM2	460	1	1	34	-1.67e-07	919	0.847525	NA
ADCC3D	DDIT4	DDIT4	472	3	3	30	3.887e-05	476	-0.0192132	NA
ADCC3D	DGKG	DGKG	487	5	5	28	0.000147	201	-0.556319	Y
ADCC3D	DUSP5	DUSP5	528	1	1	34	0.0007103	53	-0.831659	Y
ADCC3D	EFHD2	EFHD2	535	22	22	13	0.001502	28	-0.920854	NA
ADCC3D	EGF	EGF	536	3	3	30	0.0003539	95	-0.757977	NA
ADCC3D	EIF4G3	EIF4G3	542	2	2	32	0.005172	11	-0.916976	Y
ADCC3D	ELAVL1	ELAVL1	544	1	1	34	3.024e-05	525	0.0835544	NA
ADCC3D	ENPP2	ENPP2	557	3	3	30	-3.078e-05	1567	2.09625	Y
ADCC3D	EPPK1	EPPK1	569	1	1	34	0.0001361	212	-0.523356	Y
ADCC3D	ERAP2	ERAP2	573	3	3	30	0.000549	67	-0.812269	NA
ADCC3D	ESAM	ESAM	580	1	1	34	0.0003067	112	-0.717257	NA
ADCC3D	FAM122C	FAM122C	596	55	55	3	0.004277	13	-0.969329	Y
ADCC3D	FAM124B	FAM124B	597	1	1	34	-4.506e-05	1722	2.40455	NA
ADCC3D	FAM174B	FAM174B	606	1	1	34	-2.022e-05	1395	1.77049	NA
ADCC3D	FAM213A	FAM213A	611	2	2	32	3.192e-05	515	0.0602862	NA
ADCC3D	FAM50B	FAM50B	615	2	2	32	5.551e-05	391	-0.180151	NA
ADCC3D	FASLG	FASLG	624	2	2	32	2.453e-05	575	0.176627	NA
ADCC3D	FAXDC2	FAXDC2	625	1	1	34	-3.647e-05	1635	2.23586	NA
ADCC3D	FCRL1	FCRL1	638	1	1	34	1.901e-06	870	0.752513	NA
ADCC3D	FEZ2	FEZ2	644	1	1	34	-1.365e-05	1267	1.5223	NA
ADCC3D	FGD6	FGD6	645	1	1	34	-0.000131	1912	2.77296	NA
ADCC3D	FKBP9	FKBP9	656	2	2	32	-2.737e-05	1515	1.9993	NA
ADCC3D	FLT3	FLT3	661	2	2	32	-1.009e-05	1189	1.36718	NA
ADCC3D	FRMD3	BATF2	106	13	11.75	20	0.0150432	4	-0.953817	Y
ADCC3D	FSD1L	FSD1L	682	1	1	34	0.0002889	117	-0.707562	NA
ADCC3D	GBP5	BATF2	106	1	11.75	20	0.0150432	4	-0.953817	Y
ADCC3D	GDPD5	GDPD5	708	1	1	34	1.801e-05	635	0.296846	NA
ADCC3D	GGH	GGH	713	2	2	32	6.893e-05	349	-0.26159	NA
ADCC3D	GK	ANKRD22	72	1	2.66667	31	0.00261251	20	-0.901463	Y
ADCC3D	GK3P	ANKRD22	72	5	2.66667	31	0.00261251	20	-0.901463	Y
ADCC3D	GLOD5	GLOD5	718	1	1	34	-1.015e-05	1190	1.373	NA
ADCC3D	GPR34	GPR34	739	4	4	29	0.0002837	121	-0.709501	Y
ADCC3D	GPR84	GPR84	692	14	8	25	0.0147213	5	-0.942183	Y
ADCC3D	GRAMD1C	GRAMD1C	743	1	1	34	0.0001996	156	-0.631941	NA
ADCC3D	GTSF1	GTSF1	755	2	2	32	-2.514e-05	1484	1.93919	NA
ADCC3D	GUCY1A3	GUCY1A3	756	5	5	28	7.395e-07	895	0.789355	NA
ADCC3D	GYPB	GYPB	761	1	1	34	2.513e-05	567	0.164993	NA
ADCC3D	H3-7	H3-7	767	1	1	34	0.00012455	227	-0.494271	NA
ADCC3D	HBD	HBD	772	16	16	17	0.0003113	108	-0.757977	NA
ADCC3D	HBG2	HBG1	773	1	1	34	3.7235e-05	485	0.00599393	NA
ADCC3D	HEMGN	HEMGN	781	1	1.5	33	0.00040225	87	-0.767672	NA
ADCC3D	HEXIM2	HEXIM2	785	2	2	32	2.342e-06	860	0.729245	NA
ADCC3D	HEY1	HEY1	786	1	1	34	-2.796e-05	1527	2.02644	NA
ADCC3D	HIST1H2AE	HIST1H2AE	796	1	1	34	6.821e-05	354	-0.248017	NA
ADCC3D	HLA-DPA1	HLA-DPA1	805	4	4	29	0.0001788	169	-0.616429	Y
ADCC3D	HLA-DQA1	HLA-DQA1	806	36	36	6	4.3055e-05	458	-0.100652	NA
ADCC3D	HLA-DQB1	HLA-DQB1	807	35	35	7	0.0005975	62	-0.866561	NA
ADCC3D	HLA-DRB1	HLA-DRB1	808	2	2	32	1.8345e-05	629	0.281334	NA
ADCC3D	HPGD	HPGD	822	5	5	28	0.0002261	142	-0.670721	NA
ADCC3D	HSP90B1	HSP90B1	828	1	1	34	-0.0001427	1922	2.79235	NA
ADCC3D	ICAM4	ICAM4	833	1	1	34	2.353e-05	581	0.192139	NA
ADCC3D	IGF2BP2	IGF2BP2	840	2	2	32	8.956e-05	300	-0.356601	NA
ADCC3D	IGF2BP3	IGF2BP3	841	1	1	34	2.599e-05	562	0.155298	Y
ADCC3D	IGKV1-17	IGKV1-17	850	3	3	30	8.93657e-05	302	-0.356601	NA
ADCC3D	IGKV1-37	IGKV1-37	852	4	4	29	0.000118	245	-0.469064	NA
ADCC3D	IGLV4-60	IGLV4-60	862	1	1	34	1.5255e-05	665	0.355016	NA
ADCC3D	INSC	INSC	876	1	1	34	7.626e-05	335	-0.284858	NA
ADCC3D	ITSN1	ITSN1	898	1	1	34	0.000792	50	-0.837476	NA
ADCC3D	JUP	JUP	907	6	6	27	-2.987e-05	1554	2.06522	NA
ADCC3D	KCTD3	KCTD3	918	1	1	34	0.0002576	128	-0.686233	NA
ADCC3D	KIAA1324	KIAA1324	928	9	9	23	8.708e-06	735	0.469418	NA
ADCC3D	KIF11	KIF11	933	2	2	32	0.0001045	273	-0.408955	NA
ADCC3D	KIR2DS2	KIR2DL1	936	1	1	34	-6.43033e-06	1084	1.16746	Y
ADCC3D	KIR3DL2	KIR3DL2	937	2	2	32	7.569e-05	337	-0.284858	NA
ADCC3D	KIT	KIT	938	1	1	34	7.472e-06	758	0.535344	NA
ADCC3D	KLF1	KLF1	719	6	6	27	4.185e-05	464	-0.0482984	NA
ADCC3D	KLF2	KLF2	940	1	1	34	-4.499e-05	1721	2.40261	NA
ADCC3D	KLHDC8B	KLHDC8B	947	1	1	34	0.0002129	149	-0.645514	NA
ADCC3D	KLRF1	HOPX	763	2	4	29	0.000558268	64	-0.820025	Y
ADCC3D	KRT1	KRT1	956	2	2	32	1.524e-05	666	0.353077	NA
ADCC3D	LAMP3	IDO1	246	1	12	19	0.00623733	8	-0.948	Y
ADCC3D	LAX1	LAX1	963	30	30	9	0.001265	33	-0.918915	NA
ADCC3D	LEPR	LEPR	968	1	1	34	2.071e-05	609	0.246431	NA
ADCC3D	LINC00877	LINC00877	990	2	2	32	0.0004374	80	-0.783184	Y
ADCC3D	LINC00888	LINC00888	991	2	2	32	5.472e-05	399	-0.164639	NA
ADCC3D	LINC00969	LINC00969	995	4	4	29	0.0002842	120	-0.71144	NA
ADCC3D	LOC100130357	LOC100130357	1014	12	12	19	0.0001162	247	-0.484576	NA
ADCC3D	LOC105370818	LOC105370818	1067	1	1	34	-2.333e-05	1458	1.89265	NA
ADCC3D	LOC283713	LOC283713	1091	2	2	32	8.03e-05	322	-0.313943	NA
ADCC3D	LOC645513	LOC645513	1104	3	3	30	3.473e-07	909	0.820379	NA
ADCC3D	LPCAT2	GPR84	692	2	8	25	0.0147213	5	-0.942183	Y
ADCC3D	LRRC6	LRRC6	1115	4	4	29	0.0003354	101	-0.748282	NA
ADCC3D	LTBP2	LTBP2	1126	3	3	30	0.0002768	123	-0.703684	NA
ADCC3D	LY6E	LY6E	1130	2	2	32	0.006639	7	-0.924732	Y
ADCC3D	MAP7	MAP7	1146	2	2	32	-5.859e-05	1794	2.54028	NA
ADCC3D	MAP9	MAP9	1147	25	25	11	0.0004722	78	-0.827781	NA
ADCC3D	MAPK1	MAPK1	1148	1	1	34	-1.684e-05	1332	1.64834	NA
ADCC3D	MARC1	MARC1	1152	13	13	18	6.443e-05	365	-0.257712	NA
ADCC3D	MARVELD1	MARVELD1	1158	1	1	34	7.762e-05	330	-0.294553	NA
ADCC3D	MBTPS2	MBTPS2	1164	1	1	34	4.25e-05	462	-0.0386033	NA
ADCC3D	METTL21B	METTL21B	1178	6	6	27	0.0003331	102	-0.750221	NA
ADCC3D	METTL6	METTL6	1180	4	4	29	0.0001753	176	-0.602856	NA
ADCC3D	MGC40069	MGC40069	1187	28	28	10	0.0003207	105	-0.777367	NA
ADCC3D	MIAT	A2M-AS1	2	1	1	34	8.98667e-05	299	-0.354662	NA
ADCC3D	MIR646HG	MIR646HG	1200	2	2	32	0.0001094	262	-0.430284	NA
ADCC3D	MKL1	MKL1	1202	5	5	28	0.0002047	153	-0.649392	NA
ADCC3D	MMP8	MMP8	1209	3	3	30	-1.083e-05	1205	1.39433	NA
ADCC3D	MTUS1	MTUS1	1237	4	4	29	1.882e-05	622	0.261943	NA
ADCC3D	MUC20	MUC20	1238	4	4	29	7.738e-05	331	-0.302309	NA
ADCC3D	MYL4	PDZK1IP1	758	3	2	32	2.01988e-05	615	0.254187	NA
ADCC3D	MYOF	SLAMF8	632	1	1	34	0.00142022	30	-0.876256	Y
ADCC3D	NAV1	NAV1	1263	6	6	27	0.0006317	60	-0.831659	NA
ADCC3D	NCAPH2	SCO2	618	31	10	22	0.00318208	17	-0.924732	Y
ADCC3D	NDUFAF4	NDUFAF4	1269	3	3	30	0.0002429	134	-0.682355	NA
ADCC3D	NFE4	NFE4	1278	1	1	34	0.0001109	257	-0.436101	NA
ADCC3D	NKIRAS1	NKIRAS1	1284	1	1	34	7.78e-05	329	-0.296492	Y
ADCC3D	NKX3-1	NKX3-1	1286	2	2	32	0.0001517	198	-0.55438	NA
ADCC3D	NOV	NOV	1293	12	12	19	0.00353	16	-0.932488	Y
ADCC3D	NRG1	NRG1	1305	8	8	25	0.0002869	119	-0.721135	NA
ADCC3D	NRN1	NRN1	1306	10	10	22	0.0006962	55	-0.851049	Y
ADCC3D	NSUN7	NSUN7	1307	1	1	34	7.377e-06	761	0.541161	NA
ADCC3D	NT5C3B	NT5C3B	1308	3	3	30	-5.172e-06	1052	1.09766	NA
ADCC3D	NUP50-AS1	NUP50-AS1	1316	8	8	25	0.003162	18	-0.916976	Y
ADCC3D	ODF3B	SCO2	618	1	10	22	0.00318208	17	-0.924732	Y
ADCC3D	OR2A20P	OR2A20P	1322	1	1	34	0.0001563	195	-0.556319	NA
ADCC3D	OSBP2	OSBP2	1326	1	1	34	0.0001292	221	-0.505905	NA
ADCC3D	P2RY12	P2RY12	1336	2	2	32	2.794e-05	542	0.11264	NA
ADCC3D	P2RY14	IDO1	246	23	12	19	0.00623733	8	-0.948	Y
ADCC3D	PADI4	MMP9	1210	1	1	34	-4.12433e-05	1689	2.34056	NA
ADCC3D	PARP9	ANKRD22	72	2	2.66667	31	0.00261251	20	-0.901463	Y
ADCC3D	PASK	TMEM204	1274	1	1	34	0.00018776	162	-0.620307	Y
ADCC3D	PBX1	PBX1	1348	1	1	34	-1.706e-05	1339	1.66191	NA
ADCC3D	PDE4DIP	PDE4DIP	1354	2	2	32	4.001e-05	475	-0.0172742	NA
ADCC3D	PDK4	PDK4	1360	1	1	34	4.374e-05	455	-0.0521764	NA
ADCC3D	PDZK1IP1	PDZK1IP1	758	1	2	32	2.01988e-05	615	0.254187	NA
ADCC3D	PI3	SLPI	1382	33	22.5	12	0.0015515	27	-0.924732	NA
ADCC3D	PIK3R6	PIK3R6	1386	1	1	34	-2.992e-05	1555	2.08074	NA
ADCC3D	PLD1	PLD1	1398	1	1	34	-2.057e-05	1401	1.78213	NA
ADCC3D	PLGLB2	PLGLB2	1406	2	2	32	-5.441e-05	1774	2.5015	NA
ADCC3D	PLPP5	PLPP5	1407	1	1	34	-4.135e-05	1690	2.3425	NA
ADCC3D	PNPT1	PNPT1	1416	1	1	34	0.0003075	111	-0.719196	NA
ADCC3D	PRKDC	PRKDC	1441	1	1	34	1.438e-06	881	0.773842	NA
ADCC3D	PRR5L	PRR5L	1449	4	4	29	0.000362	93	-0.763794	Y
ADCC3D	PRRT3	PRRT3	1450	1	1	34	1.51e-06	879	0.769964	NA
ADCC3D	PRSS23	PRSS23	1451	3	3	30	9.6887e-05	285	-0.389564	Y
ADCC3D	PSMB2	PSMB2	1455	1	1	34	0.00018	166	-0.612551	NA
ADCC3D	PTGDS	PTGDS	1463	5	5	28	0.0002558	130	-0.693989	NA
ADCC3D	PTPRN2	PTPRN2	1470	1	1	34	1.499e-06	880	0.771903	NA
ADCC3D	RAB36	RAB36	1482	6	6	27	5.781e-06	787	0.578002	NA
ADCC3D	RHBDF2	BATF2	106	41	11.75	20	0.0150432	4	-0.953817	Y
ADCC3D	RIOK3	HEMGN	781	2	1.5	33	0.00040225	87	-0.767672	NA
ADCC3D	RMI2	RMI2	1509	4	4	29	0.0004807	74	-0.800635	Y
ADCC3D	RNASE1	RNASE1	1511	1	1	34	-0.0001175	1901	2.75163	NA
ADCC3D	RNASE2	RNASE2	1512	1	1	34	-0.0001206	1906	2.76133	NA
ADCC3D	RNASE4	RNASE4	1514	1	1	34	0.0003763	91	-0.757977	NA
ADCC3D	RNF182	RNF182	1521	1	1	34	1.437e-06	882	0.775781	NA
ADCC3D	RNF213	RNF213	1522	37	37	5	0.02538	2	-0.98678	Y
ADCC3D	RNU6-82P	RNU6-82P	1525	3	3	30	-6.6e-06	1086	1.16358	NA
ADCC3D	RPAIN	RPAIN	1528	4	4	29	8.703e-05	308	-0.346906	NA
ADCC3D	RPH3AL	RPH3AL	1531	1	1	34	9.568e-06	725	0.471357	NA
ADCC3D	RRM2	RRM2	1544	1	1	34	9.974e-05	279	-0.393442	NA
ADCC3D	RXRA	RXRA	655	3	3	30	0.000354073	94	-0.759916	NA
ADCC3D	S100B	S100B	1552	1	1	34	6.355e-05	370	-0.216992	NA
ADCC3D	SCD	SCD	1561	1	1	34	4.05e-06	827	0.669136	NA
ADCC3D	SCLT1	SCLT1	1563	1	1	34	4.26e-06	820	0.655563	NA
ADCC3D	SCO2	SCO2	618	7	10	22	0.00318208	17	-0.924732	Y
ADCC3D	SEC14L1	SEC14L1	1567	1	1	34	9.02e-05	298	-0.356601	NA
ADCC3D	SELENBP1	SLC4A1	563	11	8.5	24	0.000282227	122	-0.717257	NA
ADCC3D	SEPT10	SEPT10	1574	3	3	30	0.000245	133	-0.684294	NA
ADCC3D	SERPINB9P1	SERPINB9P1	1580	2	2	32	1.721e-05	646	0.314297	NA
ADCC3D	SERPING1	BATF2	106	1	11.75	20	0.0150432	4	-0.953817	Y
ADCC3D	SESTD1	SESTD1	1584	21	21	14	0.0008063	48	-0.880134	Y
ADCC3D	SGK494	SGK494	1590	8	8	25	0.000205	151	-0.659087	NA
ADCC3D	SHTN1	P2RX7	1334	2	2	32	8.44333e-06	738	0.492686	NA
ADCC3D	SLAMF7	SLAMF7	1606	5	5	28	0.002015	23	-0.901463	Y
ADCC3D	SLC16A10	SLC16A10	1611	1	1	34	2.266e-06	861	0.735062	NA
ADCC3D	SLC25A39	EPB41	126	1	1	34	3.78523e-05	482	0.000176892	NA
ADCC3D	SLC30A6	SLC30A6	1621	1	1	34	0.0003374	100	-0.740526	NA
ADCC3D	SLC6A8	SLC6A8	87	11	11	21	1.58583e-05	658	0.316236	NA
ADCC3D	SLC8A1-AS1	SLC8A1-AS1	1637	2	2	32	5.5e-05	397	-0.168517	NA
ADCC3D	SLPI	SLPI	1382	12	22.5	12	0.0015515	27	-0.924732	NA
ADCC3D	SMDT1	SMDT1	1648	7	7	26	-4.427e-05	1715	2.37547	NA
ADCC3D	SMOX	SMOX	1649	2	2	32	5.986e-06	783	0.579941	NA
ADCC3D	SNCA	SLC4A1	563	6	8.5	24	0.000282227	122	-0.717257	NA
ADCC3D	SPRY1	SPRY1	1679	11	11	21	0.0004171	85	-0.794818	NA
ADCC3D	SPTLC1	SPTLC1	1681	1	1	34	-9.236e-06	1166	1.32646	NA
ADCC3D	ST6GALNAC3	ST6GALNAC3	1700	1	1	34	6.441e-05	366	-0.224748	NA
ADCC3D	STAT1	BATF2	106	2	11.75	20	0.0150432	4	-0.953817	Y
ADCC3D	SYTL4	SYTL4	1726	3	3	30	6.001e-05	382	-0.20148	NA
ADCC3D	TAP2	BATF2	106	12	11.75	20	0.0150432	4	-0.953817	Y
ADCC3D	TBC1D9B	TBC1D9B	1733	2	2	32	0.0001599	192	-0.566014	NA
ADCC3D	TCF7L2	TCF7L2	1739	2	2	32	0.001738	25	-0.889829	NA
ADCC3D	TENM1	TENM1	1746	1	1	34	1.708e-05	647	0.320114	NA
ADCC3D	TLR6	TLR6	1768	2	2	32	0.002089	22	-0.895646	NA
ADCC3D	TMCC2	GPR146	735	2	2	32	-1.27728e-05	1247	1.47964	NA
ADCC3D	TMEM107	TMEM107	1771	1	1	34	-7.848e-05	1850	2.65274	NA
ADCC3D	TMEM140	CEACAM1	325	1	39	4	0.0107305	6	-0.980963	Y
ADCC3D	TMEM150C	TMEM150C	1773	4	4	29	1.724e-05	644	0.304602	NA
ADCC3D	TMEM44-AS1	TMEM44-AS1	1781	1	1	34	6.725e-05	359	-0.238322	NA
ADCC3D	TMEM86B	TMEM86B	1785	4	4	29	0.0002871	118	-0.715318	NA
ADCC3D	TMOD1	TMOD1	1788	9	9	23	0.0002984	114	-0.734708	NA
ADCC3D	TMPRSS3	TMPRSS3	1789	3	3	30	-2.277e-06	975	0.948354	NA
ADCC3D	TNFRSF17	TNFRSF17	1793	8	8	25	9.608e-05	287	-0.395381	NA
ADCC3D	TNFRSF21	TNFRSF21	1794	6	6	27	2.14e-05	600	0.215407	NA
ADCC3D	TOP2A	TOP2A	1802	2	2	32	0.0001819	164	-0.620307	NA
ADCC3D	TP53TG1	TP53TG1	1806	1	1	34	-1.063e-05	1202	1.39627	NA
ADCC3D	TPD52	TPD52	1807	5	5	28	6.503e-05	362	-0.244139	NA
ADCC3D	TPST1	TPST1	1811	2	2	32	-1.872e-05	1366	1.71039	NA
ADCC3D	TRAV10	TRAV10	1816	8	8	25	5.027e-05	416	-0.145249	NA
ADCC3D	TRIM58	TRIM58	64	2	2	32	2.7148e-05	553	0.133969	NA
ADCC3D	TSPAN2	TSPAN2	1852	1	1	34	4.052e-05	472	-0.0192132	NA
ADCC3D	TTC25	TTC25	1859	1	1	34	0.0005204	71	-0.796757	NA
ADCC3D	TTTY15	TTTY15	1869	1	1	34	-3.21e-06	1004	1.01234	NA
ADCC3D	UBE3B	UBE3B	1882	1	1	34	-1.677e-05	1330	1.64446	NA
ADCC3D	UBL7-AS1	UBL7-AS1	1884	1	1	34	1.144e-05	705	0.432576	NA
ADCC3D	VAMP5	LOC101930164	57	9	9	23	0.00442479	12	-0.932488	Y
ADCC3D	VNN1	VNN1	1905	1	1	34	7.811e-05	326	-0.302309	NA
ADCC3D	VPS9D1	SCO2	618	1	10	22	0.00318208	17	-0.924732	Y
ADCC3D	VSIG10	VSIG10	1912	7	7	26	0.0006655	56	-0.841354	NA
ADCC3D	WARS	BATF2	106	23	11.75	20	0.0150432	4	-0.953817	Y
ADCC3D	WDR11	WDR11	1917	2	2	32	4.138e-05	466	-0.0347253	NA
ADCC3D	XCL1	HOPX	763	6	4	29	0.000558268	64	-0.820025	Y
ADCC3D	YEATS2	YEATS2	1931	9	9	23	4.287e-05	459	-0.0657495	NA
ADCC3D	ZBED6CL	ZBED6CL	1938	1	1	34	6.092e-05	379	-0.199541	NA
ADCC3D	ZBTB16	ZBTB16	1940	1	1	34	3.159e-05	517	0.0680423	NA
ADCC3D	ZMYND11	ZMYND11	1958	1	1	34	-3.362e-06	1007	1.01816	NA
ADCC3D	ZNF10	ZNF10	1959	8	8	25	0.0004314	82	-0.792879	NA
ADCC3D	ZNF254	ZNF254	1966	1	1	34	0.0001805	165	-0.61449	NA
ADCC3D	ZNF502	ZNF502	1979	1	1	34	-1.108e-06	946	0.899878	NA
ADCC3D	ZNF662	ZNF662	1991	22	22	13	0.0001659	185	-0.616429	NA
ADCC3D	ZNF697	ZNF697	1995	8	8	25	3.877e-05	477	-0.0269693	NA
ADCC3D	ZNF703	ZNF703	1996	19	19	15	8.376e-05	316	-0.35854	NA
ADCP_Score	AATBC	AATBC	5	67	67	6	0.0009155	43	-0.851709	NA
ADCP_Score	ABCD2	ABCD2	11	1	1	34	4.111e-05	525	0.103724	NA
ADCP_Score	ABCG1	ABCG1	13	2	2	33	0.000339	109	-0.677483	NA
ADCP_Score	ACER3	ACER3	21	39	39	9	0.0005672	67	-0.801128	NA
ADCP_Score	ADAM22	ADAM22	31	2	2	33	2.949e-05	627	0.292937	NA
ADCP_Score	AKR1C3	AKR1C3	63	12	12	23	0.00023823	159	-0.602547	NA
ADCP_Score	ALDH1A1	ALDH1A1	65	4	4	31	0.000547	69	-0.756166	NA
ADCP_Score	ANKRD10	ANKRD10	88	25	25	18	0.0001084	297	-0.353385	NA
ADCP_Score	APOL6	ETV7	107	68	68	5	0.00446763	10	-0.915405	Y
ADCP_Score	ASF1B	ASF1B	127	9	9	26	0.0001132	285	-0.360879	NA
ADCP_Score	ASGR1	ASGR2	128	7	7	28	5.5475e-05	442	-0.0630086	NA
ADCP_Score	ATP11A-AS1	ATP11A-AS1	138	3	3	32	3.451e-05	571	0.186153	NA
ADCP_Score	B3GAT1	B3GAT1	150	1	1	34	0.0002221	164	-0.572573	NA
ADCP_Score	B3GNT7	B3GNT7	152	1	1	34	5.474e-05	447	-0.0424013	NA
ADCP_Score	BEND7	BEND7	178	1	1	34	-3.362e-05	1713	2.32932	NA
ADCP_Score	BIVM	BIVM	183	21	21	19	0.0002138	170	-0.589434	NA
ADCP_Score	C15orf57	C15orf57	210	28	28	16	7.203e-05	377	-0.20726	NA
ADCP_Score	C18orf25	C18orf25	214	4	4	31	0.00109	39	-0.812368	Y
ADCP_Score	C2orf40	C2orf40	221	1	1	34	0.0003257	118	-0.658749	NA
ADCP_Score	CA13	CA13	233	1	1	34	5.537e-05	443	-0.0498948	NA
ADCP_Score	CACNA1E	CACNA1E	241	89	89	2	0.04103	1	-0.937886	Y
ADCP_Score	CAPZA1	CAPZA1	254	5	5	30	0.0001542	225	-0.465789	NA
ADCP_Score	CCDC136	CCDC136	267	10	10	25	9.497e-05	328	-0.282196	NA
ADCP_Score	CCDC91	CCDC91	282	2	2	33	1.647e-06	1019	1.02731	NA
ADCP_Score	CCNG2	CCNG2	286	1	1	34	2.195e-05	697	0.425948	NA
ADCP_Score	CCR1	CCR1	289	5	5	30	0.003215	15	-0.859203	NA
ADCP_Score	CD274	ANKRD22	72	11	9	26	0.014047	4	-0.887304	Y
ADCP_Score	CD36	CD36	301	1	1	34	0.001231	33	-0.817988	NA
ADCP_Score	CEP128	CEP128	341	73	73	4	0.002988	16	-0.906038	NA
ADCP_Score	CFAP58	CFAP58	351	4	4	31	0.000386	98	-0.701838	Y
ADCP_Score	CFLAR	CFLAR	357	1	1	34	0.0001451	236	-0.437688	Y
ADCP_Score	CHPT1	CHPT1	365	2	2	33	1.582e-05	763	0.547719	NA
ADCP_Score	CLCC1	CLCC1	372	3	3	32	0.0001335	257	-0.402094	NA
ADCP_Score	CNPY3	CNPY3	400	26	26	17	4.533e-05	494	0.0138007	NA
ADCP_Score	COCH	COCH	406	7	7	28	7.224e-05	375	-0.188526	NA
ADCP_Score	COLGALT2	COLGALT2	411	1	1	34	0.0003317	115	-0.66437	Y
ADCP_Score	CTSB	CTSB	442	3	3	32	0.0001493	232	-0.448929	NA
ADCP_Score	CXCL5	CXCL5	449	1	1	34	4.458e-06	954	0.907412	NA
ADCP_Score	CXCR6	CXCR6	451	4	4	31	0.001539	27	-0.834849	Y
ADCP_Score	DIRC2	DIRC2	495	2	2	33	9.91e-05	317	-0.287816	NA
ADCP_Score	DNAJC13	DNAJC13	505	1	1	34	4.62e-05	487	0.0325347	NA
ADCP_Score	DNASE1	DNASE1	508	1	1	34	-1.848e-05	1502	1.93403	NA
ADCP_Score	DOK4	DOK4	515	1	1	34	-2.309e-05	1574	2.06892	NA
ADCP_Score	DPEP3	DPEP3	516	1	1	34	0.000157	220	-0.467663	NA
ADCP_Score	EFHD2	EFHD2	535	28	28	16	0.0007815	49	-0.821735	NA
ADCP_Score	EMC1	EMC1	550	9	9	26	-1.171e-05	1355	1.64366	NA
ADCP_Score	ENPP2	ENPP2	557	1	1	34	0.0001152	284	-0.347765	Y
ADCP_Score	EPPK1	EPPK1	569	1	1	34	0.0002773	145	-0.608168	Y
ADCP_Score	EPT1	EPT1	571	9	9	26	-2.738e-06	1124	1.2109	NA
ADCP_Score	ESAM	ESAM	580	1	1	34	-1.859e-05	1507	1.9434	NA
ADCP_Score	FAM122C	FAM122C	596	5	5	30	0.0001626	210	-0.49389	Y
ADCP_Score	FAM184A	FAM184A	607	2	2	33	-2.324e-05	1577	2.07267	NA
ADCP_Score	FBLN5	FBLN5	626	3	3	32	0.0003513	106	-0.684977	NA
ADCP_Score	FCGR1B	ANKRD22	72	15	9	26	0.014047	4	-0.887304	Y
ADCP_Score	FGF13	FGF13	646	2	2	33	0.0001549	223	-0.463916	Y
ADCP_Score	FKBP1A	FKBP1A	652	1	1	34	7.874e-05	362	-0.20164	NA
ADCP_Score	GIMAP8	GIMAP8	715	2	2	33	1.764e-05	743	0.510251	NA
ADCP_Score	GLOD5	GLOD5	718	2	2	33	-5.14e-05	1830	2.54664	NA
ADCP_Score	GNG2	GNG2	727	1	1	34	0.0001007	312	-0.29531	NA
ADCP_Score	GRB10	GRB10	744	1	1	34	-1.95e-05	1524	1.97525	NA
ADCP_Score	GUSBP3	GUSBP3	760	1	1	34	1.916e-05	731	0.489644	NA
ADCP_Score	HBG2	HBG1	773	1	1	34	4.61001e-05	489	0.0362815	NA
ADCP_Score	HEY1	HEY1	786	4	4	31	-6.076e-06	1210	1.38138	NA
ADCP_Score	HLA-DQA1	HLA-DQA1	806	3	3	32	4.872e-05	476	0.00818051	NA
ADCP_Score	IFNLR1	IFNLR1	836	4	4	31	9.566e-05	327	-0.272829	NA
ADCP_Score	IGF2BP3	IGF2BP3	841	6	6	29	-4.076e-05	1762	2.41175	Y
ADCP_Score	IGHG1	IGHG1	847	3	3	32	9.735e-05	323	-0.278449	NA
ADCP_Score	IGHM	IGHD	309	1	1	34	-6.85667e-06	1235	1.43384	NA
ADCP_Score	IGKV1-17	IGKV1-17	850	26	14	20	0.000191841	183	-0.563206	NA
ADCP_Score	IGKV1-37	IGKV1-37	852	6	6	29	0.0002656	147	-0.613788	NA
ADCP_Score	IGKV1-39	IGKV1-17	850	2	14	20	0.000191841	183	-0.563206	NA
ADCP_Score	IGKV1OR1-1	IGKV1OR1-1	853	3	3	32	4.7115e-05	483	0.0212943	NA
ADCP_Score	IGKV1OR2-108	IGKV1OR2-108	854	7	7	28	9.06525e-05	335	-0.263462	NA
ADCP_Score	IGKV4-1	IGKV4-1	855	7	7	28	3.637e-05	557	0.152432	NA
ADCP_Score	IKZF3	IKZF3	865	1	1	34	2.921e-05	628	0.296684	NA
ADCP_Score	ISM1	ISM1	885	1	1	34	0.0001009	311	-0.297183	Y
ADCP_Score	KATNBL1	KATNBL1	912	1	1	34	0.0001116	291	-0.334651	NA
ADCP_Score	KCNMB1	KCNMB1	915	13	13	21	0.0001549	223	-0.486397	NA
ADCP_Score	KIAA0391	KIAA0391	924	6	6	29	0.0001585	218	-0.480777	NA
ADCP_Score	KIAA1324	KIAA1324	928	38	38	10	6.111e-05	418	-0.141691	NA
ADCP_Score	KIF11	KIF11	933	3	3	32	0.0009201	42	-0.804874	NA
ADCP_Score	KIR2DL1	KIR2DL1	936	1	1	34	8.39933e-05	348	-0.227868	Y
ADCP_Score	KIR3DL1	KIR3DL1	764	1	1	34	6.90067e-05	385	-0.158552	NA
ADCP_Score	KLRC3	KLRC3	952	1	1	34	0.0001497	231	-0.447055	Y
ADCP_Score	KYNU	KYNU	958	2	2	33	0.0005586	68	-0.754293	NA
ADCP_Score	LAX1	LAX1	963	78	78	3	0.004009	11	-0.917278	NA
ADCP_Score	LEPR	LEPR	968	11	11	24	0.0001993	178	-0.565079	NA
ADCP_Score	LIPH	LIPH	1007	1	1	34	-1.745e-05	1477	1.8872	NA
ADCP_Score	LOC100049716	LOC100049716	1012	2	2	33	8.518e-05	343	-0.239108	NA
ADCP_Score	LOC100129518	LOC100129518	1013	8	8	27	0.0001236	272	-0.38336	NA
ADCP_Score	LOC101060398	LOC101060398	1030	1	1	34	2.212e-05	696	0.424075	NA
ADCP_Score	LOC101929340	LOC101929340	1047	1	1	34	2.181e-05	700	0.431569	NA
ADCP_Score	LOC102724528	LOC102724528	1053	1	1	34	-2.8e-05	1640	2.19256	NA
ADCP_Score	LOC105369609	LOC105369609	1064	3	3	32	0.0001821	196	-0.516371	NA
ADCP_Score	LOC105373098	DOCK4	511	1	1	34	0.00360458	12	-0.85733	NA
ADCP_Score	LOC339988	LOC339988	1095	1	1	34	0.003559	13	-0.855456	Y
ADCP_Score	LOC645984	LOC645984	1105	6	6	29	0.0008056	47	-0.801128	Y
ADCP_Score	LTBP2	LTBP2	1126	1	1	34	8.255e-05	352	-0.220374	NA
ADCP_Score	MACROD2	MACROD2	1134	4	4	31	-1.067e-05	1324	1.59495	NA
ADCP_Score	MAP7	MAP7	1146	2	2	33	-5.766e-05	1851	2.58598	NA
ADCP_Score	MAP9	MAP9	1147	1	1	34	0.000537	70	-0.748673	NA
ADCP_Score	MARCO	MARCO	1156	3	3	32	-3.949e-05	1756	2.40613	Y
ADCP_Score	MCTP1	MCTP1	1168	37	37	11	0.0006796	57	-0.816115	NA
ADCP_Score	METTL21B	METTL21B	1178	7	7	28	0.0004232	92	-0.718698	NA
ADCP_Score	MGC40069	MGC40069	1187	1	1	34	3.66e-05	555	0.159926	NA
ADCP_Score	MICD	MICD	1192	12	12	23	0.0002526	154	-0.611914	NA
ADCP_Score	MKL1	MKL1	1202	1	1	34	0.0001606	213	-0.480777	NA
ADCP_Score	MMP8	MMP8	1209	1	1	34	-3.899e-05	1750	2.39864	NA
ADCP_Score	MS4A14	MS4A14	1227	61	61	7	0.0002061	177	-0.598801	NA
ADCP_Score	MS4A4A	MS4A4A	1229	5	5	30	2.349e-05	681	0.38848	NA
ADCP_Score	MS4A7	MS4A7	1230	1	1	34	-1.732e-05	1474	1.88158	NA
ADCP_Score	MUC20	MUC20	1238	4	4	31	-8.542e-06	1280	1.51252	NA
ADCP_Score	MXRA7	MXRA7	1242	1	1	34	0.0009848	40	-0.804874	NA
ADCP_Score	MYO5C	MYO5C	1246	2	2	33	4.344e-06	957	0.911159	NA
ADCP_Score	MYOM2	MYOM2	1249	1	1	34	0.0005153	74	-0.741179	NA
ADCP_Score	NAV1	NAV1	1263	1	1	34	0.0001887	187	-0.529485	NA
ADCP_Score	NKIRAS1	NKIRAS1	1284	1	1	34	0.000175	199	-0.507004	Y
ADCP_Score	NOV	NOV	1293	2	2	33	0.001228	35	-0.816115	Y
ADCP_Score	NRN1	NRN1	1306	5	5	30	0.003452	14	-0.861076	Y
ADCP_Score	NUP50-AS1	NUP50-AS1	1316	35	35	12	0.00853	6	-0.909785	Y
ADCP_Score	OSBPL10	OSBPL10	1327	2	2	33	0.0001431	239	-0.433942	NA
ADCP_Score	P2RX7	P2RX7	1334	1	12.5	22	0.0004463	86	-0.741179	Y
ADCP_Score	P2RY14	IDO1	246	2	2	33	0.00215239	22	-0.840469	Y
ADCP_Score	PDGFD	PDGFD	216	4	4	31	0.0002383	158	-0.589434	Y
ADCP_Score	PDK1	PDK1	1359	2	2	33	1.773e-05	742	0.508378	NA
ADCP_Score	PDK4	PDK4	1360	1	1	34	-2.43e-05	1597	2.11201	NA
ADCP_Score	PDPR	PDPR	1362	1	1	34	-2.103e-05	1548	2.02021	NA
ADCP_Score	PI3	SLPI	1382	33	31.5	14	0.0015425	26	-0.86857	NA
ADCP_Score	PLGLB2	PLGLB2	1406	1	1	34	-6.117e-05	1862	2.60846	NA
ADCP_Score	PLSCR1	ANKRD22	72	1	9	26	0.014047	4	-0.887304	Y
ADCP_Score	PLXDC2	PLXDC2	1409	1	1	34	0.0001246	270	-0.373993	NA
ADCP_Score	POLR2J2	POLR2J2	1418	1	1	34	1.322e-05	804	0.626402	NA
ADCP_Score	PRRT3	PRRT3	1450	9	9	26	0.0007695	51	-0.799254	NA
ADCP_Score	PRSS23	PRSS23	1451	1	1	34	0.00044145	89	-0.713078	Y
ADCP_Score	PTPRJ	PTPRJ	1467	9	9	26	0.000213	172	-0.572573	NA
ADCP_Score	PTPRN2	PTPRN2	1470	1	1	34	-5.386e-06	1195	1.3589	NA
ADCP_Score	RAB33A	RAB33A	1481	1	1	34	0.0003743	101	-0.690597	NA
ADCP_Score	RABEP1	RABEP1	1483	1	1	34	0.0002393	157	-0.585687	NA
ADCP_Score	RGMB	RGMB	1500	1	1	34	2.561e-05	658	0.352886	NA
ADCP_Score	RIMKLB	RIMKLB	1507	1	1	34	-2.444e-05	1599	2.11575	NA
ADCP_Score	RMDN1	RMDN1	1508	3	3	32	-6.092e-06	1212	1.387	NA
ADCP_Score	RNF145	RNF145	1520	2	2	33	0.0003913	96	-0.701838	NA
ADCP_Score	RNF213	RNF213	1522	100	100	1	0.01234	5	-0.932266	Y
ADCP_Score	RNU6-37P	RNU6-37P	1524	1	1	34	0.0001843	194	-0.516371	NA
ADCP_Score	SAMD4A	IDO1	246	2	2	33	0.00215239	22	-0.840469	Y
ADCP_Score	SCN3A	SCN3A	1565	2	2	33	0.0001912	184	-0.536978	NA
ADCP_Score	SERPINB9P1	SERPINB9P1	1580	1	1	34	0.0002151	168	-0.565079	NA
ADCP_Score	SGMS2	SGMS2	1591	3	3	32	0.0004913	77	-0.739306	NA
ADCP_Score	SHTN1	P2RX7	1334	24	12.5	22	0.0004463	86	-0.741179	NA
ADCP_Score	SIPA1L1	SIPA1L1	1601	1	1	34	0.0007087	55	-0.776774	Y
ADCP_Score	SLC16A10	SLC16A10	1611	3	3	32	5.599e-05	439	-0.0611352	NA
ADCP_Score	SLC22A16	SLC22A16	1615	9	9	26	0.000138	248	-0.430195	NA
ADCP_Score	SLFN13	SLFN13	1640	2	2	33	-1.912e-05	1514	1.95464	NA
ADCP_Score	SLITRK4	SLITRK4	1643	2	2	33	0.0001289	262	-0.390853	NA
ADCP_Score	SLPI	SLPI	1382	30	31.5	14	0.0015425	26	-0.86857	NA
ADCP_Score	SPECC1	SPECC1	1670	2	2	33	-3.028e-05	1672	2.25064	NA
ADCP_Score	STARD4	STARD4	1703	1	1	34	5.776e-05	434	-0.0667554	NA
ADCP_Score	TACSTD2	TACSTD2	1727	1	1	34	-3.928e-05	1753	2.40426	NA
ADCP_Score	TBC1D9B	TBC1D9B	1733	5	5	30	0.0001505	229	-0.458296	NA
ADCP_Score	TCF7L2	TCF7L2	1739	2	2	33	2.224e-05	695	0.420328	NA
ADCP_Score	TJP2	TJP2	1763	13	13	21	0.0004866	79	-0.756166	NA
ADCP_Score	TLR6	TLR6	1768	5	5	30	0.0002774	144	-0.617535	NA
ADCP_Score	TMEM176B	TMEM176B	1776	4	4	31	0.0005092	76	-0.743052	NA
ADCP_Score	TMPRSS3	TMPRSS3	1789	2	2	33	-5.15e-05	1833	2.55226	NA
ADCP_Score	TNFRSF17	TNFRSF17	1793	4	4	31	0.0002345	160	-0.585687	NA
ADCP_Score	TNIP1	TNIP1	1798	26	26	17	0.001329	29	-0.85733	NA
ADCP_Score	TOP2A	TOP2A	1802	40	40	8	0.002905	17	-0.896671	NA
ADCP_Score	TRAV10	TRAV10	1816	7	7	28	0.0001045	304	-0.321538	NA
ADCP_Score	TRAV25	TRAV25	1825	1	1	34	6.353e-05	408	-0.115464	NA
ADCP_Score	TRBV7-8	TRBV7-8	1831	5	5	30	0.00032415	119	-0.66437	NA
ADCP_Score	TTC16	TTC16	1856	1	1	34	0.0004785	81	-0.728065	NA
ADCP_Score	TYMS	TYMS	1876	4	4	31	1.426e-05	787	0.588934	NA
ADCP_Score	UBE2Q1	UBE2Q1	1879	2	2	33	7.02e-05	379	-0.171666	NA
ADCP_Score	UTRN	UTRN	1898	1	1	34	0.0001544	224	-0.460169	Y
ADCP_Score	VSIG1	VSIG1	1911	1	1	34	4.877e-05	475	0.0100539	NA
ADCP_Score	YEATS2	YEATS2	1931	10	10	25	3.439e-05	573	0.176786	NA
ADCP_Score	ZMYND11	ZMYND11	1958	32	32	13	0.001243	31	-0.861076	NA
ADCP_Score	ZNF10	ZNF10	1959	1	1	34	0.0001719	202	-0.501384	NA
ADCP_Score	ZNF254	ZNF254	1966	30	30	15	0.0003335	113	-0.703711	NA
ADCP_Score	ZNF831	ZNF831	2009	6	6	29	0.0002804	142	-0.623155	Y
ADDCP_Score	ABCD2	ABCD2	11	1	1	33	0.0002033	189	-0.582305	NA
ADDCP_Score	ABCG1	ABCG1	13	4	4	29	0.0001314	248	-0.478497	NA
ADDCP_Score	ACER3	ACER3	21	33	33	9	0.0005125	96	-0.803132	NA
ADDCP_Score	ACSL6	ACSL6	28	7	7	25	0.002407	26	-0.905053	NA
ADDCP_Score	ADAMTSL4	ADAMTSL4	35	1	1	33	0.000218	180	-0.599291	NA
ADDCP_Score	AFAP1L2	AFAP1L2	46	3	3	30	1.663e-05	708	0.391603	NA
ADDCP_Score	AFF3	AFF3	48	3	3	30	0.0001067	282	-0.412437	NA
ADDCP_Score	AHSP	CA1	55	1	2.5	31	0.00055815	88	-0.776709	NA
ADDCP_Score	AKR1C3	AKR1C3	63	36	36	7	0.000363701	122	-0.757834	NA
ADDCP_Score	AMT	AMT	79	1	1	33	-3.34e-05	1577	2.03743	NA
ADDCP_Score	ANGEL2	ANGEL2	82	2	2	32	-0.0002148	1947	2.73389	NA
ADDCP_Score	ANKRD10	ANKRD10	88	16	16	17	0.0006934	75	-0.827669	NA
ADDCP_Score	ANKRD13A	ANKRD13A	89	2	2	32	0.0009742	56	-0.835219	Y
ADDCP_Score	APOL6	ETV7	107	8	8	24	0.00179183	33	-0.893728	Y
ADDCP_Score	ARHGAP6	ARHGAP6	113	3	3	30	-2.001e-05	1383	1.66561	NA
ADDCP_Score	ASF1B	ASF1B	127	5	5	28	-5.268e-05	1775	2.4017	NA
ADDCP_Score	ASGR1	ASGR2	128	1	1	33	1.38e-06	989	0.92763	NA
ADDCP_Score	ASH1L-AS1	ASH1L-AS1	129	11	11	21	2.5575e-05	616	0.200974	NA
ADDCP_Score	ASPH	ASPH	130	1	1	33	-1.688e-05	1320	1.55237	NA
ADDCP_Score	ASPRV1	HIST1H4H	131	25	25	11	0.00210293	29	-0.925815	Y
ADDCP_Score	ATP13A3	ATP13A3	139	4	4	29	-3.061e-05	1544	1.9676	NA
ADDCP_Score	AURKA	AURKA	147	1	1	33	2.332e-05	630	0.250047	NA
ADDCP_Score	B3GAT1	B3GAT1	150	1	1	33	1.617e-05	716	0.412365	NA
ADDCP_Score	B3GNTL1	B3GNTL1	153	16	16	17	0.0006378	82	-0.814457	NA
ADDCP_Score	B4GALNT3	B4GALNT3	154	2	2	32	-2.028e-05	1389	1.68071	NA
ADDCP_Score	BACH1	BACH1	157	2	2	32	0.0001689	215	-0.535119	NA
ADDCP_Score	BCL2L1	GMPR	169	1	1	33	5.381e-05	444	-0.101013	NA
ADDCP_Score	BIVM	BIVM	183	2	2	32	0.0003845	119	-0.716311	NA
ADDCP_Score	BPGM	BPGM	195	1	1	33	4.278e-05	494	-0.0066421	NA
ADDCP_Score	BPI	BPI	196	4	4	29	-4.263e-05	1690	2.24316	NA
ADDCP_Score	C15orf57	C15orf57	210	1	1	33	-1.856e-05	1358	1.62409	NA
ADDCP_Score	C18orf25	C18orf25	214	66	66	3	0.01105	5	-0.986212	Y
ADDCP_Score	C2orf74	C2orf74	222	3	3	30	5.479e-05	438	-0.118	NA
ADDCP_Score	C9orf84	C9orf84	232	2	2	32	0.0007434	68	-0.81257	Y
ADDCP_Score	CA1	CA1	55	4	2.5	31	0.00055815	88	-0.776709	NA
ADDCP_Score	CACNA1E	CACNA1E	241	90	90	2	0.02334	2	-0.993762	Y
ADDCP_Score	CACNA2D3	CACNA2D3	243	2	2	32	6.25e-05	398	-0.189722	NA
ADDCP_Score	CBR3	CBR3	260	4	4	29	3.013e-05	576	0.140576	NA
ADDCP_Score	CCDC191	CCDC191	275	2	2	32	-2.528e-05	1467	1.82793	NA
ADDCP_Score	CCDC7	CCDC7	279	2	2	32	1.45e-05	746	0.4671	NA
ADDCP_Score	CCDC91	CCDC91	282	3	3	30	-3.353e-05	1583	2.04309	NA
ADDCP_Score	CCNG2	CCNG2	286	2	2	32	0.0001863	200	-0.56343	NA
ADDCP_Score	CCR1	CCR1	289	1	1	33	0.001643	36	-0.871079	NA
ADDCP_Score	CD300LB	CD300LB	300	1	1	33	-1.779e-05	1342	1.59389	NA
ADDCP_Score	CD40	CD40	303	11	11	21	0.0005414	93	-0.786146	Y
ADDCP_Score	CEACAM1	CEACAM1	325	1	1	33	0.0041565	16	-0.908828	Y
ADDCP_Score	CENPQ	CENPQ	337	1	1	33	1.582e-05	722	0.423689	NA
ADDCP_Score	CEP128	CEP128	341	4	4	29	0.0006092	83	-0.789921	NA
ADDCP_Score	CETN3	CETN3	350	2	2	32	5.396e-05	442	-0.106675	NA
ADDCP_Score	CFAP58	CFAP58	351	91	91	1	0.03607	1	-0.997536	Y
ADDCP_Score	CKS2	CKS2	370	1	1	33	0.0007839	63	-0.820119	NA
ADDCP_Score	CLCC1	CLCC1	372	1	1	33	8.351e-06	849	0.663391	NA
ADDCP_Score	CLTCL1	CLTCL1	393	1	1	33	8.242e-06	853	0.670941	NA
ADDCP_Score	CNPY3	CNPY3	400	17	17	16	8.55e-05	328	-0.35204	NA
ADDCP_Score	CNST	CNST	401	2	2	32	0.0001808	205	-0.553993	NA
ADDCP_Score	COMMD10	COMMD10	412	3	3	30	-2.317e-05	1436	1.76564	NA
ADDCP_Score	CPM	CPM	426	1	1	33	-1.98e-05	1378	1.66184	NA
ADDCP_Score	CTSL	CTSL	443	3	3	30	0.001011	52	-0.846543	Y
ADDCP_Score	DCUN1D1	DCUN1D1	469	1	1	33	3.033e-06	952	0.857795	NA
ADDCP_Score	DEFA4	DEFA4	481	4	4	29	3.382e-05	547	0.0858414	NA
ADDCP_Score	DIRC2	DIRC2	495	3	3	30	-1.837e-05	1350	1.60333	NA
ADDCP_Score	DNAJC13	DNAJC13	505	1	1	33	1.722e-05	702	0.385941	NA
ADDCP_Score	DPH1	DPH1	518	1	1	33	1.179e-05	786	0.544484	NA
ADDCP_Score	EFHD2	EFHD2	535	55	55	4	0.005706	9	-0.976775	NA
ADDCP_Score	EMILIN2	EMILIN2	552	2	2	32	0.0006796	77	-0.795583	NA
ADDCP_Score	EPT1	EPT1	571	4	4	29	-5.335e-05	1783	2.41869	NA
ADDCP_Score	ERAP1	ERAP1	572	1	1	33	-6.325e-05	1843	2.53948	NA
ADDCP_Score	ERAP2	ERAP2	573	9	9	23	0.0004422	109	-0.752172	NA
ADDCP_Score	F11R	F11R	589	21	21	14	0.002062	30	-0.918265	NA
ADDCP_Score	FAM122C	FAM122C	596	8	8	24	0.004863	11	-0.935252	Y
ADDCP_Score	FGF13	FGF13	646	20	20	15	0.0002586	165	-0.661576	Y
ADDCP_Score	FKBP9	FKBP9	656	1	1	33	-2.267e-05	1425	1.75054	NA
ADDCP_Score	FZD2	FZD2	688	3	3	30	0.0002336	174	-0.616278	NA
ADDCP_Score	GK	ANKRD22	72	1	3	30	0.0043981	14	-0.918265	Y
ADDCP_Score	GK3P	ANKRD22	72	6	3	30	0.0043981	14	-0.918265	Y
ADDCP_Score	GLOD5	GLOD5	718	5	5	28	1.12e-05	796	0.553921	NA
ADDCP_Score	GNAS	GNAS	724	1	1	33	0.0001557	226	-0.51247	NA
ADDCP_Score	GNB4	GNB4	47	1	1	33	0.0012369	41	-0.861642	Y
ADDCP_Score	GNG2	GNG2	727	1	1	33	4.884e-05	463	-0.0651521	NA
ADDCP_Score	GPNMB	GPNMB	734	13	13	19	0.0004785	102	-0.772934	NA
ADDCP_Score	GPR34	GPR34	739	13	13	19	0.0002941	147	-0.688	Y
ADDCP_Score	GPR82	GPR82	740	1	1	33	0.0005465	91	-0.767271	NA
ADDCP_Score	GPR84	GPR84	692	1	1	33	0.00467694	12	-0.916377	Y
ADDCP_Score	GRB10	GRB10	744	1	1	33	-2.53e-05	1469	1.83359	NA
ADDCP_Score	GUCY1A3	GUCY1A3	756	3	3	30	4.713e-05	471	-0.055715	NA
ADDCP_Score	GYPB	GYPB	761	3	3	30	0.00030655	142	-0.676675	NA
ADDCP_Score	HBD	HBD	772	10	10	22	0.003463	18	-0.925815	NA
ADDCP_Score	HBG2	HBG1	773	5	5	28	0.00011962	264	-0.450185	NA
ADDCP_Score	HEY1	HEY1	786	1	1	33	-1.518e-05	1286	1.48819	NA
ADDCP_Score	HLA-DQA1	HLA-DQA1	806	3	3	30	6.805e-05	376	-0.23502	NA
ADDCP_Score	HLA-DRB4	HLA-DRB4	809	1	1	33	6.005e-06	893	0.746438	NA
ADDCP_Score	HPGD	HPGD	822	44	44	5	0.0001227	260	-0.501146	NA
ADDCP_Score	IFNLR1	IFNLR1	836	24	24	12	0.0002019	190	-0.620053	NA
ADDCP_Score	IGF2BP3	IGF2BP3	841	32	32	10	0.0004822	100	-0.793695	Y
ADDCP_Score	IGK	IGK	849	1	1	33	-7.677e-05	1891	2.63008	NA
ADDCP_Score	IGKJ5	IGKJ5	851	1	1	33	0.00011	274	-0.421874	NA
ADDCP_Score	IGKV1-17	IGKV1-17	850	1	1	33	7.65757e-06	863	0.689815	NA
ADDCP_Score	IGKV1OR1-1	IGKV1OR1-1	853	2	2	32	2.897e-05	586	0.165113	NA
ADDCP_Score	IGKV1OR2-108	IGKV1OR2-108	854	3	3	30	8.0938e-05	339	-0.304854	NA
ADDCP_Score	INTS10	INTS10	877	1	1	33	-1.148e-05	1225	1.37306	NA
ADDCP_Score	KIAA0391	KIAA0391	924	2	2	32	9.595e-05	304	-0.367139	NA
ADDCP_Score	KIAA1324	KIAA1324	928	2	2	32	0.0001104	273	-0.425649	NA
ADDCP_Score	KIR2DL2	KIR2DL1	936	1	1	33	7.80867e-05	350	-0.27843	Y
ADDCP_Score	KLF1	KLF1	719	1	1	33	3.1485e-05	560	0.117927	NA
ADDCP_Score	KLF12	KLF12	939	8	8	24	-2.31e-05	1435	1.75243	NA
ADDCP_Score	KLRC4-KLRK1	HOPX	763	3	3	30	0.000490717	99	-0.757834	NA
ADDCP_Score	KLRG1	GFI1	711	3	3	30	9.0595e-05	316	-0.348265	Y
ADDCP_Score	LAX1	LAX1	963	44	44	5	0.004333	15	-0.963563	NA
ADDCP_Score	LIMK2	CASP5	99	5	5	28	0.000912483	59	-0.837106	Y
ADDCP_Score	LINC00888	LINC00888	991	1	1	33	6.929e-05	374	-0.233132	NA
ADDCP_Score	LIPH	LIPH	1007	10	10	22	0.0003635	123	-0.727636	NA
ADDCP_Score	LOC100129518	LOC100129518	1013	1	1	33	8.444e-05	332	-0.312404	NA
ADDCP_Score	LOC100130357	LOC100130357	1014	4	4	29	5.197e-05	453	-0.0915759	NA
ADDCP_Score	LOC101927268	LOC101927268	1033	4	4	29	0.0009383	57	-0.838993	NA
ADDCP_Score	LOC101929340	LOC101929340	1047	3	3	30	0.0005694	87	-0.780483	NA
ADDCP_Score	LOC102724587	LOC102724587	1054	3	3	30	7.857e-05	349	-0.28598	NA
ADDCP_Score	LOC105371839	LOC105371839	1071	1	1	33	0.0001926	196	-0.569093	NA
ADDCP_Score	LOC283075	LOC283075	1090	2	2	32	4.264e-05	497	-0.00286727	NA
ADDCP_Score	LOC400499	LOC400499	1100	7	7	25	0.003165	19	-0.918265	Y
ADDCP_Score	LOC645984	LOC645984	1105	33	33	9	0.000698	74	-0.844656	Y
ADDCP_Score	LRRC37A	LRRC37A	1112	1	1	33	9.484e-05	309	-0.355814	NA
ADDCP_Score	LRRN3	LRRN3	1120	1	1	33	0.000897	60	-0.825781	NA
ADDCP_Score	LTA	LTA	1124	1	1	33	3.893e-05	519	0.0405433	NA
ADDCP_Score	LTBP2	LTBP2	1126	2	2	32	0.0002166	181	-0.599291	NA
ADDCP_Score	MAFF	RAB20	1138	2	2	32	0.003085	20	-0.903166	Y
ADDCP_Score	MARC1	MARC1	1152	3	3	30	1.477e-05	743	0.457663	NA
ADDCP_Score	MCOLN2	MCOLN2	1165	12	12	20	0.000356	126	-0.725748	NA
ADDCP_Score	METTL21B	METTL21B	1178	1	1	33	8.476e-05	330	-0.316179	NA
ADDCP_Score	METTL6	METTL6	1180	1	1	33	9.917e-05	297	-0.378463	NA
ADDCP_Score	MGC40069	MGC40069	1187	8	8	24	0.0001455	236	-0.510583	NA
ADDCP_Score	MICD	MICD	1192	6	6	27	0.0005577	89	-0.782371	NA
ADDCP_Score	MIR646HG	MIR646HG	1200	2	2	32	0.0005217	95	-0.761609	NA
ADDCP_Score	MITF	MITF	1201	2	2	32	2.603e-05	612	0.214186	NA
ADDCP_Score	MKL1	MKL1	1202	1	1	33	6.793e-05	377	-0.22747	NA
ADDCP_Score	MS4A14	MS4A14	1227	1	1	33	0.0003014	145	-0.665351	NA
ADDCP_Score	MTL5	MTL5	1235	1	1	33	5.802e-05	425	-0.136874	NA
ADDCP_Score	MUC8	MUC8	1240	1	1	33	0.0002606	163	-0.631377	NA
ADDCP_Score	NAP1L2	NAP1L2	1256	3	3	30	0.0004336	112	-0.733298	NA
ADDCP_Score	NASP	NASP	1262	1	1	33	7.221e-05	363	-0.253894	NA
ADDCP_Score	NAV1	NAV1	1263	7	7	25	0.0003146	139	-0.691775	NA
ADDCP_Score	NBPF3	NBPF3	1264	4	4	29	-3.977e-05	1655	2.1771	NA
ADDCP_Score	NCAPH2	SCO2	618	42	12	20	0.0111226	4	-0.956013	Y
ADDCP_Score	NDUFAF4	NDUFAF4	1269	4	4	29	0.0002843	154	-0.655914	NA
ADDCP_Score	NEXN	NEXN	1277	1	1	33	0.002437	25	-0.891841	Y
ADDCP_Score	NKX3-1	NKX3-1	1286	7	7	25	0.00010615	284	-0.418099	NA
ADDCP_Score	NOV	NOV	1293	9	9	23	0.0009966	54	-0.85598	Y
ADDCP_Score	NRN1	NRN1	1306	1	1	33	0.001513	37	-0.869192	Y
ADDCP_Score	NT5C3B	NT5C3B	1308	1	1	33	-1.31e-06	1054	1.05031	NA
ADDCP_Score	NUDT4	NUDT4	1313	1	1	33	-1.475e-06	1057	1.05597	NA
ADDCP_Score	NUP50-AS1	NUP50-AS1	1316	10	10	22	0.00646	8	-0.944689	Y
ADDCP_Score	ODF3B	SCO2	618	1	12	20	0.0111226	4	-0.956013	Y
ADDCP_Score	P2RY14	IDO1	246	2	2	32	0.00246169	24	-0.895616	Y
ADDCP_Score	PARP9	ANKRD22	72	2	3	30	0.0043981	14	-0.918265	Y
ADDCP_Score	PDGFC	PDGFC	1358	1	1	33	9.384e-05	312	-0.350152	NA
ADDCP_Score	PDGFD	PDGFD	216	7	7	25	0.000438406	110	-0.74651	Y
ADDCP_Score	PERP	PERP	1370	4	4	29	0.0001281	253	-0.469059	NA
ADDCP_Score	PI3	SLPI	1382	3	6.5	26	0.0028495	21	-0.912603	NA
ADDCP_Score	PIP4K2A	PIP4K2A	1387	6	6	27	0.0001058	286	-0.41055	NA
ADDCP_Score	PLEKHA2	PLEKHA2	1400	1	1	33	0.0001932	195	-0.57098	NA
ADDCP_Score	PLGLB1	PLGLB1	1405	11	11	21	3.107e-05	563	0.100941	NA
ADDCP_Score	PLGLB2	PLGLB2	1406	2	2	32	6.403e-05	391	-0.202934	NA
ADDCP_Score	PPP2R2B	PPP2R2B	1427	1	1	33	0.0001718	208	-0.546444	NA
ADDCP_Score	PRICKLE1	PRICKLE1	1436	1	1	33	1.319e-05	764	0.502961	NA
ADDCP_Score	PRSS23	PRSS23	1451	2	2	32	0.00059755	84	-0.782371	Y
ADDCP_Score	PSPH	PSPH	1459	16	16	17	7.944e-05	345	-0.318066	NA
ADDCP_Score	PTPRN2	PTPRN2	1470	2	2	32	2.232e-05	642	0.270808	NA
ADDCP_Score	RAB36	RAB36	1482	4	4	29	1.543e-05	728	0.427464	NA
ADDCP_Score	RHBDF2	BATF2	106	1	1	33	0.00765751	7	-0.925815	Y
ADDCP_Score	RHOBTB3	RHOBTB3	1505	2	2	32	-5.864e-05	1818	2.49041	NA
ADDCP_Score	RILP	RILP	1506	1	1	33	0.000362	124	-0.704987	NA
ADDCP_Score	RIMKLB	RIMKLB	1507	1	1	33	-0.0001064	1924	2.69237	NA
ADDCP_Score	RMDN1	RMDN1	1508	2	2	32	5.887e-06	899	0.755875	NA
ADDCP_Score	RNF213	RNF213	1522	34	34	8	0.004406	13	-0.961676	Y
ADDCP_Score	RNU6-37P	RNU6-37P	1524	15	15	18	0.0001337	246	-0.503033	NA
ADDCP_Score	ROBO1	ROBO1	1526	2	2	32	0.0002806	158	-0.642702	NA
ADDCP_Score	S1PR5	ADGRG1	39	13	13	19	1.228e-05	778	0.502961	Y
ADDCP_Score	SCAPER	SCAPER	1559	1	1	33	-7.191e-06	1157	1.24472	NA
ADDCP_Score	SCD	SCD	1561	1	1	33	5.641e-05	433	-0.121775	NA
ADDCP_Score	SCLT1	SCLT1	1563	1	1	33	1.315e-05	765	0.504848	NA
ADDCP_Score	SCN3A	SCN3A	1565	1	1	33	6.181e-05	403	-0.178397	NA
ADDCP_Score	SCO2	SCO2	618	2	12	20	0.0111226	4	-0.956013	Y
ADDCP_Score	SDC4	SDC4	1566	1	1	33	4.083e-05	509	0.0216692	NA
ADDCP_Score	SEPP1	SEPP1	1573	1	1	33	0.0001637	220	-0.523795	NA
ADDCP_Score	SERPINA1	SERPINA1	1578	1	1	33	0.0002887	151	-0.654026	Y
ADDCP_Score	SERPINB9P1	SERPINB9P1	1580	4	4	29	9.261e-06	833	0.625643	NA
ADDCP_Score	SFMBT1	SFMBT1	1586	2	2	32	3.671e-06	937	0.827597	NA
ADDCP_Score	SGK494	SGK494	1590	1	1	33	0.0002916	148	-0.659689	NA
ADDCP_Score	SGMS2	SGMS2	1591	2	2	32	0.0005113	97	-0.757834	NA
ADDCP_Score	SH3TC1	SH3TC1	1595	1	1	33	-3.969e-07	1032	1.00879	NA
ADDCP_Score	SLAMF7	SLAMF7	1606	1	1	33	0.0004802	101	-0.748397	Y
ADDCP_Score	SLC30A6	SLC30A6	1621	13	13	19	0.0012	42	-0.886179	NA
ADDCP_Score	SLC35D2	SLC35D2	1623	2	2	32	-3.613e-05	1620	2.1167	NA
ADDCP_Score	SLITRK4	SLITRK4	1643	7	7	25	2.932e-06	954	0.846471	NA
ADDCP_Score	SLPI	SLPI	1382	10	6.5	26	0.0028495	21	-0.912603	NA
ADDCP_Score	SMAD5	SMAD5	1644	1	1	33	-4.083e-05	1667	2.2073	NA
ADDCP_Score	SPIB	SPIB	1671	1	1	33	-3.195e-05	1558	2.00157	NA
ADDCP_Score	SPRED1	SPRED1	1678	1	1	33	0.0002037	188	-0.584192	NA
ADDCP_Score	SPRY1	SPRY1	1679	2	2	32	0.000669	78	-0.793695	NA
ADDCP_Score	SPTB	SPTB	1680	1	1	33	-1.882e-05	1362	1.63164	NA
ADDCP_Score	SYTL4	SYTL4	1726	9	9	23	1.064e-05	801	0.553921	NA
ADDCP_Score	TARP	FGFBP2	444	2	2	32	0.000317233	137	-0.682338	NA
ADDCP_Score	TGFA	TGFA	1750	2	2	32	1.383e-05	755	0.484087	NA
ADDCP_Score	TJP2	TJP2	1763	37	37	6	0.001044	50	-0.895616	NA
ADDCP_Score	TMEM176B	TMEM176B	1776	1	1	33	2.961e-05	582	0.159451	NA
ADDCP_Score	TMEM86B	TMEM86B	1785	7	7	25	0.0009354	58	-0.844656	NA
ADDCP_Score	TMOD1	TMOD1	1788	1	1	33	0.0001706	211	-0.540781	NA
ADDCP_Score	TOP2A	TOP2A	1802	22	22	13	0.0149	3	-0.971113	NA
ADDCP_Score	TPD52	TPD52	1807	1	1	33	9.714e-05	301	-0.370914	NA
ADDCP_Score	TPST2	TPST2	1812	1	1	33	0.0002047	186	-0.587967	NA
ADDCP_Score	TRAF3IP2-AS1	TRAF3IP2-AS1	1813	3	3	30	-1.2855e-05	1249	1.4127	NA
ADDCP_Score	TRAV10	TRAV10	1816	4	4	29	0.0001562	225	-0.521907	NA
ADDCP_Score	TRAV13-1	TRAV13-1	1818	1	1	33	6.44e-05	388	-0.206708	NA
ADDCP_Score	TRAV25	TRAV25	1825	1	1	33	1.535e-05	730	0.438789	NA
ADDCP_Score	TSPAN3	TSPAN3	1853	1	1	33	-2.951e-05	1528	1.94495	NA
ADDCP_Score	TTC9	TTC9	1865	1	1	33	5.117e-06	909	0.776636	NA
ADDCP_Score	TTTY15	TTTY15	1869	2	2	32	1.785e-05	692	0.365179	NA
ADDCP_Score	VNN1	VNN1	1905	2	2	32	2.407e-05	624	0.236835	NA
ADDCP_Score	VPS13A	VPS13A	1908	2	2	32	-2.443e-05	1456	1.80717	NA
ADDCP_Score	VPS35	VPS35	1909	1	1	33	-3.873e-05	1648	2.17144	NA
ADDCP_Score	VPS9D1	SCO2	618	3	12	20	0.0111226	4	-0.956013	Y
ADDCP_Score	VSIG10	VSIG10	1912	11	11	21	0.0004277	113	-0.748397	NA
ADDCP_Score	WARS	BATF2	106	1	1	33	0.00765751	7	-0.925815	Y
ADDCP_Score	WDR11	WDR11	1917	6	6	27	4.22e-05	498	-0.0104169	NA
ADDCP_Score	WEE1	WEE1	1919	1	1	33	-4.57e-05	1718	2.30356	NA
ADDCP_Score	XRCC4	XRCC4	1928	1	1	33	4.702e-05	472	-0.0481653	NA
ADDCP_Score	YEATS2	YEATS2	1931	22	22	13	9.784e-05	299	-0.412437	NA
ADDCP_Score	ZMYND11	ZMYND11	1958	2	2	32	0.0001895	198	-0.567205	NA
ADDCP_Score	ZNF10	ZNF10	1959	1	1	33	0.0001053	288	-0.39545	NA
ADDCP_Score	ZNF254	ZNF254	1966	1	1	33	0.0006666	79	-0.789921	NA
ADDCP_Score	ZNF429	ZNF429	1975	1	1	33	5.81e-05	424	-0.138761	NA
ADDCP_Score	ZNF502	ZNF502	1979	5	5	28	5.303e-05	449	-0.101013	NA
ADDCP_Score	ZNF697	ZNF697	1995	3	3	30	2.367e-05	629	0.242497	NA
ADDCP_Score	ZNF703	ZNF703	1996	2	2	32	-7.376e-05	1880	2.60743	NA
ADDCP_Score	ZNF781	ZNF781	2001	1	1	33	1.844e-05	686	0.355742	NA
ADDCP_Score	ZNRD1-AS1	ZNRD1-AS1	2013	1	1	33	4.558e-05	481	-0.0311785	NA
ADNKA_IFNG	A2M-AS1	A2M-AS1	2	6	6	31	0.00306617	18	-0.875475	Y
ADNKA_IFNG	ABCD2	ABCD2	11	3	3	35	2.52e-05	698	0.297137	NA
ADNKA_IFNG	ABLIM3	ABLIM3	17	2	2	37	0.0003591	144	-0.649181	NA
ADNKA_IFNG	ACVR1C	ACVR1C	30	1	1	38	-6.432e-05	1674	1.97548	NA
ADNKA_IFNG	ADAM23	ADAM23	32	22	22	17	0.001256	42	-0.858331	NA
ADNKA_IFNG	ADAMTS17	ADAMTS17	33	3	3	35	0.0004106	119	-0.695469	NA
ADNKA_IFNG	AFF3	AFF3	48	1	1	38	0.0003781	132	-0.668039	NA
ADNKA_IFNG	AGPAT4-IT1	AGPAT4-IT1	51	2	2	37	-7.095e-06	1086	0.965731	NA
ADNKA_IFNG	AHSA2	AHSA2	54	2	2	37	0.0002854	177	-0.592608	NA
ADNKA_IFNG	ALPK1	ANKRD22	72	4	2.5	36	0.00172726	32	-0.842902	Y
ADNKA_IFNG	ANG	ANG	81	1	1	38	0.0004267	116	-0.695469	NA
ADNKA_IFNG	ANKDD1A	ANKDD1A	85	3	3	35	0.0008148	62	-0.793186	NA
ADNKA_IFNG	ANKRD13A	ANKRD13A	89	6	6	31	0.000124	313	-0.369743	Y
ADNKA_IFNG	ANKRD55	ANKRD55	96	2	2	37	0.0001311	301	-0.380029	NA
ADNKA_IFNG	ANXA3	CASP5	99	2	5.8	32	0.00445737	7	-0.892618	Y
ADNKA_IFNG	APOBEC3B	APOBEC3B	105	2	2	37	8.206e-05	399	-0.212024	NA
ADNKA_IFNG	ARHGEF12	ARHGEF12	114	1	1	38	-2.58e-05	1325	1.37717	NA
ADNKA_IFNG	ATP13A3	ATP13A3	139	56	56	5	0.001096	47	-0.870332	NA
ADNKA_IFNG	ATP5E	ATP5E	140	1	1	38	1.776e-05	778	0.439427	NA
ADNKA_IFNG	B3GNTL1	B3GNTL1	153	1	1	38	0.0003303	156	-0.626895	NA
ADNKA_IFNG	BACH1	BACH1	157	37	37	11	0.002526	20	-0.906333	NA
ADNKA_IFNG	BAIAP2-AS1	BAIAP2-AS1	159	1	1	38	5.76e-05	492	-0.0508752	NA
ADNKA_IFNG	BCL6	BCL6	172	14	14	23	0.00042654	117	-0.71947	Y
ADNKA_IFNG	BEST1	BEST1	179	2	2	37	0.003602	12	-0.875475	NA
ADNKA_IFNG	C12orf75	C12orf75	204	1	1	38	0.0002102	219	-0.518891	NA
ADNKA_IFNG	C1orf186	C1orf186	215	2	2	37	-0.0002062	1912	2.38178	NA
ADNKA_IFNG	CA13	CA13	233	1	1	38	0.000139	289	-0.398887	NA
ADNKA_IFNG	CACNA1A	CACNA1A	239	1	1	38	0.000257	192	-0.565179	Y
ADNKA_IFNG	CACNA1E	CACNA1E	241	69	69	2	0.005963	4	-0.949192	Y
ADNKA_IFNG	CALD1	CALD1	245	1	1	38	-6.744e-06	1083	0.962302	NA
ADNKA_IFNG	CARD8	CARD8	255	2	2	37	-4.594e-05	1550	1.76119	NA
ADNKA_IFNG	CASP5	CASP5	99	6	5.8	32	0.00445737	7	-0.892618	Y
ADNKA_IFNG	CCDC163P	CCDC163P	272	2	2	37	0.0006736	82	-0.755471	NA
ADNKA_IFNG	CCDC191	CCDC191	275	14	14	23	0.003093	17	-0.890904	NA
ADNKA_IFNG	CCL23	CCL23	283	1	1	38	-3.863e-05	1469	1.62404	NA
ADNKA_IFNG	CCR7	CCR7	291	4	4	34	0.0001758	250	-0.472604	NA
ADNKA_IFNG	CD38	CD38	302	3	3	35	0.001063	48	-0.817187	Y
ADNKA_IFNG	CD47	CD47	305	1	1	38	0.0001331	297	-0.385172	NA
ADNKA_IFNG	CD72	CD72	308	1	1	38	2.625e-05	685	0.279993	NA
ADNKA_IFNG	CDADC1	CDADC1	315	1	1	38	-5.263e-05	1597	1.84348	NA
ADNKA_IFNG	CDC34	TESC	316	2	2	37	-1.11e-05	1139	1.05659	NA
ADNKA_IFNG	CDKN2B	CDKN2B	324	1	1	38	0.0007064	76	-0.764042	NA
ADNKA_IFNG	CEBPE	CEBPE	330	1	1	38	-3.802e-05	1465	1.61718	NA
ADNKA_IFNG	CELF2	CELF2	332	5	5	33	-1.655e-05	1211	1.17317	NA
ADNKA_IFNG	CENPW	CENPW	340	1	1	38	-4.881e-05	1569	1.79547	NA
ADNKA_IFNG	CETN3	CETN3	350	1	1	38	0.0002819	178	-0.589179	NA
ADNKA_IFNG	CFAP58	CFAP58	351	14	14	23	0.001416	39	-0.853188	Y
ADNKA_IFNG	CHAF1A	CHAF1A	358	2	2	37	0.0007333	70	-0.776043	NA
ADNKA_IFNG	CHST7	CHST7	368	3	3	35	0.0001398	287	-0.407459	NA
ADNKA_IFNG	CLEC1B	CLEC1B	378	3	3	35	0.0005765	93	-0.740042	NA
ADNKA_IFNG	CLN6	CLN6	390	1	1	38	1.964e-05	757	0.403426	NA
ADNKA_IFNG	CNOT4	CNOT4	399	1	1	38	-1.092e-05	1134	1.04973	NA
ADNKA_IFNG	COCH	COCH	406	8	8	29	0.0002879	174	-0.611466	NA
ADNKA_IFNG	CPM	CPM	426	13	13	24	0.000311	164	-0.637181	NA
ADNKA_IFNG	CRYBB2	CRYBB2	433	1	1	38	1.587e-05	798	0.473714	NA
ADNKA_IFNG	CYP27A1	CYP27A1	455	21	21	18	0.0002877	175	-0.628609	NA
ADNKA_IFNG	DAGLB	DAGLB	463	1	1	38	1.497e-05	809	0.492572	NA
ADNKA_IFNG	DDIT4	DDIT4	472	1	1	38	0.0001755	252	-0.462318	NA
ADNKA_IFNG	DDX17	DDX17	475	2	2	37	-8.2e-05	1753	2.1092	NA
ADNKA_IFNG	DDX60L	DDX60L	479	1	1	38	0.0002037	225	-0.508605	Y
ADNKA_IFNG	DGKG	DGKG	487	21	21	18	0.0001159	324	-0.373172	Y
ADNKA_IFNG	DIP2A	DIP2A	493	17	17	21	0.00117	44	-0.848045	NA
ADNKA_IFNG	DMXL2	DMXL2	503	1	1	38	0.0006313	89	-0.741756	Y
ADNKA_IFNG	DNAJC13	DNAJC13	505	20	20	19	0.0009958	50	-0.841188	NA
ADNKA_IFNG	DNASE2	DNASE2	509	1	1	38	0.004043	8	-0.880618	NA
ADNKA_IFNG	DPEP3	DPEP3	516	1	1	38	0.0007245	72	-0.7709	NA
ADNKA_IFNG	DTYMK	DTYMK	526	2	2	37	-0.0001608	1889	2.34235	NA
ADNKA_IFNG	DUSP4	DUSP4	527	1	1	38	1.959e-05	758	0.40514	NA
ADNKA_IFNG	EGF	EGF	536	17	17	21	-4.911e-05	1573	1.77319	NA
ADNKA_IFNG	EIF5A	EIF5A	543	12	12	25	0.0006778	80	-0.779472	NA
ADNKA_IFNG	ELAVL1	ELAVL1	544	3	3	35	0.0002095	221	-0.520606	NA
ADNKA_IFNG	ENDOD1	ENDOD1	555	2	2	37	-5.383e-05	1603	1.85205	NA
ADNKA_IFNG	EPPK1	EPPK1	569	1	1	38	0.0001637	259	-0.450317	Y
ADNKA_IFNG	ERLEC1	ERLEC1	576	49	49	8	0.0005091	106	-0.764042	NA
ADNKA_IFNG	ESAM	ESAM	580	1	1	38	0.0008794	57	-0.796615	NA
ADNKA_IFNG	FAM122C	FAM122C	596	22	22	17	0.003204	15	-0.904619	Y
ADNKA_IFNG	FAM167A	FAM167A	605	5	5	33	0.0001692	257	-0.462318	NA
ADNKA_IFNG	FAM50B	FAM50B	615	50	50	7	0.003685	10	-0.930334	NA
ADNKA_IFNG	FARP2	FARP2	623	73	73	1	0.000587	92	-0.800044	NA
ADNKA_IFNG	FBN2	FBN2	628	1	1	38	-2.341e-05	1297	1.32917	NA
ADNKA_IFNG	FBXO32	FBXO32	630	1	1	38	-0.0001049	1825	2.23435	Y
ADNKA_IFNG	FCRL3	FCRL3	640	6	6	31	0.002151	26	-0.86176	NA
ADNKA_IFNG	FGF13	FGF13	646	2	2	37	0.0004575	113	-0.702326	Y
ADNKA_IFNG	FHIT	FHIT	651	1	1	38	0.000375	136	-0.661182	NA
ADNKA_IFNG	FLJ12120	FLJ12120	658	14	14	23	0.001148	45	-0.842902	NA
ADNKA_IFNG	FRMD4A	FRMD4A	680	1	1	38	-2.954e-05	1368	1.45089	NA
ADNKA_IFNG	FSD1L	FSD1L	682	1	1	38	0.0003658	141	-0.65261	NA
ADNKA_IFNG	FSTL1	FSTL1	683	12	12	25	7.402e-05	428	-0.18288	NA
ADNKA_IFNG	GAS7	GAS7	699	2	2	37	0.0002773	181	-0.585751	Y
ADNKA_IFNG	GK3P	ANKRD22	72	1	2.5	36	0.00172726	32	-0.842902	Y
ADNKA_IFNG	GLB1L	GLB1L	716	16	16	22	0.0002952	171	-0.628609	NA
ADNKA_IFNG	GM2A	GM2A	721	1	1	38	0.0008114	63	-0.786329	NA
ADNKA_IFNG	GNAS	GNAS	724	1	1	38	0.0007861	65	-0.7829	NA
ADNKA_IFNG	GPAM	GPAM	731	5	5	33	4.846e-05	541	0.024556	NA
ADNKA_IFNG	GPAT2	GPAT2	732	3	3	35	-3.016e-05	1378	1.46289	NA
ADNKA_IFNG	GPR34	GPR34	739	68	68	3	0.003927	9	-0.938906	Y
ADNKA_IFNG	GPR84	GPR84	692	22	9	28	0.00124	43	-0.837759	Y
ADNKA_IFNG	GRAMD1C	GRAMD1C	743	1	1	38	7.738e-05	419	-0.176022	NA
ADNKA_IFNG	GSTT1	GSTT1	750	30	30	13	0.002028	28	-0.88919	NA
ADNKA_IFNG	GUCY1A3	GUCY1A3	756	4	4	34	0.000182	241	-0.488033	NA
ADNKA_IFNG	H1F0	H1F0	765	1	1	38	-6.937e-06	1084	0.964017	NA
ADNKA_IFNG	H6PD	H6PD	768	13	13	24	0.0001882	238	-0.510319	NA
ADNKA_IFNG	HCAR3	CASP5	99	18	5.8	32	0.00445737	7	-0.892618	Y
ADNKA_IFNG	HGD	HGD	787	2	2	37	0.0003321	155	-0.630324	NA
ADNKA_IFNG	HINT3	HINT3	789	2	2	37	0.0003332	154	-0.632038	NA
ADNKA_IFNG	HIPK3	HIPK3	792	1	1	38	-8.569e-05	1767	2.13491	NA
ADNKA_IFNG	HIST1H2BD	HIST1H2BD	798	1	1	38	0.0001079	339	-0.31317	NA
ADNKA_IFNG	HLA-DQA1	HLA-DQA1	806	2	2	37	8.085e-06	885	0.621148	NA
ADNKA_IFNG	HLA-DQB1	HLA-DQB1	807	26	26	15	0.00034065	151	-0.674897	NA
ADNKA_IFNG	HLA-DRB1	HLA-DRB1	808	54	54	6	0.000647	87	-0.800044	NA
ADNKA_IFNG	HPGD	HPGD	822	7	7	30	0.001277	40	-0.839474	NA
ADNKA_IFNG	IGKJ5	IGKJ5	851	24	24	16	0.0001556	268	-0.472604	NA
ADNKA_IFNG	IGKV1-17	IGKV1-17	850	4	2.5	36	1.052e-05	857	0.571432	NA
ADNKA_IFNG	IGKV1-37	IGKV1-37	852	8	8	29	6.05e-05	479	-0.0885907	NA
ADNKA_IFNG	IGKV1D-13	IGKV1-17	850	1	2.5	36	1.052e-05	857	0.571432	NA
ADNKA_IFNG	IGKV1OR2-108	IGKV1OR2-108	854	7	7	30	-5.9795e-05	1646	1.91376	NA
ADNKA_IFNG	IGLV3-25	IGLV3-25	861	1	1	38	-0.00013495	1867	2.30635	NA
ADNKA_IFNG	IGLV4-60	IGLV4-60	862	4	4	34	-3.519e-05	1432	1.55375	NA
ADNKA_IFNG	IL1RAP	IL1RAP	870	2	2	37	0.000216	215	-0.527463	NA
ADNKA_IFNG	ITSN1	ITSN1	898	5	5	33	0.002103	27	-0.856617	NA
ADNKA_IFNG	JDP2	JDP2	903	1	1	38	0.0003054	166	-0.609751	NA
ADNKA_IFNG	JHDM1D-AS1	JHDM1D-AS1	904	1	1	38	1.1465e-05	843	0.55086	NA
ADNKA_IFNG	JMY	JMY	905	24	24	16	0.002247	24	-0.890904	NA
ADNKA_IFNG	KCNJ15	CASP5	99	1	5.8	32	0.00445737	7	-0.892618	Y
ADNKA_IFNG	KDM5D	KDM5D	920	28	28	14	0.0001592	264	-0.48289	NA
ADNKA_IFNG	KIAA1024	KIAA1024	926	2	2	37	0.0001173	322	-0.344028	NA
ADNKA_IFNG	KIAA1324L	KIAA1324L	929	11	11	26	9.007e-05	382	-0.260025	NA
ADNKA_IFNG	KIAA1715	KIAA1715	931	1	1	38	2.535e-05	694	0.295422	NA
ADNKA_IFNG	KIAA2022	KIAA2022	932	10	10	27	2.069e-05	748	0.369139	NA
ADNKA_IFNG	KIF1B	AP5B1	103	3	3	35	0.00152985	36	-0.837759	NA
ADNKA_IFNG	KIF5C	KIF5C	935	1	1	38	0.0001585	265	-0.440031	NA
ADNKA_IFNG	KIR3DL2	KIR3DL2	937	1	1	38	0.0005932	91	-0.738327	NA
ADNKA_IFNG	KLF5	KLF5	225	6	6	31	0.000750325	68	-0.789758	Y
ADNKA_IFNG	KLHDC10	KLHDC10	944	19	19	20	0.0003759	135	-0.693754	NA
ADNKA_IFNG	KLHL14	KLHL14	948	2	2	37	0.00015	274	-0.426317	NA
ADNKA_IFNG	KREMEN1	CASP5	99	2	5.8	32	0.00445737	7	-0.892618	Y
ADNKA_IFNG	LARGE	LARGE	962	8	8	29	0.0001771	248	-0.484604	NA
ADNKA_IFNG	LEPR	LEPR	968	22	22	17	-0.0001319	1862	2.26178	NA
ADNKA_IFNG	LGALS2	LGALS2	971	12	12	25	0.000269	187	-0.596037	NA
ADNKA_IFNG	LGALSL	LGALSL	973	5	5	33	0.004539	6	-0.892618	NA
ADNKA_IFNG	LINC00189	LINC00189	981	2	2	37	0.002209	25	-0.853188	Y
ADNKA_IFNG	LINC00667	LINC00667	989	1	1	38	-8.168e-05	1750	2.10577	NA
ADNKA_IFNG	LINC00969	LINC00969	995	2	2	37	0.0001971	232	-0.498319	NA
ADNKA_IFNG	LOC100049716	LOC100049716	1012	6	6	31	4.446e-05	562	0.0571285	NA
ADNKA_IFNG	LOC101927268	LOC101927268	1033	2	2	37	0.000684	79	-0.760614	NA
ADNKA_IFNG	LOC101928307	LOC101928307	1039	11	11	26	-7.234e-05	1712	2.02005	NA
ADNKA_IFNG	LOC102724587	LOC102724587	1054	1	1	38	6.048e-05	480	-0.0714473	NA
ADNKA_IFNG	LOC105370201	LOC105370201	1065	1	1	38	0.0002814	179	-0.587465	NA
ADNKA_IFNG	LOC105374809	LOC105374809	1077	1	1	38	7.145e-06	895	0.640006	NA
ADNKA_IFNG	LOC283075	LOC283075	1090	2	2	37	-4.624e-05	1554	1.76804	NA
ADNKA_IFNG	LOC283713	LOC283713	1091	1	1	38	0.0004148	118	-0.69204	NA
ADNKA_IFNG	LOC728715	LOC728715	1106	5	5	33	-6.794e-05	1694	2.0012	NA
ADNKA_IFNG	LPCAT2	GPR84	692	4	9	28	0.00124	43	-0.837759	Y
ADNKA_IFNG	LRRC8C	LRRC8C	1116	8	8	29	0.0004729	111	-0.71947	NA
ADNKA_IFNG	LRRFIP2	LRRFIP2	1117	2	2	37	0.0001086	337	-0.318313	NA
ADNKA_IFNG	LSMEM1	LSMEM1	1123	1	1	38	-9.66e-06	1119	1.02402	NA
ADNKA_IFNG	LTBP2	LTBP2	1126	7	7	30	0.0003784	131	-0.683468	NA
ADNKA_IFNG	MACROD2	MACROD2	1134	8	8	29	1.538e-05	804	0.468571	NA
ADNKA_IFNG	MAD2L1	MAD2L1	1136	2	2	37	0.0006402	88	-0.745185	NA
ADNKA_IFNG	MAPK1	MAPK1	1148	2	2	37	-9.815e-05	1808	2.20349	NA
ADNKA_IFNG	MAPKAP1	MAPKAP1	1150	3	3	35	-6.705e-05	1688	1.99434	NA
ADNKA_IFNG	MBLAC2	MBLAC2	1160	1	1	38	0.0001516	272	-0.428031	NA
ADNKA_IFNG	MBOAT2	MBOAT2	1162	6	6	31	0.0005288	102	-0.73147	Y
ADNKA_IFNG	METTL21B	METTL21B	1178	24	24	16	0.002836	19	-0.899476	NA
ADNKA_IFNG	METTL8	METTL8	1181	11	11	26	0.0003382	152	-0.654324	NA
ADNKA_IFNG	MFSD9	MFSD9	1184	3	3	35	-3.026e-05	1380	1.46632	NA
ADNKA_IFNG	MIATNB	MIATNB	1189	3	3	35	0.0003434	149	-0.644038	NA
ADNKA_IFNG	MIR4435-2HG	LCP2	459	1	1	38	0.000106693	342	-0.308027	NA
ADNKA_IFNG	MKL1	MKL1	1202	8	8	29	0.0001984	231	-0.513748	NA
ADNKA_IFNG	MMP25	MMP25	1208	3	3	35	5.182e-05	522	-0.00458785	NA
ADNKA_IFNG	MMP8	MMP8	1209	21	21	18	0.0006883	78	-0.794901	NA
ADNKA_IFNG	MRS2	MRS2	1224	6	6	31	-5.247e-05	1595	1.82805	NA
ADNKA_IFNG	MUC8	MUC8	1240	2	2	37	5.723e-05	497	-0.0440178	NA
ADNKA_IFNG	NAP1L2	NAP1L2	1256	1	1	38	4.788e-05	547	0.0434138	NA
ADNKA_IFNG	NASP	NASP	1262	2	2	37	-3.647e-05	1451	1.59147	NA
ADNKA_IFNG	NAV1	NAV1	1263	1	1	38	3.003e-05	652	0.22342	NA
ADNKA_IFNG	NCAM1	NCAM1	1265	1	1	38	0.003265	14	-0.870332	Y
ADNKA_IFNG	NCK1	NCK1	1266	2	2	37	0.0001693	256	-0.457175	NA
ADNKA_IFNG	NFE4	NFE4	1278	3	3	35	0.000388	128	-0.68004	NA
ADNKA_IFNG	NFXL1	NFXL1	1279	1	1	38	5.518e-05	509	-0.0217313	NA
ADNKA_IFNG	NKX3-1	NKX3-1	1286	1	1	38	3.532e-06	942	0.72058	NA
ADNKA_IFNG	NOV	NOV	1293	4	4	34	0.006575	3	-0.896047	Y
ADNKA_IFNG	NR1D1	NR1D1	1299	3	3	35	6.284e-05	466	-0.100591	NA
ADNKA_IFNG	NRG1	NRG1	1305	22	22	17	0.001951	29	-0.880618	NA
ADNKA_IFNG	NTPCR	NTPCR	1310	1	1	38	8.007e-05	408	-0.19488	NA
ADNKA_IFNG	NUP160	NUP160	1315	2	2	37	-4.212e-06	1047	0.898872	NA
ADNKA_IFNG	OR2A20P	OR2A20P	1322	13	13	24	0.0002499	197	-0.580608	NA
ADNKA_IFNG	P2RY1	P2RY1	1335	1	1	38	9.847e-05	361	-0.275454	NA
ADNKA_IFNG	PALLD	PALLD	1340	2	2	37	0.0003026	167	-0.609751	NA
ADNKA_IFNG	PAQR6	PAQR6	1342	3	3	35	7.417e-05	426	-0.169165	NA
ADNKA_IFNG	PAWR	PAWR	1345	1	1	38	1.283e-05	832	0.532002	NA
ADNKA_IFNG	PAX8-AS1	PAX8-AS1	1347	9	9	28	0.000544	100	-0.740042	NA
ADNKA_IFNG	PDCD5	PDCD5	1353	1	1	38	0.0009787	53	-0.803472	NA
ADNKA_IFNG	PLD1	PLD1	1398	6	6	31	3.167e-05	642	0.194276	NA
ADNKA_IFNG	PLEK	GPR84	692	1	9	28	0.00124	43	-0.837759	Y
ADNKA_IFNG	PLGLB1	PLGLB1	1405	2	2	37	0.0001383	290	-0.398887	NA
ADNKA_IFNG	PLGLB2	PLGLB2	1406	1	1	38	-4.047e-05	1488	1.65661	NA
ADNKA_IFNG	POLR2J2	POLR2J2	1418	1	1	38	-0.0001537	1884	2.33549	NA
ADNKA_IFNG	PPAT	PPAT	1421	7	7	30	0.002352	23	-0.868618	NA
ADNKA_IFNG	PPP1R15A	PPP1R15A	1425	2	2	37	0.001125	46	-0.817187	Y
ADNKA_IFNG	PPP2R2B	PPP2R2B	1427	1	1	38	0.0001003	354	-0.287455	NA
ADNKA_IFNG	PPP2R3A	PPP2R3A	1428	4	4	34	3.133e-05	644	0.202848	NA
ADNKA_IFNG	PRDM5	PRDM5	1432	6	6	31	0.0005668	94	-0.745185	Y
ADNKA_IFNG	PRKCQ-AS1	PRKCQ-AS1	1439	1	1	38	0.00010295	351	-0.292598	NA
ADNKA_IFNG	PROM2	PROM2	1445	1	1	38	5.315e-06	916	0.676007	NA
ADNKA_IFNG	PROS1	PROS1	1446	1	1	38	6.553e-05	457	-0.110877	NA
ADNKA_IFNG	PRSS23	PRSS23	1451	1	1	38	0.0001785	247	-0.47089	Y
ADNKA_IFNG	PTPRN2	PTPRN2	1470	1	1	38	0.0008502	60	-0.791472	NA
ADNKA_IFNG	RAB2A	RAB2A	1479	3	3	35	8.552e-05	392	-0.227453	NA
ADNKA_IFNG	RABL3	RABL3	1484	1	1	38	-3.867e-05	1470	1.62575	NA
ADNKA_IFNG	RALB	RALB	1396	2	2	37	0.00191073	30	-0.844617	Y
ADNKA_IFNG	RANBP9	RANBP9	1490	1	1	38	-0.0002736	1922	2.40064	NA
ADNKA_IFNG	RIMKLB	RIMKLB	1507	1	1	38	0.0001551	269	-0.433174	NA
ADNKA_IFNG	RNASE4	RNASE4	1514	7	7	30	0.0003788	130	-0.685183	NA
ADNKA_IFNG	RNF130	RNF130	1517	3	3	35	-2.927e-05	1363	1.43718	NA
ADNKA_IFNG	RNF145	RNF145	1520	3	3	35	0.0001293	302	-0.381744	NA
ADNKA_IFNG	RNU6-37P	RNU6-37P	1524	1	1	38	7.825e-05	417	-0.179451	NA
ADNKA_IFNG	ROBO1	ROBO1	1526	12	12	25	-2.313e-05	1292	1.29831	NA
ADNKA_IFNG	RPS23	RPS23	1540	1	1	38	0.000378	133	-0.666325	NA
ADNKA_IFNG	RPS4Y1	RPS4Y1	1541	4	4	34	-6.188e-05	1662	1.94805	NA
ADNKA_IFNG	RPS6KA2	RPS6KA2	1542	1	1	38	-1.166e-05	1144	1.06688	NA
ADNKA_IFNG	SEC14L1	SEC14L1	1567	1	1	38	0.0001405	286	-0.40403	NA
ADNKA_IFNG	SEC22B	SEC22B	1569	1	1	38	-6.866e-05	1697	2.01491	NA
ADNKA_IFNG	SEPT10	SEPT10	1574	12	12	25	0.0007549	67	-0.801758	NA
ADNKA_IFNG	SEPT2	SEPT2	1575	7	7	30	1.14e-06	975	0.763438	NA
ADNKA_IFNG	SIRPD	SIRPD	1603	2	2	37	0.001803	31	-0.842902	Y
ADNKA_IFNG	SLC15A2	SLC15A2	1610	1	1	38	-5.689e-06	1060	0.922873	NA
ADNKA_IFNG	SLC1A4	SLC1A4	1614	1	1	38	9.142e-05	379	-0.244596	NA
ADNKA_IFNG	SLC24A3	SLC24A3	1616	1	1	38	-9.022e-06	1108	1.00516	NA
ADNKA_IFNG	SLC26A8	SLC26A8	1149	2	2	37	0.00051797	104	-0.717755	Y
ADNKA_IFNG	SLC39A8	SLC39A8	1626	1	1	38	0.0005589	96	-0.729756	NA
ADNKA_IFNG	SLC5A9	SLC5A9	1633	6	6	31	5.935e-05	485	-0.074876	NA
ADNKA_IFNG	SOX6	SOX6	1665	1	1	38	3.478e-05	618	0.165132	NA
ADNKA_IFNG	SPRY1	SPRY1	1679	44	44	9	0.0005529	98	-0.776043	NA
ADNKA_IFNG	SSPN	SSPN	1695	35	35	12	0.005949	5	-0.930334	Y
ADNKA_IFNG	STX18-AS1	STX18-AS1	1709	64	64	4	0.00032845	158	-0.681754	NA
ADNKA_IFNG	STX3	STX3	1710	1	1	38	0.0033	13	-0.872046	Y
ADNKA_IFNG	SYNGR1	SYNGR1	1722	4	4	34	0.0005546	97	-0.734899	NA
ADNKA_IFNG	SYNM	SYNM	1724	1	1	38	-0.0001505	1883	2.33378	NA
ADNKA_IFNG	SYTL4	SYTL4	1726	12	12	25	-1.838e-05	1231	1.19374	NA
ADNKA_IFNG	TACSTD2	TACSTD2	1727	1	1	38	9.377e-05	368	-0.263454	NA
ADNKA_IFNG	TDRD9	TDRD9	1743	4	4	34	4.807e-05	546	0.0348421	NA
ADNKA_IFNG	THUMPD3	THUMPD3	1757	2	2	37	-3.536e-05	1435	1.56404	NA
ADNKA_IFNG	TLR10	TLR10	1766	3	3	35	1.838e-05	773	0.425713	NA
ADNKA_IFNG	TLR6	TLR6	1768	8	8	29	0.0003259	160	-0.635467	NA
ADNKA_IFNG	TMEM107	TMEM107	1771	7	7	30	-0.000107	1831	2.23092	NA
ADNKA_IFNG	TMEM150C	TMEM150C	1773	8	8	29	0.0002716	186	-0.590894	NA
ADNKA_IFNG	TMEM156	TMEM156	1774	8	8	29	0.0001694	255	-0.472604	NA
ADNKA_IFNG	TMEM86B	TMEM86B	1785	5	5	33	0.001001	49	-0.818902	NA
ADNKA_IFNG	TMOD1	TMOD1	1788	3	3	35	0.0001138	328	-0.337171	NA
ADNKA_IFNG	TNFRSF17	TNFRSF17	1793	1	1	38	0.0001567	267	-0.436603	NA
ADNKA_IFNG	TNIP1	TNIP1	1798	5	5	33	0.001703	33	-0.846331	NA
ADNKA_IFNG	TPD52	TPD52	1807	1	1	38	0.0007104	75	-0.765757	NA
ADNKA_IFNG	TRAPPC13	TRAPPC13	1815	4	4	34	8.479e-05	394	-0.225738	NA
ADNKA_IFNG	TRAV13-1	TRAV13-1	1818	4	4	34	0.00023805	204	-0.551464	NA
ADNKA_IFNG	TRAV25	TRAV25	1825	1	1	38	0.0002436	200	-0.551464	NA
ADNKA_IFNG	TSHZ3	TSHZ3	1850	11	11	26	0.0001916	234	-0.513748	Y
ADNKA_IFNG	TSIX	TSIX	1851	1	1	38	8e-05	409	-0.193166	NA
ADNKA_IFNG	TSPAN3	TSPAN3	1853	1	1	38	0.0001627	261	-0.446889	NA
ADNKA_IFNG	TTC21B	TTC21B	1858	6	6	31	6.085e-05	476	-0.0903051	NA
ADNKA_IFNG	TTC37	TTC37	1861	1	1	38	-0.000114	1844	2.26692	NA
ADNKA_IFNG	TTC7B	TTC7B	1864	2	2	37	0.0001163	323	-0.342314	NA
ADNKA_IFNG	TULP3	TULP3	1873	3	3	35	8.233e-05	397	-0.218881	NA
ADNKA_IFNG	TXLNGY	TXLNGY	1875	3	3	35	0.0005632	95	-0.736613	NA
ADNKA_IFNG	USP51	USP51	1894	4	4	34	-8.923e-05	1783	2.15549	NA
ADNKA_IFNG	USP9Y	USP9Y	1897	3	3	35	0.000185	239	-0.489747	NA
ADNKA_IFNG	UTRN	UTRN	1898	6	6	31	6.095e-05	475	-0.0920194	Y
ADNKA_IFNG	VPS35	VPS35	1909	2	2	37	-4.607e-05	1552	1.76462	NA
ADNKA_IFNG	VSIG10	VSIG10	1912	40	40	10	0.008636	1	-0.94062	NA
ADNKA_IFNG	VSTM1	VSTM1	1913	2	2	37	0.0005364	101	-0.722898	NA
ADNKA_IFNG	XIST	XIST	1924	1	1	38	-4.046e-06	1044	0.895443	NA
ADNKA_IFNG	YWHAZ	YWHAZ	1934	1	1	38	-5.164e-05	1590	1.83148	NA
ADNKA_IFNG	ZFP14	ZFP14	1949	7	7	30	8.987e-05	383	-0.251453	NA
ADNKA_IFNG	ZG16B	ZG16B	1956	2	2	37	0.0007343	69	-0.777757	NA
ADNKA_IFNG	ZMYND11	ZMYND11	1958	1	1	38	-8.395e-05	1762	2.12634	NA
ADNKA_IFNG	ZNF107	ZNF107	1960	1	1	38	-0.0004695	1936	2.42464	NA
ADNKA_IFNG	ZNF204P	ZNF204P	1964	1	1	38	0.00127	41	-0.824045	NA
ADNKA_IFNG	ZNF33B	ZNF33B	1972	1	1	38	7.908e-05	413	-0.186308	NA
ADNKA_IFNG	ZNF677	ZNF677	1992	4	4	34	0.0001094	336	-0.32517	NA
ADNKA_IFNG	ZNF846	ZNF846	2010	6	6	31	0.0004007	124	-0.693754	NA
ADNKA_IFNG	ZSCAN30	ZSCAN30	2015	1	1	38	-7.734e-05	1734	2.07834	NA
C1q	AATBC	AATBC	5	2	2	41	0.0003008	133	-0.634538	NA
C1q	ABCD2	ABCD2	11	3	3	39	0.0001191	257	-0.399409	NA
C1q	ABLIM3	ABLIM3	17	1	1	42	0.0002899	140	-0.61912	NA
C1q	ACP6	ACP6	24	1	1	42	1.816e-05	685	0.431254	NA
C1q	ACSL6	ACSL6	28	1	1	42	0.0002288	170	-0.561301	NA
C1q	ACTA2	CCRL2	29	1	1	42	0.000895267	46	-0.800285	Y
C1q	ADAMTS17	ADAMTS17	33	8	8	33	0.0002017	187	-0.545883	NA
C1q	ADTRP	ADTRP	45	1	1	42	3.606e-05	543	0.157578	NA
C1q	AFF1	GNB4	47	2	2	41	0.0017906	24	-0.844613	Y
C1q	AHSP	CA1	55	3	3	39	0.00028925	142	-0.621047	NA
C1q	AIM2	LOC101930164	57	1	8.4	32	0.0024797	19	-0.871595	Y
C1q	AKR1C3	AKR1C3	63	1	1	42	-3.4985e-05	1547	2.09258	NA
C1q	ALOX15	ALOX15	70	1	1	42	0.0001151	263	-0.382063	NA
C1q	ALS2CR12	ALS2CR12	75	1	1	42	6.192e-05	401	-0.116097	NA
C1q	AMDHD1	AMDHD1	76	1	1	42	-7.525e-05	1821	2.62066	NA
C1q	ANKRD10	ANKRD10	88	1	1	42	0.0003685	110	-0.676939	NA
C1q	ANKRD13A	ANKRD13A	89	14	14	25	0.0005842	75	-0.777158	Y
C1q	ANXA3	CASP5	99	3	2.66667	40	0.000463167	94	-0.71163	Y
C1q	ARHGAP6	ARHGAP6	113	1	1	42	0.000263	148	-0.603702	NA
C1q	ARHGEF7	ARHGEF7	117	1	1	42	0.0002532	154	-0.592138	NA
C1q	ASCC2	EPB41	126	1	1	42	8.66247e-05	323	-0.266426	NA
C1q	ASF1B	ASF1B	127	1	1	42	-0.0001927	1934	2.83844	NA
C1q	ASPH	ASPH	130	7	7	34	0.001324	31	-0.844613	NA
C1q	ATP13A3	ATP13A3	139	14	14	25	2.193e-05	655	0.340671	NA
C1q	AVIL	AVIL	148	3	3	39	0.0009488	45	-0.807995	NA
C1q	B3GNTL1	B3GNTL1	153	23	23	16	0.001013	40	-0.861959	NA
C1q	BACH1	BACH1	157	25	25	14	0.0007402	58	-0.831122	NA
C1q	BAIAP2-AS1	BAIAP2-AS1	159	4	4	37	2.8775e-05	591	0.240452	NA
C1q	BARD1	BARD1	161	1	1	42	1.056e-05	777	0.608565	NA
C1q	BATF2	BATF2	106	2	4	37	0.00575404	7	-0.885086	Y
C1q	BCL6	BCL6	172	1	1	42	0.00021656	173	-0.555519	Y
C1q	BEND7	BEND7	178	1	1	42	0.0001744	205	-0.493846	NA
C1q	BLOC1S5-TXNDC5	BLOC1S5-TXNDC5	185	3	3	39	6.155e-05	402	-0.119952	NA
C1q	BTNL3	BTNL3	200	2	2	41	0.000131	240	-0.428318	NA
C1q	C12orf42	C12orf42	203	2	2	41	1.46e-05	722	0.500636	NA
C1q	C12orf75	C12orf75	204	7	7	34	0.0001795	201	-0.516974	NA
C1q	C15orf39	C15orf39	207	1	1	42	0.0004349	97	-0.701994	Y
C1q	C15orf57	C15orf57	210	3	3	39	-4.56e-05	1653	2.29109	NA
C1q	C17orf97	C17orf97	213	2	2	41	-9.173e-06	1126	1.27926	NA
C1q	C18orf25	C18orf25	214	56	56	4	0.01661	3	-0.956396	Y
C1q	C20orf196	C20orf196	219	1	1	42	-1.418e-06	969	0.978605	NA
C1q	C9orf84	C9orf84	232	7	7	34	0.0007541	56	-0.796431	Y
C1q	CA1	CA1	55	3	3	39	0.00028925	142	-0.621047	NA
C1q	CACNA1E	CACNA1E	241	64	64	2	0.08693	1	-0.964105	Y
C1q	CAPRIN2	CAPRIN2	253	8	8	33	9.417e-06	796	0.627838	NA
C1q	CASP5	CASP5	99	2	2.66667	40	0.000463167	94	-0.71163	Y
C1q	CCDC17	CCDC17	273	1	1	42	0.0006017	73	-0.748249	NA
C1q	CCDC191	CCDC191	275	25	25	14	0.0003	134	-0.684648	NA
C1q	CCDC58	CCDC58	277	1	1	42	-5.31e-05	1718	2.42215	NA
C1q	CCDC91	CCDC91	282	8	8	33	0.0001717	207	-0.507337	NA
C1q	CCNG2	CCNG2	286	2	2	41	-1.887e-05	1303	1.62039	NA
C1q	CD101	OLIG1	292	2	2	41	4.4255e-05	487	0.0477228	NA
C1q	CD151	CD151	293	1	1	42	-9.156e-05	1867	2.70931	NA
C1q	CD40	CD40	303	11	11	28	0.0006741	66	-0.788722	Y
C1q	CD59	LOC101930164	57	1	8.4	32	0.0024797	19	-0.871595	Y
C1q	CDC34	TESC	316	32	32	11	0.00104215	39	-0.873523	NA
C1q	CDCA7	CDCA7	319	2	2	41	0.0001	291	-0.330026	NA
C1q	CDKN2B	CDKN2B	324	1	1	42	7.569e-05	352	-0.210534	NA
C1q	CEACAM1	CEACAM1	325	36	18.5	22	0.0035825	12	-0.904359	Y
C1q	CFAP58	CFAP58	351	57	57	3	0.001741	25	-0.915923	Y
C1q	CHAF1A	CHAF1A	358	2	2	41	0.0001166	260	-0.389772	NA
C1q	CHPT1	CHPT1	365	1	1	42	0.0002395	159	-0.582502	NA
C1q	CHST15	CHST15	367	1	1	42	1.398e-05	732	0.521837	NA
C1q	CHST7	CHST7	368	6	6	35	0.0001358	237	-0.445664	NA
C1q	CLCC1	CLCC1	372	42	42	8	0.0002236	171	-0.624902	NA
C1q	CLEC1B	CLEC1B	378	14	14	25	0.0005891	74	-0.779085	NA
C1q	CLN6	CLN6	390	1	1	42	-1.983e-05	1323	1.66087	NA
C1q	CLTA	CLTA	392	1	1	42	0.0001623	214	-0.4765	NA
C1q	CNPY3	CNPY3	400	10	10	29	0.0009643	44	-0.829195	NA
C1q	COCH	COCH	406	1	1	42	-9.03e-06	1122	1.27348	NA
C1q	CPEB4	CPEB4	424	2	2	41	5.858e-05	412	-0.096824	NA
C1q	CPM	CPM	426	3	3	39	2.662e-05	610	0.280925	NA
C1q	CUX2	CUX2	448	1	1	42	6.466e-06	841	0.731911	NA
C1q	CYP1B1	CYP1B1	454	23	23	16	0.0003642	111	-0.725121	NA
C1q	CYP27A1	CYP27A1	455	19	19	21	0.0001226	251	-0.445664	NA
C1q	DDIT4	DDIT4	472	12	12	26	8.906e-05	313	-0.316535	NA
C1q	DGKG	DGKG	487	7	7	34	0.0004114	102	-0.707775	Y
C1q	DHODH	DHODH	489	1	1	42	2.619e-05	614	0.294416	NA
C1q	DHRS9	CEACAM1	325	1	18.5	22	0.0035825	12	-0.904359	Y
C1q	DLX4	DLX4	500	1	1	42	0.0001241	250	-0.407118	NA
C1q	DOCK4	DOCK4	511	2	2	41	0.00287275	16	-0.860031	Y
C1q	DPEP3	DPEP3	516	5	5	36	-0.0001738	1928	2.81531	NA
C1q	DTYMK	DTYMK	526	1	1	42	-5.715e-05	1744	2.47226	NA
C1q	EFCAB2	LOC101930164	57	36	8.4	32	0.0024797	19	-0.871595	Y
C1q	EFHD2	EFHD2	535	25	25	14	0.003414	13	-0.91785	NA
C1q	EGF	EGF	536	7	7	34	0.0007049	65	-0.779085	NA
C1q	EIF3C	EIF3C	541	1	1	42	0.0001103	274	-0.360863	NA
C1q	EPHB1	EPHB1	566	1	1	42	5.238e-05	440	-0.0409326	NA
C1q	EPPK1	EPPK1	569	9	9	31	0.001427	29	-0.85425	Y
C1q	ERV3-1	ERV3-1	578	1	1	42	2.6285e-05	613	0.292489	NA
C1q	EVI5	EVI5	584	1	1	42	-5.168e-06	1044	1.12315	NA
C1q	FAM118A	FAM118A	595	1	1	42	-1.398e-05	1222	1.46621	NA
C1q	FAM122C	FAM122C	596	26	26	13	0.003053	15	-0.915923	Y
C1q	FAM124B	FAM124B	597	2	2	41	-5.901e-05	1754	2.4896	NA
C1q	FAM153B	FAM153B	603	1	1	42	7.393e-05	358	-0.19897	NA
C1q	FAM174B	FAM174B	606	1	1	42	-7.117e-05	1804	2.58789	NA
C1q	FAM184A	FAM184A	607	1	1	42	-6.153e-05	1768	2.51851	NA
C1q	FAM213A	FAM213A	611	24	24	15	4.02e-05	517	0.055432	NA
C1q	FAM50B	FAM50B	615	6	6	35	6.651e-05	387	-0.15657	NA
C1q	FARP2	FARP2	623	1	1	42	-3.277e-05	1522	2.0444	NA
C1q	FKBP9	FKBP9	656	2	2	41	2.905e-06	903	0.849476	NA
C1q	FNIP1	FNIP1	668	1	1	42	4.654e-05	475	0.0265226	NA
C1q	FSD1L	FSD1L	682	4	4	37	0.0005795	76	-0.752103	NA
C1q	FSTL1	FSTL1	683	3	3	39	0.0002466	156	-0.594065	NA
C1q	GAS7	GAS7	699	3	3	39	0.002182	22	-0.852322	Y
C1q	GGH	GGH	713	1	1	42	0.0001155	262	-0.38399	NA
C1q	GK	ANKRD22	72	3	3.33333	38	0.00121918	35	-0.829195	Y
C1q	GK3P	ANKRD22	72	5	3.33333	38	0.00121918	35	-0.829195	Y
C1q	GMPR	GMPR	169	11	11	28	0.000260617	151	-0.624902	NA
C1q	GPAM	GPAM	731	1	1	42	4.101e-05	510	0.0939778	NA
C1q	GPR34	GPR34	739	1	1	42	0.0002738	146	-0.607556	Y
C1q	GPR84	GPR84	692	22	11.5	27	0.00991014	4	-0.910141	Y
C1q	GSTM3	GSTM3	748	5	5	36	0.0001903	195	-0.524683	NA
C1q	GSTM4	GSTM4	749	1	1	42	3.251e-05	563	0.196124	NA
C1q	GYPB	GYPB	761	2	2	41	4.2315e-05	499	0.0708503	NA
C1q	H3-7	H3-7	767	1	1	42	6.75e-05	384	-0.148861	NA
C1q	H6PD	H6PD	768	1	1	42	1.818e-05	684	0.429327	NA
C1q	HBD	HBD	772	5	5	36	0.0001927	190	-0.534319	NA
C1q	HBG2	HBG1	773	5	5	36	0.00020965	178	-0.557447	NA
C1q	HEXIM2	HEXIM2	785	3	3	39	-9.129e-06	1123	1.26963	NA
C1q	HIST1H2AE	HIST1H2AE	796	1	1	42	8.315e-05	330	-0.252935	NA
C1q	HIST1H2BG	HIST1H2BG	799	2	2	41	0.0002	188	-0.528537	NA
C1q	HIST1H4H	HIST1H4H	131	1	1	42	0.00327777	14	-0.861959	Y
C1q	HLA-DPA1	HLA-DPA1	805	1	1	42	3.7925e-05	526	0.124815	Y
C1q	HLA-DQA1	HLA-DQA1	806	68	68	1	0.0001129	267	-0.453373	NA
C1q	HLA-DQB1	HLA-DQB1	807	1	1	42	0.00029765	136	-0.626829	NA
C1q	HPGD	HPGD	822	1	1	42	0.0001033	283	-0.343517	NA
C1q	HTATSF1P2	HTATSF1P2	830	2	2	41	-1.883e-06	977	0.992096	NA
C1q	ICAM1	GPR84	692	1	11.5	27	0.00991014	4	-0.910141	Y
C1q	IGF2BP2	IGF2BP2	840	4	4	37	0.0004398	96	-0.713557	NA
C1q	IGF2BP3	IGF2BP3	841	1	1	42	1.035e-05	780	0.614347	Y
C1q	IGHG1	IGHG1	847	5	5	36	0.0002871	143	-0.624902	NA
C1q	IGHM	IGHD	309	1	1	42	3.37993e-05	557	0.184561	NA
C1q	IGHV3-7	IGHV3-7	848	1	1	42	6.965e-06	832	0.714566	NA
C1q	IGKV1-17	IGKV1-17	850	24	24	15	7.94343e-05	340	-0.285699	NA
C1q	IGKV1-37	IGKV1-37	852	6	6	35	4.2825e-06	874	0.782021	NA
C1q	IGLV4-60	IGLV4-60	862	5	5	36	-3.037e-06	997	1.02101	NA
C1q	IGLV9-49	IGLV9-49	863	2	2	41	-1.8165e-05	1289	1.59341	NA
C1q	IKZF3	IKZF3	865	3	3	39	4.497e-05	481	0.0323045	NA
C1q	IL15RA	CCRL2	29	1	1	42	0.000895267	46	-0.800285	Y
C1q	ISM1	ISM1	885	2	2	41	0.000234	165	-0.572865	Y
C1q	ITLN1	ITLN1	896	1	1	42	-2.418e-05	1394	1.7977	NA
C1q	ITSN1	ITSN1	898	1	1	42	0.000191	193	-0.516974	NA
C1q	JHDM1D-AS1	JHDM1D-AS1	904	1	1	42	0.00024365	158	-0.584429	NA
C1q	KATNBL1	KATNBL1	912	15	15	24	0.0004319	98	-0.734758	NA
C1q	KIAA0391	KIAA0391	924	11	11	28	3.455e-05	552	0.147942	NA
C1q	KIAA1324	KIAA1324	928	19	19	21	4.451e-05	483	0.00146784	NA
C1q	KIAA1324L	KIAA1324L	929	1	1	42	2.317e-05	640	0.344526	NA
C1q	KIAA2022	KIAA2022	932	1	1	42	-7.737e-05	1830	2.638	NA
C1q	KIR2DS2	KIR2DL1	936	2	2	41	-9.182e-05	1869	2.71124	Y
C1q	KLF1	KLF1	719	1	1	42	0.000357739	114	-0.66923	NA
C1q	KLF5	KLF5	225	2	2	41	0.00106905	38	-0.817631	Y
C1q	KLRG1	GFI1	711	1	1	42	0.000343755	120	-0.657666	Y
C1q	KREMEN1	CASP5	99	3	2.66667	40	0.000463167	94	-0.71163	Y
C1q	KYNU	KYNU	958	1	1	42	0.0002529	155	-0.590211	NA
C1q	LAMP3	IDO1	246	1	23	16	0.00478673	10	-0.919778	Y
C1q	LAX1	LAX1	963	32	32	11	0.001257	34	-0.883159	NA
C1q	LEPR	LEPR	968	12	12	26	9.009e-05	312	-0.318463	NA
C1q	LINC00189	LINC00189	981	3	3	39	0.0007401	59	-0.781013	Y
C1q	LINC00282	LINC00282	983	1	1	42	2.878e-05	590	0.248161	Y
C1q	LINC00969	LINC00969	995	30	30	12	0.000322	128	-0.700066	NA
C1q	LOC100132057	LOC100132057	1015	1	1	42	2.93e-05	586	0.240452	NA
C1q	LOC100507053	LOC100507053	1025	1	1	42	7.544e-05	353	-0.208607	NA
C1q	LOC100996756	LOC100996756	1029	1	1	42	0.0002114	177	-0.54781	NA
C1q	LOC101927974	LOC101927974	1037	2	2	41	7.281e-05	363	-0.191261	NA
C1q	LOC105369595	LOC105369595	1063	5	5	36	0.0001924	191	-0.532392	NA
C1q	LOC105374366	LOC105374366	1076	1	1	42	-2.55e-05	1421	1.84974	NA
C1q	LOC105375677	LOC105375677	1083	12	12	26	1.226e-05	752	0.529546	NA
C1q	LOC283713	LOC283713	1091	35	35	10	0.0015	28	-0.89665	NA
C1q	LRRC6	LRRC6	1115	1	1	42	3.288e-05	560	0.190342	NA
C1q	LRRC8C	LRRC8C	1116	1	1	42	1.867e-05	679	0.41969	NA
C1q	LRRN3	LRRN3	1120	5	5	36	0.0004318	99	-0.709703	NA
C1q	LTBP2	LTBP2	1126	4	4	37	0.0006112	72	-0.759812	NA
C1q	LY6E	LY6E	1130	1	1	42	0.007782	5	-0.879304	Y
C1q	MACROD2	MACROD2	1134	2	2	41	9.13e-05	309	-0.295335	NA
C1q	MAP9	MAP9	1147	17	17	23	0.0007276	61	-0.807995	NA
C1q	MAPK1	MAPK1	1148	1	1	42	-6.656e-05	1785	2.55127	NA
C1q	MAPKAP1	MAPKAP1	1150	5	5	36	0.0005669	79	-0.748249	NA
C1q	MCTP1	MCTP1	1168	4	4	37	0.0001275	244	-0.428318	NA
C1q	METTL21B	METTL21B	1178	11	11	28	0.0001826	199	-0.532392	NA
C1q	METTL6	METTL6	1180	6	6	35	0.0001256	247	-0.426391	NA
C1q	MGC40069	MGC40069	1187	9	9	31	0.0003509	116	-0.686575	NA
C1q	MIAT	A2M-AS1	2	2	2	41	0.0001123	269	-0.372427	NA
C1q	MIR4435-2HG	LCP2	459	3	3	39	9.275e-05	305	-0.306899	NA
C1q	MIR646HG	MIR646HG	1200	1	1	42	1.694e-05	699	0.458236	NA
C1q	MKL1	MKL1	1202	8	8	33	0.0006626	67	-0.777158	NA
C1q	MMP8	MMP8	1209	3	3	39	-4.966e-05	1691	2.36433	NA
C1q	MPHOSPH9	MPHOSPH9	1212	1	1	42	0.0001634	213	-0.478428	NA
C1q	MRC2	MRC2	1219	1	1	42	0.0001847	197	-0.509264	NA
C1q	MTL5	MTL5	1235	10	10	29	-0.0001189	1904	2.75557	NA
C1q	NARF	NARF	1261	8	8	33	1.422e-05	730	0.500636	NA
C1q	NAV1	NAV1	1263	2	2	41	7.994e-05	337	-0.241371	NA
C1q	NCAPH2	SCO2	618	16	11	28	0.00420452	11	-0.894723	Y
C1q	NCR3LG1	NCR3LG1	1267	3	3	39	0.0002946	137	-0.630684	NA
C1q	NKX3-1	NKX3-1	1286	15	15	24	0.000285	144	-0.646102	NA
C1q	NMT2	NMT2	1292	1	1	42	4.112e-05	509	0.0920505	NA
C1q	NOV	NOV	1293	50	50	5	0.005051	9	-0.942905	Y
C1q	NRG1	NRG1	1305	22	22	18	9.61e-05	299	-0.358936	NA
C1q	NRN1	NRN1	1306	2	2	41	0.000362	112	-0.675012	Y
C1q	NT5C3B	NT5C3B	1308	2	2	41	0.0001057	280	-0.351227	NA
C1q	NUP155	NUP155	1314	4	4	37	-0.0001866	1931	2.82302	NA
C1q	NUP50-AS1	NUP50-AS1	1316	41	41	9	0.00554	8	-0.937123	Y
C1q	ODF3B	SCO2	618	14	11	28	0.00420452	11	-0.894723	Y
C1q	OR2A20P	OR2A20P	1322	3	3	39	0.0001544	224	-0.463009	NA
C1q	OSBP2	OSBP2	1326	3	3	39	0.000402	104	-0.694284	NA
C1q	P2RY12	P2RY12	1336	2	2	41	0.0002359	162	-0.578647	NA
C1q	P2RY14	IDO1	246	45	23	16	0.00478673	10	-0.919778	Y
C1q	PAM	PAM	1341	2	2	41	1.366e-05	739	0.5334	NA
C1q	PARVB	PARVB	1344	1	1	42	-1.087e-05	1173	1.37177	NA
C1q	PDE4DIP	PDE4DIP	1354	1	1	42	0.0001708	208	-0.488064	NA
C1q	PDK4	PDK4	1360	1	1	42	1.091e-05	768	0.591219	NA
C1q	PDZK1IP1	PDZK1IP1	758	5	5	36	7.4688e-05	354	-0.218243	NA
C1q	PI3	SLPI	1382	15	11.5	27	0.00033395	123	-0.680793	NA
C1q	PIK3R6	PIK3R6	1386	2	2	41	-4.856e-05	1681	2.34891	NA
C1q	PLD1	PLD1	1398	1	1	42	-6.717e-06	1071	1.17519	NA
C1q	PLEK2	PLEK2	1399	1	1	42	0.000151	225	-0.4553	NA
C1q	PLEKHA5	PLEKHA5	1401	1	1	42	1.757e-06	920	0.884167	NA
C1q	PLGLB2	PLGLB2	1406	5	5	36	5.834e-07	944	0.918859	NA
C1q	PLXNC1	PLXNC1	1410	5	5	36	0.0001068	278	-0.364718	NA
C1q	PNOC	PNOC	1414	1	1	42	2.902e-05	587	0.242379	NA
C1q	PPM1K	PPM1K	1423	1	1	42	7.403e-05	357	-0.200898	NA
C1q	PPP1R15A	PPP1R15A	1425	2	2	41	0.0001908	194	-0.516974	Y
C1q	PRR5L	PRR5L	1449	10	10	29	0.001366	30	-0.856177	Y
C1q	PRSS23	PRSS23	1451	20	20	20	0.00011392	265	-0.420609	Y
C1q	PSMB2	PSMB2	1455	1	1	42	0.0005719	78	-0.738612	NA
C1q	PSPH	PSPH	1459	1	1	42	-2.508e-05	1411	1.83047	NA
C1q	PTPRM	PTPRM	1469	1	1	42	-3.103e-05	1495	1.99236	NA
C1q	PTPRN2	PTPRN2	1470	2	2	41	2.129e-05	659	0.379217	NA
C1q	RAB2A	RAB2A	1479	2	2	41	1.674e-05	701	0.460163	NA
C1q	RAD23A	RAD23A	1485	5	5	36	7.02e-05	374	-0.179698	NA
C1q	RGCC	RGCC	1498	1	1	42	0.0001373	234	-0.437955	Y
C1q	RHBDF2	BATF2	106	9	4	37	0.00575404	7	-0.885086	Y
C1q	RMI2	RMI2	1509	1	1	42	0.0007991	50	-0.792576	Y
C1q	RNF145	RNF145	1520	2	2	41	7.603e-05	349	-0.218243	NA
C1q	RNF213	RNF213	1522	3	3	39	0.02013	2	-0.890868	Y
C1q	RPAIN	RPAIN	1528	2	2	41	3.313e-05	558	0.184561	NA
C1q	RRM2	RRM2	1544	2	2	41	2.713e-05	605	0.275143	NA
C1q	RXRA	RXRA	655	2	2	41	0.00039158	107	-0.684648	NA
C1q	S100B	S100B	1552	6	6	35	0.0003717	109	-0.692357	NA
C1q	SCO2	SCO2	618	3	11	28	0.00420452	11	-0.894723	Y
C1q	SEC14L1	SEC14L1	1567	1	1	42	0.0001333	239	-0.428318	NA
C1q	SECTM1	ANKRD22	72	2	3.33333	38	0.00121918	35	-0.829195	NA
C1q	SELENBP1	SLC4A1	563	17	9.5	30	0.00079176	53	-0.809922	NA
C1q	SEPT10	SEPT10	1574	8	8	33	0.0001178	259	-0.407118	NA
C1q	SERPINB9P1	SERPINB9P1	1580	44	44	6	8.793e-05	318	-0.345445	NA
C1q	SESTD1	SESTD1	1584	43	43	7	0.002272	21	-0.915923	Y
C1q	SFRP2	SFRP2	1587	19	19	21	0.0007416	57	-0.819558	NA
C1q	SFXN2	SFXN2	1588	1	1	42	4.954e-05	453	-0.0158778	NA
C1q	SLAMF7	SLAMF7	1606	14	14	25	0.0007244	62	-0.802213	Y
C1q	SLC14A1	SLC14A1	1609	4	4	37	-5.433e-05	1729	2.43371	NA
C1q	SLC16A10	SLC16A10	1611	1	1	42	4.196e-05	503	0.0804868	NA
C1q	SLC26A8	SLC26A8	1149	1	1	42	0.00048055	90	-0.715485	Y
C1q	SLC30A6	SLC30A6	1621	1	1	42	0.0004939	86	-0.723194	NA
C1q	SLC35A2	SLC35A2	1622	1	1	42	-1.093e-06	964	0.968968	NA
C1q	SLC39A8	SLC39A8	1626	3	3	39	0.0001958	189	-0.530465	NA
C1q	SLC5A9	SLC5A9	1633	1	1	42	7.164e-05	369	-0.17777	NA
C1q	SLC6A10P	SLC6A8	87	17	22.5	17	0.00027962	145	-0.657666	NA
C1q	SLC6A8	SLC6A8	87	28	22.5	17	0.00027962	145	-0.657666	NA
C1q	SLFN5	SLFN5	1641	1	1	42	2.091e-05	664	0.390781	NA
C1q	SLPI	SLPI	1382	8	11.5	27	0.00033395	123	-0.680793	NA
C1q	SMCO4	LOC101930164	57	1	8.4	32	0.0024797	19	-0.871595	Y
C1q	SMDT1	SMDT1	1648	2	2	41	1.501e-05	716	0.489073	NA
C1q	SMIM24	SMIM24	901	1	1	42	0.000145325	228	-0.449518	NA
C1q	SNCA	SLC4A1	563	2	9.5	30	0.00079176	53	-0.809922	NA
C1q	SORT1	SLAMF8	632	1	1	42	0.000973767	43	-0.806067	Y
C1q	SPAG16	SPAG16	1667	1	1	42	9.155e-07	938	0.918859	NA
C1q	SPRY1	SPRY1	1679	9	9	31	-3.549e-06	1009	1.0345	NA
C1q	SPTLC1	SPTLC1	1681	3	3	39	-3.254e-05	1518	2.03091	NA
C1q	SSBP2	SSBP2	1693	1	1	42	1.787e-05	689	0.438963	NA
C1q	SSPN	SSPN	1695	2	2	41	0.0009963	42	-0.809922	Y
C1q	STRBP	STRBP	1708	1	1	42	-6.041e-05	1760	2.50309	NA
C1q	SYMPK	SYMPK	1718	1	1	42	1.117e-05	763	0.581583	NA
C1q	SYNGR1	SYNGR1	1722	9	9	31	0.0001675	209	-0.507337	NA
C1q	SYNM	SYNM	1724	3	3	39	-0.0001661	1927	2.81917	NA
C1q	SYTL4	SYTL4	1726	9	9	31	-6.543e-05	1781	2.52237	NA
C1q	TAGLN	TAGLN	1729	1	1	42	0.0001022	285	-0.339663	NA
C1q	TBRG1	TBRG1	1734	2	2	41	0.0003315	124	-0.651884	NA
C1q	TCF7L2	TCF7L2	1739	1	1	42	0.001886	23	-0.844613	NA
C1q	TENM1	TENM1	1746	3	3	39	8.295e-05	331	-0.256789	NA
C1q	TLR10	TLR10	1766	3	3	39	0.0002617	149	-0.607556	NA
C1q	TLR6	TLR6	1768	1	1	42	0.0002893	141	-0.617193	NA
C1q	TMEM144	TMEM144	1772	1	1	42	1.422e-05	730	0.517982	NA
C1q	TMEM150C	TMEM150C	1773	3	3	39	8.664e-05	322	-0.274135	NA
C1q	TMEM156	TMEM156	1774	1	1	42	0.0002085	180	-0.542028	NA
C1q	TMEM44-AS1	TMEM44-AS1	1781	1	1	42	3.6865e-05	538	0.147942	NA
C1q	TMEM86B	TMEM86B	1785	1	1	42	0.0002393	160	-0.580574	NA
C1q	TMOD1	TMOD1	1788	2	2	41	0.0003501	117	-0.665375	NA
C1q	TMPRSS3	TMPRSS3	1789	1	1	42	2.147e-05	658	0.379217	NA
C1q	TNFRSF21	TNFRSF21	1794	1	1	42	1.75e-06	921	0.886095	NA
C1q	TNIP1	TNIP1	1798	6	6	35	-8.613e-06	1110	1.23686	NA
C1q	TPD52	TPD52	1807	21	21	19	0.0006245	70	-0.798358	NA
C1q	TPST2	TPST2	1812	2	2	41	0.0003037	132	-0.636466	NA
C1q	TRAV10	TRAV10	1816	8	8	33	4.636e-05	477	0.0130316	NA
C1q	TRBV7-8	TRBV7-8	1831	7	7	34	0.0001155	262	-0.399409	NA
C1q	TRIM10	TRIM10	1835	1	1	42	0.0001072	276	-0.357008	NA
C1q	TRIM51	TRIM51	1838	4	4	37	-5.908e-05	1755	2.48382	NA
C1q	TRIM58	TRIM58	64	7	7	34	9.042e-05	311	-0.304972	NA
C1q	TRIM66	TRIM66	1841	1	1	42	-3.936e-05	1599	2.1928	NA
C1q	TSPYL5	TSPYL5	1855	1	1	42	-2.211e-05	1361	1.7341	NA
C1q	TTTY15	TTTY15	1869	1	1	42	-9.419e-06	1138	1.30432	NA
C1q	TUBB2A	TUBB2A	1870	2	2	41	0.0003747	108	-0.682721	NA
C1q	UBE3B	UBE3B	1882	1	1	42	-9.213e-06	1130	1.2889	NA
C1q	UBR2	UBR2	1885	5	5	36	0.0001648	212	-0.491919	NA
C1q	USP6NL	USP6NL	1896	3	3	39	7.614e-05	348	-0.224025	NA
C1q	VAMP5	LOC101930164	57	3	8.4	32	0.0024797	19	-0.871595	Y
C1q	VCAN	VCAN	1902	1	1	42	-7.842e-06	1100	1.23108	NA
C1q	VPS35	VPS35	1909	7	7	34	-5.914e-05	1756	2.47996	NA
C1q	VSIG10	VSIG10	1912	1	1	42	0.002834	17	-0.856177	NA
C1q	VSTM1	VSTM1	1913	2	2	41	9.954e-05	293	-0.326172	NA
C1q	WARS	BATF2	106	1	4	37	0.00575404	7	-0.885086	Y
C1q	WDR11	WDR11	1917	1	1	42	4.167e-05	505	0.0843414	NA
C1q	XCL1	HOPX	763	1	1	42	0.000765607	55	-0.78294	Y
C1q	YEATS2	YEATS2	1931	42	42	8	0.0001395	232	-0.507337	NA
C1q	YTHDF3	YTHDF3	1933	1	1	42	-3.5e-06	1008	1.05377	NA
C1q	ZDHHC2	BAG1	158	1	1	42	4.80033e-05	464	0.00532243	NA
C1q	ZEB2	ZEB2	1947	1	1	42	8.029e-05	336	-0.241371	NA
C1q	ZNF10	ZNF10	1959	6	6	35	0.0002313	168	-0.578647	NA
C1q	ZNF202	ZNF202	1963	1	1	42	0.0001733	206	-0.491919	NA
C1q	ZNF366	ZNF366	1973	1	1	42	5.124e-05	445	-0.0312961	NA
C1q	ZNF502	ZNF502	1979	1	1	42	-2.52e-05	1414	1.83625	NA
C1q	ZNF662	ZNF662	1991	7	7	34	4.874e-05	457	-0.0235869	NA
C1q	ZNF697	ZNF697	1995	10	10	29	1.43e-05	727	0.487145	NA
C1q	ZNF703	ZNF703	1996	43	43	7	0.0002224	172	-0.624902	NA
CLIA	AATBC	AATBC	5	39	39	7	0.0009394	51	-0.880488	NA
CLIA	ABCD2	ABCD2	11	12	12	23	0.0005775	85	-0.786257	NA
CLIA	ABHD10	ABHD10	14	1	1	36	0.000364	145	-0.648682	NA
CLIA	ACER3	ACER3	21	2	2	34	0.0001144	307	-0.347145	NA
CLIA	ACTA2	CCRL2	29	4	3	33	0.000963033	50	-0.833373	Y
CLIA	ADAM22	ADAM22	31	1	1	36	6.868e-05	426	-0.119108	NA
CLIA	ADAMTS5	ADAMTS5	34	1	1	36	-0.0001416	1935	2.72476	NA
CLIA	ADM	MIR3945HG	42	1	3.5	32	0.000345527	150	-0.646797	NA
CLIA	AFAP1L2	AFAP1L2	46	3	3	33	0.0004978	100	-0.739142	NA
CLIA	AK5	AK5	59	4	4	31	0.0007327	69	-0.801334	Y
CLIA	AKR1C3	AKR1C3	63	4	4	31	7.106e-05	418	-0.143608	NA
CLIA	ANKRD10	ANKRD10	88	16	16	19	0.0001994	211	-0.556336	NA
CLIA	ANKRD36BP2	ANKRD36BP2	94	1	1	36	3.256e-05	610	0.227658	NA
CLIA	APOL1	BATF2	106	2	1.5	35	0.00658274	4	-0.916295	NA
CLIA	APOL6	ETV7	107	20	20	15	0.00441809	10	-0.942679	Y
CLIA	ASF1B	ASF1B	127	64	64	3	0.002055	27	-0.933256	NA
CLIA	ASGR2	ASGR2	128	1	1	36	0.0003056	160	-0.620413	NA
CLIA	ATP11A-AS1	ATP11A-AS1	138	1	1	36	-7.595e-07	1039	1.03615	NA
CLIA	BCAT1	BCAT1	167	1	1	36	6.287e-05	453	-0.0682241	NA
CLIA	BIRC5	BIRC5	182	1	1	36	-9.883e-05	1911	2.67953	NA
CLIA	BMPR1A	BMPR1A	189	1	1	36	7.108e-05	417	-0.13607	NA
CLIA	BPI	BPI	196	2	2	34	-3.194e-05	1558	2.01049	NA
CLIA	C12orf75	C12orf75	204	1	1	36	3.217e-05	613	0.233312	NA
CLIA	C15orf57	C15orf57	210	7	7	28	7.167e-05	415	-0.154916	NA
CLIA	C18orf25	C18orf25	214	1	1	36	0.001693	30	-0.865411	Y
CLIA	C9orf47	C9orf47	231	1	1	36	-7.355e-06	1171	1.28492	NA
CLIA	C9orf84	C9orf84	232	7	7	28	0.005037	8	-0.921949	Y
CLIA	CA13	CA13	233	1	1	36	-5.68e-05	1776	2.4251	NA
CLIA	CACNA1A	CACNA1A	239	1	1	36	0.0001112	315	-0.328299	Y
CLIA	CACNA1E	CACNA1E	241	88	88	1	0.01119	1	-0.986025	Y
CLIA	CASC5	CASC5	256	1	1	36	-9.009e-05	1899	2.65691	NA
CLIA	CASP5	CASP5	99	44	22.5	14	0.00158	31	-0.904987	Y
CLIA	CBR3	CBR3	260	19	19	16	2.32e-06	984	0.894808	NA
CLIA	CCDC136	CCDC136	267	1	1	36	0.0001397	266	-0.420645	NA
CLIA	CCDC191	CCDC191	275	8	8	27	0.000574	86	-0.776834	NA
CLIA	CCDC91	CCDC91	282	17	17	18	0.0001513	253	-0.479067	NA
CLIA	CCNG2	CCNG2	286	5	5	30	0.0001544	252	-0.458337	NA
CLIA	CCR1	CCR1	289	20	20	15	0.001124	42	-0.882372	NA
CLIA	CD151	CD151	293	1	1	36	0.0002062	204	-0.53749	NA
CLIA	CD177	CD177	295	2	2	34	0.0002392	184	-0.578951	NA
CLIA	CD274	ANKRD22	72	21	10	25	0.00755342	2	-0.93891	Y
CLIA	CD36	CD36	301	4	4	31	0.006144	6	-0.920064	NA
CLIA	CDKN2B	CDKN2B	324	4	4	31	5.375e-05	487	-0.0135706	NA
CLIA	CEACAM6	CEACAM6	328	3	3	33	0.0002648	172	-0.603451	NA
CLIA	CELSR1	CELSR1	333	10	10	25	0.0001136	310	-0.358453	NA
CLIA	CENPV	CENPV	339	2	2	34	5.721e-05	477	-0.0267628	NA
CLIA	CEP128	CEP128	341	23	23	13	0.001998	28	-0.912526	NA
CLIA	CEP63	CEP63	345	1	1	36	-2.721e-05	1502	1.90872	NA
CLIA	CFAP58	CFAP58	351	1	1	36	0.001053	48	-0.831488	Y
CLIA	CFLAR	CFLAR	357	4	4	31	0.0003139	157	-0.635489	Y
CLIA	CHN1	CHN1	364	1	1	36	1.401e-05	797	0.580079	NA
CLIA	CKS2	CKS2	370	1	1	36	4.672e-05	520	0.0580443	NA
CLIA	CLN6	CLN6	390	1	1	36	-1.351e-05	1276	1.4828	NA
CLIA	CNPY3	CNPY3	400	4	4	31	7.309e-05	411	-0.1568	NA
CLIA	CPM	CPM	426	3	3	33	7.663e-05	403	-0.168108	NA
CLIA	CRYBB2	CRYBB2	433	3	3	33	-2.272e-05	1446	1.79753	NA
CLIA	CTSB	CTSB	442	3	3	33	0.0002769	168	-0.610989	NA
CLIA	DAGLB	DAGLB	463	1	1	36	8.006e-05	388	-0.190723	NA
CLIA	DEFA4	DEFA4	481	7	7	28	0.0004788	108	-0.733489	NA
CLIA	DGKG	DGKG	487	1	1	36	9.51e-05	353	-0.256684	Y
CLIA	DHODH	DHODH	489	1	1	36	-9.314e-06	1201	1.34146	NA
CLIA	DIRC2	DIRC2	495	13	13	22	6.134e-05	458	-0.0851855	NA
CLIA	DNAJC13	DNAJC13	505	12	12	23	0.0001676	238	-0.497913	NA
CLIA	DNASE1	DNASE1	508	2	2	34	5.547e-06	925	0.817539	NA
CLIA	DOCK4	DOCK4	511	3	3	33	0.00211215	26	-0.878603	Y
CLIA	DTX4	DTX4	525	1	1	36	-2.233e-05	1437	1.78622	NA
CLIA	EFCAB2	LOC101930164	57	1	1	36	0.00330413	17	-0.889911	Y
CLIA	EFHD2	EFHD2	535	1	1	36	0.002423	20	-0.884257	NA
CLIA	EMC1	EMC1	550	35	35	8	0.0003502	148	-0.695797	NA
CLIA	EME2	EME2	551	1	1	36	-3.064e-06	1092	1.13604	NA
CLIA	EMILIN2	EMILIN2	552	2	2	34	0.0004197	130	-0.68072	NA
CLIA	ENPP2	ENPP2	557	1	1	36	4.06e-05	555	0.124005	Y
CLIA	EPB41L3	EPB41L3	562	2	2	34	0.0004104	133	-0.675066	Y
CLIA	EXT1	EXT1	588	1	1	36	-6.738e-05	1840	2.54572	NA
CLIA	F11R	F11R	589	4	4	31	0.0002187	194	-0.565759	NA
CLIA	FAM122C	FAM122C	596	6	6	29	0.0002724	170	-0.614759	Y
CLIA	FBLN5	FBLN5	626	2	2	34	0.004353	11	-0.904987	NA
CLIA	FBXL13	FBXL13	629	1	1	36	3.821e-06	959	0.885385	NA
CLIA	FCGR1B	ANKRD22	72	4	10	25	0.00755342	2	-0.93891	Y
CLIA	FGF13	FGF13	646	6	6	29	0.0006693	76	-0.791911	Y
CLIA	FGFR2	FGFR2	649	3	3	33	0.0004194	131	-0.68072	NA
CLIA	FRMD4A	FRMD4A	680	1	1	36	3.724e-05	573	0.157928	NA
CLIA	FSTL1	FSTL1	683	1	1	36	0.0001105	316	-0.326415	NA
CLIA	GAS7	GAS7	699	6	6	29	0.005524	7	-0.921949	Y
CLIA	GIMAP8	GIMAP8	715	2	2	34	9.191e-05	359	-0.249146	NA
CLIA	GLOD5	GLOD5	718	7	7	28	-1.02e-06	1048	1.03804	NA
CLIA	GNB4	GNB4	47	7	7	28	0.0005828	84	-0.778719	Y
CLIA	GNG2	GNG2	727	2	2	34	0.0005528	91	-0.754219	NA
CLIA	GPAM	GPAM	731	18	18	17	2.809e-05	644	0.255927	NA
CLIA	GPNMB	GPNMB	734	19	19	16	2.197e-06	986	0.898577	NA
CLIA	GTSF1	GTSF1	755	1	1	36	0.0001364	274	-0.405568	NA
CLIA	GUSBP3	GUSBP3	760	1	1	36	7.053e-05	419	-0.132301	NA
CLIA	HEY1	HEY1	786	12	12	23	0.0001997	210	-0.550682	NA
CLIA	HGD	HGD	787	2	2	34	-5.533e-06	1134	1.21142	NA
CLIA	HIST1H1D	HIST1H1D	794	2	2	34	6.861e-05	427	-0.120993	NA
CLIA	HIST1H2AE	HIST1H2AE	796	1	1	36	-1.944e-05	1392	1.70142	NA
CLIA	HIST1H2BD	HIST1H2BD	798	2	2	34	0.0006024	80	-0.77495	NA
CLIA	HLA-DQA1	HLA-DQA1	806	1	1	36	2.7395e-05	652	0.306812	NA
CLIA	HLA-DRB1	HLA-DRB1	808	1	1	36	-6.18e-06	1145	1.23592	NA
CLIA	HPGD	HPGD	822	14	14	21	8.602e-05	373	-0.247261	NA
CLIA	ICAM4	ICAM4	833	1	1	36	0.0001336	279	-0.396145	NA
CLIA	IFI27	IFI27	835	3	3	33	0.0004693	111	-0.718412	Y
CLIA	IFNLR1	IFNLR1	836	11	11	24	0.0002438	180	-0.605336	NA
CLIA	IGKV1-37	IGKV1-37	852	1	1	36	0.00011285	312	-0.333953	NA
CLIA	IGKV1OR2-108	IGKV1OR2-108	854	2	2	34	7.67275e-05	402	-0.168108	NA
CLIA	IGKV4-1	IGKV4-1	855	1	1	36	2.3485e-05	692	0.382196	NA
CLIA	IGLV2-14	IGLV2-14	856	2	2	34	6.67533e-05	436	-0.104032	NA
CLIA	IL15RA	CCRL2	29	2	3	33	0.000963033	50	-0.833373	Y
CLIA	IL1B	MIR3945HG	42	6	3.5	32	0.000345527	150	-0.646797	NA
CLIA	IRAK3	IRAK3	883	1	1	36	0.0002858	164	-0.612874	NA
CLIA	ITGB3	ITGB3	892	1	1	36	-3.552e-05	1595	2.08399	NA
CLIA	JPX	JPX	906	1	1	36	1.383e-05	801	0.587617	NA
CLIA	KCNH7	KCNH7	914	1	1	36	1.573e-05	781	0.549925	NA
CLIA	KCNMB1	KCNMB1	915	2	2	34	5.864e-05	468	-0.0437243	NA
CLIA	KIAA0101	KIAA0101	921	1	1	36	-6.859e-05	1845	2.55514	NA
CLIA	KIAA0391	KIAA0391	924	6	6	29	0.0001036	331	-0.311338	NA
CLIA	KIAA1324	KIAA1324	928	2	2	34	0.0001726	233	-0.486606	NA
CLIA	KIF11	KIF11	933	1	1	36	0.0002983	161	-0.618528	NA
CLIA	KIR3DL1	KIR3DL1	764	1	1	36	0.000163867	243	-0.463991	NA
CLIA	KLRC3	KLRC3	952	8	8	27	0.001076	46	-0.852219	Y
CLIA	KLRG1	GFI1	711	1	1	36	0.00043055	127	-0.682604	Y
CLIA	KYNU	KYNU	958	9	9	26	0.001152	40	-0.865411	NA
CLIA	LAPTM4B	LAPTM4B	961	1	1	36	7.678e-05	400	-0.168108	NA
CLIA	LAX1	LAX1	963	73	73	2	0.007205	3	-0.980372	NA
CLIA	LETM2	LETM2	969	1	1	36	0.0001575	249	-0.452683	NA
CLIA	LILRA4	LILRA4	976	1	1	36	-5.372e-05	1759	2.39307	NA
CLIA	LILRB4	LILRB4	978	4	4	31	0.0007436	66	-0.806988	Y
CLIA	LIMK2	CASP5	99	1	22.5	14	0.00158	31	-0.904987	Y
CLIA	LINC00959	LINC00959	994	1	1	36	0.0002029	207	-0.531836	NA
CLIA	LINC01270	LINC01270	1001	1	1	36	0.003366	15	-0.89368	Y
CLIA	LIPH	LIPH	1007	1	1	36	2.74e-06	977	0.919307	NA
CLIA	LOC100132057	LOC100132057	1015	1	1	36	-1.934e-05	1389	1.69576	NA
CLIA	LOC100233156	LOC100233156	1018	2	2	34	3.781e-05	571	0.15039	NA
CLIA	LOC100507053	LOC100507053	1025	2	2	34	4.048e-05	556	0.122121	NA
CLIA	LOC101929340	LOC101929340	1047	1	1	36	0.0001213	300	-0.356568	NA
CLIA	LOC102723360	LOC102723360	1050	1	1	36	5.237e-05	490	0.0015062	NA
CLIA	LOC102724528	LOC102724528	1053	1	1	36	-4.034e-06	1102	1.15488	NA
CLIA	LOC102724587	LOC102724587	1054	1	1	36	3.908e-05	565	0.142851	NA
CLIA	LOC105373098	DOCK4	511	3	3	33	0.00211215	26	-0.878603	NA
CLIA	LOC105375531	LOC105375531	1081	1	1	36	-1.816e-05	1363	1.64676	NA
CLIA	LOC105379273	LOC105379273	1085	1	1	36	2.135e-05	709	0.414234	NA
CLIA	LOC400499	LOC400499	1100	2	2	34	0.0007102	72	-0.790027	Y
CLIA	LY6E	LY6E	1130	13	13	22	0.001099	45	-0.863526	Y
CLIA	MACROD2	MACROD2	1134	49	49	5	0.0001781	225	-0.556336	NA
CLIA	MAF	MAF	1137	3	3	33	-1.481e-05	1300	1.52238	NA
CLIA	MAP3K2	MAP3K2	1144	1	1	36	0.0002178	195	-0.554451	NA
CLIA	MAP7	MAP7	1146	2	2	34	-4.627e-05	1701	2.27999	NA
CLIA	MCOLN2	MCOLN2	1165	3	3	33	0.0003731	142	-0.659989	NA
CLIA	MCTP1	MCTP1	1168	44	44	6	0.0003419	152	-0.692027	NA
CLIA	MED7	MED7	1172	1	1	36	0.0001696	236	-0.477183	NA
CLIA	METTL21A	METTL21A	1177	1	1	36	0.0001214	299	-0.358453	NA
CLIA	METTL22	METTL22	1179	4	4	31	-8.282e-06	1184	1.3	NA
CLIA	METTL6	METTL6	1180	28	28	11	0.000562	88	-0.803219	NA
CLIA	MFHAS1	MFHAS1	1183	1	1	36	-2.664e-06	1079	1.11154	NA
CLIA	MICD	MICD	1192	1	1	36	0.0001363	275	-0.403683	NA
CLIA	MMP25	MMP25	1208	6	6	29	5.965e-05	464	-0.0606857	NA
CLIA	MORF4L2	MORF4L2	1211	15	15	20	0.000674	75	-0.810757	NA
CLIA	MPP7	MPP7	1215	1	1	36	2.939e-05	633	0.271004	NA
CLIA	MRC2	MRC2	1219	1	1	36	0.0002806	166	-0.609105	NA
CLIA	MS4A14	MS4A14	1227	3	3	33	7.471e-05	406	-0.162454	NA
CLIA	MS4A4A	MS4A4A	1229	15	15	20	0.0001281	286	-0.413106	NA
CLIA	MS4A7	MS4A7	1230	5	5	30	0.0008151	59	-0.822065	NA
CLIA	MUC20	MUC20	1238	1	1	36	4.339e-05	543	0.10139	NA
CLIA	MYO5C	MYO5C	1246	30	30	10	2.013e-05	724	0.393503	NA
CLIA	NAIP	NAIP	1255	1	1	36	9.29e-05	358	-0.247261	NA
CLIA	NAP1L2	NAP1L2	1256	3	3	33	0.0001695	237	-0.480952	NA
CLIA	NAP1L5	NAP1L5	1258	1	1	36	7.86e-05	393	-0.1813	NA
CLIA	NARF	NARF	1261	1	1	36	1.205e-05	831	0.644156	NA
CLIA	NCAPH2	SCO2	618	42	17	18	0.00217043	24	-0.910641	Y
CLIA	NCK1	NCK1	1266	5	5	30	0.0001201	301	-0.365991	NA
CLIA	NEAT1	NEAT1	1270	2	2	34	9.634e-05	348	-0.269877	NA
CLIA	NKX3-1	NKX3-1	1286	1	1	36	-2.514e-07	1030	1.01919	NA
CLIA	NOV	NOV	1293	14	14	21	0.00217	25	-0.903103	Y
CLIA	NPAT	NPAT	1294	3	3	33	-5.884e-05	1791	2.44772	NA
CLIA	NUP50-AS1	NUP50-AS1	1316	2	2	34	0.0038955	13	-0.901218	Y
CLIA	ODF3B	SCO2	618	1	17	18	0.00217043	24	-0.910641	Y
CLIA	OSBPL10	OSBPL10	1327	2	2	34	6.566e-05	443	-0.0908393	NA
CLIA	PALLD	PALLD	1340	7	7	28	0.0004475	120	-0.710873	NA
CLIA	PARP9	ANKRD22	72	10	10	25	0.00755342	2	-0.93891	Y
CLIA	PBX1	PBX1	1348	3	3	33	9.186e-05	360	-0.249146	NA
CLIA	PDK4	PDK4	1360	1	1	36	-6.436e-05	1828	2.5231	NA
CLIA	PHACTR1	PHACTR1	1376	2	2	34	-3.932e-05	1629	2.1443	NA
CLIA	PI3	SLPI	1382	33	33	9	0.0012535	37	-0.903103	NA
CLIA	PLBD1-AS1	RALB	1396	3	3	33	0.000426	129	-0.684489	NA
CLIA	PLGLB2	PLGLB2	1406	8	8	27	0.000126	290	-0.392376	NA
CLIA	PLSCR1	ANKRD22	72	5	10	25	0.00755342	2	-0.93891	Y
CLIA	PLXNC1	PLXNC1	1410	4	4	31	0.0003534	146	-0.65622	NA
CLIA	PPP2R2B	PPP2R2B	1427	1	1	36	0.002309	22	-0.880488	NA
CLIA	PRRT3	PRRT3	1450	1	1	36	8.658e-05	371	-0.222761	NA
CLIA	PTPRJ	PTPRJ	1467	6	6	29	-2.119e-05	1422	1.74476	NA
CLIA	PTPRN2	PTPRN2	1470	1	1	36	-3.578e-05	1599	2.09153	NA
CLIA	RAB20	RAB20	1138	1	1	36	0.0007022	73	-0.784373	Y
CLIA	RALGAPA1	RALGAPA1	1488	4	4	31	3.262e-05	608	0.214466	NA
CLIA	RBBP4	RBBP4	1492	1	1	36	6.408e-05	448	-0.0776471	NA
CLIA	RGMB	RGMB	1500	1	1	36	-1.904e-05	1378	1.67503	NA
CLIA	RHOBTB3	RHOBTB3	1505	5	5	30	-3.322e-05	1576	2.03688	NA
CLIA	RIOK3	HEMGN	781	2	2	34	0.000105795	325	-0.313222	NA
CLIA	RMDN1	RMDN1	1508	1	1	36	-1.202e-05	1252	1.43757	NA
CLIA	RMND5A	RMND5A	1510	1	1	36	-4.256e-05	1668	2.22157	NA
CLIA	RNF213	RNF213	1522	11	11	24	0.001839	29	-0.889911	Y
CLIA	RNU6-37P	RNU6-37P	1524	1	1	36	6.67e-05	437	-0.0983777	NA
CLIA	RPS23	RPS23	1540	4	4	31	0.0001057	326	-0.316992	NA
CLIA	RRM2	RRM2	1544	1	1	36	-4.808e-05	1720	2.31957	NA
CLIA	S100P	ORM1	1324	2	2	34	-3.2395e-06	1095	1.13792	NA
CLIA	SAMD4A	IDO1	246	1	1	36	0.00309784	18	-0.888026	Y
CLIA	SCO2	SCO2	618	3	17	18	0.00217043	24	-0.910641	Y
CLIA	SDC4	SDC4	1566	1	1	36	2.546e-06	979	0.923077	NA
CLIA	SELP	SELP	1570	1	1	36	-1.975e-05	1400	1.71649	NA
CLIA	SEPP1	SEPP1	1573	4	4	31	0.0002758	169	-0.612874	NA
CLIA	SERPINA1	SERPINA1	1578	1	1	36	0.0002104	199	-0.546913	Y
CLIA	SESTD1	SESTD1	1584	9	9	26	0.002311	21	-0.901218	Y
CLIA	SGMS2	SGMS2	1591	5	5	30	0.000256	173	-0.60722	NA
CLIA	SHTN1	P2RX7	1334	1	1	36	0.0006017	81	-0.769296	NA
CLIA	SLAMF7	SLAMF7	1606	2	2	34	0.000563	87	-0.761758	Y
CLIA	SLC22A4	BCL6	172	1	1	36	0.0002493	175	-0.592143	NA
CLIA	SLC25A37	SLC25A37	1618	19	19	16	0.0004401	123	-0.727835	NA
CLIA	SLC30A6	SLC30A6	1621	10	10	25	0.0004687	113	-0.729719	NA
CLIA	SLC8A1-AS1	SLC8A1-AS1	1637	1	1	36	9.21e-06	862	0.702578	NA
CLIA	SLFN13	SLFN13	1640	1	1	36	-5.254e-05	1749	2.37422	NA
CLIA	SLITRK4	SLITRK4	1643	4	4	31	9.984e-05	340	-0.290607	NA
CLIA	SPECC1	SPECC1	1670	1	1	36	2.516e-05	675	0.350158	NA
CLIA	SPON1	SPON1	1676	3	3	33	8.562e-05	375	-0.220877	NA
CLIA	ST6GALNAC3	ST6GALNAC3	1700	10	10	25	0.0001714	234	-0.501683	NA
CLIA	STAB1	STAB1	1702	2	2	34	0.0001051	327	-0.309453	NA
CLIA	SUPT3H	SUPT3H	1714	1	1	36	0.0004593	116	-0.703335	NA
CLIA	TARP	FGFBP2	444	1	1	36	0.000448582	119	-0.697681	NA
CLIA	TCF7L2	TCF7L2	1739	16	16	19	0.0004429	122	-0.724066	NA
CLIA	TIGD1	TIGD1	1760	2	2	34	1.258e-05	823	0.62531	NA
CLIA	TJP2	TJP2	1763	1	1	36	5.769e-05	475	-0.0267628	NA
CLIA	TLR6	TLR6	1768	24	24	12	0.001462	34	-0.903103	NA
CLIA	TMEM252	TMEM252	1778	4	4	31	0.0004542	118	-0.708989	NA
CLIA	TNFRSF17	TNFRSF17	1793	1	1	36	-5.095e-05	1739	2.35537	NA
CLIA	TNIP1	TNIP1	1798	1	1	36	0.0005559	90	-0.752335	NA
CLIA	TOP2A	TOP2A	1802	5	5	30	0.0001656	242	-0.477183	NA
CLIA	TRAF3IP2-AS1	TRAF3IP2-AS1	1813	2	2	34	1.126e-05	840	0.657348	NA
CLIA	TRIM59	TRIM59	1839	3	3	33	0.0002236	190	-0.569528	NA
CLIA	TYMS	TYMS	1876	11	11	24	-4.055e-05	1644	2.15372	NA
CLIA	VCAN	VCAN	1902	1	1	36	0.0002794	167	-0.60722	NA
CLIA	VPS35	VPS35	1909	1	1	36	-6.534e-06	1149	1.24346	NA
CLIA	VPS9D1	SCO2	618	22	17	18	0.00217043	24	-0.910641	Y
CLIA	VSIG10	VSIG10	1912	1	1	36	0.001299	36	-0.854103	NA
CLIA	WARS	BATF2	106	1	1.5	35	0.00658274	4	-0.916295	Y
CLIA	WDR11	WDR11	1917	1	1	36	6.447e-05	445	-0.0833009	NA
CLIA	WEE1	WEE1	1919	1	1	36	3.596e-05	586	0.182428	NA
CLIA	YEATS2	YEATS2	1931	5	5	30	9.714e-05	346	-0.281184	NA
CLIA	ZBP1	ISG15	783	5	5	30	0.000921933	52	-0.835257	Y
CLIA	ZMYND11	ZMYND11	1958	54	54	4	0.006373	5	-0.972833	NA
CLIA	ZNF202	ZNF202	1963	1	1	36	7.697e-05	399	-0.169993	NA
CLIA	ZNF224	ZNF224	1965	1	1	36	8.97e-05	366	-0.232184	NA
CLIA	ZNF429	ZNF429	1975	3	3	33	3.106e-05	621	0.242735	NA
CLIA	ZNF80	ZNF80	2006	1	1	36	1.099e-05	843	0.666771	Y
CLIA	ZNF831	ZNF831	2009	23	23	13	0.004885	9	-0.948333	Y
CLIA	ZNF846	ZNF846	2010	1	1	36	4.58e-06	943	0.855231	NA
CLIA	ZWINT	ZWINT	2017	2	2	34	-0.0001248	1928	2.70779	NA
FcAR	AATBC	AATBC	5	9	9	37	0.0006329	49	-0.857994	NA
FcAR	ABCG1	ABCG1	13	7	7	39	8.943e-05	259	-0.45814	NA
FcAR	ACSL4	ACSL4	27	1	1	47	-9.54e-05	1894	2.64073	NA
FcAR	ACSL6	ACSL6	28	1	1	47	3.243e-05	443	-0.0960079	NA
FcAR	ACTA2	CCRL2	29	35	18	27	0.0030611	17	-0.937211	Y
FcAR	AGTPBP1	AGTPBP1	52	1	1	47	1.675e-05	557	0.119008	NA
FcAR	AK5	AK5	59	1	1	47	0.0004435	64	-0.810842	Y
FcAR	AKR1C3	AKR1C3	63	17	17	28	0.00024799	122	-0.737283	NA
FcAR	ALDH1A1	ALDH1A1	65	49	49	6	0.001599	30	-0.952299	NA
FcAR	AMDHD1	AMDHD1	76	1	1	47	-2.346e-05	1321	1.55999	NA
FcAR	ANKRD10	ANKRD10	88	1	1	47	3.493e-05	428	-0.124299	NA
FcAR	ANKRD13A	ANKRD13A	89	1	1	47	0.0001807	167	-0.616573	Y
FcAR	APOL6	ETV7	107	2	4	42	0.00225207	24	-0.895716	Y
FcAR	ARHGAP33	ARHGAP33	112	1	1	47	-2.226e-05	1296	1.51284	NA
FcAR	ASGR1	ASGR2	128	1	2	45	0.00020924	143	-0.665611	NA
FcAR	ASGR2	ASGR2	128	3	2	45	0.00020924	143	-0.665611	NA
FcAR	ASPRV1	HIST1H4H	131	19	19	26	0.0016972	29	-0.916463	Y
FcAR	ATHL1	ATHL1	137	1	1	47	2.449e-05	493	-0.00170263	NA
FcAR	ATP13A3	ATP13A3	139	2	2	45	-1.05e-05	1044	1.03377	NA
FcAR	ATP9A	ATP9A	144	1	1	47	7.768e-05	284	-0.395899	NA
FcAR	AVIL	AVIL	148	1	1	47	5.637e-05	340	-0.290277	NA
FcAR	B3GNT7	B3GNT7	152	2	2	45	-7.895e-05	1856	2.56529	NA
FcAR	B3GNTL1	B3GNTL1	153	3	3	43	0.0003438	87	-0.775006	NA
FcAR	BAIAP2-AS1	BAIAP2-AS1	159	1	1	47	6.53e-05	317	-0.333657	NA
FcAR	BCL2L11	BCL2L11	170	1	1	47	-4.704e-05	1671	2.22013	NA
FcAR	BMP8B	BMP8B	188	1	1	47	9.668e-06	642	0.279327	NA
FcAR	BRAF	BRAF	197	1	1	47	8.254e-05	273	-0.416646	NA
FcAR	BTNL3	BTNL3	200	1	1	47	2.748e-05	466	-0.0526275	NA
FcAR	C15orf54	C15orf54	209	2	2	45	-5.191e-05	1718	2.305	NA
FcAR	C15orf57	C15orf57	210	3	3	43	-4.985e-05	1701	2.26917	NA
FcAR	C18orf25	C18orf25	214	1	1	47	0.0005823	53	-0.831589	Y
FcAR	C20orf197	C20orf197	220	15	15	30	0.000277	110	-0.756145	NA
FcAR	C9orf47	C9orf47	231	1	1	47	2.508e-05	488	-0.0111332	NA
FcAR	CA2	CA2	234	3	3	43	0.0001731	170	-0.618459	NA
FcAR	CACNA1E	CACNA1E	241	8	8	38	0.005307	6	-0.937211	Y
FcAR	CALD1	CALD1	245	2	2	45	3.634e-05	421	-0.141274	NA
FcAR	CCDC127	CCDC127	266	1	1	47	8.221e-06	664	0.320821	NA
FcAR	CCDC17	CCDC17	273	2	2	45	0.0005492	56	-0.829703	NA
FcAR	CCDC191	CCDC191	275	2	2	45	7.055e-05	304	-0.361949	NA
FcAR	CCDC7	CCDC7	279	9	9	37	6.243e-05	324	-0.339315	NA
FcAR	CCDC91	CCDC91	282	55	55	3	0.0001047	229	-0.582623	NA
FcAR	CCNG2	CCNG2	286	4	4	42	9.851e-05	239	-0.490204	NA
FcAR	CCR1	CCR1	289	1	1	47	0.0006652	48	-0.841019	NA
FcAR	CCRL2	CCRL2	29	1	18	27	0.0030611	17	-0.937211	Y
FcAR	CD300LB	CD300LB	300	1	1	47	-2.291e-05	1314	1.54679	NA
FcAR	CD36	CD36	301	4	4	42	0.0001139	217	-0.531698	NA
FcAR	CDCA7	CDCA7	319	2	2	45	0.0002407	125	-0.699561	NA
FcAR	CEACAM1	CEACAM1	325	25	13	32	0.0036075	15	-0.931552	Y
FcAR	CELSR3	CELSR3	334	1	1	47	-2.566e-05	1366	1.64487	NA
FcAR	CENPU	CENPU	338	4	4	42	1.175e-05	606	0.201997	NA
FcAR	CEP128	CEP128	341	26	26	19	0.0003553	82	-0.829703	NA
FcAR	CETN3	CETN3	350	1	1	47	1.733e-05	549	0.103919	NA
FcAR	CFAP58	CFAP58	351	17	17	28	0.00463	9	-0.950413	Y
FcAR	CHI3L2	CHI3L2	360	9	9	37	1.16e-05	611	0.201997	NA
FcAR	CHN1	CHN1	364	2	2	45	0.0001912	160	-0.633548	NA
FcAR	CLEC1B	CLEC1B	378	35	35	14	0.0007308	43	-0.912691	NA
FcAR	CLEC7A	CLEC7A	384	1	1	47	0.0002171	138	-0.67127	NA
FcAR	CMTM5	CMTM5	398	1	1	47	9.644e-06	643	0.281213	NA
FcAR	CNPY3	CNPY3	400	7	7	39	-1.57e-05	1152	1.22615	NA
FcAR	CNST	CNST	401	1	1	47	-0.0001438	1926	2.70109	NA
FcAR	COLGALT2	COLGALT2	411	5	5	41	0.0003809	75	-0.801411	Y
FcAR	CPM	CPM	426	8	8	38	-8.749e-06	1004	0.945122	NA
FcAR	CRYBB2	CRYBB2	433	1	1	47	-1.342e-05	1103	1.14882	NA
FcAR	CTIF	CTIF	439	11	11	34	-1e-05	1034	0.994161	NA
FcAR	DAGLB	DAGLB	463	6	6	40	0.0004749	62	-0.827816	NA
FcAR	DAPK2	ABCC5	10	1	1	47	1.38207e-05	582	0.166161	Y
FcAR	DDX3Y	DDX3Y	477	1	1	47	-2.455e-05	1343	1.60149	NA
FcAR	DGKG	DGKG	487	3	3	43	0.0001483	186	-0.588281	Y
FcAR	DHRS9	CEACAM1	325	1	13	32	0.0036075	15	-0.931552	Y
FcAR	DIRC2	DIRC2	495	10	10	35	3.527e-05	424	-0.154477	NA
FcAR	DNAJC13	DNAJC13	505	1	1	47	9.07e-05	256	-0.448709	NA
FcAR	DOCK4	DOCK4	511	1	22.3333	21	0.00254928	22	-0.939097	Y
FcAR	EFHD2	EFHD2	535	15	15	30	0.0001843	164	-0.654295	NA
FcAR	ELAVL1	ELAVL1	544	1	1	47	-5.323e-05	1733	2.33707	NA
FcAR	EMILIN2	EMILIN2	552	2	2	45	0.0003324	90	-0.765575	NA
FcAR	F11R	F11R	589	30	30	16	0.001022	37	-0.920236	NA
FcAR	FAM122C	FAM122C	596	1	1	47	0.0003817	73	-0.793867	Y
FcAR	FAM184A	FAM184A	607	1	1	47	-5.081e-05	1710	2.29369	NA
FcAR	FAM72A	FAM72A	616	1	1	47	-1.867e-05	1214	1.35818	NA
FcAR	FAR1	FAR1	621	2	2	45	0.0001229	209	-0.541129	NA
FcAR	FAS	IDO1	246	5	5	41	0.00194407	28	-0.890058	Y
FcAR	FBXL13	FBXL13	629	4	4	42	0.0001979	149	-0.659953	NA
FcAR	FGF13	FGF13	646	6	6	40	0.0001176	215	-0.539242	Y
FcAR	FGFR2	FGFR2	649	1	1	47	1.111e-05	620	0.237833	NA
FcAR	FHDC1	FHDC1	650	1	1	47	0.0004981	59	-0.820272	Y
FcAR	FKBP9	FKBP9	656	3	3	43	-2.307e-05	1316	1.54302	NA
FcAR	FLJ12120	FLJ12120	658	3	3	43	8.126e-05	276	-0.418532	NA
FcAR	FOLR2	FOLR2	669	43	43	9	0.001034	36	-0.935324	NA
FcAR	GAS7	GAS7	699	1	1	47	0.004678	7	-0.91835	Y
FcAR	GCNT2	GCNT2	706	2	2	45	9.33e-05	249	-0.465684	NA
FcAR	GK3P	ANKRD22	72	1	1	47	0.00464299	8	-0.916463	Y
FcAR	GLUL	GLUL	720	4	4	42	0.0003641	81	-0.788208	NA
FcAR	GNB4	GNB4	47	2	2	45	0.0006712	46	-0.848564	Y
FcAR	GPAM	GPAM	731	1	1	47	-1.237e-05	1072	1.09035	NA
FcAR	GPR82	GPR82	740	1	1	47	0.000347	86	-0.769347	NA
FcAR	GPR84	GPR84	692	1	1	47	0.0087269	3	-0.925894	Y
FcAR	GRB10	GRB10	744	1	1	47	-2.454e-05	1342	1.5996	NA
FcAR	GTSF1	GTSF1	755	2	2	45	9.253e-05	252	-0.460026	NA
FcAR	GYPB	GYPB	761	7	7	39	0.00010287	232	-0.509065	NA
FcAR	GZMB	KIR3DL1	764	1	1	47	-2.00803e-05	1248	1.42231	NA
FcAR	HBD	HBD	772	1	1	47	-8.77e-06	1005	0.963983	NA
FcAR	HBG1	HBG1	773	1	1.5	46	6.437e-05	319	-0.331771	NA
FcAR	HBG2	HBG1	773	2	1.5	46	6.437e-05	319	-0.331771	NA
FcAR	HCG26	HCG26	775	1	1	47	6.419e-06	687	0.364202	NA
FcAR	HIST1H2BD	HIST1H2BD	798	5	5	41	5.639e-05	339	-0.303479	NA
FcAR	HIST1H2BG	HIST1H2BG	799	1	1	47	7.401e-05	297	-0.371379	NA
FcAR	HIST1H3C	HIST1H3C	800	1	1	47	-6.567e-06	959	0.877222	NA
FcAR	HLA-DQB1	HLA-DQB1	807	51	51	5	0.0004883	60	-0.897602	NA
FcAR	HNRNPM	HNRNPM	816	1	1	47	-0.0001071	1910	2.67091	NA
FcAR	HPGD	HPGD	822	57	57	2	8.305e-05	271	-0.505293	NA
FcAR	HRH4	HRH4	826	2	2	45	1.614e-05	565	0.130325	NA
FcAR	ICA1L	ICA1L	832	1	1	47	-1.49e-06	856	0.682953	NA
FcAR	ICAM4	ICAM4	833	1	1	47	-5.483e-05	1743	2.35593	NA
FcAR	IRF5	IRF5	884	36	36	13	0.0001307	203	-0.612801	NA
FcAR	ITGA6	ITGA6	888	3	3	43	-4.08e-05	1592	2.06358	NA
FcAR	JPX	JPX	906	2	2	45	3.776e-05	409	-0.163908	NA
FcAR	KANSL1-AS1	KANSL1-AS1	910	7	7	39	2.2555e-05	509	0.0133862	NA
FcAR	KATNBL1	KATNBL1	912	12	12	33	0.0003438	87	-0.793867	NA
FcAR	KIAA0101	KIAA0101	921	1	1	47	9.754e-05	243	-0.473229	NA
FcAR	KIAA0391	KIAA0391	924	1	1	47	-1.482e-06	854	0.679181	NA
FcAR	KIAA1324	KIAA1324	928	37	37	12	0.0002689	114	-0.78255	NA
FcAR	KIF11	KIF11	933	3	3	43	0.0001619	177	-0.605256	NA
FcAR	KIR3DL1	KIR3DL1	764	1	1	47	-2.00803e-05	1248	1.42231	NA
FcAR	KRT1	KRT1	956	1	1	47	-1.8e-05	1198	1.328	NA
FcAR	KYNU	KYNU	958	48	48	7	0.00259	20	-0.969274	NA
FcAR	LAX1	LAX1	963	54	54	4	0.002587	21	-0.973047	NA
FcAR	LGALSL	LGALSL	973	22	22	22	0.0004375	66	-0.854222	NA
FcAR	LHFPL2	SLAMF8	632	74	19.25	25	0.0056785	4	-0.965502	Y
FcAR	LINC00996	LINC00996	996	5	5	41	3.735e-05	412	-0.165794	NA
FcAR	LOC100129518	LOC100129518	1013	1	1	47	7.877e-05	282	-0.399671	NA
FcAR	LOC100996455	LOC100996455	1027	7	7	39	8.68e-05	265	-0.446823	Y
FcAR	LOC101927268	LOC101927268	1033	1	1	47	0.0001761	169	-0.612801	NA
FcAR	LOC101929072	LOC101929072	1045	7	7	39	3.213e-05	444	-0.109211	NA
FcAR	LOC105369595	LOC105369595	1063	2	2	45	2.187e-05	514	0.0341334	NA
FcAR	LOC105373098	DOCK4	511	59	22.3333	21	0.00254928	22	-0.939097	NA
FcAR	LOC105374984	LOC105374984	1079	1	1	47	0.0003058	101	-0.741056	NA
FcAR	LOC400499	LOC400499	1100	1	1	47	0.0001663	173	-0.605256	Y
FcAR	LOC645513	LOC645513	1104	5	5	41	5.032e-06	718	0.411354	NA
FcAR	LRRC37A	LRRC37A	1112	1	1	47	-0.0002307	1941	2.72938	NA
FcAR	LRRC6	LRRC6	1115	13	13	32	6.075e-05	332	-0.333657	NA
FcAR	LUNAR1	LUNAR1	1129	1	1	47	2.757e-05	465	-0.0545136	NA
FcAR	LYZ	LYZ	1132	1	1	47	-2.346e-05	1321	1.55999	NA
FcAR	MACROD2	MACROD2	1134	29	29	17	0.0002521	117	-0.767461	NA
FcAR	MAPKAP1	MAPKAP1	1150	1	1	47	-2.024e-05	1253	1.43174	NA
FcAR	MARC1	MARC1	1152	10	10	35	8.766e-05	262	-0.460026	NA
FcAR	MATN1-AS1	MATN1-AS1	1159	1	1	47	-4.3815e-05	1630	2.1428	NA
FcAR	MBP	MBP	1163	11	11	34	0.0003656	80	-0.805183	NA
FcAR	MCTP1	MCTP1	1168	7	7	39	0.0001969	150	-0.663725	NA
FcAR	MCTP2	MCTP2	1169	1	1	47	6.847e-06	679	0.349113	NA
FcAR	METTL21B	METTL21B	1178	2	2	45	3.266e-05	440	-0.105438	NA
FcAR	MFSD9	MFSD9	1184	1	1	47	6.873e-05	308	-0.350632	NA
FcAR	MGC40069	MGC40069	1187	1	1	47	-1.019e-05	1036	1.02245	NA
FcAR	MICD	MICD	1192	4	4	42	7.573e-05	290	-0.394012	NA
FcAR	MIR646HG	MIR646HG	1200	14	14	31	0.0001105	221	-0.544901	NA
FcAR	MMP8	MMP8	1209	41	41	10	0.0003509	85	-0.841019	NA
FcAR	MORF4L2	MORF4L2	1211	1	1	47	0.0001447	190	-0.573192	NA
FcAR	MPP7	MPP7	1215	1	1	47	-1.544e-05	1146	1.22992	NA
FcAR	MRS2	MRS2	1224	1	1	47	-5.809e-06	941	0.843272	NA
FcAR	MS4A14	MS4A14	1227	5	5	41	0.0001271	206	-0.554331	NA
FcAR	MS4A4A	MS4A4A	1229	1	1	47	5.531e-05	342	-0.286504	NA
FcAR	MUC20	MUC20	1238	3	3	43	7.461e-05	296	-0.38081	NA
FcAR	MXRA7	MXRA7	1242	1	1	47	7.726e-05	285	-0.394012	NA
FcAR	MYOF	SLAMF8	632	1	19.25	25	0.0056785	4	-0.965502	Y
FcAR	MYOM2	MYOM2	1249	3	3	43	0.0004387	65	-0.8165	NA
FcAR	NAP1L2	NAP1L2	1256	3	3	43	0.000164	175	-0.609028	NA
FcAR	NCK1	NCK1	1266	1	1	47	1.044e-05	626	0.249149	NA
FcAR	NKX3-1	NKX3-1	1286	44	44	8	0.00025175	118	-0.78255	NA
FcAR	NOD2	SLAMF8	632	1	19.25	25	0.0056785	4	-0.965502	Y
FcAR	NOV	NOV	1293	2	2	45	-1.479e-05	1140	1.21483	Y
FcAR	NPAT	NPAT	1294	2	2	45	3.192e-05	445	-0.0960079	NA
FcAR	NRCAM	NRCAM	1304	1	1	47	0.0002123	140	-0.667498	NA
FcAR	NRN1	NRN1	1306	23	23	20	0.0009363	39	-0.908919	Y
FcAR	NUDT4	NUDT4	1313	1	1	47	-2.295e-05	1315	1.54868	NA
FcAR	NUP50-AS1	NUP50-AS1	1316	21	21	23	0.009115	2	-0.973047	Y
FcAR	P2RX7	P2RX7	1334	4	2.5	44	0.000516	58	-0.827816	Y
FcAR	PADI4	MMP9	1210	5	5	41	5.912e-05	334	-0.31291	NA
FcAR	PAM	PAM	1341	8	8	38	0.0002086	145	-0.675042	NA
FcAR	PAX8-AS1	PAX8-AS1	1347	1	1	47	-2.239e-05	1297	1.51473	NA
FcAR	PDK4	PDK4	1360	1	1	47	6.105e-06	694	0.377404	NA
FcAR	PERP	PERP	1370	3	3	43	0.0004357	67	-0.812728	NA
FcAR	PEX6	PEX6	1371	1	1	47	5.2e-05	351	-0.269529	NA
FcAR	PHACTR1	PHACTR1	1376	5	5	41	-2.533e-05	1357	1.61658	NA
FcAR	PI3	SLPI	1382	30	22	22	0.000712	45	-0.89383	NA
FcAR	PKP4	PKP4	1390	1	1	47	-3.364e-06	896	0.758398	NA
FcAR	PLGLB1	PLGLB1	1405	1	1	47	1.29e-05	592	0.185022	NA
FcAR	PLGLB2	PLGLB2	1406	2	2	45	-1.975e-05	1237	1.39779	NA
FcAR	PPAT	PPAT	1421	3	3	43	0.0003334	89	-0.771233	NA
FcAR	PRKDC	PRKDC	1441	12	12	33	0.0006262	50	-0.863652	NA
FcAR	PROS1	PROS1	1446	8	8	38	6.766e-06	681	0.33591	NA
FcAR	PRRG4	ETV7	107	6	4	42	0.00225207	24	-0.895716	Y
FcAR	PSPH	PSPH	1459	5	5	41	-5.488e-06	933	0.816867	NA
FcAR	PTPRN2	PTPRN2	1470	6	6	40	1.654e-05	559	0.109578	NA
FcAR	RAB36	RAB36	1482	8	8	38	1.309e-05	590	0.164275	NA
FcAR	RANBP9	RANBP9	1490	2	2	45	-1.376e-05	1112	1.16202	NA
FcAR	RAP1GAP2	RAP1GAP2	1491	1	1	47	0.0003137	97	-0.7486	NA
FcAR	RHBDF2	BATF2	106	10	9.5	36	0.0119428	1	-0.950413	Y
FcAR	RNF145	RNF145	1520	6	6	40	1.22e-05	602	0.19068	NA
FcAR	RNF213	RNF213	1522	3	3	43	0.000915	41	-0.861766	Y
FcAR	RNU6-37P	RNU6-37P	1524	2	2	45	4.1735e-05	393	-0.194085	NA
FcAR	RPH3AL	RPH3AL	1531	1	1	47	-5.302e-05	1730	2.33141	NA
FcAR	SCARB2	SCARB2	1560	28	28	18	0.001087	34	-0.922122	Y
FcAR	SCN3A	SCN3A	1565	4	4	42	0.0001956	151	-0.656181	NA
FcAR	SEC14L1	SEC14L1	1567	20	20	24	0.002614	19	-0.939097	NA
FcAR	SELP	SELP	1570	9	9	37	0.0003263	93	-0.775006	NA
FcAR	SEMA4C	SEMA4C	1572	2	2	45	0.000313	98	-0.750486	Y
FcAR	SESTD1	SESTD1	1584	43	43	9	0.003687	14	-0.976819	Y
FcAR	SHTN1	P2RX7	1334	1	2.5	44	0.000516	58	-0.827816	NA
FcAR	SIRPD	SIRPD	1603	66	66	1	0.00214	25	-0.97116	Y
FcAR	SLAMF8	SLAMF8	632	1	19.25	25	0.0056785	4	-0.965502	Y
FcAR	SLC8A1-AS1	SLC8A1-AS1	1637	1	1	47	6.01e-05	333	-0.303479	NA
FcAR	SLITRK4	SLITRK4	1643	16	16	29	0.0001882	162	-0.659953	NA
FcAR	SLPI	SLPI	1382	14	22	22	0.000712	45	-0.89383	NA
FcAR	SMAD5	SMAD5	1644	1	1	47	-2.216e-05	1294	1.50907	NA
FcAR	SMDT1	SMDT1	1648	1	1	47	3.775e-07	808	0.59242	NA
FcAR	SNRPN	SNRPN	1656	4	4	42	1.165e-05	610	0.209541	NA
FcAR	SPRED1	SPRED1	1678	9	9	37	4.558e-05	371	-0.250668	NA
FcAR	SPRY1	SPRY1	1679	1	1	47	1.029e-06	794	0.566015	NA
FcAR	SPTLC1	SPTLC1	1681	1	1	47	-1.311e-05	1092	1.12807	NA
FcAR	ST6GALNAC3	ST6GALNAC3	1700	3	3	43	-2.074e-05	1264	1.44494	NA
FcAR	STARD4	STARD4	1703	2	2	45	1.685e-05	554	0.109578	NA
FcAR	STXBP5	STXBP5	1711	11	11	34	0.0005688	55	-0.852336	NA
FcAR	SYNE1	SYNE1	1721	2	2	45	0.0001095	222	-0.516609	NA
FcAR	SYNM	SYNM	1724	1	1	47	-1.263e-05	1078	1.10167	NA
FcAR	SYTL4	SYTL4	1726	1	1	47	-0.0001061	1907	2.66525	NA
FcAR	TBRG1	TBRG1	1734	2	2	45	6.216e-06	692	0.36986	NA
FcAR	TDRKH-AS1	TDRKH-AS1	1744	1	1	47	-1.0775e-05	1049	1.04697	NA
FcAR	TDRP	TDRP	1745	1	1	47	-0.0001612	1931	2.71052	NA
FcAR	TGM3	TGM3	1751	3	3	43	3.138e-05	447	-0.0960079	NA
FcAR	TMEM107	TMEM107	1771	3	3	43	-6.634e-05	1806	2.46721	NA
FcAR	TMEM144	TMEM144	1772	1	1	47	9.075e-05	255	-0.450596	NA
FcAR	TMEM150C	TMEM150C	1773	1	1	47	0.0005697	54	-0.829703	NA
FcAR	TMEM86B	TMEM86B	1785	39	39	11	0.0003523	84	-0.841019	NA
FcAR	TMOD1	TMOD1	1788	1	1	47	4.929e-05	358	-0.256327	NA
FcAR	TMPRSS3	TMPRSS3	1789	1	1	47	2.823e-06	755	0.492457	NA
FcAR	TNFRSF17	TNFRSF17	1793	9	9	37	3.749e-05	411	-0.175224	NA
FcAR	TNFRSF21	TNFRSF21	1794	9	9	37	0.000165	174	-0.622231	NA
FcAR	TNFRSF9	TNFRSF9	1795	4	4	42	8.047e-05	279	-0.41476	NA
FcAR	TNIP1	TNIP1	1798	18	18	27	0.0001474	187	-0.616573	NA
FcAR	TOP2A	TOP2A	1802	32	32	15	0.0004851	61	-0.876855	NA
FcAR	TPD52	TPD52	1807	30	30	16	0.0003189	95	-0.810842	NA
FcAR	TRAF3IP2-AS1	TRAF3IP2-AS1	1813	6	6	40	-9.615e-06	1026	0.990388	NA
FcAR	TRAV23DV6	TRAV23DV6	1823	2	2	45	-2.853e-05	1424	1.75049	NA
FcAR	TRAV25	TRAV25	1825	1	1	47	4.444e-05	379	-0.216719	NA
FcAR	TRDV3	FGFBP2	444	2	2	45	0.000183972	165	-0.624117	NA
FcAR	TRIM13	TRIM13	1836	1	1	47	3.376e-05	437	-0.107324	NA
FcAR	TRIM66	TRIM66	1841	1	1	47	-8.778e-06	1006	0.965869	NA
FcAR	TSHZ3	TSHZ3	1850	1	1	47	0.0002705	113	-0.718422	Y
FcAR	UBL7-AS1	UBL7-AS1	1884	1	1	47	-5.565e-06	935	0.831956	NA
FcAR	UBR2	UBR2	1885	1	1	47	4.711e-05	365	-0.243124	NA
FcAR	WARS	BATF2	106	9	9.5	36	0.0119428	1	-0.950413	Y
FcAR	WDR11	WDR11	1917	11	11	34	0.0002856	106	-0.756145	NA
FcAR	YEATS2	YEATS2	1931	51	51	5	0.0002493	120	-0.784436	NA
FcAR	ZCCHC2	DOCK4	511	7	22.3333	21	0.00254928	22	-0.939097	Y
FcAR	ZFP14	ZFP14	1949	2	2	45	-4.411e-05	1635	2.14846	NA
FcAR	ZNF254	ZNF254	1966	2	2	45	2.09e-05	519	0.0435639	NA
FcAR	ZNF502	ZNF502	1979	4	4	42	1.891e-05	539	0.0756277	NA
FcAR	ZNF718	ZNF718	1998	3	3	43	2.279e-05	506	0.0152723	NA
FcGRIIAH	AATBC	AATBC	5	1	1	35	0.0001644	220	-0.255806	NA
FcGRIIAH	ACER3	ACER3	21	1	1	35	0.0001373	242	-0.208597	NA
FcGRIIAH	ACTA2	CCRL2	29	9	5	29	0.00172323	29	-0.678541	Y
FcGRIIAH	ADAMTS17	ADAMTS17	33	1	1	35	-2.757e-05	1581	2.66472	NA
FcGRIIAH	ADAMTS5	ADAMTS5	34	1	1	35	-3.623e-05	1679	2.87501	NA
FcGRIIAH	ADAT2	ADAT2	36	1	1	35	0.0003276	126	-0.457517	NA
FcGRIIAH	AHSP	CA1	55	15	15	19	0.00032825	125	-0.493997	NA
FcGRIIAH	ALDH1A1	ALDH1A1	65	34	34	6	0.001824	27	-0.732188	NA
FcGRIIAH	ANKRD10	ANKRD10	88	24	24	13	0.001225	44	-0.680687	NA
FcGRIIAH	ANKRD22	ANKRD22	72	12	20.2	15	0.00711174	9	-0.751501	Y
FcGRIIAH	APOL6	ETV7	107	82	41.5	5	0.0113031	3	-0.785834	Y
FcGRIIAH	ATP11A-AS1	ATP11A-AS1	138	5	5	29	3.603e-05	544	0.426579	NA
FcGRIIAH	BIVM	BIVM	183	4	4	30	0.0007569	60	-0.609874	NA
FcGRIIAH	BLVRA	BLVRA	186	1	1	35	0.0006322	72	-0.573394	NA
FcGRIIAH	C12orf75	C12orf75	204	25	25	12	0.001268	43	-0.684979	NA
FcGRIIAH	C15orf54	C15orf54	209	4	4	30	0.001864	26	-0.682833	NA
FcGRIIAH	C15orf57	C15orf57	210	29	29	9	0.0002506	151	-0.459663	NA
FcGRIIAH	C18orf25	C18orf25	214	28	28	10	0.0005655	83	-0.603436	Y
FcGRIIAH	C2orf40	C2orf40	221	1	1	35	0.0002356	159	-0.386704	NA
FcGRIIAH	CACNA1E	CACNA1E	241	95	95	1	0.02623	1	-0.79871	Y
FcGRIIAH	CAPZA1	CAPZA1	254	2	2	33	0.0001524	228	-0.242931	NA
FcGRIIAH	CBR3	CBR3	260	1	1	35	0.0002891	139	-0.429621	NA
FcGRIIAH	CCDC136	CCDC136	267	2	2	33	8.275e-05	352	0.0231565	NA
FcGRIIAH	CCDC163P	CCDC163P	272	1	1	35	0.0001816	208	-0.281556	NA
FcGRIIAH	CCDC191	CCDC191	275	4	4	30	0.002028	24	-0.687125	NA
FcGRIIAH	CCDC65	CCDC65	278	1	1	35	0.0006146	76	-0.56481	Y
FcGRIIAH	CCNG2	CCNG2	286	1	1	35	3.131e-05	593	0.544602	NA
FcGRIIAH	CCR1	CCR1	289	3	3	31	0.001439	36	-0.659228	NA
FcGRIIAH	CD274	ANKRD22	72	53	20.2	15	0.00711174	9	-0.751501	Y
FcGRIIAH	CD47	CD47	305	2	2	33	0.0001711	216	-0.268681	NA
FcGRIIAH	CEACAM1	CEACAM1	325	1	9	24	0.00962439	4	-0.742917	Y
FcGRIIAH	CEP128	CEP128	341	74	74	3	0.002736	17	-0.760084	NA
FcGRIIAH	CKS2	CKS2	370	1	1	35	1.142e-05	837	1.06819	NA
FcGRIIAH	CLCC1	CLCC1	372	1	1	35	9.943e-05	306	-0.0712616	NA
FcGRIIAH	CLEC1B	CLEC1B	378	3	3	31	0.0002385	157	-0.399579	NA
FcGRIIAH	CNPY3	CNPY3	400	25	25	12	0.0005288	88	-0.588415	NA
FcGRIIAH	COLGALT2	COLGALT2	411	16	16	18	0.0005876	81	-0.590561	Y
FcGRIIAH	CTSB	CTSB	442	7	7	26	9.284e-06	874	1.12828	NA
FcGRIIAH	DDX3Y	DDX3Y	477	2	2	33	-1.752e-05	1419	2.31279	NA
FcGRIIAH	DHRS9	CEACAM1	325	17	9	24	0.00962439	4	-0.742917	Y
FcGRIIAH	DOCK9	DOCK9	514	1	1	35	0.0003269	127	-0.455371	NA
FcGRIIAH	EFHD2	EFHD2	535	1	1	35	0.002611	19	-0.687125	NA
FcGRIIAH	EHBP1	EHBP1	538	4	4	30	1.575e-05	775	0.92442	NA
FcGRIIAH	EHD3	EHD3	539	1	1	35	8.164e-05	355	0.0338858	NA
FcGRIIAH	EMC1	EMC1	550	6	6	28	0.0003108	131	-0.461809	NA
FcGRIIAH	EMP1	EMP1	554	1	1	35	-4.251e-05	1737	2.99947	NA
FcGRIIAH	EPB41L3	EPB41L3	562	5	5	29	0.0001993	188	-0.337349	Y
FcGRIIAH	EPT1	EPT1	571	2	2	33	-6.504e-05	1861	3.26127	NA
FcGRIIAH	ERAP2	ERAP2	573	1	1	35	0.0005727	82	-0.551935	NA
FcGRIIAH	ETV7	ETV7	107	1	41.5	5	0.0113031	3	-0.785834	Y
FcGRIIAH	FAM98A	FAM98A	617	1	1	35	4.133e-05	508	0.362203	NA
FcGRIIAH	FBLN5	FBLN5	626	9	9	24	0.0009881	53	-0.63777	NA
FcGRIIAH	FCGR1A	ANKRD22	72	2	20.2	15	0.00711174	9	-0.751501	Y
FcGRIIAH	FCGR1B	ANKRD22	72	27	20.2	15	0.00711174	9	-0.751501	Y
FcGRIIAH	FHIT	FHIT	651	3	3	31	0.0002187	173	-0.365245	NA
FcGRIIAH	FRMD3	BATF2	106	5	6.25	27	0.01466	2	-0.740771	Y
FcGRIIAH	GART	GART	697	1	1	35	-6.493e-05	1858	3.25912	NA
FcGRIIAH	GAS7	GAS7	699	1	1	35	0.00295	16	-0.693562	Y
FcGRIIAH	GNAS	GNAS	724	1	1	35	0.0001545	225	-0.245077	NA
FcGRIIAH	GPAM	GPAM	731	1	1	35	9.643e-06	868	1.13471	NA
FcGRIIAH	GRAMD1C	GRAMD1C	743	2	2	33	0.0001103	281	-0.1292	NA
FcGRIIAH	GUCY1A3	GUCY1A3	756	1	1	35	9.944e-05	305	-0.0734074	NA
FcGRIIAH	HBD	HBD	772	5	5	29	0.0006116	78	-0.573394	NA
FcGRIIAH	HBG2	HBG1	773	1	1	35	0.000113	278	-0.131346	NA
FcGRIIAH	HEMGN	HEMGN	781	13	9	24	0.0004105	95	-0.547643	NA
FcGRIIAH	HERC2P7	HERC2P7	782	3	3	31	0.0002255	168	-0.375974	NA
FcGRIIAH	HIST1H2AE	HIST1H2AE	796	2	2	33	1.399e-05	796	0.97592	NA
FcGRIIAH	HLA-DPA1	HLA-DPA1	805	1	1	35	0.00018505	204	-0.29014	Y
FcGRIIAH	HLA-DQA1	HLA-DQA1	806	4	4	30	1.353e-05	805	0.988795	NA
FcGRIIAH	HLA-DQB1	HLA-DQB1	807	1	1	35	0.0002055	186	-0.328765	NA
FcGRIIAH	HPGD	HPGD	822	2	2	33	0.000108	291	-0.107741	NA
FcGRIIAH	ICAM4	ICAM4	833	5	5	29	9.953e-06	863	1.11111	NA
FcGRIIAH	ICOS	ICOS	834	1	1	35	0.0006817	69	-0.579831	NA
FcGRIIAH	IFNLR1	IFNLR1	836	2	2	33	8.818e-05	339	-0.00473977	NA
FcGRIIAH	IGF1R	IGF1R	839	1	1	35	-1.811e-05	1432	2.34498	NA
FcGRIIAH	IGF2BP3	IGF2BP3	841	3	3	31	0.0002664	148	-0.418892	Y
FcGRIIAH	IGHG1	IGHG1	847	2	2	33	-1.626e-05	1395	2.26129	NA
FcGRIIAH	IGKV1-17	IGKV1-17	850	5	5	29	1.32737e-05	809	0.995233	NA
FcGRIIAH	IGLV4-60	IGLV4-60	862	4	4	30	2.4525e-05	661	0.679791	NA
FcGRIIAH	IL15RA	CCRL2	29	1	5	29	0.00172323	29	-0.678541	Y
FcGRIIAH	INSC	INSC	876	1	1	35	8.195e-06	896	1.1948	NA
FcGRIIAH	ITPR3	ITPR3	897	1	1	35	0.0002423	153	-0.399579	NA
FcGRIIAH	KATNBL1	KATNBL1	912	1	1	35	2.448e-06	997	1.41153	NA
FcGRIIAH	KIAA0391	KIAA0391	924	5	5	29	0.001204	45	-0.644207	NA
FcGRIIAH	KIAA1324	KIAA1324	928	4	4	30	9.295e-05	327	-0.0369277	NA
FcGRIIAH	KIF11	KIF11	933	2	2	33	1.065e-05	845	1.08107	NA
FcGRIIAH	KLHL14	KLHL14	948	1	1	35	0.0003678	106	-0.500434	NA
FcGRIIAH	KLHL3	KLHL3	949	1	1	35	0.0002174	174	-0.354516	NA
FcGRIIAH	KLRC3	KLRC3	952	8	8	25	0.000742	62	-0.616311	Y
FcGRIIAH	KLRG1	GFI1	711	1	1	35	0.00018905	200	-0.298723	Y
FcGRIIAH	KRT1	KRT1	956	23	23	14	0.0001084	288	-0.15495	NA
FcGRIIAH	KYNU	KYNU	958	1	1	35	0.0001093	285	-0.116325	NA
FcGRIIAH	LAX1	LAX1	963	31	31	8	0.007416	7	-0.770813	NA
FcGRIIAH	LHFPL2	SLAMF8	632	3	3	31	0.00673273	10	-0.715021	Y
FcGRIIAH	LILRA4	LILRA4	976	1	1	35	2.919e-05	615	0.591811	NA
FcGRIIAH	LINC00888	LINC00888	991	2	2	33	0.0003308	123	-0.468246	NA
FcGRIIAH	LOC100129518	LOC100129518	1013	16	16	18	0.0001791	211	-0.311598	NA
FcGRIIAH	LOC100506603	LOC100506603	1023	1	1	35	0.0006267	74	-0.569102	NA
FcGRIIAH	LOC101927268	LOC101927268	1033	5	5	29	0.0001923	197	-0.318036	NA
FcGRIIAH	LOC105369609	LOC105369609	1064	11	11	23	8.94e-05	337	-0.0304901	NA
FcGRIIAH	LOC339988	LOC339988	1095	4	4	30	0.009284	5	-0.727896	Y
FcGRIIAH	LTBP2	LTBP2	1126	1	1	35	-1.065e-05	1297	2.05529	NA
FcGRIIAH	MAP9	MAP9	1147	12	12	22	0.0004013	96	-0.549789	NA
FcGRIIAH	MCOLN2	MCOLN2	1165	4	4	30	0.0001286	257	-0.187138	NA
FcGRIIAH	MCTP1	MCTP1	1168	8	8	25	0.002057	23	-0.7	NA
FcGRIIAH	METTL21B	METTL21B	1178	48	48	4	0.003087	15	-0.76223	NA
FcGRIIAH	METTL6	METTL6	1180	3	3	31	0.000398	98	-0.526185	NA
FcGRIIAH	MGC40069	MGC40069	1187	12	12	22	0.0007279	64	-0.618457	NA
FcGRIIAH	MIAT	A2M-AS1	2	2	2	33	0.00033506	119	-0.47683	NA
FcGRIIAH	MRC1	MRC1	1218	2	2	33	-0.0001691	1942	3.43508	NA
FcGRIIAH	MS4A14	MS4A14	1227	12	12	22	2.927e-05	614	0.561768	NA
FcGRIIAH	MS4A7	MS4A7	1230	8	8	25	-4.656e-05	1769	3.04668	NA
FcGRIIAH	MUC8	MUC8	1240	2	2	33	0.0003822	101	-0.515456	NA
FcGRIIAH	MXRA7	MXRA7	1242	3	3	31	0.0006138	77	-0.571248	NA
FcGRIIAH	MYO5C	MYO5C	1246	4	4	30	-5.823e-05	1834	3.19689	NA
FcGRIIAH	NADK2	NADK2	1254	1	1	35	-4.008e-05	1714	2.95012	NA
FcGRIIAH	NARF	NARF	1261	3	3	31	6.284e-05	399	0.11972	NA
FcGRIIAH	NCK1	NCK1	1266	4	4	30	-2.74e-06	1111	1.64543	NA
FcGRIIAH	NEAT1	NEAT1	1270	2	2	33	6.369e-05	396	0.117575	NA
FcGRIIAH	NEXN	NEXN	1277	3	3	31	0.008713	6	-0.723604	Y
FcGRIIAH	NKX3-1	NKX3-1	1286	1	1	35	2.137e-05	687	0.746313	NA
FcGRIIAH	NR2C1	NR2C1	1302	1	1	35	5.783e-05	419	0.171221	NA
FcGRIIAH	NUDT16	NUDT16	1312	2	2	33	1.971e-05	708	0.787084	NA
FcGRIIAH	NUP50-AS1	NUP50-AS1	1316	29	29	9	0.007295	8	-0.766522	Y
FcGRIIAH	OAS1	RSAD2	397	1	1.33333	34	0.00160212	34	-0.657083	Y
FcGRIIAH	OR2A20P	OR2A20P	1322	2	2	33	0.001805	28	-0.672104	NA
FcGRIIAH	P2RY14	IDO1	246	1	4	30	0.00171627	30	-0.674249	Y
FcGRIIAH	PAK2	PAK2	1339	1	1	35	9.174e-05	328	-0.0240525	NA
FcGRIIAH	PALLD	PALLD	1340	2	2	33	0.0001743	214	-0.272973	NA
FcGRIIAH	PARP14	IDO1	246	3	4	30	0.00171627	30	-0.674249	Y
FcGRIIAH	PARP9	ANKRD22	72	7	20.2	15	0.00711174	9	-0.751501	Y
FcGRIIAH	PASK	TMEM204	1274	2	2	33	0.000743378	61	-0.60129	Y
FcGRIIAH	PBX1	PBX1	1348	1	1	35	6.19e-05	401	0.132596	NA
FcGRIIAH	PI3	SLPI	1382	19	19	16	0.001609	33	-0.697854	NA
FcGRIIAH	POLR2J2	POLR2J2	1418	7	7	26	0.001336	42	-0.657083	NA
FcGRIIAH	PPM1K	PPM1K	1423	2	2	33	0.0002192	172	-0.363099	NA
FcGRIIAH	PRH1-TAS2R14	PRH1-TAS2R14	1435	1	1	35	2.1745e-05	684	0.739875	NA
FcGRIIAH	PRRT3	PRRT3	1450	13	13	21	0.0009944	52	-0.646353	NA
FcGRIIAH	RAB33A	RAB33A	1481	1	1	35	0.004255	11	-0.704292	NA
FcGRIIAH	RALGAPA1	RALGAPA1	1488	1	1	35	0.001413	39	-0.644207	NA
FcGRIIAH	RIOK3	HEMGN	781	5	9	24	0.0004105	95	-0.547643	NA
FcGRIIAH	RNF145	RNF145	1520	14	14	20	0.0002448	152	-0.433913	NA
FcGRIIAH	RNF213	RNF213	1522	32	32	7	0.003953	12	-0.76223	Y
FcGRIIAH	RPS20	RPS20	1539	1	1	35	0.0001228	264	-0.161388	NA
FcGRIIAH	RSAD2	RSAD2	397	1	1.33333	34	0.00160212	34	-0.657083	Y
FcGRIIAH	SAMD4A	IDO1	246	8	4	30	0.00171627	30	-0.674249	Y
FcGRIIAH	SAMD9L	BATF2	106	3	6.25	27	0.01466	2	-0.740771	Y
FcGRIIAH	SCN3A	SCN3A	1565	27	27	11	9.728e-05	313	-0.107741	NA
FcGRIIAH	SCO2	SCO2	618	3	2.5	32	0.00245028	21	-0.689271	Y
FcGRIIAH	SERPINB9	SERPINB9	1579	1	1	35	0.0001307	253	-0.184992	NA
FcGRIIAH	SERPINB9P1	SERPINB9P1	1580	4	4	30	7.956e-05	357	0.0274482	NA
FcGRIIAH	SESTD1	SESTD1	1584	12	12	22	0.001111	49	-0.650645	Y
FcGRIIAH	SHTN1	P2RX7	1334	4	4	30	0.0003964	100	-0.524039	NA
FcGRIIAH	SLC16A10	SLC16A10	1611	11	11	23	2.954e-05	611	0.557477	NA
FcGRIIAH	SLC30A6	SLC30A6	1621	1	1	35	0.0001097	284	-0.118471	NA
FcGRIIAH	SRGAP2	SRGAP2	1684	1	1	35	6.791e-09	1054	1.53385	NA
FcGRIIAH	ST6GALNAC3	ST6GALNAC3	1700	17	17	17	5.669e-05	428	0.151908	NA
FcGRIIAH	STAT1	BATF2	106	1	6.25	27	0.01466	2	-0.740771	Y
FcGRIIAH	SYNM	SYNM	1724	1	1	35	-2.039e-05	1478	2.44369	NA
FcGRIIAH	TBC1D9B	TBC1D9B	1733	1	1	35	2.26e-06	1004	1.42655	NA
FcGRIIAH	TBRG1	TBRG1	1734	2	2	33	0.0007026	68	-0.586269	NA
FcGRIIAH	TCF7L2	TCF7L2	1739	5	5	29	9.642e-05	316	-0.0626781	NA
FcGRIIAH	TJP2	TJP2	1763	6	6	28	0.00251	20	-0.7	NA
FcGRIIAH	TLR7	TLR7	1769	4	4	30	0.0002826	142	-0.433913	Y
FcGRIIAH	TMEM45B	TMEM45B	1783	2	2	33	5.744e-05	421	0.171221	NA
FcGRIIAH	TNIP1	TNIP1	1798	4	4	30	0.0003247	128	-0.463955	NA
FcGRIIAH	TOP2A	TOP2A	1802	3	3	31	0.0002747	147	-0.421037	NA
FcGRIIAH	TPD52	TPD52	1807	1	1	35	0.0001199	269	-0.150659	NA
FcGRIIAH	TPST1	TPST1	1811	1	1	35	4.749e-06	950	1.31068	NA
FcGRIIAH	TRAV25	TRAV25	1825	2	2	33	0.0001413	238	-0.221472	NA
FcGRIIAH	TRAV8-6	TRAV8-6	1827	1	1	35	0.0003516	112	-0.487559	NA
FcGRIIAH	TRBV7-8	TRBV7-8	1831	17	17	17	0.00038005	102	-0.547643	NA
FcGRIIAH	VPS9D1	SCO2	618	2	2.5	32	0.00245028	21	-0.689271	Y
FcGRIIAH	WARS	BATF2	106	16	6.25	27	0.01466	2	-0.740771	Y
FcGRIIAH	XAF1	RSAD2	397	2	1.33333	34	0.00160212	34	-0.657083	Y
FcGRIIAH	YAE1D1	YAE1D1	1929	1	1	35	6.161e-05	404	0.139033	NA
FcGRIIAH	ZFP57	ZFP57	1951	1	1	35	-6.66e-06	1203	1.85358	NA
FcGRIIAH	ZMYND11	ZMYND11	1958	3	3	31	0.002689	18	-0.697854	NA
FcGRIIAH	ZNF254	ZNF254	1966	75	75	2	0.003444	14	-0.768668	NA
FcGRIIAH	ZNF682	ZNF682	1994	1	1	35	0.0002166	175	-0.35237	NA
FcGRIIAH	ZNF718	ZNF718	1998	2	2	33	6.142e-05	407	0.141179	NA
FcGRIIAH	ZNF831	ZNF831	2009	1	1	35	0.0002111	180	-0.34164	Y
FcGRIIAR	AATBC	AATBC	5	8	8	27	4.985e-05	316	-0.202672	NA
FcGRIIAR	ABCC5	ABCC5	10	1	1	37	5.62433e-05	297	-0.221999	Y
[truncated: 2,571 more rows]
