# Supplementary material for: An innate immune signature induced by AS01- or AS03-adjuvanted vaccines predicts the antibody response magnitude and quality consistently over time
Source: Front Immunol. 2024 Aug 14;15:1412732. doi: 10.3389/fimmu.2024.1412732 (PMC11349632; doi:10.3389/fimmu.2024.1412732)
Supplement: Supplementary Table 2 — Wilcoxon rank-sum test-based detection of significant differences between adjuvant groups. [file Table2.xlsx]

## Sheet: BTMs_Wilcoxon
group1	group2	p_D31D30	p.adj_D31D30	p.format_D31D30	p.signif_D31D30	method	BTM	TP	adjuvant_Highest_Average_Median
Alum	AS04	0.0127532	0.043	0.0128	*	Wilcoxon	extracellular matrix (I) (M2.0)	D31D30	AS04
Alum	AS01B	5.97301e-08	6e-07	6.0e-08	****	Wilcoxon	regulation of signal transduction (M3)	D31D30	AS01B
Alum	AS01E	1.2278e-06	6.1e-06	1.2e-06	****	Wilcoxon	regulation of signal transduction (M3)	D31D30	AS01E
Alum	AS03A	0.000245988	0.00082	0.00025	***	Wilcoxon	regulation of signal transduction (M3)	D31D30	AS03A
Alum	AS04	0.006891	0.017	0.00689	**	Wilcoxon	regulation of signal transduction (M3)	D31D30	AS04
Alum	AS01B	1.84732e-08	1.8e-07	1.8e-08	****	Wilcoxon	cell cycle and transcription (M4.0)	D31D30	AS01B
Alum	AS01E	6.05601e-08	3e-07	6.1e-08	****	Wilcoxon	cell cycle and transcription (M4.0)	D31D30	AS01E
Alum	AS03A	0.000221711	0.00074	0.00022	***	Wilcoxon	cell cycle and transcription (M4.0)	D31D30	AS03A
Alum	AS04	0.0282739	0.04	0.02827	*	Wilcoxon	cell cycle and transcription (M4.0)	D31D30	AS04
AS01B	AS03A	0.00897581	0.015	0.00898	**	Wilcoxon	cell cycle and transcription (M4.0)	D31D30	AS01B
Alum	AS01B	0.00237729	0.024	0.0024	**	Wilcoxon	cell cycle (I) (M4.1)	D31D30	Alum
Alum	AS03A	0.011357	0.038	0.0114	*	Wilcoxon	cell cycle (I) (M4.1)	D31D30	Alum
Alum	AS04	0.00572577	0.029	0.0057	**	Wilcoxon	cell cycle (I) (M4.1)	D31D30	Alum
Alum	AS01B	0.00304373	0.01	0.00304	**	Wilcoxon	PLK1 signaling events (M4.2)	D31D30	Alum
Alum	AS01E	0.00098578	0.0049	0.00099	***	Wilcoxon	PLK1 signaling events (M4.2)	D31D30	Alum
Alum	AS03A	1.73622e-05	0.00017	1.7e-05	****	Wilcoxon	PLK1 signaling events (M4.2)	D31D30	Alum
Alum	AS01B	2.4631e-09	1.4e-08	2.5e-09	****	Wilcoxon	myeloid cell enriched receptors and transporters (M4.3)	D31D30	AS01B
Alum	AS01E	2.81472e-09	1.4e-08	2.8e-09	****	Wilcoxon	myeloid cell enriched receptors and transporters (M4.3)	D31D30	AS01E
Alum	AS03A	1.55499e-07	5.2e-07	1.6e-07	****	Wilcoxon	myeloid cell enriched receptors and transporters (M4.3)	D31D30	AS03A
Alum	AS04	0.000782756	0.002	0.00078	***	Wilcoxon	myeloid cell enriched receptors and transporters (M4.3)	D31D30	AS04
Alum	AS01B	2.98601e-05	0.0003	3e-05	****	Wilcoxon	mitotic cell cycle in stimulated CD4 T cells (M4.5)	D31D30	Alum
Alum	AS01E	0.000485465	0.0024	0.00049	***	Wilcoxon	mitotic cell cycle in stimulated CD4 T cells (M4.5)	D31D30	Alum
Alum	AS03A	0.00797484	0.027	0.00797	**	Wilcoxon	mitotic cell cycle in stimulated CD4 T cells (M4.5)	D31D30	Alum
Alum	AS01B	0.00343492	0.034	0.0034	**	Wilcoxon	cell division - E2F transcription network (M4.8)	D31D30	Alum
Alum	AS01B	1.2765e-06	2.6e-06	1.3e-06	****	Wilcoxon	regulation of antigen presentation and immune response (M5.0)	D31D30	AS01B
Alum	AS01E	1.94419e-09	1.9e-08	1.9e-09	****	Wilcoxon	regulation of antigen presentation and immune response (M5.0)	D31D30	AS01E
Alum	AS03A	1.29514e-07	4.3e-07	1.3e-07	****	Wilcoxon	regulation of antigen presentation and immune response (M5.0)	D31D30	AS03A
Alum	AS01B	0.0061293	0.043	0.0061	**	Wilcoxon	mitotic cell division (M6)	D31D30	Alum
Alum	AS03A	0.00857023	0.043	0.0086	**	Wilcoxon	mitotic cell division (M6)	D31D30	Alum
Alum	AS01B	7.38929e-09	7.4e-08	7.4e-09	****	Wilcoxon	enriched in T cells (I) (M7.0)	D31D30	Alum
Alum	AS01E	1.83506e-06	6.1e-06	1.8e-06	****	Wilcoxon	enriched in T cells (I) (M7.0)	D31D30	Alum
Alum	AS03A	4.66206e-05	0.00012	4.7e-05	****	Wilcoxon	enriched in T cells (I) (M7.0)	D31D30	Alum
Alum	AS04	0.0242929	0.03	0.02429	*	Wilcoxon	enriched in T cells (I) (M7.0)	D31D30	Alum
AS01B	AS03A	0.00897581	0.015	0.00898	**	Wilcoxon	enriched in T cells (I) (M7.0)	D31D30	AS03A
Alum	AS01B	7.44471e-07	7.4e-06	7.4e-07	****	Wilcoxon	T cell activation (I) (M7.1)	D31D30	Alum
Alum	AS01E	0.000618171	0.0031	0.00062	***	Wilcoxon	T cell activation (I) (M7.1)	D31D30	Alum
Alum	AS04	0.0262199	0.044	0.02622	*	Wilcoxon	T cell activation (I) (M7.1)	D31D30	Alum
AS01B	AS01E	0.0186766	0.037	0.01868	*	Wilcoxon	T cell activation (I) (M7.1)	D31D30	AS01E
AS01B	AS03A	0.00122387	0.0031	0.00122	**	Wilcoxon	T cell activation (I) (M7.1)	D31D30	AS03A
Alum	AS01B	8.65101e-06	8.7e-05	8.7e-06	****	Wilcoxon	enriched in NK cells (I) (M7.2)	D31D30	Alum
Alum	AS01E	0.000379055	0.00095	0.00038	***	Wilcoxon	enriched in NK cells (I) (M7.2)	D31D30	Alum
Alum	AS03A	1.73622e-05	8.7e-05	1.7e-05	****	Wilcoxon	enriched in NK cells (I) (M7.2)	D31D30	Alum
Alum	AS01B	0.0061293	0.041	0.0061	**	Wilcoxon	T cell activation (II) (M7.3)	D31D30	Alum
Alum	AS04	0.00825834	0.041	0.0083	**	Wilcoxon	T cell activation (II) (M7.3)	D31D30	Alum
Alum	AS01B	7.38929e-09	7.4e-08	7.4e-09	****	Wilcoxon	T cell activation (III) (M7.4)	D31D30	Alum
Alum	AS01E	2.67689e-07	1.3e-06	2.7e-07	****	Wilcoxon	T cell activation (III) (M7.4)	D31D30	Alum
Alum	AS03A	0.00404765	0.0081	0.0040	**	Wilcoxon	T cell activation (III) (M7.4)	D31D30	Alum
AS01B	AS03A	0.00518076	0.0086	0.0052	**	Wilcoxon	T cell activation (III) (M7.4)	D31D30	AS03A
Alum	AS01B	1.23155e-09	1.2e-08	1.2e-09	****	Wilcoxon	enriched in monocytes (II) (M11.0)	D31D30	AS01B
Alum	AS01E	1.08236e-08	5.4e-08	1.1e-08	****	Wilcoxon	enriched in monocytes (II) (M11.0)	D31D30	AS01E
Alum	AS03A	1.73622e-05	5.8e-05	1.7e-05	****	Wilcoxon	enriched in monocytes (II) (M11.0)	D31D30	AS03A
Alum	AS04	0.000548202	0.0014	0.00055	***	Wilcoxon	enriched in monocytes (II) (M11.0)	D31D30	AS04
AS01B	AS03A	0.00470933	0.0094	0.00471	**	Wilcoxon	enriched in monocytes (II) (M11.0)	D31D30	AS01B
Alum	AS01B	0.00184332	0.018	0.0018	**	Wilcoxon	blood coagulation (M11.1)	D31D30	AS01B
Alum	AS01E	0.00985605	0.033	0.0099	**	Wilcoxon	blood coagulation (M11.1)	D31D30	AS01E
Alum	AS04	0.00825834	0.033	0.0083	**	Wilcoxon	blood coagulation (M11.1)	D31D30	AS04
Alum	AS01B	7.38929e-09	2.6e-08	7.4e-09	****	Wilcoxon	innate activation by cytosolic DNA sensing (M13)	D31D30	AS01B
Alum	AS01E	1.3058e-09	1.3e-08	1.3e-09	****	Wilcoxon	innate activation by cytosolic DNA sensing (M13)	D31D30	AS01E
Alum	AS03A	1.1567e-08	2.9e-08	1.2e-08	****	Wilcoxon	innate activation by cytosolic DNA sensing (M13)	D31D30	AS03A
Alum	AS01B	1.84732e-08	1.8e-07	1.8e-08	****	Wilcoxon	TLR and inflammatory signaling (M16)	D31D30	AS01B
Alum	AS01E	1.60158e-05	8e-05	1.6e-05	****	Wilcoxon	TLR and inflammatory signaling (M16)	D31D30	AS01E
Alum	AS03A	0.00640017	0.011	0.0064	**	Wilcoxon	TLR and inflammatory signaling (M16)	D31D30	AS03A
Alum	AS04	0.00212127	0.0071	0.0021	**	Wilcoxon	TLR and inflammatory signaling (M16)	D31D30	AS04
AS01B	AS01E	0.0206185	0.029	0.0206	*	Wilcoxon	TLR and inflammatory signaling (M16)	D31D30	AS01B
AS01B	AS03A	0.00518076	0.011	0.0052	**	Wilcoxon	TLR and inflammatory signaling (M16)	D31D30	AS01B
Alum	AS01B	0.00850867	0.028	0.0085	**	Wilcoxon	antigen presentation (lipids and proteins) (M28)	D31D30	AS01B
Alum	AS01E	0.00235497	0.019	0.0024	**	Wilcoxon	antigen presentation (lipids and proteins) (M28)	D31D30	AS01E
Alum	AS03A	0.00374097	0.019	0.0037	**	Wilcoxon	antigen presentation (lipids and proteins) (M28)	D31D30	AS03A
Alum	AS01B	5.97301e-08	6e-07	6.0e-08	****	Wilcoxon	cell cycle and growth arrest (M31)	D31D30	AS01B
Alum	AS01E	8.11334e-06	4.1e-05	8.1e-06	****	Wilcoxon	cell cycle and growth arrest (M31)	D31D30	AS01E
Alum	AS03A	0.0051055	0.01	0.00511	**	Wilcoxon	cell cycle and growth arrest (M31)	D31D30	AS03A
AS01B	AS01E	0.0123819	0.018	0.01238	*	Wilcoxon	cell cycle and growth arrest (M31)	D31D30	AS01B
AS01B	AS03A	0.000328823	0.00082	0.00033	***	Wilcoxon	cell cycle and growth arrest (M31)	D31D30	AS01B
Alum	AS01B	1.67491e-07	1.7e-06	1.7e-07	****	Wilcoxon	immune activation - generic cluster (M37.0)	D31D30	AS01B
Alum	AS01E	0.000226967	0.0011	0.00023	***	Wilcoxon	immune activation - generic cluster (M37.0)	D31D30	AS01E
Alum	AS03A	0.0139338	0.028	0.01393	*	Wilcoxon	immune activation - generic cluster (M37.0)	D31D30	AS03A
Alum	AS04	0.0117151	0.028	0.01172	*	Wilcoxon	immune activation - generic cluster (M37.0)	D31D30	AS04
AS01B	AS03A	0.00210594	0.007	0.00211	**	Wilcoxon	immune activation - generic cluster (M37.0)	D31D30	AS01B
Alum	AS01B	1.2765e-06	1.3e-05	1.3e-06	****	Wilcoxon	enriched in neutrophils (I) (M37.1)	D31D30	AS01B
Alum	AS01E	0.00110405	0.0055	0.0011	**	Wilcoxon	enriched in neutrophils (I) (M37.1)	D31D30	AS01E
Alum	AS04	0.0127532	0.032	0.0128	*	Wilcoxon	enriched in neutrophils (I) (M37.1)	D31D30	AS04
AS01B	AS01E	0.0227283	0.045	0.0227	*	Wilcoxon	enriched in neutrophils (I) (M37.1)	D31D30	AS01B
AS01B	AS03A	0.00259368	0.0086	0.0026	**	Wilcoxon	enriched in neutrophils (I) (M37.1)	D31D30	AS01B
Alum	AS01B	5.62818e-07	5.6e-06	5.6e-07	****	Wilcoxon	endoplasmic reticulum (M37.2)	D31D30	AS01B
Alum	AS01E	5.61206e-05	0.00014	5.6e-05	****	Wilcoxon	endoplasmic reticulum (M37.2)	D31D30	AS01E
Alum	AS03A	1.0285e-05	3.4e-05	1.0e-05	****	Wilcoxon	endoplasmic reticulum (M37.2)	D31D30	AS03A
Alum	AS01B	2.13058e-06	2.1e-05	2.1e-06	****	Wilcoxon	enriched in B cells (I) (M47.0)	D31D30	Alum
Alum	AS01E	7.52701e-05	0.00038	7.5e-05	****	Wilcoxon	enriched in B cells (I) (M47.0)	D31D30	Alum
Alum	AS04	0.000782756	0.0026	0.00078	***	Wilcoxon	enriched in B cells (I) (M47.0)	D31D30	Alum
Alum	AS01B	1.20076e-07	1.2e-06	1.2e-07	****	Wilcoxon	enriched in B cells (II) (M47.1)	D31D30	Alum
Alum	AS01E	6.5054e-05	0.00033	6.5e-05	****	Wilcoxon	enriched in B cells (II) (M47.1)	D31D30	Alum
Alum	AS04	0.000334203	0.0011	0.00033	***	Wilcoxon	enriched in B cells (II) (M47.1)	D31D30	Alum
AS01B	AS03A	0.00287318	0.0072	0.00287	**	Wilcoxon	enriched in B cells (II) (M47.1)	D31D30	AS03A
Alum	AS01B	1.67491e-07	1.7e-06	1.7e-07	****	Wilcoxon	enriched in B cells (III) (M47.2)	D31D30	Alum
Alum	AS01E	0.000548202	0.0017	0.00055	***	Wilcoxon	enriched in B cells (III) (M47.2)	D31D30	Alum
Alum	AS04	0.000198876	0.00099	0.00020	***	Wilcoxon	enriched in B cells (III) (M47.2)	D31D30	Alum
AS01B	AS01E	0.0152544	0.031	0.01525	*	Wilcoxon	enriched in B cells (III) (M47.2)	D31D30	AS01E
AS01B	AS03A	0.000688077	0.0017	0.00069	***	Wilcoxon	enriched in B cells (III) (M47.2)	D31D30	AS03A
Alum	AS01B	0.000289643	0.00097	0.00029	***	Wilcoxon	enriched in B cells (IV) (M47.3)	D31D30	Alum
Alum	AS01E	0.000198876	0.00097	0.00020	***	Wilcoxon	enriched in B cells (IV) (M47.3)	D31D30	Alum
Alum	AS04	0.00011533	0.00097	0.00012	***	Wilcoxon	enriched in B cells (IV) (M47.3)	D31D30	Alum
Alum	AS04	0.00473706	0.024	0.0047	**	Wilcoxon	enriched in B cells (V) (M47.4)	D31D30	Alum
AS01B	AS03A	0.0190959	0.048	0.0191	*	Wilcoxon	enriched in B cells (V) (M47.4)	D31D30	AS03A
Alum	AS01B	0.00124082	0.0086	0.0012	**	Wilcoxon	immuregulation - monocytes, T and B cells (M57)	D31D30	Alum
Alum	AS01E	0.00171488	0.0086	0.0017	**	Wilcoxon	immuregulation - monocytes, T and B cells (M57)	D31D30	Alum
Alum	AS01B	2.72788e-06	2.7e-05	2.7e-06	****	Wilcoxon	enriched in NK cells (II) (M61.0)	D31D30	Alum
Alum	AS01E	0.00190845	0.0038	0.00191	**	Wilcoxon	enriched in NK cells (II) (M61.0)	D31D30	Alum
Alum	AS03A	3.24766e-05	0.00016	3.2e-05	****	Wilcoxon	enriched in NK cells (II) (M61.0)	D31D30	Alum
Alum	AS01B	0.000458753	0.0036	0.00046	***	Wilcoxon	enriched in NK cells (KIR cluster) (M61.1)	D31D30	Alum
Alum	AS01E	0.0150688	0.03	0.01507	*	Wilcoxon	enriched in NK cells (KIR cluster) (M61.1)	D31D30	Alum
Alum	AS03A	0.000726812	0.0036	0.00073	***	Wilcoxon	enriched in NK cells (KIR cluster) (M61.1)	D31D30	Alum
Alum	AS01B	6.93608e-06	6.9e-05	6.9e-06	****	Wilcoxon	enriched in NK cells (receptor activation) (M61.2)	D31D30	Alum
Alum	AS01E	0.00353519	0.0088	0.00354	**	Wilcoxon	enriched in NK cells (receptor activation) (M61.2)	D31D30	Alum
Alum	AS03A	0.000116474	0.00058	0.00012	***	Wilcoxon	enriched in NK cells (receptor activation) (M61.2)	D31D30	Alum
Alum	AS01B	4.37982e-05	0.00044	4.4e-05	****	Wilcoxon	enriched in activated dendritic cells/monocytes (M64)	D31D30	AS01B
Alum	AS01E	0.00212127	0.011	0.0021	**	Wilcoxon	enriched in activated dendritic cells/monocytes (M64)	D31D30	AS01E
Alum	AS04	0.0138695	0.035	0.0139	*	Wilcoxon	enriched in activated dendritic cells/monocytes (M64)	D31D30	AS04
AS01B	AS03A	0.00387814	0.013	0.0039	**	Wilcoxon	enriched in activated dendritic cells/monocytes (M64)	D31D30	AS01B
Alum	AS01B	6.93608e-06	3.4e-05	6.9e-06	****	Wilcoxon	TBA (M66)	D31D30	AS01B
Alum	AS01E	1.6662e-07	1.7e-06	1.7e-07	****	Wilcoxon	TBA (M66)	D31D30	AS01E
Alum	AS03A	1.0285e-05	3.4e-05	1.0e-05	****	Wilcoxon	TBA (M66)	D31D30	AS03A
Alum	AS01B	4.39478e-06	8.8e-06	4.4e-06	****	Wilcoxon	activated dendritic cells (M67)	D31D30	AS01B
Alum	AS01E	7.89284e-09	3.9e-08	7.9e-09	****	Wilcoxon	activated dendritic cells (M67)	D31D30	AS01E
Alum	AS03A	3.34102e-08	8.4e-08	3.3e-08	****	Wilcoxon	activated dendritic cells (M67)	D31D30	AS03A
Alum	AS01B	1.07453e-05	0.00011	1.1e-05	****	Wilcoxon	enriched in B cells (VI) (M69)	D31D30	Alum
Alum	AS01E	0.000379055	0.0019	0.00038	***	Wilcoxon	enriched in B cells (VI) (M69)	D31D30	Alum
Alum	AS01B	0.000820426	0.0014	0.00082	***	Wilcoxon	enriched in antigen presentation (I) (M71)	D31D30	AS01B
Alum	AS01E	1.8873e-05	0.00019	1.9e-05	****	Wilcoxon	enriched in antigen presentation (I) (M71)	D31D30	AS01E
Alum	AS03A	4.66206e-05	0.00019	4.7e-05	****	Wilcoxon	enriched in antigen presentation (I) (M71)	D31D30	AS03A
Alum	AS01B	2.4631e-09	2.5e-08	2.5e-09	****	Wilcoxon	antiviral IFN signature (M75)	D31D30	AS01B
Alum	AS01E	7.89284e-09	3.1e-08	7.9e-09	****	Wilcoxon	antiviral IFN signature (M75)	D31D30	AS01E
Alum	AS03A	9.25211e-09	3.1e-08	9.3e-09	****	Wilcoxon	antiviral IFN signature (M75)	D31D30	AS03A
AS01B	AS01E	0.0301773	0.043	0.03	*	Wilcoxon	antiviral IFN signature (M75)	D31D30	AS01B
Alum	AS01B	0.00161861	0.016	0.0016	**	Wilcoxon	enriched in myeloid cells and monocytes (M81)	D31D30	AS01B
Alum	AS01B	0.00343492	0.034	0.0034	**	Wilcoxon	enriched in naive and memory B cells (M83)	D31D30	Alum
AS01B	AS03A	0.00897581	0.045	0.0090	**	Wilcoxon	enriched in naive and memory B cells (M83)	D31D30	AS03A
Alum	AS01B	4.2119e-07	4.2e-06	4.2e-07	****	Wilcoxon	transmembrane transport (I) (M87)	D31D30	AS01B
Alum	AS01E	2.21914e-05	0.00011	2.2e-05	****	Wilcoxon	transmembrane transport (I) (M87)	D31D30	AS01E
Alum	AS03A	0.00114942	0.0029	0.00115	**	Wilcoxon	transmembrane transport (I) (M87)	D31D30	AS03A
Alum	AS04	0.000618171	0.0021	0.00062	***	Wilcoxon	transmembrane transport (I) (M87)	D31D30	AS04
AS01B	AS01E	0.00800135	0.011	0.00800	**	Wilcoxon	transmembrane transport (I) (M87)	D31D30	AS01B
AS01B	AS03A	0.00317901	0.0053	0.00318	**	Wilcoxon	transmembrane transport (I) (M87)	D31D30	AS01B
Alum	AS01B	0.000247276	0.0025	0.00025	***	Wilcoxon	enriched for SMAD2/3 signaling (M97)	D31D30	Alum
Alum	AS01E	0.00628479	0.031	0.00628	**	Wilcoxon	enriched for SMAD2/3 signaling (M97)	D31D30	Alum
Alum	AS03A	0.0159192	0.04	0.01592	*	Wilcoxon	enriched for SMAD2/3 signaling (M97)	D31D30	Alum
Alum	AS01B	0.000711787	0.0036	0.00071	***	Wilcoxon	TBA (M105)	D31D30	AS01B
Alum	AS01E	0.000258613	0.0026	0.00026	***	Wilcoxon	TBA (M105)	D31D30	AS01E
Alum	AS03A	0.0121657	0.03	0.01217	*	Wilcoxon	TBA (M105)	D31D30	AS03A
Alum	AS04	0.00628479	0.021	0.00628	**	Wilcoxon	TBA (M105)	D31D30	AS04
Alum	AS01B	0.00850867	0.043	0.0085	**	Wilcoxon	receptors, cell migration (M109)	D31D30	Alum
Alum	AS01B	4.31042e-09	2.2e-08	4.3e-09	****	Wilcoxon	viral sensing & immunity; IRF2 targets network (I) (M111.0)	D31D30	AS01B
Alum	AS01E	4.03347e-09	2.2e-08	4.0e-09	****	Wilcoxon	viral sensing & immunity; IRF2 targets network (I) (M111.0)	D31D30	AS01E
Alum	AS03A	8.56146e-07	2.1e-06	8.6e-07	****	Wilcoxon	viral sensing & immunity; IRF2 targets network (I) (M111.0)	D31D30	AS03A
AS01B	AS01E	0.0186766	0.023	0.0187	*	Wilcoxon	viral sensing & immunity; IRF2 targets network (I) (M111.0)	D31D30	AS01B
AS01B	AS03A	0.00470933	0.0067	0.0047	**	Wilcoxon	viral sensing & immunity; IRF2 targets network (I) (M111.0)	D31D30	AS01B
Alum	AS01B	1.07453e-05	0.00011	1.1e-05	****	Wilcoxon	complement activation (I) (M112.0)	D31D30	AS01B
Alum	AS01E	0.00011533	0.00039	0.00012	***	Wilcoxon	complement activation (I) (M112.0)	D31D30	AS01E
Alum	AS03A	0.000116474	0.00039	0.00012	***	Wilcoxon	complement activation (I) (M112.0)	D31D30	AS03A
AS01B	AS03A	0.0116482	0.023	0.01165	*	Wilcoxon	complement activation (I) (M112.0)	D31D30	AS01B
Alum	AS01B	2.72788e-06	2.7e-05	2.7e-06	****	Wilcoxon	golgi membrane (I) (M113)	D31D30	AS01B
Alum	AS01E	0.000485465	0.0024	0.00049	***	Wilcoxon	golgi membrane (I) (M113)	D31D30	AS01E
Alum	AS04	0.0028921	0.0096	0.00289	**	Wilcoxon	golgi membrane (I) (M113)	D31D30	AS04
AS01B	AS01E	0.0111288	0.028	0.01113	*	Wilcoxon	golgi membrane (I) (M113)	D31D30	AS01B
Alum	AS01B	0.000458753	0.0023	0.00046	***	Wilcoxon	TBA (M114.0)	D31D30	Alum
Alum	AS01E	0.017736	0.044	0.01774	*	Wilcoxon	TBA (M114.0)	D31D30	Alum
AS01B	AS03A	0.0116482	0.039	0.01165	*	Wilcoxon	TBA (M114.0)	D31D30	AS03A
Alum	AS01B	0.000107871	0.0011	0.00011	***	Wilcoxon	glycerophospholipid metabolism (M114.1)	D31D30	AS01B
Alum	AS01E	0.000548202	0.0027	0.00055	***	Wilcoxon	glycerophospholipid metabolism (M114.1)	D31D30	AS01E
Alum	AS03A	0.0206274	0.041	0.02063	*	Wilcoxon	glycerophospholipid metabolism (M114.1)	D31D30	AS03A
Alum	AS01B	4.39478e-06	4.4e-05	4.4e-06	****	Wilcoxon	cell adhesion (GO) (M117)	D31D30	Alum
Alum	AS01E	4.83208e-05	0.00024	4.8e-05	****	Wilcoxon	cell adhesion (GO) (M117)	D31D30	Alum
Alum	AS03A	0.0193511	0.032	0.0194	*	Wilcoxon	cell adhesion (GO) (M117)	D31D30	Alum
AS01B	AS03A	0.00569308	0.018	0.0057	**	Wilcoxon	cell adhesion (GO) (M117)	D31D30	AS03A
AS01E	AS03A	0.0156034	0.031	0.0156	*	Wilcoxon	cell adhesion (GO) (M117)	D31D30	AS03A
Alum	AS01B	6.93608e-06	6.9e-05	6.9e-06	****	Wilcoxon	enriched in monocytes (IV) (M118.0)	D31D30	AS01B
Alum	AS01E	0.00212127	0.011	0.0021	**	Wilcoxon	enriched in monocytes (IV) (M118.0)	D31D30	AS01E
Alum	AS04	0.00902653	0.025	0.0090	**	Wilcoxon	enriched in monocytes (IV) (M118.0)	D31D30	AS04
AS01B	AS01E	0.0123819	0.025	0.0124	*	Wilcoxon	enriched in monocytes (IV) (M118.0)	D31D30	AS01B
AS01B	AS03A	0.0116482	0.025	0.0116	*	Wilcoxon	enriched in monocytes (IV) (M118.0)	D31D30	AS01B
Alum	AS01E	0.00235497	0.0059	0.00235	**	Wilcoxon	TBA (M121)	D31D30	AS01E
Alum	AS03A	0.000144918	0.00048	0.00014	***	Wilcoxon	TBA (M121)	D31D30	AS03A
Alum	AS01B	0.0020953	0.021	0.0021	**	Wilcoxon	enriched in membrane proteins (M124)	D31D30	AS01B
Alum	AS01B	2.4631e-09	4.9e-09	2.5e-09	****	Wilcoxon	type I interferon response (M127)	D31D30	AS01B
Alum	AS01E	2.03124e-10	1e-09	2.0e-10	****	Wilcoxon	type I interferon response (M127)	D31D30	AS01E
Alum	AS03A	8.77007e-11	8.8e-10	8.8e-11	****	Wilcoxon	type I interferon response (M127)	D31D30	AS03A
Alum	AS01B	1.20076e-07	1.2e-06	1.2e-07	****	Wilcoxon	lysosomal/endosomal proteins (M139)	D31D30	AS01B
Alum	AS01E	4.22122e-07	2.1e-06	4.2e-07	****	Wilcoxon	lysosomal/endosomal proteins (M139)	D31D30	AS01E
Alum	AS03A	0.000116474	0.00039	0.00012	***	Wilcoxon	lysosomal/endosomal proteins (M139)	D31D30	AS03A
Alum	AS04	0.000379055	0.00095	0.00038	***	Wilcoxon	lysosomal/endosomal proteins (M139)	D31D30	AS04
Alum	AS01B	0.00386965	0.039	0.0039	**	Wilcoxon	extracellular matrix, complement (M140)	D31D30	AS01B
Alum	AS01B	2.98601e-05	5e-05	3.0e-05	****	Wilcoxon	MHC-TLR7-TLR8 cluster (M146)	D31D30	AS01B
Alum	AS01E	3.51695e-08	8.8e-08	3.5e-08	****	Wilcoxon	MHC-TLR7-TLR8 cluster (M146)	D31D30	AS01E
Alum	AS03A	1.78676e-08	6e-08	1.8e-08	****	Wilcoxon	MHC-TLR7-TLR8 cluster (M146)	D31D30	AS03A
Alum	AS01B	1.16997e-08	7.4e-08	1.2e-08	****	Wilcoxon	innate antiviral response (M150)	D31D30	AS01B
Alum	AS01E	1.4741e-08	7.4e-08	1.5e-08	****	Wilcoxon	innate antiviral response (M150)	D31D30	AS01E
Alum	AS03A	3.34102e-08	1.1e-07	3.3e-08	****	Wilcoxon	innate antiviral response (M150)	D31D30	AS03A
Alum	AS01B	1.84732e-08	1.8e-07	1.8e-08	****	Wilcoxon	plasma cells & B cells, immunoglobulins (M156.0)	D31D30	Alum
Alum	AS01E	2.11772e-07	1.1e-06	2.1e-07	****	Wilcoxon	plasma cells & B cells, immunoglobulins (M156.0)	D31D30	Alum
Alum	AS03A	0.0159192	0.026	0.01592	*	Wilcoxon	plasma cells & B cells, immunoglobulins (M156.0)	D31D30	Alum
Alum	AS04	0.000226967	0.00076	0.00023	***	Wilcoxon	plasma cells & B cells, immunoglobulins (M156.0)	D31D30	Alum
AS01B	AS03A	0.00897581	0.018	0.00898	**	Wilcoxon	plasma cells & B cells, immunoglobulins (M156.0)	D31D30	AS03A
Alum	AS01B	3.12813e-07	1.6e-06	3.1e-07	****	Wilcoxon	plasma cells, immunoglobulins (M156.1)	D31D30	Alum
Alum	AS01E	2.67689e-07	1.6e-06	2.7e-07	****	Wilcoxon	plasma cells, immunoglobulins (M156.1)	D31D30	Alum
Alum	AS04	0.000379055	0.0013	0.00038	***	Wilcoxon	plasma cells, immunoglobulins (M156.1)	D31D30	Alum
AS01B	AS03A	0.0176284	0.029	0.01763	*	Wilcoxon	plasma cells, immunoglobulins (M156.1)	D31D30	AS03A
Alum	AS01B	0.00124082	0.0062	0.00124	**	Wilcoxon	enriched in neutrophils (II) (M163)	D31D30	AS01B
Alum	AS01E	0.000226967	0.0023	0.00023	***	Wilcoxon	enriched in neutrophils (II) (M163)	D31D30	AS01E
Alum	AS01B	6.15774e-10	3.1e-09	6.2e-10	****	Wilcoxon	enriched in activated dendritic cells (II) (M165)	D31D30	AS01B
Alum	AS01E	7.89284e-09	2.6e-08	7.9e-09	****	Wilcoxon	enriched in activated dendritic cells (II) (M165)	D31D30	AS01E
Alum	AS03A	8.77007e-11	8.8e-10	8.8e-11	****	Wilcoxon	enriched in activated dendritic cells (II) (M165)	D31D30	AS03A
Alum	AS01B	0.00184332	0.0061	0.00184	**	Wilcoxon	TBA (M177.0)	D31D30	AS01B
Alum	AS01E	0.000782756	0.0039	0.00078	***	Wilcoxon	TBA (M177.0)	D31D30	AS01E
Alum	AS03A	0.000496212	0.0039	0.00050	***	Wilcoxon	TBA (M177.0)	D31D30	AS03A
Alum	AS01B	7.38929e-09	7.4e-08	7.4e-09	****	Wilcoxon	enriched in T cells (II) (M223)	D31D30	Alum
Alum	AS01E	1.0162e-07	5.1e-07	1.0e-07	****	Wilcoxon	enriched in T cells (II) (M223)	D31D30	Alum
Alum	AS03A	5.96265e-06	2e-05	6.0e-06	****	Wilcoxon	enriched in T cells (II) (M223)	D31D30	Alum
Alum	AS04	0.0028921	0.0048	0.0029	**	Wilcoxon	enriched in T cells (II) (M223)	D31D30	Alum
AS01B	AS03A	0.00980047	0.014	0.0098	**	Wilcoxon	enriched in T cells (II) (M223)	D31D30	AS03A
Alum	AS01B	3.62285e-05	0.00036	3.6e-05	****	Wilcoxon	chromosome Y linked (M240)	D31D30	Alum
Alum	AS01E	0.00319936	0.011	0.0032	**	Wilcoxon	chromosome Y linked (M240)	D31D30	Alum
AS01B	AS03A	0.00259368	0.011	0.0026	**	Wilcoxon	chromosome Y linked (M240)	D31D30	AS03A
Alum	AS01B	9.79081e-07	4.9e-06	9.8e-07	****	Wilcoxon	T cell surface signature (S0)	D31D30	Alum
Alum	AS01E	2.65513e-08	2.7e-07	2.7e-08	****	Wilcoxon	T cell surface signature (S0)	D31D30	Alum
Alum	AS03A	0.000407888	0.001	0.00041	***	Wilcoxon	T cell surface signature (S0)	D31D30	Alum
Alum	AS04	0.00754771	0.013	0.00755	**	Wilcoxon	T cell surface signature (S0)	D31D30	Alum
AS01E	AS03A	0.0204354	0.029	0.02044	*	Wilcoxon	T cell surface signature (S0)	D31D30	AS03A
Alum	AS01B	0.000458753	0.0023	0.00046	***	Wilcoxon	NK cell surface signature (S1)	D31D30	Alum
Alum	AS01E	0.00572577	0.011	0.00573	**	Wilcoxon	NK cell surface signature (S1)	D31D30	Alum
Alum	AS03A	0.000272668	0.0023	0.00027	***	Wilcoxon	NK cell surface signature (S1)	D31D30	Alum
Alum	AS01B	2.98601e-05	0.0003	3e-05	****	Wilcoxon	B cell surface signature (S2)	D31D30	Alum
Alum	AS01E	0.0026113	0.0087	0.00261	**	Wilcoxon	B cell surface signature (S2)	D31D30	Alum
Alum	AS04	0.000618171	0.0031	0.00062	***	Wilcoxon	B cell surface signature (S2)	D31D30	Alum
AS01B	AS03A	0.00518076	0.013	0.00518	**	Wilcoxon	B cell surface signature (S2)	D31D30	AS03A
Alum	AS01B	7.38929e-09	7.4e-08	7.4e-09	****	Wilcoxon	Monocyte surface signature (S4)	D31D30	AS01B
Alum	AS01E	8.10234e-07	4.1e-06	8.1e-07	****	Wilcoxon	Monocyte surface signature (S4)	D31D30	AS01E
Alum	AS03A	0.00066151	0.0017	0.00066	***	Wilcoxon	Monocyte surface signature (S4)	D31D30	AS03A
Alum	AS04	0.000379055	0.0013	0.00038	***	Wilcoxon	Monocyte surface signature (S4)	D31D30	AS04
AS01B	AS01E	0.00566573	0.011	0.00567	**	Wilcoxon	Monocyte surface signature (S4)	D31D30	AS01B
AS01B	AS03A	0.0162582	0.027	0.01626	*	Wilcoxon	Monocyte surface signature (S4)	D31D30	AS01B
Alum	AS01B	2.29684e-07	2.3e-06	2.3e-07	****	Wilcoxon	DC surface signature (S5)	D31D30	AS01B
Alum	AS01E	5.68931e-06	2.3e-05	5.7e-06	****	Wilcoxon	DC surface signature (S5)	D31D30	AS01E
Alum	AS03A	6.84763e-06	2.3e-05	6.8e-06	****	Wilcoxon	DC surface signature (S5)	D31D30	AS03A
Alum	AS04	0.00985605	0.014	0.00986	**	Wilcoxon	DC surface signature (S5)	D31D30	AS04
AS01B	AS03A	0.037616	0.047	0.03762	*	Wilcoxon	DC surface signature (S5)	D31D30	AS01B
Alum	AS04	0.006891	0.023	0.00689	**	Wilcoxon	Naive B cell surface signature (S8)	D31D30	Alum
Alum	AS01B	5.27817e-05	0.00053	5.3e-05	****	Wilcoxon	Resting dendritic cell surface signature (S10)	D31D30	AS01B
Alum	AS01E	0.000618171	0.0021	0.00062	***	Wilcoxon	Resting dendritic cell surface signature (S10)	D31D30	AS01E
Alum	AS03A	0.000369319	0.0018	0.00037	***	Wilcoxon	Resting dendritic cell surface signature (S10)	D31D30	AS03A
Alum	AS04	0.00521085	0.013	0.00521	**	Wilcoxon	Resting dendritic cell surface signature (S10)	D31D30	AS04
Alum	AS01B	1.16997e-08	5.8e-08	1.2e-08	****	Wilcoxon	Activated (LPS) dendritic cell surface signature (S11)	D31D30	AS01B
Alum	AS01E	4.63414e-08	1.5e-07	4.6e-08	****	Wilcoxon	Activated (LPS) dendritic cell surface signature (S11)	D31D30	AS01E
Alum	AS03A	7.37317e-09	5.8e-08	7.4e-09	****	Wilcoxon	Activated (LPS) dendritic cell surface signature (S11)	D31D30	AS03A
AS01B	AS03A	0.00518076	0.0074	0.0052	**	Wilcoxon	Activated (LPS) dendritic cell surface signature (S11)	D31D30	AS01B
AS01_3	AS04_Alum	0.00278721	0.0028	0.0028	**	Wilcoxon	extracellular matrix (I) (M2.0)	D31D30	AS04_Alum
AS01_3	AS04_Alum	4.8144e-05	4.8e-05	4.8e-05	****	Wilcoxon	regulation of signal transduction (M3)	D31D30	AS01_3
AS01_3	AS04_Alum	2.10924e-07	2.1e-07	2.1e-07	****	Wilcoxon	cell cycle and transcription (M4.0)	D31D30	AS01_3
AS01_3	AS04_Alum	1.02023e-05	1e-05	1e-05	****	Wilcoxon	PLK1 signaling events (M4.2)	D31D30	AS04_Alum
AS01_3	AS04_Alum	2.59375e-08	2.6e-08	2.6e-08	****	Wilcoxon	myeloid cell enriched receptors and transporters (M4.3)	D31D30	AS01_3
AS01_3	AS04_Alum	0.00140558	0.0014	0.0014	**	Wilcoxon	mitotic cell cycle in stimulated CD4 T cells (M4.5)	D31D30	AS04_Alum
AS01_3	AS04_Alum	0.00543925	0.0054	0.0054	**	Wilcoxon	C-MYC transcriptional network (M4.12)	D31D30	AS04_Alum
AS01_3	AS04_Alum	4.14609e-13	4.1e-13	4.1e-13	****	Wilcoxon	regulation of antigen presentation and immune response (M5.0)	D31D30	AS01_3
AS01_3	AS04_Alum	0.0115445	0.012	0.012	*	Wilcoxon	mitotic cell division (M6)	D31D30	AS04_Alum
AS01_3	AS04_Alum	2.65649e-09	2.7e-09	2.7e-09	****	Wilcoxon	enriched in T cells (I) (M7.0)	D31D30	AS04_Alum
AS01_3	AS04_Alum	0.00127061	0.0013	0.0013	**	Wilcoxon	T cell activation (I) (M7.1)	D31D30	AS04_Alum
AS01_3	AS04_Alum	6.66691e-08	6.7e-08	6.7e-08	****	Wilcoxon	enriched in NK cells (I) (M7.2)	D31D30	AS04_Alum
AS01_3	AS04_Alum	2.10924e-07	2.1e-07	2.1e-07	****	Wilcoxon	T cell activation (III) (M7.4)	D31D30	AS04_Alum
AS01_3	AS04_Alum	4.81902e-06	4.8e-06	4.8e-06	****	Wilcoxon	enriched in monocytes (II) (M11.0)	D31D30	AS01_3
AS01_3	AS04_Alum	2.5199e-14	2.5e-14	2.5e-14	****	Wilcoxon	innate activation by cytosolic DNA sensing (M13)	D31D30	AS01_3
AS01_3	AS04_Alum	0.000386486	0.00039	0.00039	***	Wilcoxon	TLR and inflammatory signaling (M16)	D31D30	AS01_3
AS01_3	AS04_Alum	0.00032728	0.00033	0.00033	***	Wilcoxon	antigen presentation (lipids and proteins) (M28)	D31D30	AS01_3
AS01_3	AS04_Alum	1.54929e-06	1.5e-06	1.5e-06	****	Wilcoxon	cell cycle and growth arrest (M31)	D31D30	AS01_3
AS01_3	AS04_Alum	0.00278721	0.0028	0.0028	**	Wilcoxon	cytoskeletal remodeling (enriched for SRF targets) (M34)	D31D30	AS04_Alum
AS01_3	AS04_Alum	0.00278721	0.0028	0.0028	**	Wilcoxon	immune activation - generic cluster (M37.0)	D31D30	AS01_3
AS01_3	AS04_Alum	1.48594e-09	1.5e-09	1.5e-09	****	Wilcoxon	endoplasmic reticulum (M37.2)	D31D30	AS01_3
AS01_3	AS04_Alum	0.0122799	0.012	0.012	*	Wilcoxon	enriched in B cells (I) (M47.0)	D31D30	AS04_Alum
AS01_3	AS04_Alum	0.0428703	0.043	0.043	*	Wilcoxon	enriched in B cells (II) (M47.1)	D31D30	AS04_Alum
AS01_3	AS04_Alum	0.0428703	0.043	0.043	*	Wilcoxon	enriched in B cells (IV) (M47.3)	D31D30	AS04_Alum
AS01_3	AS04_Alum	0.00032728	0.00033	0.00033	***	Wilcoxon	CD1 and other DC receptors (M50)	D31D30	AS04_Alum
AS01_3	AS04_Alum	0.000629672	0.00063	0.00063	***	Wilcoxon	immuregulation - monocytes, T and B cells (M57)	D31D30	AS04_Alum
AS01_3	AS04_Alum	1.03718e-07	1e-07	1e-07	****	Wilcoxon	enriched in NK cells (II) (M61.0)	D31D30	AS04_Alum
AS01_3	AS04_Alum	1.42313e-05	1.4e-05	1.4e-05	****	Wilcoxon	enriched in NK cells (KIR cluster) (M61.1)	D31D30	AS04_Alum
AS01_3	AS04_Alum	1.60648e-06	1.6e-06	1.6e-06	****	Wilcoxon	enriched in NK cells (receptor activation) (M61.2)	D31D30	AS04_Alum
AS01_3	AS04_Alum	2.77689e-09	2.8e-09	2.8e-09	****	Wilcoxon	TBA (M66)	D31D30	AS01_3
AS01_3	AS04_Alum	1.3302e-13	1.3e-13	1.3e-13	****	Wilcoxon	activated dendritic cells (M67)	D31D30	AS01_3
AS01_3	AS04_Alum	0.0159681	0.016	0.016	*	Wilcoxon	enriched in B cells (VI) (M69)	D31D30	AS04_Alum
AS01_3	AS04_Alum	1.16508e-08	1.2e-08	1.2e-08	****	Wilcoxon	enriched in antigen presentation (I) (M71)	D31D30	AS01_3
AS01_3	AS04_Alum	6.87597e-14	6.9e-14	6.9e-14	****	Wilcoxon	antiviral IFN signature (M75)	D31D30	AS01_3
AS01_3	AS04_Alum	0.0198164	0.02	0.02	*	Wilcoxon	collagen, TGFB family et al (M77)	D31D30	AS04_Alum
AS01_3	AS04_Alum	0.0235443	0.024	0.024	*	Wilcoxon	enriched in myeloid cells and monocytes (M81)	D31D30	AS01_3
AS01_3	AS04_Alum	0.000196609	0.0002	2e-04	***	Wilcoxon	transmembrane transport (I) (M87)	D31D30	AS01_3
AS01_3	AS04_Alum	0.000565733	0.00057	0.00057	***	Wilcoxon	enriched for SMAD2/3 signaling (M97)	D31D30	AS04_Alum
AS01_3	AS04_Alum	0.0125341	0.013	0.013	*	Wilcoxon	TBA (M105)	D31D30	AS01_3
AS01_3	AS04_Alum	0.00607862	0.0061	0.0061	**	Wilcoxon	receptors, cell migration (M109)	D31D30	AS04_Alum
AS01_3	AS04_Alum	1.63492e-11	1.6e-11	1.6e-11	****	Wilcoxon	viral sensing & immunity; IRF2 targets network (I) (M111.0)	D31D30	AS01_3
AS01_3	AS04_Alum	1.44072e-06	1.4e-06	1.4e-06	****	Wilcoxon	complement activation (I) (M112.0)	D31D30	AS01_3
AS01_3	AS04_Alum	0.00019103	0.00019	0.00019	***	Wilcoxon	TBA (M114.0)	D31D30	AS04_Alum
AS01_3	AS04_Alum	2.32249e-05	2.3e-05	2.3e-05	****	Wilcoxon	glycerophospholipid metabolism (M114.1)	D31D30	AS01_3
AS01_3	AS04_Alum	7.86978e-05	7.9e-05	7.9e-05	****	Wilcoxon	cell adhesion (GO) (M117)	D31D30	AS04_Alum
AS01_3	AS04_Alum	0.0239939	0.024	0.024	*	Wilcoxon	enriched in monocytes (IV) (M118.0)	D31D30	AS01_3
AS01_3	AS04_Alum	1.54171e-07	1.5e-07	1.5e-07	****	Wilcoxon	TBA (M121)	D31D30	AS01_3
AS01_3	AS04_Alum	0.0080693	0.0081	0.0081	**	Wilcoxon	enriched in membrane proteins (M124)	D31D30	AS01_3
AS01_3	AS04_Alum	9.39119e-16	9.4e-16	9.4e-16	****	Wilcoxon	type I interferon response (M127)	D31D30	AS01_3
AS01_3	AS04_Alum	1.85056e-05	1.9e-05	1.9e-05	****	Wilcoxon	lysosomal/endosomal proteins (M139)	D31D30	AS01_3
AS01_3	AS04_Alum	3.00322e-13	3e-13	3e-13	****	Wilcoxon	MHC-TLR7-TLR8 cluster (M146)	D31D30	AS01_3
AS01_3	AS04_Alum	1.3302e-13	1.3e-13	1.3e-13	****	Wilcoxon	innate antiviral response (M150)	D31D30	AS01_3
AS01_3	AS04_Alum	2.55803e-05	2.6e-05	2.6e-05	****	Wilcoxon	plasma cells & B cells, immunoglobulins (M156.0)	D31D30	AS04_Alum
AS01_3	AS04_Alum	4.38434e-05	4.4e-05	4.4e-05	****	Wilcoxon	plasma cells, immunoglobulins (M156.1)	D31D30	AS04_Alum
AS01_3	AS04_Alum	0.00621434	0.0062	0.0062	**	Wilcoxon	enriched in neutrophils (II) (M163)	D31D30	AS01_3
AS01_3	AS04_Alum	8.57625e-15	8.6e-15	8.6e-15	****	Wilcoxon	enriched in activated dendritic cells (II) (M165)	D31D30	AS01_3
AS01_3	AS04_Alum	0.024451	0.024	0.024	*	Wilcoxon	enriched in dendritic cells (M168)	D31D30	AS01_3
AS01_3	AS04_Alum	3.74746e-05	3.7e-05	3.7e-05	****	Wilcoxon	TBA (M177.0)	D31D30	AS01_3
AS01_3	AS04_Alum	1.16508e-08	1.2e-08	1.2e-08	****	Wilcoxon	enriched in T cells (II) (M223)	D31D30	AS04_Alum
AS01_3	AS04_Alum	0.00842265	0.0084	0.0084	**	Wilcoxon	chromosome Y linked (M240)	D31D30	AS04_Alum
AS01_3	AS04_Alum	1.16878e-07	1.2e-07	1.2e-07	****	Wilcoxon	T cell surface signature (S0)	D31D30	AS04_Alum
AS01_3	AS04_Alum	3.39918e-06	3.4e-06	3.4e-06	****	Wilcoxon	NK cell surface signature (S1)	D31D30	AS04_Alum
AS01_3	AS04_Alum	0.000300968	0.0003	3e-04	***	Wilcoxon	Monocyte surface signature (S4)	D31D30	AS01_3
AS01_3	AS04_Alum	7.87166e-10	7.9e-10	7.9e-10	****	Wilcoxon	DC surface signature (S5)	D31D30	AS01_3
AS01_3	AS04_Alum	0.0278664	0.028	0.028	*	Wilcoxon	Naive B cell surface signature (S8)	D31D30	AS01_3
AS01_3	AS04_Alum	0.000106296	0.00011	0.00011	***	Wilcoxon	Resting dendritic cell surface signature (S10)	D31D30	AS01_3
AS01_3	AS04_Alum	2.76029e-12	2.8e-12	2.8e-12	****	Wilcoxon	Activated (LPS) dendritic cell surface signature (S11)	D31D30	AS01_3

## Sheet: Genes_Wilcoxon
group1	group2	p_D31D30	p.adj_D31D30	p.format_D31D30	p.signif_D31D30	method	BTM	TP	adjuvant_Highest_Average_Median
AS01B	AS03A	0.0280843	0.2	0.028	*	Wilcoxon	RN7SK	D31D30	AS01B
AS01B	AS03A	0.00980047	0.016	0.00980	**	Wilcoxon	A2M-AS1	D31D30	AS03A
Alum	AS04	0.0406771	0.058	0.0407	*	Wilcoxon	AATBC	D31D30	AS04
AS01E	AS01B	0.025017	0.063	0.02502	*	Wilcoxon	ABCA1	D31D30	AS01B
Alum	AS04	0.00754771	0.033	0.00755	**	Wilcoxon	ABCA1	D31D30	AS04
Alum	AS04	0.0436317	0.15	0.0436	*	Wilcoxon	ABCB4	D31D30	Alum
AS01E	AS03A	0.00880761	0.013	0.00881	**	Wilcoxon	ABCC5	D31D30	AS03A
AS01E	AS01B	0.0361953	0.045	0.0362	*	Wilcoxon	ABCG1	D31D30	AS01B
AS01E	AS03A	0.0361169	0.045	0.0361	*	Wilcoxon	ABCG1	D31D30	AS03A
AS01B	AS03A	0.0223439	0.11	0.0223	*	Wilcoxon	ABHD10	D31D30	AS03A
AS01B	AS03A	0.00287318	0.0057	0.0029	**	Wilcoxon	ABHD2	D31D30	AS01B
AS01B	AS03A	0.0433046	0.12	0.0433	*	Wilcoxon	ACCS	D31D30	AS03A
Alum	AS04	0.0262199	0.052	0.0262	*	Wilcoxon	ACER3	D31D30	AS04
AS01E	AS01B	0.0206185	0.052	0.0206	*	Wilcoxon	ACP6	D31D30	AS01E
AS01B	AS03A	0.0162582	0.052	0.0163	*	Wilcoxon	ACP6	D31D30	AS03A
AS01B	AS03A	0.00189412	0.0063	0.00189	**	Wilcoxon	ACSL6	D31D30	AS03A
AS01B	AS03A	0.0464036	0.066	0.04640	*	Wilcoxon	ACTA2	D31D30	AS01B
AS01B	AS03A	0.00567636	0.019	0.00568	**	Wilcoxon	ADAM23	D31D30	AS03A
Alum	AS04	0.000618171	0.0015	0.00062	***	Wilcoxon	ADAMTSL4	D31D30	AS04
Alum	AS04	0.0242929	0.061	0.02429	*	Wilcoxon	ADAT2	D31D30	Alum
AS01B	AS03A	0.049682	0.083	0.04968	*	Wilcoxon	ADAT2	D31D30	AS03A
Alum	AS04	0.00572577	0.057	0.0057	**	Wilcoxon	ADGRE2	D31D30	AS04
AS01B	AS03A	0.000610655	0.0041	0.00061	***	Wilcoxon	ADGRG3	D31D30	AS01B
AS01B	AS03A	0.0302533	0.061	0.03025	*	Wilcoxon	ADHFE1	D31D30	AS03A
AS01E	AS01B	0.00894638	0.015	0.00895	**	Wilcoxon	ADM	D31D30	AS01B
Alum	AS04	0.0107509	0.015	0.01075	*	Wilcoxon	ADM	D31D30	AS04
AS01B	AS03A	0.000170236	0.00034	0.00017	***	Wilcoxon	ADM	D31D30	AS01B
Alum	AS04	0.022487	0.075	0.02249	*	Wilcoxon	ADTRP	D31D30	Alum
AS01B	AS03A	0.0350126	0.088	0.03501	*	Wilcoxon	ADTRP	D31D30	AS03A
AS01B	AS03A	0.0149799	0.021	0.01498	*	Wilcoxon	AFF1	D31D30	AS01B
AS01B	AS03A	0.037616	0.075	0.03762	*	Wilcoxon	AHI1	D31D30	AS03A
AS01E	AS03A	0.0431831	0.086	0.0432	*	Wilcoxon	AHSA2	D31D30	AS03A
AS01B	AS03A	0.0206659	0.069	0.0207	*	Wilcoxon	AHSA2	D31D30	AS03A
AS01B	AS03A	0.0403777	0.058	0.04	*	Wilcoxon	AIM2	D31D30	AS01B
Alum	AS04	0.0242929	0.035	0.02429	*	Wilcoxon	AK5	D31D30	Alum
AS01B	AS03A	0.00136772	0.0027	0.00137	**	Wilcoxon	AK5	D31D30	AS03A
AS01E	AS03A	0.000608541	0.0021	0.00061	***	Wilcoxon	ALOX15	D31D30	AS03A
AS01B	AS03A	0.00980047	0.016	0.00980	**	Wilcoxon	ALOX15	D31D30	AS03A
Alum	AS04	0.0406771	0.17	0.04068	*	Wilcoxon	ALOX5	D31D30	AS04
AS01E	AS01B	0.0123819	0.015	0.0124	*	Wilcoxon	ALPK1	D31D30	AS01B
AS01B	AS03A	0.00170147	0.0027	0.0017	**	Wilcoxon	ALPK1	D31D30	AS01B
AS01E	AS01B	0.0186766	0.051	0.0187	*	Wilcoxon	ALPL	D31D30	AS01B
AS01B	AS03A	0.00624919	0.051	0.0062	**	Wilcoxon	ALPL	D31D30	AS01B
AS01B	AS03A	0.00897581	0.013	0.0090	**	Wilcoxon	AMIGO1	D31D30	AS03A
Alum	AS04	0.0192142	0.038	0.01921	*	Wilcoxon	ANG	D31D30	AS04
AS01E	AS01B	0.0330728	0.055	0.03307	*	Wilcoxon	ANKRD20A1	D31D30	AS01E
Alum	AS04	0.0378897	0.047	0.038	*	Wilcoxon	ANKRD22	D31D30	AS04
AS01B	AS03A	0.0106899	0.015	0.011	*	Wilcoxon	ANKRD22	D31D30	AS01B
AS01B	AS03A	0.0068522	0.043	0.0069	**	Wilcoxon	ANKRD36BP2	D31D30	AS03A
Alum	AS04	0.00390181	0.0098	0.0039	**	Wilcoxon	ANKRD44	D31D30	AS04
Alum	AS04	0.00572577	0.011	0.00573	**	Wilcoxon	ANPEP	D31D30	AS04
AS01E	AS01B	0.00182182	0.003	0.00182	**	Wilcoxon	ANXA3	D31D30	AS01B
AS01B	AS03A	0.000194838	0.00049	0.00019	***	Wilcoxon	ANXA3	D31D30	AS01B
AS01E	AS01B	0.0431727	0.43	0.043	*	Wilcoxon	AOC3	D31D30	AS01B
AS01B	AS03A	0.00624919	0.0089	0.00625	**	Wilcoxon	APBA2	D31D30	AS03A
AS01B	AS03A	0.049682	0.49	0.05	*	Wilcoxon	APBB2	D31D30	AS01B
AS01E	AS01B	0.0274961	0.069	0.02750	*	Wilcoxon	APOBEC3B	D31D30	AS01B
Alum	AS04	0.0123909	0.046	0.01239	*	Wilcoxon	APOBEC3B	D31D30	Alum
AS01B	AS03A	0.0280843	0.04	0.028	*	Wilcoxon	APOL1	D31D30	AS01B
AS01E	AS01B	0.0395575	0.057	0.040	*	Wilcoxon	APOL6	D31D30	AS01B
AS01E	AS03A	0.0431831	0.22	0.043	*	Wilcoxon	ARHGAP15	D31D30	AS01E
AS01B	AS03A	0.049682	0.25	0.050	*	Wilcoxon	ARHGEF35-AS1	D31D30	AS03A
AS01B	AS03A	0.049682	0.12	0.0497	*	Wilcoxon	ARL17A	D31D30	AS03A
Alum	AS04	0.0028921	0.0072	0.00289	**	Wilcoxon	ASGR2	D31D30	AS04
AS01E	AS03A	0.0167086	0.056	0.0167	*	Wilcoxon	ASH1L-AS1	D31D30	AS03A
Alum	AS04	0.00137949	0.002	0.0014	**	Wilcoxon	ASPRV1	D31D30	AS04
AS01B	AS03A	0.00750534	0.0094	0.0075	**	Wilcoxon	ASPRV1	D31D30	AS01B
AS01E	AS01B	0.00566573	0.011	0.00567	**	Wilcoxon	ATF6	D31D30	AS01B
AS01B	AS03A	0.00233854	0.0058	0.00234	**	Wilcoxon	ATF6	D31D30	AS01B
AS01B	AS03A	0.0206659	0.066	0.0207	*	Wilcoxon	ATP11A-AS1	D31D30	AS01B
AS01B	AS03A	0.00569308	0.028	0.0057	**	Wilcoxon	ATXN1	D31D30	AS01B
AS01B	AS03A	0.00750534	0.013	0.00751	**	Wilcoxon	AVIL	D31D30	AS01B
AS01B	AS03A	0.0241357	0.08	0.0241	*	Wilcoxon	B3GLCT	D31D30	AS03A
Alum	AS04	0.0467608	0.078	0.04676	*	Wilcoxon	B3GNTL1	D31D30	AS04
AS01B	AS03A	0.00624919	0.016	0.00625	**	Wilcoxon	B3GNTL1	D31D30	AS01B
Alum	AS04	0.0322255	0.16	0.0322	*	Wilcoxon	B4GALNT3	D31D30	Alum
AS01E	AS01B	0.0274961	0.039	0.02750	*	Wilcoxon	B4GALT5	D31D30	AS01B
Alum	AS04	0.00521085	0.01	0.00521	**	Wilcoxon	B4GALT5	D31D30	AS04
AS01B	AS03A	0.000328823	0.0011	0.00033	***	Wilcoxon	B4GALT5	D31D30	AS01B
AS01B	AS03A	0.00152648	0.0038	0.00153	**	Wilcoxon	BACH1	D31D30	AS01B
AS01B	AS03A	0.0260472	0.15	0.026	*	Wilcoxon	BANK1	D31D30	AS03A
Alum	AS04	0.0352626	0.16	0.035	*	Wilcoxon	BARD1	D31D30	Alum
AS01B	AS03A	0.0280843	0.16	0.028	*	Wilcoxon	BARD1	D31D30	AS03A
AS01B	AS03A	0.0149799	0.11	0.015	*	Wilcoxon	BASP1	D31D30	AS01B
AS01E	AS01B	0.0206185	0.026	0.0206	*	Wilcoxon	BATF2	D31D30	AS01B
AS01B	AS03A	0.00287318	0.0041	0.0029	**	Wilcoxon	BATF2	D31D30	AS01B
Alum	AS04	0.00087901	0.0029	0.00088	***	Wilcoxon	BCAT1	D31D30	AS04
AS01B	AS03A	0.0464036	0.16	0.046	*	Wilcoxon	BCL2L11	D31D30	AS01B
AS01B	AS03A	0.00170147	0.0057	0.00170	**	Wilcoxon	BCL3	D31D30	AS01B
AS01E	AS01B	0.0431727	0.062	0.04317	*	Wilcoxon	BCL6	D31D30	AS01B
Alum	AS04	0.006891	0.011	0.00689	**	Wilcoxon	BCL6	D31D30	AS04
AS01B	AS03A	0.00287318	0.0057	0.00287	**	Wilcoxon	BCL6	D31D30	AS01B
AS01B	AS03A	0.0190959	0.038	0.01910	*	Wilcoxon	BCR	D31D30	AS03A
Alum	AS04	0.00825834	0.063	0.0083	**	Wilcoxon	BEND7	D31D30	AS04
Alum	AS04	0.022487	0.07	0.02249	*	Wilcoxon	BEST1	D31D30	AS04
AS01B	AS03A	0.0280843	0.07	0.02808	*	Wilcoxon	BEST1	D31D30	AS01B
Alum	AS04	0.00098578	0.0049	0.00099	***	Wilcoxon	BEX2	D31D30	Alum
AS01B	AS03A	0.00259368	0.0086	0.00259	**	Wilcoxon	BEX2	D31D30	AS03A
Alum	AS04	0.00190845	0.0064	0.00191	**	Wilcoxon	BEX5	D31D30	Alum
AS01B	AS03A	0.00317901	0.0064	0.00318	**	Wilcoxon	BLOC1S5-TXNDC5	D31D30	AS03A
AS01B	AS03A	0.000774208	0.0019	0.00077	***	Wilcoxon	BMX	D31D30	AS01B
AS01B	AS03A	0.0176284	0.029	0.01763	*	Wilcoxon	BOC	D31D30	AS03A
AS01B	AS03A	0.0260472	0.092	0.026	*	Wilcoxon	BOD1L1	D31D30	AS01B
AS01E	AS03A	0.0339871	0.11	0.034	*	Wilcoxon	BTNL8	D31D30	AS01E
AS01B	AS03A	0.0162582	0.11	0.016	*	Wilcoxon	BTNL8	D31D30	AS01B
Alum	AS04	0.0304614	0.1	0.03046	*	Wilcoxon	C10orf128	D31D30	Alum
AS01B	AS03A	0.00189412	0.0063	0.00189	**	Wilcoxon	C12orf42	D31D30	AS03A
Alum	AS04	0.00825834	0.025	0.00826	**	Wilcoxon	C12orf75	D31D30	Alum
Alum	AS04	0.0138695	0.046	0.0139	*	Wilcoxon	C14orf142	D31D30	Alum
Alum	AS04	0.0304614	0.088	0.030	*	Wilcoxon	C17orf100	D31D30	Alum
AS01B	AS03A	0.00644704	0.064	0.0064	**	Wilcoxon	C1orf186	D31D30	AS03A
AS01E	AS01B	0.0470543	0.067	0.04705	*	Wilcoxon	C2orf40	D31D30	AS01E
AS01B	AS03A	0.0137887	0.028	0.01379	*	Wilcoxon	C2orf40	D31D30	AS03A
Alum	AS04	0.00628479	0.021	0.00628	**	Wilcoxon	C2orf74	D31D30	Alum
Alum	AS04	0.006891	0.0098	0.00689	**	Wilcoxon	C3AR1	D31D30	AS04
AS01B	AS03A	0.0260472	0.037	0.026	*	Wilcoxon	C4orf32	D31D30	AS01B
AS01E	AS01B	0.00348766	0.0087	0.00349	**	Wilcoxon	C9orf84	D31D30	AS01B
AS01B	AS03A	0.000610655	0.002	0.00061	***	Wilcoxon	C9orf84	D31D30	AS01B
AS01E	AS01B	0.0470543	0.071	0.04705	*	Wilcoxon	CA4	D31D30	AS01B
AS01E	AS03A	0.0407107	0.071	0.04071	*	Wilcoxon	CA4	D31D30	AS01E
Alum	AS04	0.00190845	0.0059	0.00191	**	Wilcoxon	CA4	D31D30	AS04
AS01B	AS03A	0.000541163	0.0027	0.00054	***	Wilcoxon	CA4	D31D30	AS01B
AS01B	AS03A	0.0223439	0.045	0.0223	*	Wilcoxon	CA5B	D31D30	AS03A
AS01E	AS03A	0.0319632	0.11	0.0320	*	Wilcoxon	CABIN1	D31D30	AS03A
AS01E	AS01B	0.0274961	0.034	0.02750	*	Wilcoxon	CACNA1I	D31D30	AS01E
AS01B	AS03A	0.00287318	0.0048	0.00287	**	Wilcoxon	CACNA1I	D31D30	AS03A
Alum	AS04	0.022487	0.032	0.022	*	Wilcoxon	CALHM6-AS1	D31D30	Alum
AS01E	AS03A	0.0218255	0.084	0.0218	*	Wilcoxon	CAMK1D	D31D30	AS01E
AS01B	AS03A	0.0206659	0.083	0.021	*	Wilcoxon	CAPN3	D31D30	AS03A
AS01E	AS01B	0.0227283	0.028	0.0227	*	Wilcoxon	CASP5	D31D30	AS01B
AS01B	AS03A	0.00189412	0.0027	0.0019	**	Wilcoxon	CASP5	D31D30	AS01B
AS01E	AS01B	0.0274961	0.069	0.02750	*	Wilcoxon	CATSPER2	D31D30	AS01E
AS01B	AS03A	0.000869901	0.0087	0.00087	***	Wilcoxon	CATSPER2	D31D30	AS03A
Alum	AS04	0.0352626	0.095	0.03526	*	Wilcoxon	CBR3	D31D30	Alum
AS01E	AS03A	0.0102034	0.051	0.0102	*	Wilcoxon	CBS	D31D30	AS01E
Alum	AS04	0.0242929	0.061	0.0243	*	Wilcoxon	CBS	D31D30	AS04
AS01B	AS03A	0.037616	0.1	0.0376	*	Wilcoxon	CBX5	D31D30	AS03A
AS01E	AS03A	0.0485004	0.097	0.0485	*	Wilcoxon	CCDC127	D31D30	AS03A
Alum	AS04	0.00902653	0.03	0.0090	**	Wilcoxon	CCDC127	D31D30	Alum
Alum	AS04	0.0282739	0.071	0.0283	*	Wilcoxon	CCDC149	D31D30	AS04
AS01B	AS03A	0.00897581	0.018	0.0090	**	Wilcoxon	CCDC163P	D31D30	AS03A
Alum	AS04	0.0436317	0.087	0.04363	*	Wilcoxon	CCDC17	D31D30	AS04
AS01E	AS03A	0.0167086	0.17	0.017	*	Wilcoxon	CCDC50	D31D30	AS03A
Alum	AS04	0.0150688	0.022	0.01507	*	Wilcoxon	CCDC65	D31D30	Alum
AS01B	AS03A	0.0010937	0.0022	0.00109	**	Wilcoxon	CCDC65	D31D30	AS03A
AS01E	AS01B	0.00307489	0.0077	0.00307	**	Wilcoxon	CCDC71L	D31D30	AS01B
Alum	AS04	0.00098578	0.0033	0.00099	***	Wilcoxon	CCDC71L	D31D30	AS04
AS01B	AS03A	9.74906e-05	0.00049	9.7e-05	****	Wilcoxon	CCDC71L	D31D30	AS01B
Alum	AS04	0.0327887	0.082	0.03279	*	Wilcoxon	CCNL1	D31D30	AS04
AS01E	AS01B	0.000671957	0.0013	0.00067	***	Wilcoxon	CCR1	D31D30	AS01B
Alum	AS04	0.0192142	0.024	0.01921	*	Wilcoxon	CCR1	D31D30	AS04
AS01B	AS03A	0.000976068	0.0016	0.00098	***	Wilcoxon	CCR1	D31D30	AS01B
AS01E	AS03A	0.00650702	0.033	0.0065	**	Wilcoxon	CCR3	D31D30	AS03A
AS01E	AS01B	0.0152544	0.031	0.0153	*	Wilcoxon	CCR7	D31D30	AS01E
AS01B	AS03A	0.0126796	0.018	0.013	*	Wilcoxon	CCRL2	D31D30	AS01B
AS01E	AS03A	0.0282173	0.04	0.02822	*	Wilcoxon	CD101	D31D30	AS03A
AS01B	AS03A	0.0190959	0.027	0.01910	*	Wilcoxon	CD160	D31D30	AS03A
AS01E	AS01B	0.0361953	0.054	0.03620	*	Wilcoxon	CD177	D31D30	AS01B
AS01E	AS03A	0.0167086	0.033	0.01671	*	Wilcoxon	CD177	D31D30	AS01E
Alum	AS04	0.00164906	0.0041	0.00165	**	Wilcoxon	CD177	D31D30	AS04
AS01B	AS03A	0.000423121	0.0014	0.00042	***	Wilcoxon	CD177	D31D30	AS01B
Alum	AS04	0.0406771	0.11	0.04068	*	Wilcoxon	CD22	D31D30	Alum
AS01B	AS03A	0.0433046	0.11	0.04330	*	Wilcoxon	CD22	D31D30	AS03A
Alum	AS04	0.00319936	0.022	0.0032	**	Wilcoxon	CD24	D31D30	Alum
AS01E	AS01B	0.00714406	0.01	0.0071	**	Wilcoxon	CD274	D31D30	AS01B
Alum	AS04	0.0138695	0.017	0.0139	*	Wilcoxon	CD274	D31D30	AS04
AS01B	AS03A	0.0176284	0.02	0.0176	*	Wilcoxon	CD274	D31D30	AS01B
Alum	AS04	0.000782756	0.002	0.00078	***	Wilcoxon	CD36	D31D30	AS04
AS01B	AS03A	0.0206659	0.034	0.02067	*	Wilcoxon	CD36	D31D30	AS01B
Alum	AS04	0.0304614	0.076	0.03046	*	Wilcoxon	CD40LG	D31D30	Alum
AS01B	AS03A	0.049682	0.099	0.04968	*	Wilcoxon	CD40LG	D31D30	AS03A
Alum	AS04	0.0242929	0.17	0.024	*	Wilcoxon	CD69	D31D30	Alum
AS01E	AS03A	0.0300413	0.05	0.03004	*	Wilcoxon	CD79A	D31D30	AS03A
Alum	AS04	0.020796	0.042	0.02080	*	Wilcoxon	CD79A	D31D30	Alum
AS01B	AS03A	0.00980047	0.033	0.00980	**	Wilcoxon	CD79A	D31D30	AS03A
Alum	AS04	0.00628479	0.021	0.0063	**	Wilcoxon	CD79B	D31D30	Alum
AS01B	AS03A	0.0176284	0.035	0.0176	*	Wilcoxon	CD79B	D31D30	AS03A
AS01E	AS01B	0.0206185	0.029	0.02062	*	Wilcoxon	CD8B	D31D30	AS01E
Alum	AS04	0.00825834	0.016	0.00826	**	Wilcoxon	CD8B	D31D30	Alum
AS01B	AS03A	0.00210594	0.0053	0.00211	**	Wilcoxon	CD8B	D31D30	AS03A
AS01E	AS03A	0.00404221	0.013	0.00404	**	Wilcoxon	CD9	D31D30	AS03A
AS01B	AS03A	0.0206659	0.1	0.0207	*	Wilcoxon	CD96	D31D30	AS03A
AS01B	AS03A	0.0162582	0.052	0.01626	*	Wilcoxon	CDA	D31D30	AS01B
AS01E	AS03A	0.0485004	0.069	0.04850	*	Wilcoxon	CDC42EP2	D31D30	AS01E
AS01B	AS03A	0.0137887	0.023	0.01379	*	Wilcoxon	CDC42EP2	D31D30	AS01B
AS01B	AS03A	0.0241357	0.24	0.024	*	Wilcoxon	CDKN1C	D31D30	AS03A
AS01B	AS03A	0.00821202	0.012	0.0082	**	Wilcoxon	CEACAM1	D31D30	AS01B
AS01E	AS01B	0.00714406	0.025	0.0071	**	Wilcoxon	CEACAM3	D31D30	AS01B
Alum	AS04	0.0406771	0.068	0.0407	*	Wilcoxon	CEACAM3	D31D30	AS04
AS01B	AS03A	0.00980047	0.025	0.0098	**	Wilcoxon	CEACAM3	D31D30	AS01B
AS01E	AS01B	0.0227283	0.04	0.02273	*	Wilcoxon	CECR6	D31D30	AS01B
Alum	AS04	0.00098578	0.0033	0.00099	***	Wilcoxon	CECR6	D31D30	AS04
AS01B	AS03A	0.0241357	0.04	0.02414	*	Wilcoxon	CECR6	D31D30	AS01B
Alum	AS04	0.0107509	0.054	0.0108	*	Wilcoxon	CELSR1	D31D30	Alum
Alum	AS04	0.00628479	0.063	0.0063	**	Wilcoxon	CENPQ	D31D30	Alum
AS01B	AS03A	0.037616	0.054	0.03762	*	Wilcoxon	CEP78	D31D30	AS03A
Alum	AS04	0.00572577	0.014	0.0057	**	Wilcoxon	CES1	D31D30	AS04
AS01B	AS03A	0.0302533	0.05	0.0303	*	Wilcoxon	CES1	D31D30	AS01B
Alum	AS04	0.00190845	0.019	0.0019	**	Wilcoxon	CETN3	D31D30	Alum
Alum	AS04	0.0436317	0.055	0.04363	*	Wilcoxon	CFAP58	D31D30	AS04
AS01B	AS03A	0.037616	0.054	0.03762	*	Wilcoxon	CFAP58	D31D30	AS01B
AS01E	AS03A	0.0319632	0.08	0.0320	*	Wilcoxon	CFL2	D31D30	AS03A
AS01B	AS03A	0.0068522	0.03	0.0069	**	Wilcoxon	CFL2	D31D30	AS03A
AS01E	AS01B	0.00800135	0.016	0.00800	**	Wilcoxon	CFLAR	D31D30	AS01B
AS01B	AS03A	0.000774208	0.0026	0.00077	***	Wilcoxon	CFLAR	D31D30	AS01B
AS01E	AS01B	0.025017	0.13	0.0250	*	Wilcoxon	CHI3L1	D31D30	AS01B
AS01E	AS01B	0.016892	0.17	0.017	*	Wilcoxon	CHML	D31D30	AS01E
Alum	AS04	0.0467608	0.23	0.047	*	Wilcoxon	CHPT1	D31D30	AS04
AS01E	AS03A	0.0248481	0.05	0.0248	*	Wilcoxon	CHRM3-AS2	D31D30	AS03A
AS01B	AS03A	0.00122387	0.004	0.0012	**	Wilcoxon	CHRM3-AS2	D31D30	AS03A
Alum	AS04	0.00521085	0.026	0.0052	**	Wilcoxon	CKS2	D31D30	Alum
AS01E	AS03A	0.0300413	0.059	0.0300	*	Wilcoxon	CLC	D31D30	AS03A
Alum	AS04	0.0352626	0.059	0.0353	*	Wilcoxon	CLC	D31D30	Alum
AS01B	AS03A	0.00470933	0.016	0.0047	**	Wilcoxon	CLC	D31D30	AS03A
AS01B	AS03A	0.0464036	0.077	0.04640	*	Wilcoxon	CLEC1A	D31D30	AS01B
AS01E	AS03A	0.0319632	0.046	0.03196	*	Wilcoxon	CLEC2B	D31D30	AS01E
Alum	AS04	0.00985605	0.033	0.0099	**	Wilcoxon	CLEC2D	D31D30	Alum
AS01B	AS03A	0.0260472	0.052	0.0260	*	Wilcoxon	CLEC2D	D31D30	AS03A
AS01B	AS03A	0.0106899	0.021	0.0107	*	Wilcoxon	CLEC4D	D31D30	AS01B
Alum	AS04	0.0378897	0.076	0.03789	*	Wilcoxon	CLEC5A	D31D30	AS04
AS01B	AS03A	0.0162582	0.045	0.01626	*	Wilcoxon	CLEC5A	D31D30	AS01B
Alum	AS04	0.00087901	0.0088	0.00088	***	Wilcoxon	CLLU1	D31D30	Alum
Alum	AS04	0.0117151	0.12	0.012	*	Wilcoxon	CLMN	D31D30	AS04
AS01B	AS03A	0.0433046	0.087	0.0433	*	Wilcoxon	CLN8	D31D30	AS03A
AS01E	AS01B	0.0330728	0.066	0.03307	*	Wilcoxon	CLTA	D31D30	AS01E
AS01B	AS03A	0.0241357	0.066	0.02414	*	Wilcoxon	CLTA	D31D30	AS03A
AS01E	AS01B	0.0470543	0.078	0.0471	*	Wilcoxon	CLTCL1	D31D30	AS01B
Alum	AS04	0.017736	0.059	0.0177	*	Wilcoxon	CLTCL1	D31D30	AS04
AS01B	AS03A	0.0403777	0.078	0.0404	*	Wilcoxon	CLTCL1	D31D30	AS01B
AS01E	AS01B	0.0431727	0.054	0.0432	*	Wilcoxon	CMPK2	D31D30	AS01B
AS01B	AS03A	0.004276	0.0061	0.0043	**	Wilcoxon	CMPK2	D31D30	AS01B
AS01B	AS03A	0.0302533	0.24	0.030	*	Wilcoxon	COBLL1	D31D30	AS03A
AS01E	AS01B	0.0395575	0.099	0.0396	*	Wilcoxon	COMMD6	D31D30	AS01E
Alum	AS04	0.00353519	0.035	0.0035	**	Wilcoxon	COMMD6	D31D30	Alum
Alum	AS04	0.0304614	0.1	0.030	*	Wilcoxon	COMMD8	D31D30	Alum
AS01E	AS01B	0.0431727	0.11	0.0432	*	Wilcoxon	COX6C	D31D30	AS01E
Alum	AS04	0.0117151	0.059	0.0117	*	Wilcoxon	COX6C	D31D30	Alum
Alum	AS04	0.00473706	0.016	0.0047	**	Wilcoxon	COX7B	D31D30	Alum
AS01B	AS03A	0.00897581	0.045	0.0090	**	Wilcoxon	CPA3	D31D30	AS03A
AS01E	AS01B	0.00800135	0.02	0.00800	**	Wilcoxon	CPD	D31D30	AS01B
Alum	AS04	0.0467608	0.078	0.04676	*	Wilcoxon	CPD	D31D30	AS04
AS01B	AS03A	0.000373291	0.0019	0.00037	***	Wilcoxon	CPD	D31D30	AS01B
Alum	AS04	0.006891	0.017	0.00689	**	Wilcoxon	CPEB4	D31D30	AS04
AS01B	AS03A	0.00136772	0.0046	0.00137	**	Wilcoxon	CPEB4	D31D30	AS01B
AS01E	AS01B	0.00566573	0.014	0.00567	**	Wilcoxon	CR1	D31D30	AS01B
Alum	AS04	0.000334203	0.0033	0.00033	***	Wilcoxon	CR1	D31D30	AS04
AS01B	AS03A	0.0325606	0.054	0.03256	*	Wilcoxon	CR1	D31D30	AS01B
AS01E	AS01B	0.0123819	0.018	0.01238	*	Wilcoxon	CROCCP3	D31D30	AS01E
Alum	AS04	0.00137949	0.0034	0.00138	**	Wilcoxon	CROCCP3	D31D30	Alum
AS01B	AS03A	0.00233854	0.0045	0.00234	**	Wilcoxon	CROCCP3	D31D30	AS03A
AS01E	AS03A	0.0319632	0.32	0.032	*	Wilcoxon	CRYBB2	D31D30	AS03A
Alum	AS04	0.0352626	0.085	0.03526	*	Wilcoxon	CRYZ	D31D30	Alum
AS01B	AS03A	0.0260472	0.085	0.02605	*	Wilcoxon	CRYZ	D31D30	AS03A
Alum	AS04	0.00521085	0.0074	0.0052	**	Wilcoxon	CTSL	D31D30	AS04
AS01B	AS03A	0.0280843	0.04	0.02808	*	Wilcoxon	CTSW	D31D30	AS03A
AS01B	AS03A	0.0442251	0.43	0.044	*	Wilcoxon	CXADR	D31D30	AS01B
AS01E	AS03A	0.0248481	0.031	0.0248	*	Wilcoxon	CXCR6	D31D30	AS03A
AS01B	AS03A	0.00470933	0.0067	0.0047	**	Wilcoxon	CXCR6	D31D30	AS03A
Alum	AS04	0.0327887	0.11	0.0328	*	Wilcoxon	CYP1B1	D31D30	AS04
Alum	AS04	0.0107509	0.018	0.0108	*	Wilcoxon	CYP27A1	D31D30	AS04
Alum	AS04	0.0242929	0.081	0.02429	*	Wilcoxon	CYP4F2	D31D30	AS04
AS01B	AS03A	0.00287318	0.014	0.00287	**	Wilcoxon	CYP4F2	D31D30	AS01B
AS01E	AS03A	0.0167086	0.033	0.01671	*	Wilcoxon	CYP4F29P	D31D30	AS03A
AS01B	AS03A	0.0302533	0.05	0.03025	*	Wilcoxon	CYP4F29P	D31D30	AS03A
Alum	AS04	0.0043016	0.043	0.0043	**	Wilcoxon	DAPK1-IT1	D31D30	AS04
AS01B	AS03A	0.0325606	0.12	0.0326	*	Wilcoxon	DCAF4L1	D31D30	AS01B
AS01B	AS03A	0.0149799	0.021	0.0150	*	Wilcoxon	DDIAS	D31D30	AS01B
AS01E	AS03A	0.0218255	0.073	0.022	*	Wilcoxon	DDX31	D31D30	AS03A
AS01B	AS03A	0.0464036	0.12	0.046	*	Wilcoxon	DDX31	D31D30	AS03A
AS01E	AS01B	0.0470543	0.067	0.047	*	Wilcoxon	DDX58	D31D30	AS01B
AS01E	AS01B	0.0431727	0.062	0.04317	*	Wilcoxon	DDX60L	D31D30	AS01B
AS01B	AS03A	0.049682	0.062	0.04968	*	Wilcoxon	DDX60L	D31D30	AS01B
Alum	AS04	0.0282739	0.094	0.0283	*	Wilcoxon	DEFA1	D31D30	Alum
AS01E	AS01B	0.0111288	0.028	0.01113	*	Wilcoxon	DEFA4	D31D30	AS01E
Alum	AS04	0.00098578	0.0049	0.00099	***	Wilcoxon	DEFA4	D31D30	Alum
AS01B	AS03A	0.00897581	0.028	0.00898	**	Wilcoxon	DEFA4	D31D30	AS03A
AS01E	AS03A	0.0264875	0.033	0.0265	*	Wilcoxon	DENND1A	D31D30	AS01E
AS01B	AS03A	0.0223439	0.032	0.0223	*	Wilcoxon	DENND1A	D31D30	AS01B
AS01B	AS03A	0.0441156	0.44	0.044	*	Wilcoxon	DES	D31D30	AS01B
AS01E	AS01B	0.0470543	0.067	0.04705	*	Wilcoxon	DGAT2	D31D30	AS01B
AS01E	AS03A	0.0407107	0.067	0.04071	*	Wilcoxon	DGAT2	D31D30	AS01E
Alum	AS04	0.00985605	0.033	0.00986	**	Wilcoxon	DGAT2	D31D30	AS04
AS01B	AS03A	0.000194838	0.00097	0.00019	***	Wilcoxon	DGAT2	D31D30	AS01B
Alum	AS04	0.0327887	0.055	0.03279	*	Wilcoxon	DGKG	D31D30	AS04
AS01E	AS01B	0.00998631	0.025	0.00999	**	Wilcoxon	DHRS13	D31D30	AS01B
Alum	AS04	0.022487	0.045	0.02249	*	Wilcoxon	DHRS13	D31D30	AS04
Alum	AS04	0.0406771	0.058	0.04068	*	Wilcoxon	DHRSX	D31D30	AS04
AS01B	AS03A	0.00518076	0.01	0.00518	**	Wilcoxon	DHRSX	D31D30	AS01B
AS01B	AS03A	0.0403777	0.4	0.04	*	Wilcoxon	DNAH3	D31D30	AS01B
AS01E	AS01B	0.00636764	0.032	0.00637	**	Wilcoxon	DNAJC15	D31D30	AS01E
AS01B	AS03A	0.000869901	0.0087	0.00087	***	Wilcoxon	DNAJC15	D31D30	AS03A
AS01E	AS01B	0.0470543	0.078	0.04705	*	Wilcoxon	DOK4	D31D30	AS01B
AS01E	AS01B	0.025017	0.083	0.0250	*	Wilcoxon	DPH5	D31D30	AS01E
AS01B	AS03A	0.0223439	0.083	0.0223	*	Wilcoxon	DPH5	D31D30	AS03A
AS01B	AS03A	0.00518076	0.017	0.00518	**	Wilcoxon	DPP4	D31D30	AS03A
AS01E	AS01B	0.00636764	0.013	0.00637	**	Wilcoxon	DSC2	D31D30	AS01B
AS01B	AS03A	0.0010937	0.003	0.00109	**	Wilcoxon	DSC2	D31D30	AS01B
Alum	AS04	0.00137949	0.0046	0.00138	**	Wilcoxon	EAF2	D31D30	Alum
Alum	AS04	0.0117151	0.089	0.012	*	Wilcoxon	ECRP	D31D30	AS04
AS01E	AS01B	0.0431727	0.054	0.0432	*	Wilcoxon	EFCAB2	D31D30	AS01B
AS01B	AS03A	0.0068522	0.0098	0.0069	**	Wilcoxon	EFCAB2	D31D30	AS01B
Alum	AS04	0.0467608	0.067	0.04676	*	Wilcoxon	EFHD2	D31D30	AS04
AS01B	AS03A	0.0260472	0.043	0.02605	*	Wilcoxon	EFHD2	D31D30	AS01B
AS01E	AS01B	0.025017	0.05	0.02502	*	Wilcoxon	EGLN1	D31D30	AS01B
AS01B	AS03A	0.00821202	0.021	0.00821	**	Wilcoxon	EGLN1	D31D30	AS01B
Alum	AS04	0.0262199	0.18	0.026	*	Wilcoxon	EIF1AX	D31D30	Alum
Alum	AS04	0.00137949	0.0023	0.0014	**	Wilcoxon	EIF4G3	D31D30	AS04
AS01B	AS03A	0.0350126	0.044	0.0350	*	Wilcoxon	EIF4G3	D31D30	AS01B
AS01E	AS01B	0.0395575	0.2	0.040	*	Wilcoxon	ELOVL6	D31D30	AS01E
AS01E	AS01B	0.0470543	0.23	0.047	*	Wilcoxon	ELP5	D31D30	AS01E
Alum	AS04	0.00087901	0.0029	0.00088	***	Wilcoxon	EMILIN2	D31D30	AS04
AS01B	AS03A	0.0280843	0.056	0.02808	*	Wilcoxon	EMILIN2	D31D30	AS01B
AS01E	AS03A	0.00157038	0.016	0.0016	**	Wilcoxon	EML4	D31D30	AS03A
AS01B	AS03A	0.0302533	0.15	0.0303	*	Wilcoxon	EML4	D31D30	AS03A
AS01E	AS01B	0.016892	0.028	0.01689	*	Wilcoxon	ENOSF1	D31D30	AS01E
AS01B	AS03A	0.004276	0.0086	0.00428	**	Wilcoxon	ENOSF1	D31D30	AS03A
Alum	AS04	0.0467608	0.23	0.047	*	Wilcoxon	EPAS1	D31D30	AS04
AS01B	AS03A	0.037616	0.054	0.0376	*	Wilcoxon	EPB41L3	D31D30	AS01B
AS01E	AS03A	0.0117875	0.024	0.01179	*	Wilcoxon	EPHB1	D31D30	AS01E
AS01B	AS03A	0.0162582	0.027	0.01626	*	Wilcoxon	EPHB1	D31D30	AS01B
AS01E	AS03A	0.0339871	0.057	0.0340	*	Wilcoxon	EPHX2	D31D30	AS03A
AS01B	AS03A	0.00897581	0.018	0.0090	**	Wilcoxon	EPHX2	D31D30	AS03A
AS01E	AS01B	0.0470543	0.059	0.0471	*	Wilcoxon	EPSTI1	D31D30	AS01B
AS01B	AS03A	0.00624919	0.0089	0.0062	**	Wilcoxon	EPSTI1	D31D30	AS01B
AS01B	AS03A	0.0350126	0.18	0.0350	*	Wilcoxon	ERVK13-1	D31D30	AS03A
AS01B	AS03A	0.0433046	0.14	0.0433	*	Wilcoxon	ETV5	D31D30	AS01B
Alum	AS04	0.0327887	0.047	0.03279	*	Wilcoxon	ETV6	D31D30	AS04
Alum	AS04	0.0467608	0.12	0.04676	*	Wilcoxon	F11R	D31D30	AS04
AS01B	AS03A	0.049682	0.083	0.04968	*	Wilcoxon	F2RL1	D31D30	AS01B
AS01E	AS01B	0.00270579	0.0096	0.0027	**	Wilcoxon	F5	D31D30	AS01B
Alum	AS04	0.0107509	0.027	0.0108	*	Wilcoxon	F5	D31D30	AS04
AS01B	AS03A	0.00287318	0.0096	0.0029	**	Wilcoxon	F5	D31D30	AS01B
AS01E	AS01B	0.0330728	0.083	0.03307	*	Wilcoxon	FAAH2	D31D30	AS01E
AS01E	AS03A	0.0457782	0.083	0.04578	*	Wilcoxon	FAAH2	D31D30	AS03A
AS01B	AS03A	0.000423121	0.0023	0.00042	***	Wilcoxon	FAAH2	D31D30	AS03A
AS01E	AS01B	0.00566573	0.019	0.0057	**	Wilcoxon	FAM126B	D31D30	AS01B
AS01B	AS03A	0.00259368	0.013	0.0026	**	Wilcoxon	FAM126B	D31D30	AS01B
Alum	AS04	0.00754771	0.038	0.00755	**	Wilcoxon	FAM129C	D31D30	Alum
AS01B	AS03A	0.0206659	0.034	0.0207	*	Wilcoxon	FAM153A	D31D30	AS03A
AS01E	AS01B	0.025017	0.25	0.025	*	Wilcoxon	FAM174B	D31D30	AS01B
AS01E	AS03A	0.0339871	0.34	0.034	*	Wilcoxon	FAM212B	D31D30	AS01E
AS01B	AS03A	0.0149799	0.075	0.0150	*	Wilcoxon	FAM50B	D31D30	AS03A
AS01B	AS03A	0.049682	0.071	0.05	*	Wilcoxon	FANCA	D31D30	AS01B
AS01B	AS03A	0.0176284	0.025	0.018	*	Wilcoxon	FAS	D31D30	AS01B
Alum	AS04	0.0163559	0.028	0.01636	*	Wilcoxon	FBLN5	D31D30	Alum
AS01B	AS03A	0.0433046	0.062	0.04330	*	Wilcoxon	FBLN5	D31D30	AS03A
AS01E	AS01B	0.0186766	0.031	0.0187	*	Wilcoxon	FBN2	D31D30	AS01B
Alum	AS04	0.0117151	0.031	0.0117	*	Wilcoxon	FBN2	D31D30	AS04
AS01B	AS03A	0.00518076	0.031	0.0052	**	Wilcoxon	FBN2	D31D30	AS01B
AS01B	AS03A	0.0433046	0.062	0.04330	*	Wilcoxon	FBXO32	D31D30	AS03A
AS01B	AS03A	0.0206659	0.03	0.021	*	Wilcoxon	FBXO6	D31D30	AS01B
Alum	AS04	0.0138695	0.035	0.0139	*	Wilcoxon	FCAR	D31D30	AS04
AS01B	AS03A	0.00980047	0.035	0.0098	**	Wilcoxon	FCAR	D31D30	AS01B
AS01E	AS03A	0.0319632	0.064	0.03196	*	Wilcoxon	FCER1A	D31D30	AS03A
AS01B	AS03A	0.0403777	0.064	0.04038	*	Wilcoxon	FCER1A	D31D30	AS03A
AS01E	AS01B	0.0274961	0.034	0.027	*	Wilcoxon	FCGR1A	D31D30	AS01B
AS01B	AS03A	0.00897581	0.013	0.009	**	Wilcoxon	FCGR1A	D31D30	AS01B
AS01E	AS01B	0.0186766	0.023	0.019	*	Wilcoxon	FCGR1B	D31D30	AS01B
AS01B	AS03A	0.0126796	0.018	0.013	*	Wilcoxon	FCGR1B	D31D30	AS01B
Alum	AS04	0.0327887	0.055	0.03279	*	Wilcoxon	FCGR2A	D31D30	AS04
AS01E	AS03A	0.0204354	0.026	0.0204	*	Wilcoxon	FCRL3	D31D30	AS03A
Alum	AS04	0.0192142	0.026	0.0192	*	Wilcoxon	FCRL3	D31D30	Alum
AS01B	AS03A	0.0137887	0.023	0.0138	*	Wilcoxon	FCRL3	D31D30	AS03A
AS01B	AS03A	0.0126796	0.044	0.01268	*	Wilcoxon	FCRL5	D31D30	AS03A
Alum	AS04	0.006891	0.023	0.00689	**	Wilcoxon	FCRLA	D31D30	Alum
AS01B	AS03A	0.0350126	0.07	0.03501	*	Wilcoxon	FCRLA	D31D30	AS03A
AS01B	AS03A	0.0068522	0.011	0.0069	**	Wilcoxon	FFAR2	D31D30	AS01B
Alum	AS04	0.000294215	0.00049	0.00029	***	Wilcoxon	FGF13	D31D30	AS04
AS01B	AS03A	0.049682	0.062	0.04968	*	Wilcoxon	FGF13	D31D30	AS01B
AS01B	AS03A	0.0433046	0.062	0.04330	*	Wilcoxon	FHDC1	D31D30	AS01B
Alum	AS04	0.017736	0.03	0.01774	*	Wilcoxon	FHIT	D31D30	Alum
AS01B	AS03A	0.0149799	0.03	0.01498	*	Wilcoxon	FHIT	D31D30	AS03A
AS01B	AS03A	0.0403777	0.4	0.040	*	Wilcoxon	FLJ38773	D31D30	AS01B
AS01E	AS03A	0.0117875	0.017	0.01179	*	Wilcoxon	FLNB	D31D30	AS03A
AS01B	AS03A	0.00980047	0.017	0.00980	**	Wilcoxon	FLNB	D31D30	AS03A
AS01B	AS03A	0.0325606	0.089	0.0326	*	Wilcoxon	FLOT1	D31D30	AS01B
AS01E	AS01B	0.0274961	0.14	0.0275	*	Wilcoxon	FNBP1L	D31D30	AS01B
AS01E	AS03A	0.00880761	0.022	0.0088	**	Wilcoxon	FNDC3B	D31D30	AS01E
Alum	AS04	0.0436317	0.087	0.0436	*	Wilcoxon	FNDC3B	D31D30	AS04
AS01B	AS03A	0.00821202	0.022	0.0082	**	Wilcoxon	FNDC3B	D31D30	AS01B
AS01E	AS01B	0.00714406	0.016	0.00714	**	Wilcoxon	FOLR3	D31D30	AS01B
Alum	AS04	0.000548202	0.0027	0.00055	***	Wilcoxon	FOLR3	D31D30	AS04
AS01B	AS03A	0.00210594	0.007	0.00211	**	Wilcoxon	FOLR3	D31D30	AS01B
Alum	AS04	0.022487	0.045	0.0225	*	Wilcoxon	FOSL2	D31D30	AS04
AS01B	AS03A	0.00136772	0.0068	0.0014	**	Wilcoxon	FOSL2	D31D30	AS01B
AS01B	AS03A	0.0223439	0.11	0.022	*	Wilcoxon	FOXH1	D31D30	AS03A
AS01E	AS01B	0.0361953	0.12	0.0362	*	Wilcoxon	FOXP1	D31D30	AS01E
AS01E	AS01B	0.00800135	0.011	0.00800	**	Wilcoxon	FPR2	D31D30	AS01B
Alum	AS04	0.00190845	0.0048	0.00191	**	Wilcoxon	FPR2	D31D30	AS04
AS01B	AS03A	0.00317901	0.0064	0.00318	**	Wilcoxon	FPR2	D31D30	AS01B
Alum	AS04	0.0378897	0.19	0.038	*	Wilcoxon	FRG1JP	D31D30	Alum
AS01B	AS03A	0.0350126	0.088	0.0350	*	Wilcoxon	FRRS1	D31D30	AS03A
Alum	AS04	0.00825834	0.03	0.0083	**	Wilcoxon	FZD2	D31D30	AS04
AS01B	AS03A	0.037616	0.075	0.0376	*	Wilcoxon	FZD2	D31D30	AS01B
AS01E	AS03A	0.0109707	0.016	0.01097	*	Wilcoxon	G0S2	D31D30	AS01E
AS01B	AS03A	0.000869901	0.0022	0.00087	***	Wilcoxon	G0S2	D31D30	AS01B
Alum	AS04	0.0107509	0.11	0.011	*	Wilcoxon	GAA	D31D30	AS04
AS01B	AS03A	0.0149799	0.03	0.0150	*	Wilcoxon	GABPB1-AS1	D31D30	AS03A
Alum	AS04	0.0242929	0.035	0.02429	*	Wilcoxon	GAL3ST4	D31D30	Alum
AS01B	AS03A	0.0176284	0.029	0.01763	*	Wilcoxon	GAL3ST4	D31D30	AS03A
AS01E	AS01B	0.0470543	0.063	0.04705	*	Wilcoxon	GALNT14	D31D30	AS01B
AS01E	AS01B	0.00348766	0.005	0.0035	**	Wilcoxon	GAS7	D31D30	AS01B
Alum	AS04	0.00473706	0.0059	0.0047	**	Wilcoxon	GAS7	D31D30	AS04
AS01B	AS03A	0.0010937	0.0022	0.0011	**	Wilcoxon	GAS7	D31D30	AS01B
AS01E	AS03A	0.0485004	0.28	0.049	*	Wilcoxon	GATA2	D31D30	AS03A
AS01E	AS01B	0.0470543	0.059	0.047	*	Wilcoxon	GBP1	D31D30	AS01B
AS01B	AS03A	0.0241357	0.034	0.024	*	Wilcoxon	GBP1	D31D30	AS01B
Alum	AS04	0.0163559	0.16	0.016	*	Wilcoxon	GEMIN6	D31D30	Alum
Alum	AS04	0.0304614	0.044	0.03046	*	Wilcoxon	GFI1	D31D30	Alum
AS01B	AS03A	0.00897581	0.018	0.00898	**	Wilcoxon	GFI1	D31D30	AS03A
AS01E	AS01B	0.0186766	0.18	0.019	*	Wilcoxon	GGH	D31D30	AS01E
Alum	AS04	0.006891	0.0086	0.00689	**	Wilcoxon	GK	D31D30	AS04
AS01B	AS03A	0.00470933	0.0067	0.00471	**	Wilcoxon	GK	D31D30	AS01B
AS01E	AS01B	0.0330728	0.037	0.0331	*	Wilcoxon	GK3P	D31D30	AS01B
Alum	AS04	0.00825834	0.01	0.0083	**	Wilcoxon	GK3P	D31D30	AS04
AS01B	AS03A	0.00518076	0.0074	0.0052	**	Wilcoxon	GK3P	D31D30	AS01B
AS01B	AS03A	0.0241357	0.06	0.02414	*	Wilcoxon	GLUL	D31D30	AS01B
Alum	AS04	0.00628479	0.009	0.0063	**	Wilcoxon	GM2A	D31D30	AS04
AS01B	AS03A	0.0350126	0.044	0.0350	*	Wilcoxon	GM2A	D31D30	AS01B
AS01E	AS03A	0.0339871	0.068	0.0340	*	Wilcoxon	GMFB	D31D30	AS01E
AS01B	AS03A	0.0241357	0.034	0.02414	*	Wilcoxon	GNB4	D31D30	AS01B
Alum	AS04	0.00319936	0.032	0.0032	**	Wilcoxon	GNG11	D31D30	Alum
AS01B	AS03A	0.0149799	0.021	0.01498	*	Wilcoxon	GNLY	D31D30	AS03A
AS01E	AS01B	0.0431727	0.22	0.043	*	Wilcoxon	GOSR2	D31D30	AS01E
AS01E	AS03A	0.0319632	0.11	0.032	*	Wilcoxon	GPR160	D31D30	AS01E
AS01E	AS03A	0.0135802	0.033	0.01358	*	Wilcoxon	GPR82	D31D30	AS03A
Alum	AS04	0.0163559	0.033	0.01636	*	Wilcoxon	GPR82	D31D30	Alum
Alum	AS04	0.022487	0.028	0.0225	*	Wilcoxon	GPR84	D31D30	AS04
AS01B	AS03A	0.00980047	0.014	0.0098	**	Wilcoxon	GPR84	D31D30	AS01B
AS01E	AS01B	0.00566573	0.028	0.0057	**	Wilcoxon	GSEC	D31D30	AS01B
Alum	AS04	0.0192142	0.032	0.0192	*	Wilcoxon	GSEC	D31D30	AS04
AS01B	AS03A	0.00518076	0.028	0.0052	**	Wilcoxon	GSEC	D31D30	AS01B
AS01E	AS01B	0.0431727	0.072	0.04317	*	Wilcoxon	GSTM1	D31D30	AS01E
AS01B	AS03A	0.00821202	0.016	0.00821	**	Wilcoxon	GSTM1	D31D30	AS03A
AS01B	AS03A	0.0116482	0.023	0.01165	*	Wilcoxon	GSTM2	D31D30	AS03A
AS01E	AS03A	0.0407107	0.068	0.04071	*	Wilcoxon	GSTM3	D31D30	AS03A
Alum	AS04	0.0262199	0.052	0.02622	*	Wilcoxon	GSTM3	D31D30	Alum
AS01B	AS03A	0.000170236	0.00085	0.00017	***	Wilcoxon	GSTM3	D31D30	AS03A
AS01B	AS03A	0.0190959	0.095	0.019	*	Wilcoxon	GTF2A2	D31D30	AS03A
AS01B	AS03A	0.0162582	0.033	0.01626	*	Wilcoxon	GUSBP1	D31D30	AS03A
AS01E	AS01B	0.0137542	0.02	0.01375	*	Wilcoxon	GUSBP3	D31D30	AS01B
Alum	AS04	0.000173982	0.00058	0.00017	***	Wilcoxon	GUSBP3	D31D30	AS04
AS01B	AS03A	0.00387814	0.0065	0.00388	**	Wilcoxon	GUSBP3	D31D30	AS01B
Alum	AS04	0.00754771	0.015	0.00755	**	Wilcoxon	GZMA	D31D30	Alum
AS01B	AS03A	0.0280843	0.047	0.02808	*	Wilcoxon	GZMA	D31D30	AS03A
Alum	AS04	0.0242929	0.04	0.0243	*	Wilcoxon	H3-7	D31D30	AS04
AS01B	AS03A	0.0223439	0.04	0.0223	*	Wilcoxon	H3-7	D31D30	AS01B
Alum	AS04	0.00171488	0.0054	0.0017	**	Wilcoxon	HABP4	D31D30	Alum
AS01B	AS03A	0.00518076	0.0086	0.0052	**	Wilcoxon	HABP4	D31D30	AS03A
AS01B	AS03A	0.0325606	0.25	0.033	*	Wilcoxon	HAUS6	D31D30	AS03A
AS01E	AS01B	0.00348766	0.0058	0.0035	**	Wilcoxon	HCAR3	D31D30	AS01B
Alum	AS04	0.0378897	0.042	0.0379	*	Wilcoxon	HCAR3	D31D30	AS04
AS01B	AS03A	0.00317901	0.0058	0.0032	**	Wilcoxon	HCAR3	D31D30	AS01B
AS01B	AS03A	0.0464036	0.46	0.046	*	Wilcoxon	HDAC9	D31D30	AS03A
AS01B	AS03A	0.0464036	0.46	0.046	*	Wilcoxon	HDC	D31D30	AS03A
AS01B	AS03A	0.0206659	0.17	0.021	*	Wilcoxon	HECW2	D31D30	AS01B
AS01E	AS01B	0.00800135	0.011	0.00800	**	Wilcoxon	HERC2P7	D31D30	AS01E
AS01B	AS03A	0.00170147	0.0034	0.00170	**	Wilcoxon	HERC2P7	D31D30	AS03A
AS01E	AS01B	0.00714406	0.022	0.0071	**	Wilcoxon	HIP1	D31D30	AS01B
AS01B	AS03A	0.00897581	0.022	0.0090	**	Wilcoxon	HIP1	D31D30	AS01B
AS01E	AS03A	0.0485004	0.061	0.04850	*	Wilcoxon	HIST1H2AD	D31D30	AS01E
Alum	AS04	0.0327887	0.047	0.03279	*	Wilcoxon	HIST1H2AD	D31D30	AS04
AS01B	AS03A	0.00152648	0.0038	0.00153	**	Wilcoxon	HIST1H2AD	D31D30	AS01B
AS01B	AS03A	0.037616	0.063	0.03762	*	Wilcoxon	HIST1H2BC	D31D30	AS01B
Alum	AS04	0.0406771	0.29	0.041	*	Wilcoxon	HIST1H3C	D31D30	Alum
AS01B	AS03A	0.00897581	0.015	0.00898	**	Wilcoxon	HIST1H4H	D31D30	AS01B
Alum	AS04	0.000696091	0.0035	0.00070	***	Wilcoxon	HK3	D31D30	AS04
AS01B	AS03A	0.0403777	0.081	0.04038	*	Wilcoxon	HK3	D31D30	AS01B
AS01B	AS03A	0.0350126	0.16	0.0350	*	Wilcoxon	HLA-DOB	D31D30	AS03A
AS01E	AS01B	0.000307019	0.0015	0.00031	***	Wilcoxon	HLX	D31D30	AS01B
Alum	AS04	0.0163559	0.041	0.01636	*	Wilcoxon	HLX	D31D30	AS04
AS01B	AS03A	0.00170147	0.0057	0.00170	**	Wilcoxon	HLX	D31D30	AS01B
AS01E	AS01B	0.00566573	0.019	0.00567	**	Wilcoxon	HOXB-AS1	D31D30	AS01E
AS01B	AS03A	0.00897581	0.022	0.00898	**	Wilcoxon	HOXB-AS1	D31D30	AS03A
Alum	AS04	0.00235497	0.0078	0.00235	**	Wilcoxon	HP	D31D30	AS04
AS01B	AS03A	0.000373291	0.0019	0.00037	***	Wilcoxon	HP	D31D30	AS01B
AS01E	AS03A	0.0167086	0.021	0.017	*	Wilcoxon	HPSE	D31D30	AS01E
Alum	AS04	0.0352626	0.039	0.035	*	Wilcoxon	HPSE	D31D30	AS04
AS01B	AS03A	0.0126796	0.018	0.013	*	Wilcoxon	HPSE	D31D30	AS01B
AS01B	AS03A	0.0260472	0.19	0.026	*	Wilcoxon	HRH4	D31D30	AS03A
Alum	AS04	0.0242929	0.21	0.024	*	Wilcoxon	HSPC102	D31D30	AS04
Alum	AS04	0.022487	0.028	0.022	*	Wilcoxon	ICAM1	D31D30	AS04
AS01B	AS03A	0.0223439	0.028	0.022	*	Wilcoxon	ICAM1	D31D30	AS01B
AS01B	AS03A	0.0350126	0.18	0.0350	*	Wilcoxon	ICOS	D31D30	AS03A
AS01B	AS03A	0.0403777	0.058	0.04	*	Wilcoxon	IFI35	D31D30	AS01B
AS01B	AS03A	0.037616	0.054	0.038	*	Wilcoxon	IFI44L	D31D30	AS01B
AS01E	AS01B	0.0206185	0.026	0.021	*	Wilcoxon	IFIT2	D31D30	AS01B
Alum	AS04	0.0352626	0.039	0.035	*	Wilcoxon	IFIT2	D31D30	AS04
AS01B	AS03A	0.0176284	0.025	0.018	*	Wilcoxon	IFIT2	D31D30	AS01B
AS01E	AS01B	0.0470543	0.059	0.047	*	Wilcoxon	IFIT3	D31D30	AS01B
AS01B	AS03A	0.0260472	0.037	0.026	*	Wilcoxon	IFIT3	D31D30	AS01B
AS01E	AS03A	0.0178802	0.045	0.0179	*	Wilcoxon	IFNLR1	D31D30	AS03A
AS01E	AS03A	0.0167086	0.033	0.01671	*	Wilcoxon	IGH	D31D30	AS03A
AS01B	AS03A	0.0350126	0.058	0.03501	*	Wilcoxon	IGH	D31D30	AS03A
AS01B	AS03A	0.049682	0.094	0.04968	*	Wilcoxon	IGHA1	D31D30	AS03A
AS01E	AS03A	0.0264875	0.033	0.02649	*	Wilcoxon	IGHG1	D31D30	AS03A
Alum	AS04	0.00473706	0.0068	0.00474	**	Wilcoxon	IGHG1	D31D30	Alum
AS01B	AS03A	0.00470933	0.0068	0.00471	**	Wilcoxon	IGHG1	D31D30	AS03A
AS01B	AS03A	0.0149799	0.03	0.0150	*	Wilcoxon	IGHM	D31D30	AS03A
Alum	AS04	0.0117151	0.039	0.01172	*	Wilcoxon	IGHV3-7	D31D30	Alum
AS01B	AS03A	0.00470933	0.012	0.00471	**	Wilcoxon	IGK	D31D30	AS03A
AS01E	AS03A	0.0167086	0.021	0.0167	*	Wilcoxon	IGKC	D31D30	AS03A
Alum	AS04	0.00390181	0.0089	0.0039	**	Wilcoxon	IGKC	D31D30	Alum
AS01B	AS03A	0.0137887	0.02	0.0138	*	Wilcoxon	IGKC	D31D30	AS03A
Alum	AS04	0.0327887	0.079	0.03279	*	Wilcoxon	IGKJ5	D31D30	Alum
AS01B	AS03A	0.0280843	0.079	0.02808	*	Wilcoxon	IGKJ5	D31D30	AS03A
Alum	AS04	0.00754771	0.025	0.00755	**	Wilcoxon	IGKV1-17	D31D30	Alum
AS01B	AS03A	0.00980047	0.025	0.00980	**	Wilcoxon	IGKV1-17	D31D30	AS03A
AS01E	AS03A	0.0282173	0.047	0.028	*	Wilcoxon	IGKV1-37	D31D30	AS03A
Alum	AS04	6.80264e-06	4.5e-05	6.8e-06	****	Wilcoxon	IGKV1-37	D31D30	Alum
AS01B	AS03A	0.0137887	0.028	0.014	*	Wilcoxon	IGKV1-37	D31D30	AS03A
AS01E	AS01B	0.0470543	0.059	0.04705	*	Wilcoxon	IGKV1-39	D31D30	AS01E
AS01E	AS03A	0.0264875	0.038	0.02649	*	Wilcoxon	IGKV1-39	D31D30	AS03A
Alum	AS04	2.60358e-05	8.7e-05	2.6e-05	****	Wilcoxon	IGKV1-39	D31D30	Alum
AS01B	AS03A	0.000423121	0.00085	0.00042	***	Wilcoxon	IGKV1-39	D31D30	AS03A
Alum	AS04	0.0304614	0.061	0.0305	*	Wilcoxon	IGKV1D-13	D31D30	Alum
AS01B	AS03A	0.00624919	0.016	0.0062	**	Wilcoxon	IGKV1D-13	D31D30	AS03A
Alum	AS04	0.00235497	0.0078	0.00235	**	Wilcoxon	IGKV1OR1-1	D31D30	Alum
AS01B	AS03A	0.0150717	0.031	0.01507	*	Wilcoxon	IGKV1OR1-1	D31D30	AS03A
AS01E	AS03A	0.00880761	0.018	0.0088	**	Wilcoxon	IGKV1OR2-108	D31D30	AS03A
Alum	AS04	5.61206e-05	0.00019	5.6e-05	****	Wilcoxon	IGKV1OR2-108	D31D30	Alum
AS01B	AS03A	0.00259368	0.0065	0.0026	**	Wilcoxon	IGKV1OR2-108	D31D30	AS03A
Alum	AS04	6.5054e-05	0.00022	6.5e-05	****	Wilcoxon	IGKV2-28	D31D30	Alum
AS01E	AS03A	0.0282173	0.035	0.02822	*	Wilcoxon	IGLC1	D31D30	AS03A
Alum	AS04	0.00390181	0.0098	0.00390	**	Wilcoxon	IGLC1	D31D30	Alum
AS01B	AS03A	0.00569308	0.011	0.00569	**	Wilcoxon	IGLC1	D31D30	AS03A
Alum	AS04	0.00390181	0.013	0.0039	**	Wilcoxon	IGLJ3	D31D30	Alum
Alum	AS04	0.000485465	0.0016	0.00049	***	Wilcoxon	IGLL5	D31D30	Alum
AS01B	AS03A	0.0206659	0.052	0.02067	*	Wilcoxon	IGLL5	D31D30	AS03A
Alum	AS04	0.0150688	0.03	0.01507	*	Wilcoxon	IGLV	D31D30	Alum
AS01B	AS03A	0.00351325	0.0088	0.00351	**	Wilcoxon	IGLV	D31D30	AS03A
AS01E	AS03A	0.0431831	0.054	0.0432	*	Wilcoxon	IGLV2-14	D31D30	AS03A
Alum	AS04	0.00123491	0.0041	0.0012	**	Wilcoxon	IGLV2-14	D31D30	Alum
AS01B	AS03A	0.0116482	0.023	0.0116	*	Wilcoxon	IGLV2-14	D31D30	AS03A
Alum	AS04	0.00123491	0.0041	0.00123	**	Wilcoxon	IGLV3-10	D31D30	Alum
AS01B	AS03A	0.0149799	0.037	0.01498	*	Wilcoxon	IGLV3-10	D31D30	AS03A
Alum	AS04	0.022487	0.056	0.02249	*	Wilcoxon	IGLV3-25	D31D30	Alum
AS01B	AS03A	0.0403777	0.067	0.04038	*	Wilcoxon	IGLV3-25	D31D30	AS03A
AS01E	AS03A	0.00702619	0.035	0.0070	**	Wilcoxon	IGLV9-49	D31D30	AS03A
AS01B	AS03A	0.0280843	0.094	0.0281	*	Wilcoxon	IKZF3	D31D30	AS03A
AS01E	AS01B	0.0013852	0.0046	0.00139	**	Wilcoxon	IL18R1	D31D30	AS01B
Alum	AS04	0.0467608	0.12	0.04676	*	Wilcoxon	IL18R1	D31D30	AS04
AS01B	AS03A	0.000774208	0.0039	0.00077	***	Wilcoxon	IL18R1	D31D30	AS01B
AS01E	AS01B	0.000494947	0.0016	0.00049	***	Wilcoxon	IL18RAP	D31D30	AS01B
AS01B	AS03A	0.000289196	0.0014	0.00029	***	Wilcoxon	IL18RAP	D31D30	AS01B
AS01E	AS01B	0.00120401	0.002	0.00120	**	Wilcoxon	IL1B	D31D30	AS01B
Alum	AS04	0.0043016	0.0061	0.00430	**	Wilcoxon	IL1B	D31D30	AS04
AS01B	AS03A	0.000148487	0.0003	0.00015	***	Wilcoxon	IL1B	D31D30	AS01B
AS01E	AS01B	0.00714406	0.017	0.0071	**	Wilcoxon	IL1RN	D31D30	AS01B
AS01B	AS03A	0.0149799	0.025	0.0150	*	Wilcoxon	IL1RN	D31D30	AS01B
AS01B	AS03A	0.0241357	0.048	0.0241	*	Wilcoxon	IL5RA	D31D30	AS03A
Alum	AS04	0.0406771	0.41	0.041	*	Wilcoxon	IL6ST	D31D30	AS04
AS01B	AS03A	0.0116482	0.058	0.0116	*	Wilcoxon	INPP4B	D31D30	AS03A
Alum	AS04	0.0304614	0.061	0.0305	*	Wilcoxon	INSC	D31D30	AS04
AS01B	AS03A	0.0280843	0.11	0.0281	*	Wilcoxon	IP6K2	D31D30	AS03A
AS01E	AS03A	0.0018786	0.019	0.0019	**	Wilcoxon	IPO11	D31D30	AS01E
Alum	AS04	0.000696091	0.0035	0.00070	***	Wilcoxon	IRAK3	D31D30	AS04
AS01B	AS03A	0.0241357	0.06	0.02414	*	Wilcoxon	IRAK3	D31D30	AS01B
AS01B	AS03A	0.0464036	0.066	0.046	*	Wilcoxon	IRF7	D31D30	AS01B
AS01B	AS03A	0.00980047	0.02	0.00980	**	Wilcoxon	ISM1	D31D30	AS03A
AS01E	AS01B	0.0241548	0.19	0.024	*	Wilcoxon	ITGA9	D31D30	AS01B
AS01E	AS01B	0.0395575	0.049	0.03956	*	Wilcoxon	JAK2	D31D30	AS01B
AS01B	AS03A	0.0190959	0.027	0.01910	*	Wilcoxon	JAK2	D31D30	AS01B
Alum	AS04	0.0127532	0.071	0.013	*	Wilcoxon	JCHAIN	D31D30	Alum
AS01E	AS01B	0.00566573	0.017	0.0057	**	Wilcoxon	JMY	D31D30	AS01E
AS01B	AS03A	0.00189412	0.017	0.0019	**	Wilcoxon	JMY	D31D30	AS03A
AS01E	AS03A	0.0320026	0.32	0.032	*	Wilcoxon	JUP	D31D30	AS03A
Alum	AS04	0.0236993	0.12	0.024	*	Wilcoxon	KANK2	D31D30	AS04
Alum	AS04	0.00212127	0.0053	0.00212	**	Wilcoxon	KANSL1-AS1	D31D30	Alum
AS01B	AS03A	0.0126796	0.025	0.01268	*	Wilcoxon	KANSL1-AS1	D31D30	AS03A
Alum	AS04	0.0436317	0.087	0.04363	*	Wilcoxon	KAZN	D31D30	AS04
AS01E	AS01B	0.0111288	0.025	0.01113	*	Wilcoxon	KCNH7	D31D30	AS01B
AS01B	AS03A	0.000774208	0.0039	0.00077	***	Wilcoxon	KCNH7	D31D30	AS01B
AS01E	AS01B	0.0330728	0.041	0.03307	*	Wilcoxon	KCNJ15	D31D30	AS01B
Alum	AS04	0.0150688	0.022	0.01507	*	Wilcoxon	KCNJ15	D31D30	AS04
AS01B	AS03A	0.004276	0.0071	0.00428	**	Wilcoxon	KCNJ15	D31D30	AS01B
AS01B	AS03A	0.037616	0.3	0.038	*	Wilcoxon	KDM4B	D31D30	AS01B
Alum	AS04	0.0378897	0.29	0.038	*	Wilcoxon	KIAA0101	D31D30	Alum
AS01E	AS03A	0.0264875	0.044	0.02649	*	Wilcoxon	KIAA0125	D31D30	AS03A
Alum	AS04	0.00985605	0.025	0.00986	**	Wilcoxon	KIAA0125	D31D30	Alum
AS01B	AS03A	0.00025394	0.0023	0.00025	***	Wilcoxon	KIAA0125	D31D30	AS03A
Alum	AS04	0.0262199	0.052	0.02622	*	Wilcoxon	KIAA0319	D31D30	AS04
Alum	AS04	0.0402449	0.08	0.04024	*	Wilcoxon	KIAA1324L	D31D30	AS04
AS01B	AS03A	0.0241357	0.034	0.02414	*	Wilcoxon	KIAA1671	D31D30	AS03A
AS01B	AS03A	0.0280843	0.094	0.02808	*	Wilcoxon	KIF1B	D31D30	AS01B
AS01B	AS03A	0.0137887	0.046	0.01379	*	Wilcoxon	KIF5C	D31D30	AS03A
AS01B	AS03A	0.0403777	0.058	0.04038	*	Wilcoxon	KLF12	D31D30	AS03A
Alum	AS04	0.00235497	0.024	0.0024	**	Wilcoxon	KLF7	D31D30	AS04
AS01B	AS03A	0.0126796	0.042	0.0127	*	Wilcoxon	KLF8	D31D30	AS03A
AS01B	AS03A	0.0464036	0.077	0.04640	*	Wilcoxon	KLHDC1	D31D30	AS03A
AS01B	AS03A	0.049682	0.083	0.04968	*	Wilcoxon	KLHDC8B	D31D30	AS01B
AS01E	AS01B	0.00503223	0.017	0.0050	**	Wilcoxon	KLHL14	D31D30	AS01E
Alum	AS04	0.0242929	0.04	0.0243	*	Wilcoxon	KLHL14	D31D30	Alum
AS01B	AS03A	0.00317901	0.016	0.0032	**	Wilcoxon	KLHL14	D31D30	AS03A
AS01E	AS03A	0.0361169	0.052	0.0361	*	Wilcoxon	KLHL3	D31D30	AS03A
AS01B	AS03A	0.0106899	0.021	0.0107	*	Wilcoxon	KLHL3	D31D30	AS03A
Alum	AS04	0.0138695	0.02	0.01387	*	Wilcoxon	KLRC1	D31D30	Alum
Alum	AS04	0.00902653	0.013	0.00903	**	Wilcoxon	KLRC4-KLRK1	D31D30	Alum
AS01B	AS03A	0.00259368	0.0043	0.00259	**	Wilcoxon	KLRC4-KLRK1	D31D30	AS03A
Alum	AS04	0.0304614	0.044	0.03046	*	Wilcoxon	KLRF1	D31D30	Alum
AS01B	AS03A	0.0206659	0.03	0.02067	*	Wilcoxon	KLRG1	D31D30	AS03A
Alum	AS04	0.0467608	0.12	0.0468	*	Wilcoxon	KPNA5	D31D30	Alum
AS01B	AS03A	0.00259368	0.026	0.0026	**	Wilcoxon	KPNA5	D31D30	AS03A
AS01E	AS01B	0.00446155	0.0064	0.00446	**	Wilcoxon	KREMEN1	D31D30	AS01B
Alum	AS04	0.0117151	0.015	0.01172	*	Wilcoxon	KREMEN1	D31D30	AS04
AS01B	AS03A	0.000478872	0.00091	0.00048	***	Wilcoxon	KREMEN1	D31D30	AS01B
AS01B	AS03A	0.0116482	0.058	0.0116	*	Wilcoxon	KRT23	D31D30	AS01B
AS01B	AS03A	0.0464036	0.066	0.046	*	Wilcoxon	LAP3	D31D30	AS01B
AS01E	AS01B	0.025017	0.031	0.0250	*	Wilcoxon	LAX1	D31D30	AS01E
Alum	AS04	0.0242929	0.031	0.0243	*	Wilcoxon	LAX1	D31D30	Alum
AS01B	AS03A	0.00189412	0.0038	0.0019	**	Wilcoxon	LAX1	D31D30	AS03A
AS01B	AS03A	0.0433046	0.22	0.043	*	Wilcoxon	LCN10	D31D30	AS03A
AS01B	AS03A	0.0433046	0.072	0.04330	*	Wilcoxon	LEF1-AS1	D31D30	AS03A
AS01B	AS03A	0.0433046	0.22	0.043	*	Wilcoxon	LGALS2	D31D30	AS03A
Alum	AS04	0.00902653	0.013	0.009	**	Wilcoxon	LHFPL2	D31D30	AS04
AS01B	AS03A	0.0302533	0.038	0.030	*	Wilcoxon	LHFPL2	D31D30	AS01B
Alum	AS04	0.00123491	0.0041	0.00123	**	Wilcoxon	LILRA3	D31D30	AS04
AS01B	AS03A	0.0464036	0.093	0.04640	*	Wilcoxon	LILRA3	D31D30	AS01B
AS01E	AS03A	0.0156034	0.022	0.0156	*	Wilcoxon	LILRA5	D31D30	AS01E
Alum	AS04	0.020796	0.026	0.0208	*	Wilcoxon	LILRA5	D31D30	AS04
AS01B	AS03A	0.00136772	0.0034	0.0014	**	Wilcoxon	LILRA5	D31D30	AS01B
Alum	AS04	0.00390181	0.0078	0.0039	**	Wilcoxon	LILRB4	D31D30	AS04
AS01B	AS03A	0.0280843	0.04	0.0281	*	Wilcoxon	LILRB4	D31D30	AS01B
AS01E	AS01B	0.00182182	0.0026	0.00182	**	Wilcoxon	LIMK2	D31D30	AS01B
AS01B	AS03A	0.000976068	0.0016	0.00098	***	Wilcoxon	LIMK2	D31D30	AS01B
AS01E	AS01B	0.0395575	0.066	0.0396	*	Wilcoxon	LIN7A	D31D30	AS01B
AS01B	AS03A	0.00387814	0.013	0.0039	**	Wilcoxon	LIN7A	D31D30	AS01B
AS01B	AS03A	0.0206659	0.03	0.02067	*	Wilcoxon	LINC00189	D31D30	AS01B
AS01B	AS03A	0.037616	0.35	0.038	*	Wilcoxon	LINC00266-1	D31D30	AS01B
AS01E	AS03A	0.0457782	0.23	0.0458	*	Wilcoxon	LINC00494	D31D30	AS03A
AS01B	AS03A	0.0190959	0.064	0.0191	*	Wilcoxon	LINC00537	D31D30	AS01B
AS01B	AS03A	0.0260472	0.13	0.0260	*	Wilcoxon	LINC00667	D31D30	AS03A
AS01B	AS03A	0.0350126	0.05	0.03501	*	Wilcoxon	LINC00877	D31D30	AS01B
AS01B	AS03A	0.00980047	0.025	0.0098	**	Wilcoxon	LINC00926	D31D30	AS03A
AS01E	AS01B	0.0301773	0.038	0.03018	*	Wilcoxon	LINC01094	D31D30	AS01B
AS01B	AS03A	0.00569308	0.0081	0.00569	**	Wilcoxon	LINC01094	D31D30	AS01B
Alum	AS04	0.0138695	0.023	0.01387	*	Wilcoxon	LINC01270	D31D30	AS04
AS01B	AS03A	0.00980047	0.02	0.00980	**	Wilcoxon	LINC01270	D31D30	AS01B
AS01B	AS03A	0.0350126	0.099	0.0350	*	Wilcoxon	LINC01550	D31D30	AS03A
AS01E	AS01B	0.00120401	0.006	0.00120	**	Wilcoxon	LINC02397	D31D30	AS01E
AS01B	AS03A	0.000328823	0.0033	0.00033	***	Wilcoxon	LINC02397	D31D30	AS03A
AS01E	AS01B	0.0470543	0.059	0.047	*	Wilcoxon	LIPA	D31D30	AS01B
AS01B	AS03A	0.0280843	0.04	0.028	*	Wilcoxon	LIPA	D31D30	AS01B
AS01B	AS03A	0.0464036	0.066	0.04640	*	Wilcoxon	LMTK2	D31D30	AS01B
Alum	AS04	0.0406771	0.14	0.0407	*	Wilcoxon	LOC100049716	D31D30	AS04
AS01B	AS03A	0.0241357	0.034	0.0241	*	Wilcoxon	LOC100129518	D31D30	AS01B
Alum	AS04	0.022487	0.075	0.02249	*	Wilcoxon	LOC100132319	D31D30	Alum
AS01B	AS03A	0.0302533	0.076	0.03025	*	Wilcoxon	LOC100132319	D31D30	AS03A
AS01E	AS01B	0.0361953	0.072	0.0362	*	Wilcoxon	LOC100134822	D31D30	AS01B
AS01B	AS03A	0.004276	0.011	0.0043	**	Wilcoxon	LOC100134822	D31D30	AS01B
AS01B	AS03A	0.00279506	0.007	0.00280	**	Wilcoxon	LOC100288152	D31D30	AS03A
AS01B	AS03A	0.0206659	0.21	0.021	*	Wilcoxon	LOC100506331	D31D30	AS01B
AS01E	AS01B	0.0330728	0.055	0.0331	*	Wilcoxon	LOC100506922	D31D30	AS01E
Alum	AS04	0.031589	0.055	0.0316	*	Wilcoxon	LOC100506922	D31D30	Alum
AS01B	AS03A	0.00387814	0.034	0.0039	**	Wilcoxon	LOC100506922	D31D30	AS03A
AS01E	AS03A	0.0075813	0.019	0.0076	**	Wilcoxon	LOC100507053	D31D30	AS03A
AS01B	AS03A	0.0190959	0.032	0.0191	*	Wilcoxon	LOC100507053	D31D30	AS03A
AS01E	AS01B	0.0206185	0.052	0.0206	*	Wilcoxon	LOC100996747	D31D30	AS01E
AS01B	AS03A	0.004276	0.021	0.0043	**	Wilcoxon	LOC100996747	D31D30	AS03A
AS01B	AS03A	0.0302533	0.05	0.03025	*	Wilcoxon	LOC100996756	D31D30	AS03A
AS01E	AS03A	0.0117875	0.029	0.0118	*	Wilcoxon	LOC101927121	D31D30	AS03A
AS01B	AS03A	0.00980047	0.029	0.0098	**	Wilcoxon	LOC101927121	D31D30	AS03A
Alum	AS04	0.0304614	0.067	0.03046	*	Wilcoxon	LOC101927268	D31D30	Alum
AS01B	AS03A	0.0350126	0.2	0.035	*	Wilcoxon	LOC101927830	D31D30	AS01B
AS01B	AS03A	0.00821202	0.082	0.0082	**	Wilcoxon	LOC101928152	D31D30	AS03A
Alum	AS04	0.0262199	0.052	0.02622	*	Wilcoxon	LOC101928589	D31D30	AS04
AS01E	AS01B	0.0274961	0.082	0.02750	*	Wilcoxon	LOC101928893	D31D30	AS01B
Alum	AS04	0.0327887	0.082	0.03279	*	Wilcoxon	LOC101928893	D31D30	AS04
AS01B	AS03A	0.00418726	0.021	0.00419	**	Wilcoxon	LOC101928893	D31D30	AS01B
Alum	AS04	0.006891	0.058	0.0069	**	Wilcoxon	LOC101929340	D31D30	Alum
AS01E	AS03A	0.0102034	0.015	0.010	*	Wilcoxon	LOC101930164	D31D30	AS01E
AS01B	AS03A	0.0280843	0.035	0.028	*	Wilcoxon	LOC101930164	D31D30	AS01B
Alum	AS04	0.0242929	0.061	0.0243	*	Wilcoxon	LOC102724229	D31D30	AS04
Alum	AS04	0.0264309	0.088	0.02643	*	Wilcoxon	LOC102724638	D31D30	Alum
AS01B	AS03A	0.0126796	0.063	0.013	*	Wilcoxon	LOC102724714	D31D30	AS03A
Alum	AS04	0.0467608	0.12	0.04676	*	Wilcoxon	LOC102724965	D31D30	Alum
AS01B	AS03A	0.0350126	0.088	0.03501	*	Wilcoxon	LOC102725200	D31D30	AS03A
AS01E	AS01B	0.0111288	0.019	0.01113	*	Wilcoxon	LOC105369609	D31D30	AS01E
AS01B	AS03A	7.29689e-05	0.00036	7.3e-05	****	Wilcoxon	LOC105369609	D31D30	AS03A
Alum	AS04	0.0436317	0.18	0.044	*	Wilcoxon	LOC105372824	D31D30	AS04
AS01B	AS03A	0.0149799	0.021	0.015	*	Wilcoxon	LOC105373098	D31D30	AS01B
AS01B	AS03A	0.000688077	0.0034	0.00069	***	Wilcoxon	LOC105375492	D31D30	AS01B
AS01E	AS03A	0.0232953	0.13	0.023	*	Wilcoxon	LOC105375531	D31D30	AS01E
AS01B	AS03A	0.0260472	0.13	0.026	*	Wilcoxon	LOC105375531	D31D30	AS01B
Alum	AS04	0.0127532	0.055	0.0128	*	Wilcoxon	LOC105379273	D31D30	Alum
AS01B	AS03A	0.0241357	0.12	0.0241	*	Wilcoxon	LOC105379555	D31D30	AS01B
AS01B	AS03A	0.037616	0.13	0.03762	*	Wilcoxon	LOC283075	D31D30	AS01B
Alum	AS04	0.0255208	0.26	0.026	*	Wilcoxon	LOC339803	D31D30	Alum
Alum	AS04	0.0327887	0.047	0.03279	*	Wilcoxon	LOC339988	D31D30	Alum
AS01E	AS03A	0.0407107	0.2	0.0407	*	Wilcoxon	LOC389834	D31D30	AS03A
Alum	AS04	0.0378897	0.063	0.0379	*	Wilcoxon	LOC400499	D31D30	AS04
AS01B	AS03A	0.0176284	0.035	0.0176	*	Wilcoxon	LOC400499	D31D30	AS01B
AS01B	AS03A	0.00980047	0.064	0.0098	**	Wilcoxon	LOC644656	D31D30	AS03A
AS01E	AS01B	0.0152544	0.018	0.01525	*	Wilcoxon	LOC645984	D31D30	AS01B
Alum	AS04	0.0163559	0.018	0.01636	*	Wilcoxon	LOC645984	D31D30	AS04
AS01B	AS03A	0.000222618	0.00037	0.00022	***	Wilcoxon	LOC645984	D31D30	AS01B
AS01B	AS03A	0.0223439	0.074	0.0223	*	Wilcoxon	LPAR1	D31D30	AS01B
Alum	AS04	0.0406771	0.051	0.041	*	Wilcoxon	LPCAT2	D31D30	AS04
AS01B	AS03A	0.0223439	0.032	0.022	*	Wilcoxon	LPCAT2	D31D30	AS01B
AS01B	AS03A	0.00897581	0.018	0.00898	**	Wilcoxon	LPGAT1	D31D30	AS01B
AS01E	AS01B	0.00800135	0.027	0.00800	**	Wilcoxon	LRG1	D31D30	AS01B
AS01B	AS03A	0.000289196	0.002	0.00029	***	Wilcoxon	LRG1	D31D30	AS01B
Alum	AS04	0.0327887	0.12	0.033	*	Wilcoxon	LRRC16A	D31D30	Alum
AS01E	AS03A	0.0282173	0.04	0.0282	*	Wilcoxon	LRRC37A	D31D30	AS03A
AS01B	AS03A	0.00189412	0.0038	0.0019	**	Wilcoxon	LRRC37A	D31D30	AS03A
AS01E	AS03A	0.0383567	0.077	0.0384	*	Wilcoxon	LRRC4	D31D30	AS01E
Alum	AS04	0.00754771	0.019	0.0075	**	Wilcoxon	LRRC4	D31D30	AS04
AS01B	AS03A	0.00189412	0.0063	0.0019	**	Wilcoxon	LRRC4	D31D30	AS01B
Alum	AS04	0.0107509	0.036	0.0108	*	Wilcoxon	LRRC6	D31D30	AS04
Alum	AS04	0.017736	0.18	0.018	*	Wilcoxon	LRRK1	D31D30	AS04
AS01B	AS03A	0.0302533	0.23	0.030	*	Wilcoxon	LRRN1	D31D30	AS01B
AS01B	AS03A	0.0176284	0.029	0.01763	*	Wilcoxon	LRRN3	D31D30	AS03A
AS01B	AS03A	0.0433046	0.17	0.043	*	Wilcoxon	LSM8	D31D30	AS03A
Alum	AS04	0.0436317	0.27	0.044	*	Wilcoxon	LUNAR1	D31D30	AS04
Alum	AS04	0.00902653	0.09	0.009	**	Wilcoxon	LYRM4	D31D30	Alum
AS01E	AS03A	0.0232953	0.076	0.023	*	Wilcoxon	LZTFL1	D31D30	AS03A
AS01B	AS03A	0.0302533	0.076	0.030	*	Wilcoxon	LZTFL1	D31D30	AS03A
Alum	AS04	0.0282739	0.071	0.02827	*	Wilcoxon	MAD2L1	D31D30	Alum
AS01B	AS03A	0.00750534	0.038	0.00751	**	Wilcoxon	MAD2L1	D31D30	AS03A
AS01B	AS03A	0.0464036	0.066	0.046	*	Wilcoxon	MAFF	D31D30	AS01B
Alum	AS04	0.00985605	0.016	0.00986	**	Wilcoxon	MAN1A1	D31D30	AS04
AS01B	AS03A	0.049682	0.062	0.04968	*	Wilcoxon	MAN1A1	D31D30	AS01B
AS01B	AS03A	0.0068522	0.033	0.0069	**	Wilcoxon	MAN1C1	D31D30	AS03A
Alum	AS04	0.006891	0.069	0.0069	**	Wilcoxon	MAP3K2	D31D30	AS04
Alum	AS04	0.0406771	0.068	0.04068	*	Wilcoxon	MAP9	D31D30	Alum
AS01B	AS03A	0.0280843	0.056	0.02808	*	Wilcoxon	MAP9	D31D30	AS03A
AS01E	AS01B	0.0111288	0.019	0.01113	*	Wilcoxon	MAPK14	D31D30	AS01B
Alum	AS04	0.017736	0.025	0.01774	*	Wilcoxon	MAPK14	D31D30	AS04
AS01B	AS03A	0.000373291	0.00093	0.00037	***	Wilcoxon	MAPK14	D31D30	AS01B
Alum	AS04	0.0262199	0.043	0.02622	*	Wilcoxon	MARC1	D31D30	AS04
AS01B	AS03A	0.0302533	0.043	0.03025	*	Wilcoxon	MARC1	D31D30	AS01B
AS01B	AS03A	0.0302533	0.061	0.03025	*	Wilcoxon	MARCH9	D31D30	AS03A
Alum	AS04	0.00171488	0.0043	0.00171	**	Wilcoxon	MARCO	D31D30	AS04
AS01E	AS01B	0.0470543	0.1	0.04705	*	Wilcoxon	MBLAC2	D31D30	AS01E
AS01B	AS03A	0.037616	0.1	0.03762	*	Wilcoxon	MBLAC2	D31D30	AS03A
AS01B	AS03A	0.0350126	0.058	0.03501	*	Wilcoxon	MBOAT2	D31D30	AS01B
AS01E	AS01B	0.0111288	0.019	0.01113	*	Wilcoxon	MCEMP1	D31D30	AS01B
AS01E	AS03A	0.0232953	0.033	0.02330	*	Wilcoxon	MCEMP1	D31D30	AS01E
Alum	AS04	0.000132495	0.00044	0.00013	***	Wilcoxon	MCEMP1	D31D30	AS04
AS01B	AS03A	1.79044e-05	9e-05	1.8e-05	****	Wilcoxon	MCEMP1	D31D30	AS01B
Alum	AS04	0.00825834	0.041	0.0083	**	Wilcoxon	MCOLN2	D31D30	Alum
AS01B	AS03A	0.0223439	0.074	0.0223	*	Wilcoxon	MCOLN2	D31D30	AS03A
AS01E	AS03A	0.0282173	0.04	0.02822	*	Wilcoxon	MCTP1	D31D30	AS01E
AS01B	AS03A	0.00351325	0.0059	0.00351	**	Wilcoxon	MCTP1	D31D30	AS01B
AS01B	AS03A	0.0260472	0.13	0.0260	*	Wilcoxon	MEST	D31D30	AS03A
Alum	AS04	0.0327887	0.28	0.033	*	Wilcoxon	METTL10	D31D30	Alum
Alum	AS04	0.00219283	0.022	0.0022	**	Wilcoxon	METTL8	D31D30	Alum
Alum	AS04	0.0304614	0.076	0.03046	*	Wilcoxon	MFHAS1	D31D30	Alum
AS01B	AS03A	0.0162582	0.081	0.016	*	Wilcoxon	MGAT4A	D31D30	AS03A
Alum	AS04	0.0467608	0.078	0.0468	*	Wilcoxon	MGC40069	D31D30	Alum
AS01B	AS03A	0.0464036	0.078	0.0464	*	Wilcoxon	MGC40069	D31D30	AS03A
Alum	AS04	0.0406771	0.051	0.041	*	Wilcoxon	MIAT	D31D30	Alum
AS01B	AS03A	0.00897581	0.015	0.009	**	Wilcoxon	MIAT	D31D30	AS03A
AS01E	AS03A	0.00948317	0.024	0.00948	**	Wilcoxon	MILR1	D31D30	AS01E
AS01E	AS01B	0.00307489	0.0061	0.00307	**	Wilcoxon	MIR3945HG	D31D30	AS01B
AS01B	AS03A	9.74906e-05	0.00049	9.7e-05	****	Wilcoxon	MIR3945HG	D31D30	AS01B
AS01E	AS03A	0.0300413	0.075	0.0300	*	Wilcoxon	MIR600HG	D31D30	AS03A
AS01B	AS03A	0.0190959	0.064	0.0191	*	Wilcoxon	MIR600HG	D31D30	AS03A
Alum	AS04	0.0467608	0.16	0.047	*	Wilcoxon	MITF	D31D30	AS04
Alum	AS04	0.0467608	0.25	0.047	*	Wilcoxon	MMP25	D31D30	AS04
Alum	AS04	0.00825834	0.017	0.00826	**	Wilcoxon	MMP9	D31D30	AS04
AS01B	AS03A	0.00259368	0.0065	0.00259	**	Wilcoxon	MMP9	D31D30	AS01B
Alum	AS04	0.0138695	0.11	0.014	*	Wilcoxon	MRPL13	D31D30	Alum
AS01B	AS03A	0.0433046	0.14	0.0433	*	Wilcoxon	MRPL21	D31D30	AS03A
Alum	AS04	0.0138695	0.046	0.0139	*	Wilcoxon	MRVI1	D31D30	AS04
AS01B	AS03A	0.0280843	0.056	0.0281	*	Wilcoxon	MRVI1	D31D30	AS01B
AS01E	AS01B	0.0395575	0.079	0.0396	*	Wilcoxon	MS4A1	D31D30	AS01E
Alum	AS04	0.0163559	0.041	0.0164	*	Wilcoxon	MS4A1	D31D30	Alum
AS01B	AS03A	0.00189412	0.0063	0.0019	**	Wilcoxon	MS4A1	D31D30	AS03A
Alum	AS04	0.0467608	0.16	0.0468	*	Wilcoxon	MS4A3	D31D30	Alum
AS01B	AS03A	0.00980047	0.049	0.0098	**	Wilcoxon	MS4A3	D31D30	AS03A
Alum	AS04	0.0192142	0.048	0.01921	*	Wilcoxon	MS4A4A	D31D30	AS04
AS01B	AS03A	0.0106899	0.015	0.01069	*	Wilcoxon	MSRB2	D31D30	AS01B
AS01B	AS03A	0.00821202	0.041	0.0082	**	Wilcoxon	MTMR2	D31D30	AS03A
AS01B	AS03A	0.0126796	0.025	0.0127	*	Wilcoxon	MXD1	D31D30	AS01B
Alum	AS04	0.0467608	0.16	0.0468	*	Wilcoxon	MYO7B	D31D30	AS04
Alum	AS04	0.0327887	0.06	0.03279	*	Wilcoxon	MYOM2	D31D30	Alum
AS01B	AS03A	0.0464036	0.15	0.046	*	Wilcoxon	MZB1	D31D30	AS03A
AS01B	AS03A	0.0241357	0.08	0.0241	*	Wilcoxon	NAA30	D31D30	AS03A
Alum	AS04	0.0150688	0.037	0.0151	*	Wilcoxon	NADK	D31D30	AS04
AS01B	AS03A	0.0403777	0.067	0.0404	*	Wilcoxon	NADK	D31D30	AS01B
AS01E	AS01B	0.0020828	0.0052	0.00208	**	Wilcoxon	NAIP	D31D30	AS01B
Alum	AS04	0.000173982	0.00087	0.00017	***	Wilcoxon	NAIP	D31D30	AS04
AS01B	AS03A	0.00170147	0.0052	0.00170	**	Wilcoxon	NAIP	D31D30	AS01B
Alum	AS04	0.0138695	0.035	0.01387	*	Wilcoxon	NAP1L2	D31D30	Alum
AS01B	AS03A	0.0162582	0.069	0.016	*	Wilcoxon	NCR3LG1	D31D30	AS03A
Alum	AS04	0.0192142	0.084	0.0192	*	Wilcoxon	NDUFAF4	D31D30	Alum
AS01E	AS01B	0.0123819	0.12	0.012	*	Wilcoxon	NEDD4L	D31D30	AS01B
AS01E	AS03A	0.0135802	0.077	0.014	*	Wilcoxon	NEK3	D31D30	AS03A
AS01E	AS03A	0.0109707	0.014	0.0110	*	Wilcoxon	NELL2	D31D30	AS03A
AS01B	AS03A	0.00897581	0.013	0.0090	**	Wilcoxon	NELL2	D31D30	AS03A
AS01E	AS01B	0.0111288	0.037	0.011	*	Wilcoxon	NFYB	D31D30	AS01E
Alum	AS04	0.00902653	0.037	0.009	**	Wilcoxon	NFYB	D31D30	Alum
AS01B	AS03A	0.0325606	0.054	0.033	*	Wilcoxon	NFYB	D31D30	AS03A
Alum	AS04	0.00825834	0.041	0.0083	**	Wilcoxon	NHSL2	D31D30	AS04
AS01E	AS01B	0.0442359	0.23	0.044	*	Wilcoxon	NLRP7	D31D30	AS01E
Alum	AS04	0.0378897	0.047	0.0379	*	Wilcoxon	NOD2	D31D30	AS04
AS01B	AS03A	0.00259368	0.0037	0.0026	**	Wilcoxon	NOD2	D31D30	AS01B
Alum	AS04	0.017736	0.025	0.01774	*	Wilcoxon	NOG	D31D30	Alum
AS01B	AS03A	0.00387814	0.0065	0.00388	**	Wilcoxon	NOG	D31D30	AS03A
AS01E	AS01B	0.0330728	0.047	0.03307	*	Wilcoxon	NPAT	D31D30	AS01E
AS01B	AS03A	0.0116482	0.064	0.012	*	Wilcoxon	NQO2	D31D30	AS01B
AS01B	AS03A	0.0302533	0.05	0.03025	*	Wilcoxon	NR1D2	D31D30	AS03A
AS01B	AS03A	0.000688077	0.0069	0.00069	***	Wilcoxon	NR1H3	D31D30	AS03A
AS01B	AS03A	0.0126796	0.032	0.01268	*	Wilcoxon	NR3C2	D31D30	AS03A
Alum	AS04	0.022487	0.2	0.022	*	Wilcoxon	NR6A1	D31D30	AS04
AS01B	AS03A	0.0302533	0.05	0.03025	*	Wilcoxon	NSG1	D31D30	AS03A
AS01E	AS03A	0.0485004	0.069	0.04850	*	Wilcoxon	NT5E	D31D30	AS03A
AS01B	AS03A	0.00470933	0.012	0.00471	**	Wilcoxon	NT5E	D31D30	AS03A
AS01E	AS03A	0.0361169	0.093	0.0361	*	Wilcoxon	NTPCR	D31D30	AS03A
AS01B	AS03A	0.00750534	0.062	0.0075	**	Wilcoxon	NTPCR	D31D30	AS03A
Alum	AS04	0.0304614	0.051	0.0305	*	Wilcoxon	NUDT16	D31D30	AS04
AS01B	AS03A	0.0464036	0.066	0.0464	*	Wilcoxon	NUDT16	D31D30	AS01B
AS01B	AS03A	0.0403777	0.058	0.040	*	Wilcoxon	ODF3B	D31D30	AS01B
AS01E	AS03A	0.0109707	0.11	0.011	*	Wilcoxon	OFD1	D31D30	AS03A
AS01E	AS03A	0.00514588	0.0093	0.00515	**	Wilcoxon	OLIG1	D31D30	AS03A
AS01B	AS03A	0.0280843	0.037	0.02808	*	Wilcoxon	OLIG1	D31D30	AS03A
AS01B	AS03A	0.0260472	0.052	0.0260	*	Wilcoxon	OLIG2	D31D30	AS03A
AS01B	AS03A	0.0280843	0.056	0.02808	*	Wilcoxon	OR52K3P	D31D30	AS01B
AS01B	AS03A	0.0403777	0.32	0.040	*	Wilcoxon	ORMDL1	D31D30	AS03A
AS01E	AS01B	0.025017	0.05	0.02502	*	Wilcoxon	OSBPL10	D31D30	AS01E
AS01E	AS03A	0.0457782	0.057	0.04578	*	Wilcoxon	OSBPL10	D31D30	AS03A
Alum	AS04	0.0378897	0.054	0.03789	*	Wilcoxon	OSBPL10	D31D30	Alum
AS01B	AS03A	0.000541163	0.0018	0.00054	***	Wilcoxon	OSBPL10	D31D30	AS03A
AS01B	AS03A	0.000869901	0.0043	0.00087	***	Wilcoxon	OSM	D31D30	AS01B
AS01B	AS03A	0.049682	0.12	0.04968	*	Wilcoxon	OTUD7B	D31D30	AS03A
Alum	AS04	0.006891	0.029	0.0069	**	Wilcoxon	P2RX1	D31D30	AS04
AS01B	AS03A	0.0190959	0.038	0.0191	*	Wilcoxon	P2RX5	D31D30	AS03A
AS01E	AS03A	0.0431831	0.36	0.043	*	Wilcoxon	PACRGL	D31D30	AS03A
AS01E	AS03A	0.0361169	0.18	0.036	*	Wilcoxon	PACSIN2	D31D30	AS01E
AS01B	AS03A	0.0433046	0.18	0.043	*	Wilcoxon	PACSIN2	D31D30	AS01B
AS01E	AS01B	0.0361953	0.045	0.03620	*	Wilcoxon	PADI4	D31D30	AS01B
Alum	AS04	0.0192142	0.027	0.01921	*	Wilcoxon	PADI4	D31D30	AS04
AS01B	AS03A	0.0137887	0.023	0.01379	*	Wilcoxon	PADI4	D31D30	AS01B
AS01B	AS03A	0.00189412	0.0063	0.0019	**	Wilcoxon	PAK2	D31D30	AS01B
Alum	AS04	0.0192142	0.062	0.01921	*	Wilcoxon	PANX2	D31D30	AS04
AS01B	AS03A	0.0280843	0.11	0.0281	*	Wilcoxon	PARP15	D31D30	AS03A
AS01E	AS01B	0.0186766	0.023	0.0187	*	Wilcoxon	PARP9	D31D30	AS01B
AS01B	AS03A	0.00821202	0.012	0.0082	**	Wilcoxon	PARP9	D31D30	AS01B
AS01E	AS01B	0.0137542	0.02	0.0138	*	Wilcoxon	PASK	D31D30	AS01E
Alum	AS04	0.020796	0.026	0.0208	*	Wilcoxon	PASK	D31D30	Alum
AS01B	AS03A	0.00152648	0.0025	0.0015	**	Wilcoxon	PASK	D31D30	AS03A
Alum	AS04	0.0127532	0.026	0.0128	*	Wilcoxon	PCBP1-AS1	D31D30	AS04
AS01B	AS03A	0.004276	0.015	0.0043	**	Wilcoxon	PDCD5	D31D30	AS03A
Alum	AS04	0.000258613	0.0026	0.00026	***	Wilcoxon	PDLIM7	D31D30	AS04
AS01B	AS03A	0.0190959	0.038	0.01910	*	Wilcoxon	PDLIM7	D31D30	AS01B
Alum	AS04	0.022487	0.045	0.02249	*	Wilcoxon	PERP	D31D30	Alum
Alum	AS04	0.0150688	0.1	0.015	*	Wilcoxon	PGLYRP1	D31D30	AS04
AS01B	AS03A	0.049682	0.099	0.0497	*	Wilcoxon	PHLDB2	D31D30	AS03A
AS01B	AS03A	0.00980047	0.049	0.00980	**	Wilcoxon	PHTF1	D31D30	AS01B
Alum	AS04	0.00825834	0.041	0.00826	**	Wilcoxon	PKIA	D31D30	Alum
Alum	AS04	0.0138695	0.1	0.014	*	Wilcoxon	PKIG	D31D30	Alum
Alum	AS04	0.0262199	0.037	0.02622	*	Wilcoxon	PLA2G7	D31D30	AS04
AS01B	AS03A	0.00821202	0.014	0.00821	**	Wilcoxon	PLA2G7	D31D30	AS01B
Alum	AS04	0.000258613	0.00065	0.00026	***	Wilcoxon	PLBD1-AS1	D31D30	AS04
AS01B	AS03A	0.0206659	0.034	0.02067	*	Wilcoxon	PLBD1-AS1	D31D30	AS01B
AS01B	AS03A	0.0116482	0.039	0.01165	*	Wilcoxon	PLCL1	D31D30	AS03A
Alum	AS04	0.0163559	0.072	0.01636	*	Wilcoxon	PLD1	D31D30	AS04
AS01B	AS03A	0.004276	0.0061	0.0043	**	Wilcoxon	PLEK	D31D30	AS01B
AS01B	AS03A	0.000688077	0.0023	0.00069	***	Wilcoxon	PLEKHB1	D31D30	AS03A
Alum	AS04	0.0117151	0.059	0.0117	*	Wilcoxon	PLEKHG1	D31D30	Alum
AS01E	AS01B	0.0361953	0.09	0.0362	*	Wilcoxon	PLEKHG3	D31D30	AS01E
AS01B	AS03A	0.0325606	0.09	0.0326	*	Wilcoxon	PLEKHG3	D31D30	AS03A
Alum	AS04	0.00190845	0.019	0.0019	**	Wilcoxon	PLGLB1	D31D30	Alum
AS01E	AS01B	0.0301773	0.3	0.03	*	Wilcoxon	PLGLB2	D31D30	AS01E
AS01B	AS03A	0.00624919	0.062	0.0062	**	Wilcoxon	PLPP5	D31D30	AS03A
Alum	AS04	0.020796	0.026	0.0208	*	Wilcoxon	PLSCR1	D31D30	AS04
AS01B	AS03A	0.00351325	0.005	0.0035	**	Wilcoxon	PLSCR1	D31D30	AS01B
AS01E	AS01B	0.0431727	0.062	0.04317	*	Wilcoxon	PLXDC1	D31D30	AS01E
Alum	AS04	0.0192142	0.032	0.01921	*	Wilcoxon	PLXDC1	D31D30	Alum
AS01B	AS03A	0.0116482	0.023	0.01165	*	Wilcoxon	PLXDC1	D31D30	AS03A
Alum	AS04	0.0436317	0.073	0.0436	*	Wilcoxon	PLXDC2	D31D30	AS04
AS01B	AS03A	0.0068522	0.023	0.0069	**	Wilcoxon	PLXDC2	D31D30	AS01B
Alum	AS04	0.0117151	0.043	0.0117	*	Wilcoxon	PLXNC1	D31D30	AS04
AS01B	AS03A	0.0260472	0.037	0.026	*	Wilcoxon	PML	D31D30	AS01B
Alum	AS04	0.0138695	0.035	0.0139	*	Wilcoxon	PNOC	D31D30	Alum
AS01B	AS03A	0.00569308	0.035	0.0057	**	Wilcoxon	PNOC	D31D30	AS03A
AS01B	AS03A	0.0241357	0.08	0.0241	*	Wilcoxon	POLR2J2	D31D30	AS03A
Alum	AS04	0.00473706	0.016	0.00474	**	Wilcoxon	POLR2K	D31D30	Alum
AS01B	AS03A	0.0223439	0.045	0.0223	*	Wilcoxon	POMZP3	D31D30	AS03A
Alum	AS04	0.0282739	0.28	0.028	*	Wilcoxon	PPBP	D31D30	Alum
AS01E	AS01B	0.0274961	0.092	0.0275	*	Wilcoxon	PPM1K	D31D30	AS01E
AS01B	AS03A	0.00980047	0.092	0.0098	**	Wilcoxon	PPM1K	D31D30	AS03A
AS01B	AS03A	0.0260472	0.043	0.02605	*	Wilcoxon	PPP1R15A	D31D30	AS01B
AS01E	AS01B	0.0361953	0.09	0.036	*	Wilcoxon	PPP1R3B	D31D30	AS01B
AS01B	AS03A	0.00897581	0.045	0.009	**	Wilcoxon	PPP1R3B	D31D30	AS01B
Alum	AS04	0.0304614	0.061	0.03046	*	Wilcoxon	PPP2R2B	D31D30	Alum
AS01B	AS03A	0.0190959	0.064	0.019	*	Wilcoxon	PRKCQ-AS1	D31D30	AS03A
Alum	AS04	0.0467608	0.12	0.0468	*	Wilcoxon	PRKD2	D31D30	AS04
AS01B	AS03A	0.0106899	0.015	0.011	*	Wilcoxon	PRRG4	D31D30	AS01B
AS01E	AS03A	0.0075813	0.014	0.00758	**	Wilcoxon	PRSS33	D31D30	AS03A
AS01B	AS03A	0.00821202	0.014	0.00821	**	Wilcoxon	PRSS33	D31D30	AS03A
AS01B	AS03A	0.0260472	0.06	0.02605	*	Wilcoxon	PSMB2	D31D30	AS03A
AS01B	AS03A	0.00569308	0.019	0.0057	**	Wilcoxon	PSMD5-AS1	D31D30	AS03A
AS01B	AS03A	0.000976068	0.0033	0.00098	***	Wilcoxon	PTGDR2	D31D30	AS03A
AS01B	AS03A	0.0325606	0.065	0.03256	*	Wilcoxon	PTGS2	D31D30	AS01B
AS01E	AS01B	0.0274961	0.059	0.0275	*	Wilcoxon	PTPRJ	D31D30	AS01B
AS01B	AS03A	0.0302533	0.059	0.0303	*	Wilcoxon	PTPRJ	D31D30	AS01B
Alum	AS04	0.0150688	0.079	0.015	*	Wilcoxon	PTPRK	D31D30	Alum
AS01E	AS01B	0.0395575	0.13	0.0396	*	Wilcoxon	PTTG1	D31D30	AS01E
AS01B	AS03A	0.00317901	0.032	0.0032	**	Wilcoxon	PTTG1	D31D30	AS03A
AS01B	AS03A	0.0403777	0.13	0.0404	*	Wilcoxon	PWAR6	D31D30	AS03A
Alum	AS04	0.0138695	0.035	0.01387	*	Wilcoxon	PYHIN1	D31D30	Alum
AS01B	AS03A	0.00897581	0.013	0.00898	**	Wilcoxon	RAB20	D31D30	AS01B
Alum	AS04	0.022487	0.11	0.022	*	Wilcoxon	RAB27B	D31D30	Alum
AS01B	AS03A	0.0350126	0.12	0.035	*	Wilcoxon	RAB30	D31D30	AS03A
AS01E	AS01B	0.025017	0.05	0.0250	*	Wilcoxon	RAB33A	D31D30	AS01E
AS01B	AS03A	0.00189412	0.0095	0.0019	**	Wilcoxon	RAB33A	D31D30	AS03A
Alum	AS04	0.0378897	0.095	0.0379	*	Wilcoxon	RABL3	D31D30	Alum
AS01B	AS03A	0.049682	0.16	0.0497	*	Wilcoxon	RAD50	D31D30	AS03A
AS01E	AS01B	0.0361953	0.045	0.03620	*	Wilcoxon	RALB	D31D30	AS01B
Alum	AS04	0.022487	0.032	0.02249	*	Wilcoxon	RALB	D31D30	AS04
AS01B	AS03A	0.00821202	0.014	0.00821	**	Wilcoxon	RALB	D31D30	AS01B
AS01E	AS03A	0.0126565	0.025	0.01266	*	Wilcoxon	RBM14	D31D30	AS03A
AS01B	AS03A	0.0464036	0.077	0.04640	*	Wilcoxon	RBM14	D31D30	AS03A
AS01B	AS03A	0.00259368	0.0065	0.0026	**	Wilcoxon	RGCC	D31D30	AS03A
AS01E	AS03A	0.00556871	0.019	0.00557	**	Wilcoxon	RGMB	D31D30	AS03A
Alum	AS04	0.0262199	0.052	0.02622	*	Wilcoxon	RGMB	D31D30	Alum
AS01B	AS03A	0.00750534	0.019	0.00751	**	Wilcoxon	RGMB	D31D30	AS03A
AS01B	AS03A	0.0190959	0.095	0.0191	*	Wilcoxon	RGPD5	D31D30	AS03A
AS01E	AS01B	0.0470543	0.059	0.047	*	Wilcoxon	RHBDF2	D31D30	AS01B
AS01B	AS03A	0.0137887	0.02	0.014	*	Wilcoxon	RHBDF2	D31D30	AS01B
AS01B	AS03A	0.0302533	0.15	0.030	*	Wilcoxon	RHOBTB3	D31D30	AS03A
AS01B	AS03A	0.0433046	0.14	0.0433	*	Wilcoxon	RILP	D31D30	AS01B
AS01E	AS03A	0.0178802	0.076	0.018	*	Wilcoxon	RMDN1	D31D30	AS03A
AS01B	AS03A	0.0302533	0.076	0.030	*	Wilcoxon	RMDN1	D31D30	AS03A
AS01E	AS03A	0.00650702	0.028	0.0065	**	Wilcoxon	RNF130	D31D30	AS01E
AS01B	AS03A	0.0433046	0.11	0.0433	*	Wilcoxon	RNF130	D31D30	AS01B
Alum	AS04	0.0406771	0.068	0.04068	*	Wilcoxon	RNF144B	D31D30	AS04
AS01E	AS01B	0.00270579	0.0045	0.00271	**	Wilcoxon	RNF24	D31D30	AS01B
AS01B	AS03A	0.000688077	0.0014	0.00069	***	Wilcoxon	RNF24	D31D30	AS01B
AS01B	AS03A	0.0223439	0.037	0.0223	*	Wilcoxon	RNU6-37P	D31D30	AS01B
AS01E	AS01B	0.0274961	0.046	0.0275	*	Wilcoxon	ROPN1L	D31D30	AS01B
AS01B	AS03A	0.00189412	0.0063	0.0019	**	Wilcoxon	ROPN1L	D31D30	AS01B
AS01B	AS03A	0.0116482	0.029	0.0116	*	Wilcoxon	RORA-AS1	D31D30	AS03A
AS01B	AS03A	0.0325606	0.065	0.03256	*	Wilcoxon	RPAIN	D31D30	AS03A
AS01B	AS03A	0.0241357	0.12	0.0241	*	Wilcoxon	RPL31	D31D30	AS03A
AS01B	AS03A	0.049682	0.17	0.050	*	Wilcoxon	RPS15A	D31D30	AS03A
AS01B	AS03A	0.0464036	0.22	0.046	*	Wilcoxon	RPS16	D31D30	AS03A
Alum	AS04	0.0304614	0.1	0.0305	*	Wilcoxon	RPS20	D31D30	Alum
AS01E	AS01B	0.0470543	0.087	0.0471	*	Wilcoxon	RPS23	D31D30	AS01E
Alum	AS04	0.0242929	0.081	0.024	*	Wilcoxon	RPS27L	D31D30	Alum
AS01B	AS03A	0.037616	0.094	0.0376	*	Wilcoxon	RPS6KA2	D31D30	AS03A
AS01B	AS03A	0.0260472	0.037	0.026	*	Wilcoxon	RSAD2	D31D30	AS01B
Alum	AS04	0.0138695	0.14	0.014	*	Wilcoxon	RSL24D1	D31D30	Alum
Alum	AS04	0.0467608	0.16	0.04676	*	Wilcoxon	RTKN2	D31D30	Alum
Alum	AS04	0.022487	0.056	0.02249	*	Wilcoxon	RUNX2	D31D30	Alum
AS01B	AS03A	0.0280843	0.14	0.028	*	Wilcoxon	RXRA	D31D30	AS01B
AS01E	AS01B	0.0361953	0.12	0.03620	*	Wilcoxon	S1PR3	D31D30	AS01B
AS01E	AS03A	0.00119263	0.004	0.0012	**	Wilcoxon	SCAMP1-AS1	D31D30	AS03A
Alum	AS04	0.0262199	0.044	0.0262	*	Wilcoxon	SCAMP1-AS1	D31D30	Alum
AS01B	AS03A	3.99242e-05	0.0002	4.0e-05	****	Wilcoxon	SCAMP1-AS1	D31D30	AS03A
Alum	AS04	0.0467608	0.38	0.047	*	Wilcoxon	SCD	D31D30	Alum
AS01B	AS03A	0.0280843	0.04	0.028	*	Wilcoxon	SCO2	D31D30	AS01B
Alum	AS04	0.0436317	0.44	0.044	*	Wilcoxon	SCOC	D31D30	Alum
Alum	AS04	0.0242929	0.061	0.02429	*	Wilcoxon	SEC14L1	D31D30	AS04
AS01E	AS01B	0.0227283	0.032	0.023	*	Wilcoxon	SECTM1	D31D30	AS01B
AS01B	AS03A	0.0325606	0.041	0.033	*	Wilcoxon	SECTM1	D31D30	AS01B
Alum	AS04	6.5054e-05	0.00065	6.5e-05	****	Wilcoxon	SEPP1	D31D30	Alum
AS01B	AS03A	0.00794182	0.079	0.0079	**	Wilcoxon	SEPT2	D31D30	AS03A
AS01B	AS03A	0.0190959	0.048	0.01910	*	Wilcoxon	SEPT8	D31D30	AS03A
Alum	AS04	0.0163559	0.045	0.01636	*	Wilcoxon	SERPINA1	D31D30	AS04
AS01B	AS03A	0.00897581	0.013	0.009	**	Wilcoxon	SERPING1	D31D30	AS01B
AS01E	AS01B	0.0395575	0.2	0.040	*	Wilcoxon	SESN3	D31D30	AS01B
AS01B	AS03A	0.0260472	0.052	0.0260	*	Wilcoxon	SFMBT1	D31D30	AS03A
Alum	AS04	0.00572577	0.05	0.0057	**	Wilcoxon	SGMS2	D31D30	AS04
Alum	AS04	0.0262199	0.044	0.02622	*	Wilcoxon	SH3RF3	D31D30	AS04
Alum	AS04	0.00473706	0.016	0.0047	**	Wilcoxon	SHKBP1	D31D30	AS04
AS01B	AS03A	0.0190959	0.048	0.0191	*	Wilcoxon	SHKBP1	D31D30	AS01B
AS01B	AS03A	0.0361364	0.19	0.036	*	Wilcoxon	SHOX2	D31D30	AS01B
AS01B	AS03A	0.0260472	0.037	0.02605	*	Wilcoxon	SHTN1	D31D30	AS01B
AS01B	AS03A	0.0403777	0.058	0.04038	*	Wilcoxon	SIGLEC17P	D31D30	AS03A
Alum	AS04	0.00153904	0.0051	0.0015	**	Wilcoxon	SIGLEC5	D31D30	AS04
AS01B	AS03A	0.0206659	0.041	0.0207	*	Wilcoxon	SIGLEC5	D31D30	AS01B
AS01E	AS03A	0.0407107	0.15	0.0407	*	Wilcoxon	SIGLEC8	D31D30	AS03A
Alum	AS04	0.00628479	0.031	0.0063	**	Wilcoxon	SIGLEC9	D31D30	AS04
AS01B	AS03A	0.0302533	0.1	0.0303	*	Wilcoxon	SIGLEC9	D31D30	AS01B
AS01B	AS03A	0.0302533	0.043	0.03025	*	Wilcoxon	SIPA1L1	D31D30	AS01B
AS01E	AS01B	0.00998631	0.033	0.0100	**	Wilcoxon	SIPA1L2	D31D30	AS01B
AS01B	AS03A	0.00210594	0.011	0.0021	**	Wilcoxon	SIPA1L2	D31D30	AS01B
Alum	AS04	0.00123491	0.0031	0.0012	**	Wilcoxon	SIRPD	D31D30	AS04
AS01B	AS03A	0.0126796	0.042	0.0127	*	Wilcoxon	SKIL	D31D30	AS01B
Alum	AS04	0.017736	0.081	0.018	*	Wilcoxon	SLAMF1	D31D30	Alum
Alum	AS04	0.0406771	0.23	0.041	*	Wilcoxon	SLC11A1	D31D30	AS04
AS01B	AS03A	0.037616	0.34	0.038	*	Wilcoxon	SLC1A4	D31D30	AS03A
AS01E	AS01B	0.00348766	0.0058	0.0035	**	Wilcoxon	SLC22A4	D31D30	AS01B
Alum	AS04	0.0352626	0.044	0.0353	*	Wilcoxon	SLC22A4	D31D30	AS04
AS01B	AS03A	0.00122387	0.0024	0.0012	**	Wilcoxon	SLC22A4	D31D30	AS01B
Alum	AS04	0.0304614	0.054	0.03046	*	Wilcoxon	SLC25A17	D31D30	Alum
AS01B	AS03A	0.0325606	0.054	0.03256	*	Wilcoxon	SLC25A17	D31D30	AS03A
AS01E	AS01B	0.0206185	0.1	0.02062	*	Wilcoxon	SLC25A37	D31D30	AS01B
Alum	AS04	0.0327887	0.1	0.03279	*	Wilcoxon	SLC25A37	D31D30	AS04
AS01B	AS03A	0.0403777	0.1	0.04038	*	Wilcoxon	SLC25A37	D31D30	AS01B
AS01E	AS01B	0.00394832	0.0066	0.00395	**	Wilcoxon	SLC26A8	D31D30	AS01B
AS01B	AS03A	0.000869901	0.0017	0.00087	***	Wilcoxon	SLC26A8	D31D30	AS01B
Alum	AS04	0.006891	0.017	0.0069	**	Wilcoxon	SLC30A6	D31D30	AS04
AS01B	AS03A	0.0325606	0.054	0.0326	*	Wilcoxon	SLC30A6	D31D30	AS01B
Alum	AS04	0.00754771	0.075	0.0075	**	Wilcoxon	SLC35A2	D31D30	AS04
AS01E	AS01B	0.00800135	0.08	0.008	**	Wilcoxon	SLC37A3	D31D30	AS01B
AS01B	AS03A	0.049682	0.12	0.050	*	Wilcoxon	SLC37A3	D31D30	AS01B
Alum	AS04	0.0406771	0.068	0.0407	*	Wilcoxon	SLC43A2	D31D30	AS04
AS01B	AS03A	0.037616	0.068	0.0376	*	Wilcoxon	SLC43A2	D31D30	AS01B
AS01B	AS03A	0.0350126	0.16	0.035	*	Wilcoxon	SLC45A3	D31D30	AS03A
Alum	AS04	0.0163559	0.075	0.0164	*	Wilcoxon	SLC46A2	D31D30	AS04
AS01E	AS03A	0.0218255	0.055	0.0218	*	Wilcoxon	SLC6A16	D31D30	AS03A
AS01B	AS03A	0.0106899	0.036	0.0107	*	Wilcoxon	SLC6A16	D31D30	AS03A
AS01E	AS01B	0.0152544	0.051	0.0153	*	Wilcoxon	SLC9A7	D31D30	AS01E
AS01B	AS03A	0.00136772	0.014	0.0014	**	Wilcoxon	SLC9A7	D31D30	AS03A
Alum	AS04	0.00153904	0.0051	0.00154	**	Wilcoxon	SLIRP	D31D30	Alum
AS01E	AS03A	0.0383567	0.064	0.03836	*	Wilcoxon	SLPI	D31D30	AS01E
AS01E	AS01B	0.0361953	0.18	0.0362	*	Wilcoxon	SMAD5	D31D30	AS01E
AS01B	AS03A	0.0223439	0.074	0.0223	*	Wilcoxon	SMAGP	D31D30	AS03A
AS01B	AS03A	0.0472965	0.16	0.047	*	Wilcoxon	SMARCB1	D31D30	AS03A
AS01B	AS03A	0.0223439	0.032	0.022	*	Wilcoxon	SMCO4	D31D30	AS01B
AS01E	AS03A	0.0248481	0.2	0.025	*	Wilcoxon	SMDT1	D31D30	AS03A
Alum	AS04	0.0262199	0.066	0.0262	*	Wilcoxon	SMPDL3A	D31D30	AS04
AS01E	AS01B	0.0361953	0.06	0.03620	*	Wilcoxon	SNHG5	D31D30	AS01E
Alum	AS04	0.0117151	0.023	0.01172	*	Wilcoxon	SNHG5	D31D30	Alum
AS01B	AS03A	0.00259368	0.0086	0.00259	**	Wilcoxon	SNHG5	D31D30	AS03A
AS01E	AS01B	0.0206185	0.052	0.02062	*	Wilcoxon	SNHG8	D31D30	AS01E
Alum	AS04	0.0163559	0.052	0.01636	*	Wilcoxon	SNHG8	D31D30	Alum
AS01B	AS03A	0.00569308	0.028	0.00569	**	Wilcoxon	SNHG8	D31D30	AS03A
AS01E	AS03A	0.000266624	0.00089	0.00027	***	Wilcoxon	SNRPN	D31D30	AS03A
Alum	AS04	0.0163559	0.027	0.01636	*	Wilcoxon	SNRPN	D31D30	Alum
AS01B	AS03A	0.0325606	0.11	0.0326	*	Wilcoxon	SNX19	D31D30	AS03A
AS01E	AS03A	0.0109707	0.027	0.01097	*	Wilcoxon	SNX22	D31D30	AS03A
AS01E	AS03A	0.00602183	0.041	0.0060	**	Wilcoxon	SNX29P1	D31D30	AS03A
AS01B	AS03A	0.0280843	0.094	0.0281	*	Wilcoxon	SNX29P1	D31D30	AS03A
AS01E	AS01B	6.28524e-05	0.00031	6.3e-05	****	Wilcoxon	SOCS3	D31D30	AS01B
Alum	AS04	0.0262199	0.037	0.02622	*	Wilcoxon	SOCS3	D31D30	AS04
AS01B	AS03A	0.00025394	0.00085	0.00025	***	Wilcoxon	SOCS3	D31D30	AS01B
AS01B	AS03A	0.0126796	0.018	0.013	*	Wilcoxon	SORT1	D31D30	AS01B
Alum	AS04	0.00473706	0.016	0.00474	**	Wilcoxon	SP1	D31D30	AS04
AS01E	AS03A	0.0457782	0.092	0.0458	*	Wilcoxon	SPAG16	D31D30	AS03A
Alum	AS04	0.0150688	0.041	0.0151	*	Wilcoxon	SPAG16	D31D30	Alum
AS01B	AS03A	0.0162582	0.041	0.0163	*	Wilcoxon	SPAG16	D31D30	AS03A
AS01B	AS03A	0.0464036	0.23	0.046	*	Wilcoxon	SPATA13	D31D30	AS01B
Alum	AS04	0.0163559	0.055	0.0164	*	Wilcoxon	SPIB	D31D30	Alum
Alum	AS04	0.0436317	0.15	0.0436	*	Wilcoxon	SPIDR	D31D30	AS04
AS01E	AS03A	0.00205214	0.021	0.0021	**	Wilcoxon	SPRED1	D31D30	AS03A
AS01B	AS03A	0.0223439	0.11	0.0223	*	Wilcoxon	SPRED1	D31D30	AS03A
AS01B	AS03A	0.049682	0.17	0.0497	*	Wilcoxon	SRI	D31D30	AS03A
AS01B	AS03A	0.049682	0.2	0.050	*	Wilcoxon	SRPRB	D31D30	AS03A
AS01E	AS03A	0.0300413	0.3	0.03	*	Wilcoxon	SRSF1	D31D30	AS01E
AS01E	AS01B	0.0301773	0.3	0.03	*	Wilcoxon	SRSF6	D31D30	AS01E
AS01B	AS03A	0.037616	0.075	0.0376	*	Wilcoxon	SSBP2	D31D30	AS03A
AS01B	AS03A	0.0137887	0.02	0.01379	*	Wilcoxon	SSFA2	D31D30	AS01B
AS01E	AS03A	0.0485004	0.16	0.049	*	Wilcoxon	SSR3	D31D30	AS03A
Alum	AS04	0.0378897	0.095	0.03789	*	Wilcoxon	ST20-AS1	D31D30	AS04
Alum	AS04	0.00153904	0.015	0.0015	**	Wilcoxon	STAB1	D31D30	AS04
AS01B	AS03A	0.0149799	0.021	0.015	*	Wilcoxon	STAT1	D31D30	AS01B
AS01E	AS01B	0.0227283	0.11	0.023	*	Wilcoxon	STEAP4	D31D30	AS01B
AS01B	AS03A	0.0433046	0.14	0.043	*	Wilcoxon	STEAP4	D31D30	AS01B
AS01E	AS01B	0.0431727	0.14	0.043	*	Wilcoxon	STX18-AS1	D31D30	AS01E
AS01B	AS03A	0.0106899	0.02	0.01069	*	Wilcoxon	STX3	D31D30	AS01B
Alum	AS04	0.0028921	0.0096	0.00289	**	Wilcoxon	SULF2	D31D30	AS04
AS01B	AS03A	0.0116482	0.058	0.0116	*	Wilcoxon	SULT1B1	D31D30	AS01B
AS01E	AS01B	0.00636764	0.016	0.0064	**	Wilcoxon	SUPT3H	D31D30	AS01E
AS01B	AS03A	0.004276	0.014	0.0043	**	Wilcoxon	SUPT3H	D31D30	AS03A
AS01E	AS01B	0.0137542	0.028	0.0138	*	Wilcoxon	SUSD4	D31D30	AS01E
Alum	AS04	0.0028921	0.014	0.0029	**	Wilcoxon	SUSD4	D31D30	Alum
AS01B	AS03A	0.0126796	0.028	0.0127	*	Wilcoxon	SUSD4	D31D30	AS03A
AS01B	AS03A	0.00821202	0.014	0.00821	**	Wilcoxon	SYTL2	D31D30	AS03A
AS01B	AS03A	0.0403777	0.081	0.0404	*	Wilcoxon	TAMM41	D31D30	AS03A
AS01B	AS03A	0.0206659	0.03	0.021	*	Wilcoxon	TAP2	D31D30	AS01B
Alum	AS04	0.0107509	0.015	0.0108	*	Wilcoxon	TARP	D31D30	Alum
AS01B	AS03A	0.0176284	0.022	0.0176	*	Wilcoxon	TARP	D31D30	AS03A
AS01E	AS01B	0.0330728	0.11	0.0331	*	Wilcoxon	TBRG1	D31D30	AS01E
AS01B	AS03A	0.049682	0.12	0.0497	*	Wilcoxon	TBRG1	D31D30	AS03A
AS01E	AS03A	0.0178802	0.045	0.0179	*	Wilcoxon	TBXA2R	D31D30	AS03A
Alum	AS04	0.00902653	0.023	0.00903	**	Wilcoxon	TC2N	D31D30	Alum
AS01E	AS03A	0.0109707	0.018	0.01097	*	Wilcoxon	TCEA3	D31D30	AS03A
AS01B	AS03A	0.00750534	0.015	0.00751	**	Wilcoxon	TCEA3	D31D30	AS03A
Alum	AS04	0.00754771	0.015	0.0075	**	Wilcoxon	TCF7L2	D31D30	AS04
AS01E	AS01B	0.025017	0.05	0.02502	*	Wilcoxon	TDRD9	D31D30	AS01B
Alum	AS04	0.00521085	0.017	0.00521	**	Wilcoxon	TDRD9	D31D30	AS04
AS01B	AS03A	0.00317901	0.016	0.00318	**	Wilcoxon	TDRD9	D31D30	AS01B
AS01E	AS01B	0.0470543	0.094	0.04705	*	Wilcoxon	TECPR2	D31D30	AS01B
Alum	AS04	0.0163559	0.055	0.01636	*	Wilcoxon	TECPR2	D31D30	AS04
AS01B	AS03A	0.0126796	0.055	0.01268	*	Wilcoxon	TECPR2	D31D30	AS01B
Alum	AS04	0.0107509	0.054	0.01075	*	Wilcoxon	TET2	D31D30	AS04
AS01B	AS03A	0.037616	0.067	0.03762	*	Wilcoxon	TET2	D31D30	AS01B
AS01E	AS03A	0.0319632	0.32	0.032	*	Wilcoxon	TFR2	D31D30	AS03A
AS01E	AS01B	0.000360937	0.0018	0.00036	***	Wilcoxon	TGFA	D31D30	AS01B
AS01B	AS03A	0.000129288	0.0013	0.00013	***	Wilcoxon	TGFA	D31D30	AS01B
Alum	AS04	0.0107509	0.021	0.01075	*	Wilcoxon	THBD	D31D30	AS04
AS01E	AS01B	0.00714406	0.032	0.0071	**	Wilcoxon	THBS1	D31D30	AS01B
AS01B	AS03A	0.0464036	0.093	0.0464	*	Wilcoxon	THBS1	D31D30	AS01B
Alum	AS04	0.0304614	0.1	0.0305	*	Wilcoxon	THEMIS	D31D30	Alum
AS01B	AS03A	0.0106899	0.036	0.01069	*	Wilcoxon	THNSL1	D31D30	AS03A
AS01B	AS03A	0.0464036	0.13	0.0464	*	Wilcoxon	TIGIT	D31D30	AS03A
AS01B	AS03A	0.0162582	0.023	0.0163	*	Wilcoxon	TKTL1	D31D30	AS03A
Alum	AS04	0.0242929	0.17	0.024	*	Wilcoxon	TLE3	D31D30	AS04
Alum	AS04	0.022487	0.094	0.022	*	Wilcoxon	TLN1	D31D30	AS04
AS01E	AS01B	0.00636764	0.011	0.00637	**	Wilcoxon	TLR4	D31D30	AS01B
Alum	AS04	0.0304614	0.044	0.03046	*	Wilcoxon	TLR4	D31D30	AS04
AS01B	AS03A	0.000976068	0.0024	0.00098	***	Wilcoxon	TLR4	D31D30	AS01B
AS01E	AS01B	0.00159027	0.0048	0.00159	**	Wilcoxon	TLR5	D31D30	AS01B
Alum	AS04	0.00190845	0.0048	0.00191	**	Wilcoxon	TLR5	D31D30	AS04
AS01B	AS03A	0.000423121	0.0021	0.00042	***	Wilcoxon	TLR5	D31D30	AS01B
Alum	AS04	0.00473706	0.012	0.00474	**	Wilcoxon	TLR6	D31D30	AS04
AS01B	AS03A	0.00897581	0.015	0.00898	**	Wilcoxon	TLR6	D31D30	AS01B
AS01B	AS03A	0.00387814	0.019	0.0039	**	Wilcoxon	TMEM107	D31D30	AS03A
AS01B	AS03A	0.0149799	0.021	0.015	*	Wilcoxon	TMEM140	D31D30	AS01B
Alum	AS04	0.00474359	0.024	0.0047	**	Wilcoxon	TMEM176A	D31D30	AS04
Alum	AS04	0.0192142	0.075	0.01921	*	Wilcoxon	TMEM176B	D31D30	AS04
AS01E	AS01B	0.0206185	0.029	0.02062	*	Wilcoxon	TMEM204	D31D30	AS01E
Alum	AS04	0.0282739	0.031	0.02827	*	Wilcoxon	TMEM204	D31D30	Alum
AS01B	AS03A	0.00387814	0.0065	0.00388	**	Wilcoxon	TMEM204	D31D30	AS03A
AS01B	AS03A	0.00624919	0.0089	0.00625	**	Wilcoxon	TMEM252	D31D30	AS01B
Alum	AS04	0.0352626	0.071	0.0353	*	Wilcoxon	TMEM45B	D31D30	AS04
AS01B	AS03A	0.0280843	0.14	0.0281	*	Wilcoxon	TMEM88	D31D30	AS01B
AS01B	AS03A	0.0464036	0.2	0.046	*	Wilcoxon	TMEM92-AS1	D31D30	AS01B
Alum	AS04	0.0150688	0.05	0.0151	*	Wilcoxon	TMPRSS3	D31D30	Alum
Alum	AS04	0.00825834	0.028	0.00826	**	Wilcoxon	TMTC1	D31D30	AS04
AS01B	AS03A	0.00287318	0.0041	0.0029	**	Wilcoxon	TNFAIP6	D31D30	AS01B
AS01E	AS03A	0.00817439	0.016	0.0082	**	Wilcoxon	TNFRSF13C	D31D30	AS03A
AS01B	AS03A	0.0149799	0.025	0.0150	*	Wilcoxon	TNFRSF13C	D31D30	AS03A
Alum	AS04	0.0163559	0.055	0.0164	*	Wilcoxon	TNFRSF17	D31D30	Alum
AS01B	AS03A	0.0106899	0.053	0.0107	*	Wilcoxon	TNFRSF17	D31D30	AS03A
AS01E	AS03A	0.0264875	0.044	0.02649	*	Wilcoxon	TNIK	D31D30	AS03A
AS01B	AS03A	0.0223439	0.044	0.02234	*	Wilcoxon	TNIK	D31D30	AS03A
Alum	AS04	0.0406771	0.14	0.0407	*	Wilcoxon	TOP2A	D31D30	Alum
Alum	AS04	0.00473706	0.012	0.00474	**	Wilcoxon	TPD52	D31D30	Alum
AS01E	AS03A	0.0361169	0.072	0.03612	*	Wilcoxon	TRAV12-2	D31D30	AS03A
AS01B	AS03A	0.00189412	0.0087	0.00189	**	Wilcoxon	TRAV12-2	D31D30	AS03A
AS01B	AS03A	0.00387814	0.0097	0.00388	**	Wilcoxon	TRAV13-1	D31D30	AS03A
AS01E	AS01B	0.0123819	0.021	0.0124	*	Wilcoxon	TRAV13-2	D31D30	AS01E
Alum	AS04	0.00825834	0.02	0.0083	**	Wilcoxon	TRAV13-2	D31D30	Alum
AS01B	AS03A	0.00980047	0.02	0.0098	**	Wilcoxon	TRAV13-2	D31D30	AS03A
Alum	AS04	0.000485465	0.0016	0.00049	***	Wilcoxon	TRAV17	D31D30	Alum
AS01B	AS03A	0.000869901	0.0022	0.00087	***	Wilcoxon	TRAV17	D31D30	AS03A
AS01B	AS03A	0.00821202	0.021	0.00821	**	Wilcoxon	TRAV21	D31D30	AS03A
AS01B	AS03A	0.0176284	0.057	0.0176	*	Wilcoxon	TRAV23DV6	D31D30	AS03A
AS01E	AS03A	0.0191214	0.038	0.0191	*	Wilcoxon	TRAV24	D31D30	AS03A
Alum	AS04	0.0327887	0.055	0.0328	*	Wilcoxon	TRAV24	D31D30	Alum
AS01B	AS03A	0.00136772	0.0046	0.0014	**	Wilcoxon	TRAV24	D31D30	AS03A
Alum	AS04	0.0406771	0.081	0.04068	*	Wilcoxon	TRAV25	D31D30	Alum
AS01B	AS03A	0.0302533	0.076	0.03025	*	Wilcoxon	TRAV25	D31D30	AS03A
AS01B	AS03A	0.0302533	0.061	0.03025	*	Wilcoxon	TRAV8-6	D31D30	AS03A
AS01E	AS03A	0.00498761	0.017	0.00499	**	Wilcoxon	TRBV24-1	D31D30	AS03A
Alum	AS04	0.0182594	0.037	0.01826	*	Wilcoxon	TRBV24-1	D31D30	Alum
AS01B	AS03A	0.0126796	0.032	0.01268	*	Wilcoxon	TRBV24-1	D31D30	AS03A
Alum	AS04	0.017736	0.089	0.0177	*	Wilcoxon	TRBV25-1	D31D30	Alum
AS01B	AS03A	0.0464036	0.077	0.04640	*	Wilcoxon	TRBV7-8	D31D30	AS03A
Alum	AS04	0.00572577	0.0082	0.0057	**	Wilcoxon	TRDC	D31D30	Alum
AS01B	AS03A	0.0162582	0.02	0.0163	*	Wilcoxon	TRDC	D31D30	AS03A
Alum	AS04	0.00521085	0.0074	0.0052	**	Wilcoxon	TRDV3	D31D30	Alum
AS01B	AS03A	0.0403777	0.05	0.0404	*	Wilcoxon	TRDV3	D31D30	AS03A
Alum	AS04	0.00985605	0.025	0.0099	**	Wilcoxon	TREML2	D31D30	AS04
AS01B	AS03A	0.00233854	0.012	0.0023	**	Wilcoxon	TREML2	D31D30	AS01B
AS01E	AS03A	0.0243701	0.24	0.024	*	Wilcoxon	TRIM51	D31D30	AS03A
Alum	AS04	0.0127532	0.018	0.013	*	Wilcoxon	TRIM6	D31D30	AS04
AS01E	AS03A	0.0109707	0.055	0.011	*	Wilcoxon	TRIM66	D31D30	AS03A
AS01B	AS03A	0.0223439	0.056	0.022	*	Wilcoxon	TRIM66	D31D30	AS03A
AS01E	AS01B	0.0137542	0.034	0.0138	*	Wilcoxon	TRPM6	D31D30	AS01B
Alum	AS04	0.00235497	0.0078	0.0024	**	Wilcoxon	TSEN2	D31D30	Alum
AS01B	AS03A	0.0433046	0.072	0.04330	*	Wilcoxon	TSHZ2	D31D30	AS03A
Alum	AS04	0.0467608	0.078	0.0468	*	Wilcoxon	TSHZ3	D31D30	AS04
AS01B	AS03A	0.00569308	0.014	0.0057	**	Wilcoxon	TSHZ3	D31D30	AS01B
Alum	AS04	0.0107509	0.064	0.011	*	Wilcoxon	TSPAN16	D31D30	AS04
AS01B	AS03A	0.0325606	0.047	0.03256	*	Wilcoxon	TTC3	D31D30	AS03A
AS01E	AS03A	0.0361169	0.12	0.0361	*	Wilcoxon	TTC5	D31D30	AS03A
AS01E	AS01B	0.0301773	0.043	0.03018	*	Wilcoxon	UBR2	D31D30	AS01B
AS01B	AS03A	0.0325606	0.11	0.0326	*	Wilcoxon	UQCC1	D31D30	AS03A
AS01B	AS03A	0.0223439	0.11	0.022	*	Wilcoxon	UROS	D31D30	AS03A
AS01B	AS03A	0.0325606	0.081	0.0326	*	Wilcoxon	USP53	D31D30	AS03A
AS01B	AS03A	0.0488767	0.098	0.0489	*	Wilcoxon	USP6NL	D31D30	AS03A
Alum	AS04	8.69299e-05	0.00087	8.7e-05	****	Wilcoxon	VCAN	D31D30	AS04
AS01B	AS03A	0.0137887	0.028	0.0138	*	Wilcoxon	VCAN	D31D30	AS01B
AS01E	AS01B	0.00566573	0.0094	0.00567	**	Wilcoxon	VNN1	D31D30	AS01B
AS01B	AS03A	0.00210594	0.0042	0.00211	**	Wilcoxon	VNN1	D31D30	AS01B
Alum	AS04	0.0467608	0.16	0.0468	*	Wilcoxon	VNN3	D31D30	AS04
AS01B	AS03A	0.0260472	0.13	0.0260	*	Wilcoxon	VNN3	D31D30	AS01B
Alum	AS04	0.0436317	0.44	0.044	*	Wilcoxon	VPREB3	D31D30	Alum
AS01E	AS03A	0.0383567	0.048	0.03836	*	Wilcoxon	VPS9D1	D31D30	AS01E
Alum	AS04	0.0436317	0.048	0.04363	*	Wilcoxon	VPS9D1	D31D30	AS04
AS01B	AS03A	0.000869901	0.0012	0.00087	***	Wilcoxon	VPS9D1	D31D30	AS01B
AS01E	AS03A	0.0218255	0.044	0.0218	*	Wilcoxon	VSIG1	D31D30	AS03A
AS01B	AS03A	0.0350126	0.058	0.0350	*	Wilcoxon	VSIG1	D31D30	AS03A
AS01E	AS01B	0.0301773	0.082	0.03018	*	Wilcoxon	WARS2	D31D30	AS01E
Alum	AS04	0.0327887	0.082	0.03279	*	Wilcoxon	WARS2	D31D30	Alum
AS01B	AS03A	0.000170236	0.0017	0.00017	***	Wilcoxon	WARS2	D31D30	AS03A
Alum	AS04	0.00572577	0.019	0.0057	**	Wilcoxon	WDFY3	D31D30	AS04
AS01E	AS03A	0.0218255	0.11	0.022	*	Wilcoxon	WDR11	D31D30	AS03A
AS01B	AS03A	0.0280843	0.04	0.028	*	Wilcoxon	XAF1	D31D30	AS01B
AS01B	AS03A	0.0241357	0.034	0.02414	*	Wilcoxon	XCL1	D31D30	AS03A
AS01E	AS03A	0.0367634	0.12	0.0368	*	Wilcoxon	XIST	D31D30	AS03A
AS01E	AS03A	0.0339871	0.049	0.03399	*	Wilcoxon	XKR6	D31D30	AS03A
AS01B	AS03A	0.0302533	0.049	0.03025	*	Wilcoxon	XKR6	D31D30	AS03A
AS01E	AS01B	0.0361953	0.11	0.0362	*	Wilcoxon	YAE1D1	D31D30	AS01E
AS01B	AS03A	0.0302533	0.11	0.0303	*	Wilcoxon	YAE1D1	D31D30	AS03A
Alum	AS04	0.0242929	0.035	0.02429	*	Wilcoxon	YME1L1	D31D30	Alum
AS01B	AS03A	0.0464036	0.46	0.046	*	Wilcoxon	YWHAZ	D31D30	AS01B
AS01B	AS03A	0.049682	0.071	0.05	*	Wilcoxon	ZCCHC2	D31D30	AS01B
AS01E	AS01B	0.0123819	0.041	0.01238	*	Wilcoxon	ZEB2	D31D30	AS01E
AS01E	AS01B	0.00503223	0.025	0.0050	**	Wilcoxon	ZFP36L1	D31D30	AS01B
AS01B	AS03A	0.00821202	0.027	0.0082	**	Wilcoxon	ZFP36L1	D31D30	AS01B
AS01E	AS01B	0.00125721	0.0063	0.00126	**	Wilcoxon	ZFP57	D31D30	AS01E
AS01B	AS03A	0.00968149	0.032	0.00968	**	Wilcoxon	ZFP57	D31D30	AS03A
Alum	AS04	0.0467608	0.13	0.0468	*	Wilcoxon	ZFP69	D31D30	Alum
Alum	AS04	0.0242929	0.081	0.02429	*	Wilcoxon	ZFP82	D31D30	Alum
AS01B	AS03A	0.049682	0.11	0.04968	*	Wilcoxon	ZFP82	D31D30	AS03A
Alum	AS04	0.0467608	0.16	0.047	*	Wilcoxon	ZNF204P	D31D30	Alum
AS01E	AS03A	0.0282173	0.088	0.0282	*	Wilcoxon	ZNF285	D31D30	AS03A
AS01B	AS03A	0.0350126	0.088	0.0350	*	Wilcoxon	ZNF285	D31D30	AS03A
AS01B	AS03A	0.0162582	0.081	0.016	*	Wilcoxon	ZNF396	D31D30	AS01B
Alum	AS04	0.0043016	0.0061	0.00430	**	Wilcoxon	ZNF438	D31D30	AS04
AS01B	AS03A	0.000423121	0.00085	0.00042	***	Wilcoxon	ZNF438	D31D30	AS01B
Alum	AS04	0.00985605	0.049	0.0099	**	Wilcoxon	ZNF467	D31D30	AS04
AS01B	AS03A	0.0190959	0.078	0.0191	*	Wilcoxon	ZNF496	D31D30	AS03A
AS01B	AS03A	0.0350126	0.1	0.03501	*	Wilcoxon	ZNF514	D31D30	AS03A
AS01E	AS03A	0.0264875	0.038	0.0265	*	Wilcoxon	ZNF540	D31D30	AS03A
AS01B	AS03A	0.00351325	0.007	0.0035	**	Wilcoxon	ZNF540	D31D30	AS03A
AS01E	AS01B	0.0301773	0.1	0.0302	*	Wilcoxon	ZNF585A	D31D30	AS01E
AS01E	AS03A	0.0319632	0.32	0.032	*	Wilcoxon	ZNF652	D31D30	AS03A
AS01E	AS01B	0.0470543	0.059	0.04705	*	Wilcoxon	ZNF662	D31D30	AS01E
AS01B	AS03A	0.037616	0.059	0.03762	*	Wilcoxon	ZNF662	D31D30	AS03A
Alum	AS04	0.0467608	0.47	0.047	*	Wilcoxon	ZNF678	D31D30	Alum
Alum	AS04	0.00390181	0.013	0.0039	**	Wilcoxon	ZNF697	D31D30	AS04
AS01B	AS03A	0.0106899	0.11	0.011	*	Wilcoxon	ZNF790-AS1	D31D30	AS03A
AS01B	AS03A	0.0190959	0.038	0.01910	*	Wilcoxon	ZNF792	D31D30	AS03A
Alum	AS04	0.0327887	0.055	0.0328	*	Wilcoxon	ZNF80	D31D30	Alum
AS01B	AS03A	0.0302533	0.05	0.03025	*	Wilcoxon	ZNF831	D31D30	AS03A
AS01E	AS03A	0.0282173	0.24	0.028	*	Wilcoxon	ZNF880	D31D30	AS03A
AS01B	AS03A	0.00821202	0.071	0.0082	**	Wilcoxon	ZSCAN12	D31D30	AS03A
AS01_3	AS04_Alum	6.66691e-08	6.7e-08	6.7e-08	****	Wilcoxon	A2M-AS1	D31D30	AS04_Alum
AS01_3	AS04_Alum	0.0190617	0.019	0.019	*	Wilcoxon	AARS2	D31D30	AS04_Alum
AS01_3	AS04_Alum	4.31371e-09	4.3e-09	4.3e-09	****	Wilcoxon	AATBC	D31D30	AS01_3
AS01_3	AS04_Alum	0.0166146	0.017	0.017	*	Wilcoxon	ABCA1	D31D30	AS01_3
AS01_3	AS04_Alum	0.0365915	0.037	0.037	*	Wilcoxon	ABCC13	D31D30	AS01_3
AS01_3	AS04_Alum	0.00789765	0.0079	0.0079	**	Wilcoxon	ABCC3	D31D30	AS04_Alum
AS01_3	AS04_Alum	3.60997e-11	3.6e-11	3.6e-11	****	Wilcoxon	ABCC5	D31D30	AS04_Alum
AS01_3	AS04_Alum	0.0144478	0.014	0.014	*	Wilcoxon	ABCD2	D31D30	AS04_Alum
AS01_3	AS04_Alum	5.45031e-05	5.5e-05	5.5e-05	****	Wilcoxon	ABCF2	D31D30	AS04_Alum
AS01_3	AS04_Alum	7.22804e-08	7.2e-08	7.2e-08	****	Wilcoxon	ABCG1	D31D30	AS04_Alum
AS01_3	AS04_Alum	1.20037e-06	1.2e-06	1.2e-06	****	Wilcoxon	ABHD2	D31D30	AS01_3
AS01_3	AS04_Alum	0.000138725	0.00014	0.00014	***	Wilcoxon	ACBD6	D31D30	AS04_Alum
AS01_3	AS04_Alum	0.0205963	0.021	0.021	*	Wilcoxon	ACCS	D31D30	AS04_Alum
AS01_3	AS04_Alum	3.40858e-05	3.4e-05	3.4e-05	****	Wilcoxon	ACER3	D31D30	AS01_3
AS01_3	AS04_Alum	0.00144132	0.0014	0.0014	**	Wilcoxon	ACP6	D31D30	AS04_Alum
AS01_3	AS04_Alum	0.00860425	0.0086	0.0086	**	Wilcoxon	ACSL4	D31D30	AS01_3
AS01_3	AS04_Alum	0.000318279	0.00032	0.00032	***	Wilcoxon	ACSL6	D31D30	AS04_Alum
AS01_3	AS04_Alum	2.2038e-11	2.2e-11	2.2e-11	****	Wilcoxon	ACTA2	D31D30	AS01_3
AS01_3	AS04_Alum	0.000180316	0.00018	0.00018	***	Wilcoxon	ADAM22	D31D30	AS04_Alum
AS01_3	AS04_Alum	0.0172836	0.017	0.017	*	Wilcoxon	ADAM23	D31D30	AS04_Alum
AS01_3	AS04_Alum	0.00036572	0.00037	0.00037	***	Wilcoxon	ADAMTS17	D31D30	AS04_Alum
AS01_3	AS04_Alum	0.000233418	0.00023	0.00023	***	Wilcoxon	ADAMTS5	D31D30	AS04_Alum
AS01_3	AS04_Alum	0.000613086	0.00061	0.00061	***	Wilcoxon	ADAMTSL4	D31D30	AS01_3
AS01_3	AS04_Alum	0.000468168	0.00047	0.00047	***	Wilcoxon	ADAT2	D31D30	AS04_Alum
AS01_3	AS04_Alum	3.19197e-08	3.2e-08	3.2e-08	****	Wilcoxon	ADGRG1	D31D30	AS04_Alum
AS01_3	AS04_Alum	8.33518e-06	8.3e-06	8.3e-06	****	Wilcoxon	ADHFE1	D31D30	AS04_Alum
AS01_3	AS04_Alum	4.72821e-07	4.7e-07	4.7e-07	****	Wilcoxon	ADM	D31D30	AS01_3
AS01_3	AS04_Alum	0.00313588	0.0031	0.0031	**	Wilcoxon	ADRB1	D31D30	AS01_3
AS01_3	AS04_Alum	0.00299251	0.003	0.003	**	Wilcoxon	AFAP1L2	D31D30	AS04_Alum
AS01_3	AS04_Alum	5.88294e-11	5.9e-11	5.9e-11	****	Wilcoxon	AFF1	D31D30	AS01_3
AS01_3	AS04_Alum	0.00163295	0.0016	0.0016	**	Wilcoxon	AFF3	D31D30	AS04_Alum
AS01_3	AS04_Alum	0.0209974	0.021	0.021	*	Wilcoxon	AGPAT4	D31D30	AS04_Alum
AS01_3	AS04_Alum	0.0162885	0.016	0.016	*	Wilcoxon	AGPAT4-IT1	D31D30	AS04_Alum
AS01_3	AS04_Alum	0.000700283	0.0007	7e-04	***	Wilcoxon	AHI1	D31D30	AS04_Alum
AS01_3	AS04_Alum	0.0179768	0.018	0.018	*	Wilcoxon	AHSA2	D31D30	AS04_Alum
AS01_3	AS04_Alum	0.0156533	0.016	0.016	*	Wilcoxon	AHSP	D31D30	AS01_3
AS01_3	AS04_Alum	2.54962e-15	2.5e-15	2.5e-15	****	Wilcoxon	AIM2	D31D30	AS01_3
AS01_3	AS04_Alum	0.0138763	0.014	0.014	*	Wilcoxon	AK1	D31D30	AS04_Alum
AS01_3	AS04_Alum	1.07917e-07	1.1e-07	1.1e-07	****	Wilcoxon	AK5	D31D30	AS04_Alum
AS01_3	AS04_Alum	4.9888e-06	5e-06	5e-06	****	Wilcoxon	AKR1C3	D31D30	AS04_Alum
AS01_3	AS04_Alum	1.91932e-12	1.9e-12	1.9e-12	****	Wilcoxon	ALDH1A1	D31D30	AS01_3
AS01_3	AS04_Alum	0.00167399	0.0017	0.0017	**	Wilcoxon	ALOX15	D31D30	AS04_Alum
AS01_3	AS04_Alum	1.99543e-11	2e-11	2e-11	****	Wilcoxon	ALPK1	D31D30	AS01_3
AS01_3	AS04_Alum	4.70805e-09	4.7e-09	4.7e-09	****	Wilcoxon	AMIGO1	D31D30	AS04_Alum
AS01_3	AS04_Alum	0.0258675	0.026	0.026	*	Wilcoxon	AMT	D31D30	AS04_Alum
AS01_3	AS04_Alum	1.62349e-05	1.6e-05	1.6e-05	****	Wilcoxon	ANG	D31D30	AS04_Alum
AS01_3	AS04_Alum	0.0138763	0.014	0.014	*	Wilcoxon	ANK3	D31D30	AS04_Alum
AS01_3	AS04_Alum	0.0278664	0.028	0.028	*	Wilcoxon	ANKEF1	D31D30	AS04_Alum
AS01_3	AS04_Alum	3.39918e-06	3.4e-06	3.4e-06	****	Wilcoxon	ANKRD13A	D31D30	AS01_3
AS01_3	AS04_Alum	9.2237e-06	9.2e-06	9.2e-06	****	Wilcoxon	ANKRD20A1	D31D30	AS04_Alum
AS01_3	AS04_Alum	5.41721e-15	5.4e-15	5.4e-15	****	Wilcoxon	ANKRD22	D31D30	AS01_3
AS01_3	AS04_Alum	6.96836e-05	7e-05	7e-05	****	Wilcoxon	ANKRD44	D31D30	AS01_3
AS01_3	AS04_Alum	2.56142e-07	2.6e-07	2.6e-07	****	Wilcoxon	ANKRD55	D31D30	AS04_Alum
AS01_3	AS04_Alum	5.71118e-07	5.7e-07	5.7e-07	****	Wilcoxon	ANPEP	D31D30	AS04_Alum
AS01_3	AS04_Alum	0.00010951	0.00011	0.00011	***	Wilcoxon	ANXA2	D31D30	AS01_3
AS01_3	AS04_Alum	2.28e-07	2.3e-07	2.3e-07	****	Wilcoxon	ANXA3	D31D30	AS01_3
AS01_3	AS04_Alum	0.000646676	0.00065	0.00065	***	Wilcoxon	AP3M2	D31D30	AS04_Alum
AS01_3	AS04_Alum	0.0194359	0.019	0.019	*	Wilcoxon	AP5B1	D31D30	AS01_3
AS01_3	AS04_Alum	6.11332e-09	6.1e-09	6.1e-09	****	Wilcoxon	APBA2	D31D30	AS04_Alum
AS01_3	AS04_Alum	0.0041452	0.0041	0.0041	**	Wilcoxon	APITD1	D31D30	AS04_Alum
AS01_3	AS04_Alum	0.0177992	0.018	0.018	*	Wilcoxon	APOBEC3B	D31D30	AS01_3
AS01_3	AS04_Alum	3.61419e-15	3.6e-15	3.6e-15	****	Wilcoxon	APOL1	D31D30	AS01_3
AS01_3	AS04_Alum	9.61508e-15	9.6e-15	9.6e-15	****	Wilcoxon	APOL6	D31D30	AS01_3
AS01_3	AS04_Alum	4.8144e-05	4.8e-05	4.8e-05	****	Wilcoxon	ARG1	D31D30	AS04_Alum
AS01_3	AS04_Alum	0.00642136	0.0064	0.0064	**	Wilcoxon	ARHGAP33	D31D30	AS04_Alum
AS01_3	AS04_Alum	0.00878977	0.0088	0.0088	**	Wilcoxon	ARHGEF12	D31D30	AS04_Alum
AS01_3	AS04_Alum	7.03328e-06	7e-06	7e-06	****	Wilcoxon	ARHGEF40	D31D30	AS04_Alum
AS01_3	AS04_Alum	0.0108484	0.011	0.011	*	Wilcoxon	ARL17A	D31D30	AS04_Alum
AS01_3	AS04_Alum	0.0353079	0.035	0.035	*	Wilcoxon	ARPIN	D31D30	AS04_Alum
AS01_3	AS04_Alum	3.35466e-07	3.4e-07	3.4e-07	****	Wilcoxon	ARSB	D31D30	AS01_3
AS01_3	AS04_Alum	0.0122799	0.012	0.012	*	Wilcoxon	ASAH1	D31D30	AS01_3
AS01_3	AS04_Alum	1.11645e-08	1.1e-08	1.1e-08	****	Wilcoxon	ASF1B	D31D30	AS04_Alum
AS01_3	AS04_Alum	4.49591e-06	4.5e-06	4.5e-06	****	Wilcoxon	ASGR1	D31D30	AS01_3
AS01_3	AS04_Alum	0.000130801	0.00013	0.00013	***	Wilcoxon	ASGR2	D31D30	AS01_3
AS01_3	AS04_Alum	0.0451561	0.045	0.045	*	Wilcoxon	ASH1L-AS1	D31D30	AS01_3
AS01_3	AS04_Alum	0.00163295	0.0016	0.0016	**	Wilcoxon	ASPH	D31D30	AS04_Alum
AS01_3	AS04_Alum	5.66593e-12	5.7e-12	5.7e-12	****	Wilcoxon	ASPRV1	D31D30	AS01_3
AS01_3	AS04_Alum	5.72697e-06	5.7e-06	5.7e-06	****	Wilcoxon	ATF6	D31D30	AS01_3
AS01_3	AS04_Alum	0.012793	0.013	0.013	*	Wilcoxon	ATP11A-AS1	D31D30	AS01_3
AS01_3	AS04_Alum	0.00106284	0.0011	0.0011	**	Wilcoxon	ATP8A2	D31D30	AS04_Alum
AS01_3	AS04_Alum	0.00230106	0.0023	0.0023	**	Wilcoxon	ATP9A	D31D30	AS04_Alum
AS01_3	AS04_Alum	1.99465e-06	2e-06	2e-06	****	Wilcoxon	ATXN7L1	D31D30	AS04_Alum
AS01_3	AS04_Alum	0.00956717	0.0096	0.0096	**	Wilcoxon	AURKA	D31D30	AS04_Alum
AS01_3	AS04_Alum	6.94199e-08	6.9e-08	6.9e-08	****	Wilcoxon	AVIL	D31D30	AS01_3
AS01_3	AS04_Alum	0.040441	0.04	0.04	*	Wilcoxon	B3GAT1	D31D30	AS04_Alum
AS01_3	AS04_Alum	3.77643e-06	3.8e-06	3.8e-06	****	Wilcoxon	B3GNT7	D31D30	AS04_Alum
AS01_3	AS04_Alum	0.00020234	0.0002	2e-04	***	Wilcoxon	B3GNTL1	D31D30	AS01_3
AS01_3	AS04_Alum	0.000208228	0.00021	0.00021	***	Wilcoxon	B4GALT5	D31D30	AS01_3
AS01_3	AS04_Alum	0.00568733	0.0057	0.0057	**	Wilcoxon	BACE2	D31D30	AS04_Alum
AS01_3	AS04_Alum	8.05763e-06	8.1e-06	8.1e-06	****	Wilcoxon	BACH1	D31D30	AS01_3
AS01_3	AS04_Alum	0.000934191	0.00093	0.00093	***	Wilcoxon	BAIAP2-AS1	D31D30	AS04_Alum
AS01_3	AS04_Alum	2.37359e-16	2.4e-16	2.4e-16	****	Wilcoxon	BATF2	D31D30	AS01_3
AS01_3	AS04_Alum	1.945e-09	1.9e-09	1.9e-09	****	Wilcoxon	BATF3	D31D30	AS01_3
AS01_3	AS04_Alum	0.000175173	0.00018	0.00018	***	Wilcoxon	BCAS4	D31D30	AS04_Alum
AS01_3	AS04_Alum	0.00878977	0.0088	0.0088	**	Wilcoxon	BCAT1	D31D30	AS04_Alum
AS01_3	AS04_Alum	0.00278721	0.0028	0.0028	**	Wilcoxon	BCL2	D31D30	AS04_Alum
AS01_3	AS04_Alum	0.000681971	0.00068	0.00068	***	Wilcoxon	BCL3	D31D30	AS01_3
AS01_3	AS04_Alum	1.02023e-05	1e-05	1e-05	****	Wilcoxon	BCL6	D31D30	AS01_3
AS01_3	AS04_Alum	2.1771e-05	2.2e-05	2.2e-05	****	Wilcoxon	BCR	D31D30	AS04_Alum
AS01_3	AS04_Alum	0.0047525	0.0048	0.0048	**	Wilcoxon	BEST1	D31D30	AS01_3
AS01_3	AS04_Alum	0.0209974	0.021	0.021	*	Wilcoxon	BEX2	D31D30	AS04_Alum
AS01_3	AS04_Alum	0.0169464	0.017	0.017	*	Wilcoxon	BEX5	D31D30	AS04_Alum
AS01_3	AS04_Alum	0.0239939	0.024	0.024	*	Wilcoxon	BIVM	D31D30	AS04_Alum
AS01_3	AS04_Alum	3.91086e-06	3.9e-06	3.9e-06	****	Wilcoxon	BLOC1S5-TXNDC5	D31D30	AS04_Alum
AS01_3	AS04_Alum	1.53835e-10	1.5e-10	1.5e-10	****	Wilcoxon	BLVRA	D31D30	AS01_3
AS01_3	AS04_Alum	0.00140558	0.0014	0.0014	**	Wilcoxon	BMP8B	D31D30	AS04_Alum
AS01_3	AS04_Alum	0.000521805	0.00052	0.00052	***	Wilcoxon	BMPR1A	D31D30	AS04_Alum
AS01_3	AS04_Alum	9.15191e-05	9.2e-05	9.2e-05	****	Wilcoxon	BMX	D31D30	AS01_3
AS01_3	AS04_Alum	1.8562e-06	1.9e-06	1.9e-06	****	Wilcoxon	BOC	D31D30	AS04_Alum
AS01_3	AS04_Alum	0.0169464	0.017	0.017	*	Wilcoxon	BPGM	D31D30	AS01_3
AS01_3	AS04_Alum	0.0130565	0.013	0.013	*	Wilcoxon	C10orf128	D31D30	AS01_3
AS01_3	AS04_Alum	0.0110762	0.011	0.011	*	Wilcoxon	C12orf42	D31D30	AS04_Alum
AS01_3	AS04_Alum	0.00259486	0.0026	0.0026	**	Wilcoxon	C12orf75	D31D30	AS04_Alum
AS01_3	AS04_Alum	1.44072e-06	1.4e-06	1.4e-06	****	Wilcoxon	C15orf39	D31D30	AS01_3
AS01_3	AS04_Alum	0.00100931	0.001	0.001	**	Wilcoxon	C15orf48	D31D30	AS01_3
AS01_3	AS04_Alum	0.00328769	0.0033	0.0033	**	Wilcoxon	C16orf52	D31D30	AS04_Alum
AS01_3	AS04_Alum	0.0451561	0.045	0.045	*	Wilcoxon	C17orf100	D31D30	AS04_Alum
AS01_3	AS04_Alum	3.79152e-11	3.8e-11	3.8e-11	****	Wilcoxon	C18orf25	D31D30	AS01_3
AS01_3	AS04_Alum	5.16429e-06	5.2e-06	5.2e-06	****	Wilcoxon	C1orf21	D31D30	AS04_Alum
AS01_3	AS04_Alum	0.0144478	0.014	0.014	*	Wilcoxon	C1orf228	D31D30	AS01_3
AS01_3	AS04_Alum	0.000778194	0.00078	0.00078	***	Wilcoxon	C20orf197	D31D30	AS04_Alum
AS01_3	AS04_Alum	3.22415e-06	3.2e-06	3.2e-06	****	Wilcoxon	C2orf40	D31D30	AS04_Alum
AS01_3	AS04_Alum	0.012793	0.013	0.013	*	Wilcoxon	C2orf74	D31D30	AS04_Alum
AS01_3	AS04_Alum	1.21063e-11	1.2e-11	1.2e-11	****	Wilcoxon	C3AR1	D31D30	AS01_3
AS01_3	AS04_Alum	5.74276e-11	5.7e-11	5.7e-11	****	Wilcoxon	C4BPA	D31D30	AS01_3
AS01_3	AS04_Alum	1.04104e-11	1e-11	1e-11	****	Wilcoxon	C4orf32	D31D30	AS01_3
AS01_3	AS04_Alum	0.00842265	0.0084	0.0084	**	Wilcoxon	C4orf33	D31D30	AS01_3
AS01_3	AS04_Alum	0.0159681	0.016	0.016	*	Wilcoxon	C9orf47	D31D30	AS01_3
AS01_3	AS04_Alum	3.09895e-05	3.1e-05	3.1e-05	****	Wilcoxon	C9orf84	D31D30	AS01_3
AS01_3	AS04_Alum	0.0253877	0.025	0.025	*	Wilcoxon	CA1	D31D30	AS01_3
AS01_3	AS04_Alum	0.000613086	0.00061	0.00061	***	Wilcoxon	CA2	D31D30	AS01_3
AS01_3	AS04_Alum	2.24868e-05	2.2e-05	2.2e-05	****	Wilcoxon	CA5B	D31D30	AS04_Alum
AS01_3	AS04_Alum	0.00203803	0.002	0.002	**	Wilcoxon	CABIN1	D31D30	AS04_Alum
AS01_3	AS04_Alum	1.29148e-06	1.3e-06	1.3e-06	****	Wilcoxon	CACHD1	D31D30	AS04_Alum
AS01_3	AS04_Alum	1.15716e-06	1.2e-06	1.2e-06	****	Wilcoxon	CACNA1A	D31D30	AS01_3
AS01_3	AS04_Alum	4.85336e-12	4.9e-12	4.9e-12	****	Wilcoxon	CACNA1E	D31D30	AS01_3
AS01_3	AS04_Alum	8.63529e-09	8.6e-09	8.6e-09	****	Wilcoxon	CACNA1I	D31D30	AS04_Alum
AS01_3	AS04_Alum	2.0404e-05	2e-05	2e-05	****	Wilcoxon	CACNA2D3	D31D30	AS04_Alum
AS01_3	AS04_Alum	2.54962e-15	2.5e-15	2.5e-15	****	Wilcoxon	CALHM6-AS1	D31D30	AS01_3
AS01_3	AS04_Alum	7.15206e-07	7.2e-07	7.2e-07	****	Wilcoxon	CAMP	D31D30	AS04_Alum
AS01_3	AS04_Alum	0.044383	0.044	0.044	*	Wilcoxon	CAMTA1	D31D30	AS04_Alum
AS01_3	AS04_Alum	0.00897864	0.009	0.009	**	Wilcoxon	CARD8	D31D30	AS01_3
AS01_3	AS04_Alum	1.09481e-11	1.1e-11	1.1e-11	****	Wilcoxon	CASP5	D31D30	AS01_3
AS01_3	AS04_Alum	0.00486121	0.0049	0.0049	**	Wilcoxon	CBR3	D31D30	AS04_Alum
AS01_3	AS04_Alum	0.0186939	0.019	0.019	*	Wilcoxon	CBX5	D31D30	AS04_Alum
AS01_3	AS04_Alum	0.0115445	0.012	0.012	*	Wilcoxon	CCAR1	D31D30	AS04_Alum
AS01_3	AS04_Alum	0.0120303	0.012	0.012	*	Wilcoxon	CCDC127	D31D30	AS04_Alum
AS01_3	AS04_Alum	0.0014779	0.0015	0.0015	**	Wilcoxon	CCDC136	D31D30	AS04_Alum
AS01_3	AS04_Alum	1.62349e-05	1.6e-05	1.6e-05	****	Wilcoxon	CCDC146	D31D30	AS01_3
AS01_3	AS04_Alum	0.00247345	0.0025	0.0025	**	Wilcoxon	CCDC149	D31D30	AS01_3
AS01_3	AS04_Alum	6.55517e-05	6.6e-05	6.6e-05	****	Wilcoxon	CCDC163P	D31D30	AS04_Alum
AS01_3	AS04_Alum	0.000613086	0.00061	0.00061	***	Wilcoxon	CCDC17	D31D30	AS01_3
AS01_3	AS04_Alum	0.00502836	0.005	0.005	**	Wilcoxon	CCDC191	D31D30	AS04_Alum
AS01_3	AS04_Alum	7.70589e-07	7.7e-07	7.7e-07	****	Wilcoxon	CCDC65	D31D30	AS04_Alum
AS01_3	AS04_Alum	0.00663803	0.0066	0.0066	**	Wilcoxon	CCDC7	D31D30	AS04_Alum
AS01_3	AS04_Alum	0.00635279	0.0064	0.0064	**	Wilcoxon	CCL28	D31D30	AS04_Alum
AS01_3	AS04_Alum	0.00041971	0.00042	0.00042	***	Wilcoxon	CCNL1	D31D30	AS01_3
AS01_3	AS04_Alum	1.26859e-08	1.3e-08	1.3e-08	****	Wilcoxon	CCR1	D31D30	AS01_3
AS01_3	AS04_Alum	5.97862e-05	6e-05	6e-05	****	Wilcoxon	CCR7	D31D30	AS04_Alum
AS01_3	AS04_Alum	4.38768e-12	4.4e-12	4.4e-12	****	Wilcoxon	CCRL2	D31D30	AS01_3
AS01_3	AS04_Alum	2.02856e-07	2e-07	2e-07	****	Wilcoxon	CD101	D31D30	AS04_Alum
AS01_3	AS04_Alum	1.36959e-07	1.4e-07	1.4e-07	****	Wilcoxon	CD160	D31D30	AS04_Alum
AS01_3	AS04_Alum	0.0379121	0.038	0.038	*	Wilcoxon	CD177	D31D30	AS01_3
AS01_3	AS04_Alum	0.0249155	0.025	0.025	*	Wilcoxon	CD22	D31D30	AS04_Alum
AS01_3	AS04_Alum	8.34185e-16	8.3e-16	8.3e-16	****	Wilcoxon	CD274	D31D30	AS01_3
AS01_3	AS04_Alum	5.45031e-05	5.5e-05	5.5e-05	****	Wilcoxon	CD36	D31D30	AS01_3
AS01_3	AS04_Alum	4.91816e-09	4.9e-09	4.9e-09	****	Wilcoxon	CD38	D31D30	AS01_3
AS01_3	AS04_Alum	2.62107e-12	2.6e-12	2.6e-12	****	Wilcoxon	CD40	D31D30	AS01_3
AS01_3	AS04_Alum	0.00224609	0.0022	0.0022	**	Wilcoxon	CD40LG	D31D30	AS04_Alum
AS01_3	AS04_Alum	6.355e-13	6.4e-13	6.4e-13	****	Wilcoxon	CD59	D31D30	AS01_3
AS01_3	AS04_Alum	0.00313693	0.0031	0.0031	**	Wilcoxon	CD68	D31D30	AS01_3
AS01_3	AS04_Alum	0.004646	0.0046	0.0046	**	Wilcoxon	CD79A	D31D30	AS04_Alum
AS01_3	AS04_Alum	0.000681971	0.00068	0.00068	***	Wilcoxon	CD79B	D31D30	AS04_Alum
AS01_3	AS04_Alum	7.40611e-05	7.4e-05	7.4e-05	****	Wilcoxon	CD8B	D31D30	AS04_Alum
AS01_3	AS04_Alum	0.00036572	0.00037	0.00037	***	Wilcoxon	CD9	D31D30	AS04_Alum
AS01_3	AS04_Alum	0.00285417	0.0029	0.0029	**	Wilcoxon	CDA	D31D30	AS04_Alum
AS01_3	AS04_Alum	3.05823e-06	3.1e-06	3.1e-06	****	Wilcoxon	CDC42EP2	D31D30	AS01_3
AS01_3	AS04_Alum	0.0459405	0.046	0.046	*	Wilcoxon	CDCA7	D31D30	AS04_Alum
AS01_3	AS04_Alum	7.27702e-06	7.3e-06	7.3e-06	****	Wilcoxon	CDH2	D31D30	AS04_Alum
AS01_3	AS04_Alum	8.11177e-05	8.1e-05	8.1e-05	****	Wilcoxon	CDKN2B	D31D30	AS04_Alum
AS01_3	AS04_Alum	9.61508e-15	9.6e-15	9.6e-15	****	Wilcoxon	CEACAM1	D31D30	AS01_3
AS01_3	AS04_Alum	0.0328552	0.033	0.033	*	Wilcoxon	CEACAM21	D31D30	AS01_3
AS01_3	AS04_Alum	0.0100834	0.01	0.01	*	Wilcoxon	CEACAM3	D31D30	AS01_3
AS01_3	AS04_Alum	0.00203803	0.002	0.002	**	Wilcoxon	CECR6	D31D30	AS01_3
AS01_3	AS04_Alum	0.012533	0.013	0.013	*	Wilcoxon	CENPK	D31D30	AS04_Alum
AS01_3	AS04_Alum	0.0328558	0.033	0.033	*	Wilcoxon	CENPU	D31D30	AS04_Alum
AS01_3	AS04_Alum	0.00015595	0.00016	0.00016	***	Wilcoxon	CENPV	D31D30	AS04_Alum
AS01_3	AS04_Alum	0.0328558	0.033	0.033	*	Wilcoxon	CENPW	D31D30	AS01_3
AS01_3	AS04_Alum	0.00299251	0.003	0.003	**	Wilcoxon	CEP128	D31D30	AS04_Alum
AS01_3	AS04_Alum	0.00010951	0.00011	0.00011	***	Wilcoxon	CEP19	D31D30	AS01_3
AS01_3	AS04_Alum	2.01854e-08	2e-08	2e-08	****	Wilcoxon	CEP78	D31D30	AS04_Alum
AS01_3	AS04_Alum	0.000103171	0.0001	1e-04	***	Wilcoxon	CES1	D31D30	AS01_3
AS01_3	AS04_Alum	3.31393e-09	3.3e-09	3.3e-09	****	Wilcoxon	CFAP58	D31D30	AS01_3
AS01_3	AS04_Alum	0.0153439	0.015	0.015	*	Wilcoxon	CFL2	D31D30	AS04_Alum
AS01_3	AS04_Alum	3.86735e-05	3.9e-05	3.9e-05	****	Wilcoxon	CFLAR	D31D30	AS01_3
AS01_3	AS04_Alum	0.0263553	0.026	0.026	*	Wilcoxon	CHI3L1	D31D30	AS04_Alum
AS01_3	AS04_Alum	0.0110762	0.011	0.011	*	Wilcoxon	CHKB-CPT1B	D31D30	AS01_3
AS01_3	AS04_Alum	0.000240162	0.00024	0.00024	***	Wilcoxon	CHRM3-AS2	D31D30	AS04_Alum
AS01_3	AS04_Alum	0.0278664	0.028	0.028	*	Wilcoxon	CHST15	D31D30	AS01_3
AS01_3	AS04_Alum	0.0249155	0.025	0.025	*	Wilcoxon	CHST7	D31D30	AS01_3
AS01_3	AS04_Alum	0.0451561	0.045	0.045	*	Wilcoxon	CLC	D31D30	AS04_Alum
AS01_3	AS04_Alum	0.0172839	0.017	0.017	*	Wilcoxon	CLCN4	D31D30	AS01_3
AS01_3	AS04_Alum	3.51817e-05	3.5e-05	3.5e-05	****	Wilcoxon	CLDN23	D31D30	AS01_3
AS01_3	AS04_Alum	0.00433933	0.0043	0.0043	**	Wilcoxon	CLEC12A	D31D30	AS01_3
AS01_3	AS04_Alum	5.97862e-05	6e-05	6e-05	****	Wilcoxon	CLEC1A	D31D30	AS01_3
AS01_3	AS04_Alum	0.0037804	0.0038	0.0038	**	Wilcoxon	CLEC1B	D31D30	AS01_3
AS01_3	AS04_Alum	4.32432e-10	4.3e-10	4.3e-10	****	Wilcoxon	CLEC2B	D31D30	AS01_3
AS01_3	AS04_Alum	0.000550721	0.00055	0.00055	***	Wilcoxon	CLEC2D	D31D30	AS04_Alum
AS01_3	AS04_Alum	0.000757995	0.00076	0.00076	***	Wilcoxon	CLEC4C	D31D30	AS04_Alum
AS01_3	AS04_Alum	1.67763e-05	1.7e-05	1.7e-05	****	Wilcoxon	CLEC4D	D31D30	AS01_3
AS01_3	AS04_Alum	0.00842265	0.0084	0.0084	**	Wilcoxon	CLEC5A	D31D30	AS01_3
AS01_3	AS04_Alum	1.28858e-05	1.3e-05	1.3e-05	****	Wilcoxon	CLEC7A	D31D30	AS01_3
AS01_3	AS04_Alum	6.16524e-05	6.2e-05	6.2e-05	****	Wilcoxon	CLN6	D31D30	AS04_Alum
AS01_3	AS04_Alum	0.00100953	0.001	0.001	**	Wilcoxon	CLN8	D31D30	AS04_Alum
AS01_3	AS04_Alum	0.00247345	0.0025	0.0025	**	Wilcoxon	CLTA	D31D30	AS04_Alum
AS01_3	AS04_Alum	1.07937e-07	1.1e-07	1.1e-07	****	Wilcoxon	CMAHP	D31D30	AS01_3
AS01_3	AS04_Alum	9.9636e-16	1e-15	1e-15	****	Wilcoxon	CMPK2	D31D30	AS01_3
AS01_3	AS04_Alum	0.00635279	0.0064	0.0064	**	Wilcoxon	CNPY3	D31D30	AS04_Alum
AS01_3	AS04_Alum	4.26701e-06	4.3e-06	4.3e-06	****	Wilcoxon	CNTNAP2	D31D30	AS04_Alum
AS01_3	AS04_Alum	0.00878977	0.0088	0.0088	**	Wilcoxon	COCH	D31D30	AS04_Alum
AS01_3	AS04_Alum	2.56142e-07	2.6e-07	2.6e-07	****	Wilcoxon	COLGALT2	D31D30	AS04_Alum
AS01_3	AS04_Alum	0.0133249	0.013	0.013	*	Wilcoxon	COX7B	D31D30	AS01_3
AS01_3	AS04_Alum	0.0253877	0.025	0.025	*	Wilcoxon	CPD	D31D30	AS01_3
AS01_3	AS04_Alum	0.0406831	0.041	0.041	*	Wilcoxon	CPEB2	D31D30	AS01_3
AS01_3	AS04_Alum	0.006494	0.0065	0.0065	**	Wilcoxon	CPEB4	D31D30	AS01_3
AS01_3	AS04_Alum	0.0117852	0.012	0.012	*	Wilcoxon	CPM	D31D30	AS04_Alum
AS01_3	AS04_Alum	2.1771e-05	2.2e-05	2.2e-05	****	Wilcoxon	CROCCP3	D31D30	AS04_Alum
AS01_3	AS04_Alum	0.0144478	0.014	0.014	*	Wilcoxon	CRYZ	D31D30	AS04_Alum
AS01_3	AS04_Alum	4.34225e-06	4.3e-06	4.3e-06	****	Wilcoxon	CSGALNACT1	D31D30	AS04_Alum
AS01_3	AS04_Alum	6.34805e-06	6.3e-06	6.3e-06	****	Wilcoxon	CTSB	D31D30	AS01_3
AS01_3	AS04_Alum	1.71856e-11	1.7e-11	1.7e-11	****	Wilcoxon	CTSL	D31D30	AS01_3
AS01_3	AS04_Alum	7.5195e-10	7.5e-10	7.5e-10	****	Wilcoxon	CTSW	D31D30	AS04_Alum
AS01_3	AS04_Alum	0.0278664	0.028	0.028	*	Wilcoxon	CTTN	D31D30	AS04_Alum
AS01_3	AS04_Alum	0.00936728	0.0094	0.0094	**	Wilcoxon	CUX2	D31D30	AS04_Alum
AS01_3	AS04_Alum	9.3425e-15	9.3e-15	9.3e-15	****	Wilcoxon	CXCL10	D31D30	AS01_3
AS01_3	AS04_Alum	0.0101899	0.01	0.01	*	Wilcoxon	CXCL8	D31D30	AS04_Alum
AS01_3	AS04_Alum	4.74446e-10	4.7e-10	4.7e-10	****	Wilcoxon	CXCR6	D31D30	AS04_Alum
AS01_3	AS04_Alum	0.0115445	0.012	0.012	*	Wilcoxon	CYP1B1	D31D30	AS04_Alum
AS01_3	AS04_Alum	1.20037e-06	1.2e-06	1.2e-06	****	Wilcoxon	CYP27A1	D31D30	AS04_Alum
AS01_3	AS04_Alum	0.000296767	0.0003	3e-04	***	Wilcoxon	CYP4F29P	D31D30	AS04_Alum
AS01_3	AS04_Alum	2.43073e-09	2.4e-09	2.4e-09	****	Wilcoxon	MIR4435-2HG	D31D30	AS01_3
AS01_3	AS04_Alum	9.70852e-13	9.7e-13	9.7e-13	****	Wilcoxon	DAPK2	D31D30	AS04_Alum
AS01_3	AS04_Alum	0.0198164	0.02	0.02	*	Wilcoxon	DCAF4L1	D31D30	AS01_3
AS01_3	AS04_Alum	0.0385912	0.039	0.039	*	Wilcoxon	DDI2	D31D30	AS01_3
AS01_3	AS04_Alum	1.50309e-08	1.5e-08	1.5e-08	****	Wilcoxon	DDIAS	D31D30	AS01_3
AS01_3	AS04_Alum	5.10005e-07	5.1e-07	5.1e-07	****	Wilcoxon	DDIT4	D31D30	AS04_Alum
AS01_3	AS04_Alum	6.55517e-05	6.6e-05	6.6e-05	****	Wilcoxon	DDX11	D31D30	AS04_Alum
AS01_3	AS04_Alum	5.11592e-12	5.1e-12	5.1e-12	****	Wilcoxon	DDX58	D31D30	AS01_3
AS01_3	AS04_Alum	3.61419e-15	3.6e-15	3.6e-15	****	Wilcoxon	DDX60	D31D30	AS01_3
AS01_3	AS04_Alum	2.03389e-09	2e-09	2e-09	****	Wilcoxon	DDX60L	D31D30	AS01_3
AS01_3	AS04_Alum	1.53835e-10	1.5e-10	1.5e-10	****	Wilcoxon	DENND1A	D31D30	AS01_3
AS01_3	AS04_Alum	0.00241472	0.0024	0.0024	**	Wilcoxon	DENND3	D31D30	AS01_3
AS01_3	AS04_Alum	5.50002e-07	5.5e-07	5.5e-07	****	Wilcoxon	DGKG	D31D30	AS04_Alum
AS01_3	AS04_Alum	0.000138725	0.00014	0.00014	***	Wilcoxon	DHRS13	D31D30	AS04_Alum
AS01_3	AS04_Alum	2.01148e-14	2e-14	2e-14	****	Wilcoxon	DHRS9	D31D30	AS01_3
AS01_3	AS04_Alum	4.38258e-07	4.4e-07	4.4e-07	****	Wilcoxon	DHRSX	D31D30	AS01_3
AS01_3	AS04_Alum	0.00520097	0.0052	0.0052	**	Wilcoxon	DIP2A	D31D30	AS04_Alum
AS01_3	AS04_Alum	0.00556204	0.0056	0.0056	**	Wilcoxon	DIP2C	D31D30	AS04_Alum
AS01_3	AS04_Alum	0.00224609	0.0022	0.0022	**	Wilcoxon	DIRC2	D31D30	AS04_Alum
AS01_3	AS04_Alum	1.20037e-06	1.2e-06	1.2e-06	****	Wilcoxon	DLG5	D31D30	AS04_Alum
AS01_3	AS04_Alum	8.61478e-07	8.6e-07	8.6e-07	****	Wilcoxon	DMXL2	D31D30	AS01_3
AS01_3	AS04_Alum	0.00772928	0.0077	0.0077	**	Wilcoxon	DNAJC13	D31D30	AS01_3
AS01_3	AS04_Alum	0.0202034	0.02	0.02	*	Wilcoxon	DNASE1	D31D30	AS04_Alum
AS01_3	AS04_Alum	7.22181e-15	7.2e-15	7.2e-15	****	Wilcoxon	DOCK4	D31D30	AS01_3
AS01_3	AS04_Alum	0.0166146	0.017	0.017	*	Wilcoxon	DOCK5	D31D30	AS01_3
AS01_3	AS04_Alum	0.0202034	0.02	0.02	*	Wilcoxon	DOCK9	D31D30	AS04_Alum
AS01_3	AS04_Alum	7.27702e-06	7.3e-06	7.3e-06	****	Wilcoxon	DOK4	D31D30	AS04_Alum
AS01_3	AS04_Alum	1.47089e-05	1.5e-05	1.5e-05	****	Wilcoxon	DPEP3	D31D30	AS04_Alum
AS01_3	AS04_Alum	0.00171597	0.0017	0.0017	**	Wilcoxon	DPP4	D31D30	AS04_Alum
AS01_3	AS04_Alum	0.0483629	0.048	0.048	*	Wilcoxon	DR1	D31D30	AS01_3
AS01_3	AS04_Alum	0.0001471	0.00015	0.00015	***	Wilcoxon	DSC2	D31D30	AS01_3
AS01_3	AS04_Alum	0.000138725	0.00014	0.00014	***	Wilcoxon	DTX4	D31D30	AS04_Alum
AS01_3	AS04_Alum	0.0122799	0.012	0.012	*	Wilcoxon	DTYMK	D31D30	AS04_Alum
AS01_3	AS04_Alum	1.46688e-10	1.5e-10	1.5e-10	****	Wilcoxon	DUSP5	D31D30	AS01_3
AS01_3	AS04_Alum	0.0235443	0.024	0.024	*	Wilcoxon	DYNC2LI1	D31D30	AS04_Alum
AS01_3	AS04_Alum	0.00241472	0.0024	0.0024	**	Wilcoxon	EAF2	D31D30	AS01_3
AS01_3	AS04_Alum	0.0385912	0.039	0.039	*	Wilcoxon	EBF1	D31D30	AS04_Alum
AS01_3	AS04_Alum	7.26674e-14	7.3e-14	7.3e-14	****	Wilcoxon	EFCAB2	D31D30	AS01_3
AS01_3	AS04_Alum	5.92723e-06	5.9e-06	5.9e-06	****	Wilcoxon	EFHD2	D31D30	AS01_3
AS01_3	AS04_Alum	0.00010951	0.00011	0.00011	***	Wilcoxon	EGLN1	D31D30	AS01_3
AS01_3	AS04_Alum	0.00708751	0.0071	0.0071	**	Wilcoxon	EHBP1	D31D30	AS04_Alum
AS01_3	AS04_Alum	0.0190617	0.019	0.019	*	Wilcoxon	EHD3	D31D30	AS04_Alum
AS01_3	AS04_Alum	1.77843e-09	1.8e-09	1.8e-09	****	Wilcoxon	EIF4G3	D31D30	AS01_3
AS01_3	AS04_Alum	0.000596665	0.0006	6e-04	***	Wilcoxon	EIF5A	D31D30	AS01_3
AS01_3	AS04_Alum	0.000798891	0.0008	8e-04	***	Wilcoxon	EMILIN2	D31D30	AS01_3
AS01_3	AS04_Alum	1.16622e-05	1.2e-05	1.2e-05	****	Wilcoxon	ENOSF1	D31D30	AS04_Alum
AS01_3	AS04_Alum	4.91074e-07	4.9e-07	4.9e-07	****	Wilcoxon	ENPP2	D31D30	AS01_3
AS01_3	AS04_Alum	0.00230106	0.0023	0.0023	**	Wilcoxon	ENPP5	D31D30	AS04_Alum
AS01_3	AS04_Alum	4.32432e-10	4.3e-10	4.3e-10	****	Wilcoxon	EPB41L3	D31D30	AS01_3
AS01_3	AS04_Alum	1.91189e-05	1.9e-05	1.9e-05	****	Wilcoxon	EPHA4	D31D30	AS04_Alum
AS01_3	AS04_Alum	0.000165299	0.00017	0.00017	***	Wilcoxon	EPHB1	D31D30	AS01_3
AS01_3	AS04_Alum	0.0235443	0.024	0.024	*	Wilcoxon	EPHB4	D31D30	AS04_Alum
AS01_3	AS04_Alum	5.12301e-05	5.1e-05	5.1e-05	****	Wilcoxon	EPHX2	D31D30	AS04_Alum
AS01_3	AS04_Alum	1.95087e-07	2e-07	2e-07	****	Wilcoxon	EPPK1	D31D30	AS04_Alum
AS01_3	AS04_Alum	1.29454e-16	1.3e-16	<2e-16	****	Wilcoxon	EPSTI1	D31D30	AS01_3
AS01_3	AS04_Alum	7.40611e-05	7.4e-05	7.4e-05	****	Wilcoxon	EPT1	D31D30	AS01_3
AS01_3	AS04_Alum	0.00497217	0.005	0.005	**	Wilcoxon	ERAP1	D31D30	AS01_3
AS01_3	AS04_Alum	9.89863e-12	9.9e-12	9.9e-12	****	Wilcoxon	ERAP2	D31D30	AS01_3
AS01_3	AS04_Alum	1.92423e-06	1.9e-06	1.9e-06	****	Wilcoxon	ERN1	D31D30	AS04_Alum
AS01_3	AS04_Alum	0.00159285	0.0016	0.0016	**	Wilcoxon	ERV3-1	D31D30	AS01_3
AS01_3	AS04_Alum	1.94802e-13	1.9e-13	1.9e-13	****	Wilcoxon	ERV3-2	D31D30	AS01_3
AS01_3	AS04_Alum	0.00219232	0.0022	0.0022	**	Wilcoxon	ETNK1	D31D30	AS01_3
AS01_3	AS04_Alum	0.0130565	0.013	0.013	*	Wilcoxon	ETV5	D31D30	AS04_Alum
AS01_3	AS04_Alum	9.02743e-10	9e-10	9e-10	****	Wilcoxon	ETV6	D31D30	AS01_3
AS01_3	AS04_Alum	1.14095e-14	1.1e-14	1.1e-14	****	Wilcoxon	ETV7	D31D30	AS01_3
AS01_3	AS04_Alum	0.034063	0.034	0.034	*	Wilcoxon	EVL	D31D30	AS04_Alum
AS01_3	AS04_Alum	0.00020234	0.0002	2e-04	***	Wilcoxon	F11R	D31D30	AS01_3
AS01_3	AS04_Alum	2.75022e-06	2.8e-06	2.8e-06	****	Wilcoxon	F13A1	D31D30	AS04_Alum
AS01_3	AS04_Alum	2.84942e-06	2.8e-06	2.8e-06	****	Wilcoxon	F2RL1	D31D30	AS01_3
AS01_3	AS04_Alum	2.10495e-08	2.1e-08	2.1e-08	****	Wilcoxon	FAM122C	D31D30	AS01_3
AS01_3	AS04_Alum	1.52017e-05	1.5e-05	1.5e-05	****	Wilcoxon	FAM153A	D31D30	AS04_Alum
AS01_3	AS04_Alum	0.0459405	0.046	0.046	*	Wilcoxon	FAM153B	D31D30	AS04_Alum
AS01_3	AS04_Alum	0.0410403	0.041	0.041	*	Wilcoxon	FAM161A	D31D30	AS04_Alum
AS01_3	AS04_Alum	0.0179768	0.018	0.018	*	Wilcoxon	FAM19A1	D31D30	AS04_Alum
AS01_3	AS04_Alum	0.00336552	0.0034	0.0034	**	Wilcoxon	FAM213A	D31D30	AS04_Alum
AS01_3	AS04_Alum	1.5965e-15	1.6e-15	1.6e-15	****	Wilcoxon	FAM26F	D31D30	AS01_3
AS01_3	AS04_Alum	3.30225e-05	3.3e-05	3.3e-05	****	Wilcoxon	FAM72A	D31D30	AS01_3
AS01_3	AS04_Alum	0.0014779	0.0015	0.0015	**	Wilcoxon	FAM98A	D31D30	AS04_Alum
AS01_3	AS04_Alum	1.48376e-13	1.5e-13	1.5e-13	****	Wilcoxon	FANCA	D31D30	AS01_3
AS01_3	AS04_Alum	0.024451	0.024	0.024	*	Wilcoxon	FANCG	D31D30	AS04_Alum
AS01_3	AS04_Alum	4.38434e-05	4.4e-05	4.4e-05	****	Wilcoxon	FAR1	D31D30	AS01_3
AS01_3	AS04_Alum	1.80402e-07	1.8e-07	1.8e-07	****	Wilcoxon	FAR2	D31D30	AS01_3
AS01_3	AS04_Alum	2.01838e-15	2e-15	2e-15	****	Wilcoxon	FAS	D31D30	AS01_3
AS01_3	AS04_Alum	0.00241472	0.0024	0.0024	**	Wilcoxon	FASLG	D31D30	AS04_Alum
AS01_3	AS04_Alum	6.16524e-05	6.2e-05	6.2e-05	****	Wilcoxon	FBLN5	D31D30	AS04_Alum
AS01_3	AS04_Alum	0.000346001	0.00035	0.00035	***	Wilcoxon	FBLN7	D31D30	AS04_Alum
AS01_3	AS04_Alum	0.00163295	0.0016	0.0016	**	Wilcoxon	FBXL13	D31D30	AS04_Alum
AS01_3	AS04_Alum	7.8348e-08	7.8e-08	7.8e-08	****	Wilcoxon	FBXO32	D31D30	AS04_Alum
AS01_3	AS04_Alum	1.6043e-14	1.6e-14	1.6e-14	****	Wilcoxon	FBXO6	D31D30	AS01_3
AS01_3	AS04_Alum	1.97515e-05	2e-05	2e-05	****	Wilcoxon	FCER1A	D31D30	AS04_Alum
AS01_3	AS04_Alum	2.75022e-06	2.8e-06	2.8e-06	****	Wilcoxon	FCGBP	D31D30	AS04_Alum
AS01_3	AS04_Alum	3.61419e-15	3.6e-15	3.6e-15	****	Wilcoxon	FCGR1A	D31D30	AS01_3
AS01_3	AS04_Alum	2.86469e-15	2.9e-15	2.9e-15	****	Wilcoxon	FCGR1B	D31D30	AS01_3
AS01_3	AS04_Alum	4.21903e-07	4.2e-07	4.2e-07	****	Wilcoxon	FCGR2A	D31D30	AS01_3
AS01_3	AS04_Alum	9.40923e-09	9.4e-09	9.4e-09	****	Wilcoxon	FCGR2B	D31D30	AS01_3
AS01_3	AS04_Alum	3.00182e-05	3e-05	3e-05	****	Wilcoxon	FCRL3	D31D30	AS04_Alum
AS01_3	AS04_Alum	0.0120303	0.012	0.012	*	Wilcoxon	FCRL5	D31D30	AS04_Alum
AS01_3	AS04_Alum	0.0138763	0.014	0.014	*	Wilcoxon	FCRLA	D31D30	AS04_Alum
AS01_3	AS04_Alum	0.0117852	0.012	0.012	*	Wilcoxon	FEZ2	D31D30	AS01_3
AS01_3	AS04_Alum	1.945e-09	1.9e-09	1.9e-09	****	Wilcoxon	FFAR2	D31D30	AS01_3
AS01_3	AS04_Alum	0.00227335	0.0023	0.0023	**	Wilcoxon	FGD6	D31D30	AS01_3
AS01_3	AS04_Alum	4.74446e-10	4.7e-10	4.7e-10	****	Wilcoxon	FGF13	D31D30	AS01_3
AS01_3	AS04_Alum	7.87166e-10	7.9e-10	7.9e-10	****	Wilcoxon	FGFBP2	D31D30	AS04_Alum
AS01_3	AS04_Alum	0.0176274	0.018	0.018	*	Wilcoxon	FGFR1OP2	D31D30	AS01_3
AS01_3	AS04_Alum	0.0365879	0.037	0.037	*	Wilcoxon	FGFR2	D31D30	AS04_Alum
AS01_3	AS04_Alum	3.76498e-08	3.8e-08	3.8e-08	****	Wilcoxon	FHDC1	D31D30	AS01_3
AS01_3	AS04_Alum	8.33518e-06	8.3e-06	8.3e-06	****	Wilcoxon	FHIT	D31D30	AS04_Alum
AS01_3	AS04_Alum	3.09895e-05	3.1e-05	3.1e-05	****	Wilcoxon	FKBP1A	D31D30	AS01_3
AS01_3	AS04_Alum	0.0428703	0.043	0.043	*	Wilcoxon	FKBP5	D31D30	AS04_Alum
AS01_3	AS04_Alum	0.0172839	0.017	0.017	*	Wilcoxon	FKBP9	D31D30	AS04_Alum
AS01_3	AS04_Alum	9.71805e-05	9.7e-05	9.7e-05	****	Wilcoxon	FLJ12120	D31D30	AS04_Alum
AS01_3	AS04_Alum	3.10658e-07	3.1e-07	3.1e-07	****	Wilcoxon	FLNB	D31D30	AS04_Alum
AS01_3	AS04_Alum	0.00568733	0.0057	0.0057	**	Wilcoxon	FLOT1	D31D30	AS01_3
AS01_3	AS04_Alum	5.66847e-08	5.7e-08	5.7e-08	****	Wilcoxon	FMNL2	D31D30	AS01_3
AS01_3	AS04_Alum	0.00621434	0.0062	0.0062	**	Wilcoxon	FMNL3	D31D30	AS04_Alum
AS01_3	AS04_Alum	3.92313e-08	3.9e-08	3.9e-08	****	Wilcoxon	FOLR2	D31D30	AS01_3
AS01_3	AS04_Alum	0.0190617	0.019	0.019	*	Wilcoxon	FOSL2	D31D30	AS01_3
AS01_3	AS04_Alum	9.15191e-05	9.2e-05	9.2e-05	****	Wilcoxon	FPR2	D31D30	AS01_3
AS01_3	AS04_Alum	0.00635279	0.0064	0.0064	**	Wilcoxon	FREM3	D31D30	AS04_Alum
AS01_3	AS04_Alum	0.0399754	0.04	0.04	*	Wilcoxon	FRG1	D31D30	AS04_Alum
AS01_3	AS04_Alum	5.41721e-15	5.4e-15	5.4e-15	****	Wilcoxon	FRMD3	D31D30	AS01_3
AS01_3	AS04_Alum	0.000103171	0.0001	1e-04	***	Wilcoxon	FRRS1	D31D30	AS01_3
AS01_3	AS04_Alum	0.0205971	0.021	0.021	*	Wilcoxon	FZD2	D31D30	AS01_3
AS01_3	AS04_Alum	1.055e-05	1.1e-05	1.1e-05	****	Wilcoxon	G0S2	D31D30	AS01_3
AS01_3	AS04_Alum	0.000550721	0.00055	0.00055	***	Wilcoxon	GAB1	D31D30	AS01_3
AS01_3	AS04_Alum	2.0404e-05	2e-05	2e-05	****	Wilcoxon	GABPB1-AS1	D31D30	AS04_Alum
AS01_3	AS04_Alum	1.09481e-11	1.1e-11	1.1e-11	****	Wilcoxon	GADD45B	D31D30	AS01_3
AS01_3	AS04_Alum	1.33949e-06	1.3e-06	1.3e-06	****	Wilcoxon	GAL3ST4	D31D30	AS04_Alum
AS01_3	AS04_Alum	8.63529e-09	8.6e-09	8.6e-09	****	Wilcoxon	GALNT14	D31D30	AS04_Alum
AS01_3	AS04_Alum	3.59014e-10	3.6e-10	3.6e-10	****	Wilcoxon	GAS7	D31D30	AS01_3
AS01_3	AS04_Alum	0.0239939	0.024	0.024	*	Wilcoxon	GATA3	D31D30	AS04_Alum
AS01_3	AS04_Alum	1.21802e-16	1.2e-16	<2e-16	****	Wilcoxon	GBP1	D31D30	AS01_3
AS01_3	AS04_Alum	3.8299e-15	3.8e-15	3.8e-15	****	Wilcoxon	GBP3	D31D30	AS01_3
AS01_3	AS04_Alum	3.40759e-16	3.4e-16	3.4e-16	****	Wilcoxon	GBP4	D31D30	AS01_3
AS01_3	AS04_Alum	7.93934e-17	7.9e-17	<2e-16	****	Wilcoxon	GBP5	D31D30	AS01_3
AS01_3	AS04_Alum	0.00607862	0.0061	0.0061	**	Wilcoxon	GCC2-AS1	D31D30	AS04_Alum
AS01_3	AS04_Alum	5.62129e-05	5.6e-05	5.6e-05	****	Wilcoxon	GCM1	D31D30	AS01_3
AS01_3	AS04_Alum	2.55803e-05	2.6e-05	2.6e-05	****	Wilcoxon	GCNT1	D31D30	AS01_3
AS01_3	AS04_Alum	2.98928e-07	3e-07	3e-07	****	Wilcoxon	GCNT2	D31D30	AS01_3
AS01_3	AS04_Alum	6.88973e-07	6.9e-07	6.9e-07	****	Wilcoxon	GFI1	D31D30	AS04_Alum
AS01_3	AS04_Alum	0.000934191	0.00093	0.00093	***	Wilcoxon	GIMAP8	D31D30	AS01_3
AS01_3	AS04_Alum	3.34473e-13	3.3e-13	3.3e-13	****	Wilcoxon	GK	D31D30	AS01_3
AS01_3	AS04_Alum	1.74731e-13	1.7e-13	1.7e-13	****	Wilcoxon	GK3P	D31D30	AS01_3
AS01_3	AS04_Alum	0.0406831	0.041	0.041	*	Wilcoxon	GLIDR	D31D30	AS04_Alum
AS01_3	AS04_Alum	0.00175891	0.0018	0.0018	**	Wilcoxon	GLUL	D31D30	AS01_3
AS01_3	AS04_Alum	1.18565e-09	1.2e-09	1.2e-09	****	Wilcoxon	GM2A	D31D30	AS01_3
AS01_3	AS04_Alum	0.00117736	0.0012	0.0012	**	Wilcoxon	GMFB	D31D30	AS01_3
AS01_3	AS04_Alum	5.60385e-11	5.6e-11	5.6e-11	****	Wilcoxon	GNB4	D31D30	AS01_3
AS01_3	AS04_Alum	6.79737e-06	6.8e-06	6.8e-06	****	Wilcoxon	GNG2	D31D30	AS04_Alum
AS01_3	AS04_Alum	2.90261e-09	2.9e-09	2.9e-09	****	Wilcoxon	GNLY	D31D30	AS04_Alum
AS01_3	AS04_Alum	0.00151534	0.0015	0.0015	**	Wilcoxon	GPAM	D31D30	AS04_Alum
AS01_3	AS04_Alum	0.00272152	0.0027	0.0027	**	Wilcoxon	GPAT2	D31D30	AS04_Alum
AS01_3	AS04_Alum	0.0117852	0.012	0.012	*	Wilcoxon	GPLD1	D31D30	AS04_Alum
AS01_3	AS04_Alum	4.65445e-06	4.7e-06	4.7e-06	****	Wilcoxon	GPNMB	D31D30	AS04_Alum
AS01_3	AS04_Alum	3.00182e-05	3e-05	3e-05	****	Wilcoxon	GPR34	D31D30	AS04_Alum
AS01_3	AS04_Alum	0.000268959	0.00027	0.00027	***	Wilcoxon	GPR82	D31D30	AS04_Alum
AS01_3	AS04_Alum	2.43342e-11	2.4e-11	2.4e-11	****	Wilcoxon	GPR84	D31D30	AS01_3
AS01_3	AS04_Alum	5.44246e-08	5.4e-08	5.4e-08	****	Wilcoxon	GRAMD1C	D31D30	AS04_Alum
AS01_3	AS04_Alum	8.36079e-05	8.4e-05	8.4e-05	****	Wilcoxon	GSTM1	D31D30	AS04_Alum
AS01_3	AS04_Alum	2.22109e-06	2.2e-06	2.2e-06	****	Wilcoxon	GSTM2	D31D30	AS04_Alum
AS01_3	AS04_Alum	0.00285417	0.0029	0.0029	**	Wilcoxon	GSTM3	D31D30	AS04_Alum
AS01_3	AS04_Alum	3.40858e-05	3.4e-05	3.4e-05	****	Wilcoxon	GSTM4	D31D30	AS04_Alum
AS01_3	AS04_Alum	0.0343701	0.034	0.034	*	Wilcoxon	GTF2IRD2	D31D30	AS04_Alum
AS01_3	AS04_Alum	0.0406831	0.041	0.041	*	Wilcoxon	GUCY1A3	D31D30	AS01_3
AS01_3	AS04_Alum	0.0268509	0.027	0.027	*	Wilcoxon	GUCY1B3	D31D30	AS01_3
AS01_3	AS04_Alum	0.000126994	0.00013	0.00013	***	Wilcoxon	GUSBP1	D31D30	AS04_Alum
AS01_3	AS04_Alum	6.96836e-05	7e-05	7e-05	****	Wilcoxon	GUSBP3	D31D30	AS01_3
AS01_3	AS04_Alum	0.0176274	0.018	0.018	*	Wilcoxon	GYPB	D31D30	AS01_3
AS01_3	AS04_Alum	0.0495883	0.05	0.05	*	Wilcoxon	GYPE	D31D30	AS04_Alum
AS01_3	AS04_Alum	1.09089e-05	1.1e-05	1.1e-05	****	Wilcoxon	GZMA	D31D30	AS04_Alum
AS01_3	AS04_Alum	1.11546e-06	1.1e-06	1.1e-06	****	Wilcoxon	GZMB	D31D30	AS04_Alum
AS01_3	AS04_Alum	6.40241e-08	6.4e-08	6.4e-08	****	Wilcoxon	GZMH	D31D30	AS04_Alum
AS01_3	AS04_Alum	0.0047525	0.0048	0.0048	**	Wilcoxon	H2BFXP	D31D30	AS04_Alum
AS01_3	AS04_Alum	1.97515e-05	2e-05	2e-05	****	Wilcoxon	H3-7	D31D30	AS01_3
AS01_3	AS04_Alum	0.00127061	0.0013	0.0013	**	Wilcoxon	H6PD	D31D30	AS01_3
AS01_3	AS04_Alum	3.09895e-05	3.1e-05	3.1e-05	****	Wilcoxon	HABP4	D31D30	AS04_Alum
AS01_3	AS04_Alum	0.00369388	0.0037	0.0037	**	Wilcoxon	HBD	D31D30	AS01_3
AS01_3	AS04_Alum	1.70044e-09	1.7e-09	1.7e-09	****	Wilcoxon	HCAR3	D31D30	AS01_3
AS01_3	AS04_Alum	0.00936728	0.0094	0.0094	**	Wilcoxon	HDAC8	D31D30	AS01_3
AS01_3	AS04_Alum	0.00917112	0.0092	0.0092	**	Wilcoxon	HELB	D31D30	AS01_3
AS01_3	AS04_Alum	4.38258e-07	4.4e-07	4.4e-07	****	Wilcoxon	HERC2P7	D31D30	AS04_Alum
AS01_3	AS04_Alum	8.85121e-16	8.9e-16	8.9e-16	****	Wilcoxon	HERC5	D31D30	AS01_3
AS01_3	AS04_Alum	0.00897864	0.009	0.009	**	Wilcoxon	HEY1	D31D30	AS04_Alum
AS01_3	AS04_Alum	0.00272135	0.0027	0.0027	**	Wilcoxon	HINT3	D31D30	AS01_3
AS01_3	AS04_Alum	0.00508541	0.0051	0.0051	**	Wilcoxon	HIPK2	D31D30	AS04_Alum
AS01_3	AS04_Alum	0.00424126	0.0042	0.0042	**	Wilcoxon	HIPK3	D31D30	AS01_3
AS01_3	AS04_Alum	0.00019103	0.00019	0.00019	***	Wilcoxon	HIST1H1D	D31D30	AS04_Alum
AS01_3	AS04_Alum	1.52017e-05	1.5e-05	1.5e-05	****	Wilcoxon	HIST1H2AD	D31D30	AS01_3
AS01_3	AS04_Alum	0.0162885	0.016	0.016	*	Wilcoxon	HIST1H2AE	D31D30	AS01_3
AS01_3	AS04_Alum	1.24512e-06	1.2e-06	1.2e-06	****	Wilcoxon	HIST1H2BC	D31D30	AS01_3
AS01_3	AS04_Alum	0.00030951	0.00031	0.00031	***	Wilcoxon	HIST1H2BD	D31D30	AS01_3
AS01_3	AS04_Alum	0.0491938	0.049	0.049	*	Wilcoxon	HIST1H2BG	D31D30	AS01_3
AS01_3	AS04_Alum	3.78179e-09	3.8e-09	3.8e-09	****	Wilcoxon	HIST1H4H	D31D30	AS01_3
AS01_3	AS04_Alum	0.0491938	0.049	0.049	*	Wilcoxon	HLA-DOB	D31D30	AS01_3
AS01_3	AS04_Alum	6.02573e-13	6e-13	6e-13	****	Wilcoxon	HLA-DPA1	D31D30	AS01_3
AS01_3	AS04_Alum	5.01635e-08	5e-08	5e-08	****	Wilcoxon	HLA-DQA1	D31D30	AS01_3
AS01_3	AS04_Alum	1.33843e-11	1.3e-11	1.3e-11	****	Wilcoxon	HLA-DQB1	D31D30	AS01_3
AS01_3	AS04_Alum	0.00173278	0.0017	0.0017	**	Wilcoxon	HLA-DRB1	D31D30	AS01_3
AS01_3	AS04_Alum	2.27174e-05	2.3e-05	2.3e-05	****	Wilcoxon	HLA-DRB4	D31D30	AS01_3
AS01_3	AS04_Alum	0.00194077	0.0019	0.0019	**	Wilcoxon	HMBOX1	D31D30	AS04_Alum
AS01_3	AS04_Alum	0.0451561	0.045	0.045	*	Wilcoxon	HMG20B	D31D30	AS04_Alum
AS01_3	AS04_Alum	0.00144132	0.0014	0.0014	**	Wilcoxon	HNMT	D31D30	AS01_3
AS01_3	AS04_Alum	1.0752e-06	1.1e-06	1.1e-06	****	Wilcoxon	HNRNPLL	D31D30	AS01_3
AS01_3	AS04_Alum	0.0334547	0.033	0.033	*	Wilcoxon	HNRNPU	D31D30	AS04_Alum
AS01_3	AS04_Alum	4.9888e-06	5e-06	5e-06	****	Wilcoxon	HOPX	D31D30	AS04_Alum
AS01_3	AS04_Alum	0.0239939	0.024	0.024	*	Wilcoxon	HOTAIRM1	D31D30	AS01_3
AS01_3	AS04_Alum	0.000946339	0.00095	0.00095	***	Wilcoxon	HOXB-AS1	D31D30	AS04_Alum
AS01_3	AS04_Alum	0.00208832	0.0021	0.0021	**	Wilcoxon	HPGD	D31D30	AS04_Alum
AS01_3	AS04_Alum	4.32432e-10	4.3e-10	4.3e-10	****	Wilcoxon	HPSE	D31D30	AS01_3
AS01_3	AS04_Alum	3.09895e-05	3.1e-05	3.1e-05	****	Wilcoxon	HTR7P1	D31D30	AS01_3
AS01_3	AS04_Alum	0.00144132	0.0014	0.0014	**	Wilcoxon	ICA1L	D31D30	AS04_Alum
AS01_3	AS04_Alum	7.0674e-13	7.1e-13	7.1e-13	****	Wilcoxon	ICAM1	D31D30	AS01_3
AS01_3	AS04_Alum	5.10005e-07	5.1e-07	5.1e-07	****	Wilcoxon	ICAM4	D31D30	AS04_Alum
AS01_3	AS04_Alum	4.66299e-14	4.7e-14	4.7e-14	****	Wilcoxon	IDO1	D31D30	AS01_3
AS01_3	AS04_Alum	5.49501e-07	5.5e-07	5.5e-07	****	Wilcoxon	IFI27	D31D30	AS01_3
AS01_3	AS04_Alum	6.19757e-16	6.2e-16	6.2e-16	****	Wilcoxon	IFI35	D31D30	AS01_3
AS01_3	AS04_Alum	9.9636e-16	1e-15	1e-15	****	Wilcoxon	IFI44	D31D30	AS01_3
AS01_3	AS04_Alum	3.8299e-15	3.8e-15	3.8e-15	****	Wilcoxon	IFI44L	D31D30	AS01_3
AS01_3	AS04_Alum	2.70264e-15	2.7e-15	2.7e-15	****	Wilcoxon	IFI6	D31D30	AS01_3
AS01_3	AS04_Alum	2.98228e-14	3e-14	3e-14	****	Wilcoxon	IFIT1	D31D30	AS01_3
AS01_3	AS04_Alum	1.3302e-13	1.3e-13	1.3e-13	****	Wilcoxon	IFIT2	D31D30	AS01_3
AS01_3	AS04_Alum	6.57771e-16	6.6e-16	6.6e-16	****	Wilcoxon	IFIT3	D31D30	AS01_3
AS01_3	AS04_Alum	7.40821e-16	7.4e-16	7.4e-16	****	Wilcoxon	IFIT5	D31D30	AS01_3
AS01_3	AS04_Alum	0.00111875	0.0011	0.0011	**	Wilcoxon	IFNLR1	D31D30	AS04_Alum
AS01_3	AS04_Alum	5.01635e-08	5e-08	5e-08	****	Wilcoxon	IGF2BP3	D31D30	AS01_3
AS01_3	AS04_Alum	0.000138725	0.00014	0.00014	***	Wilcoxon	IGH	D31D30	AS04_Alum
AS01_3	AS04_Alum	4.24353e-05	4.2e-05	4.2e-05	****	Wilcoxon	IGHA1	D31D30	AS04_Alum
AS01_3	AS04_Alum	0.000934191	0.00093	0.00093	***	Wilcoxon	IGHD	D31D30	AS04_Alum
AS01_3	AS04_Alum	1.03634e-06	1e-06	1e-06	****	Wilcoxon	IGHG1	D31D30	AS04_Alum
AS01_3	AS04_Alum	4.52347e-05	4.5e-05	4.5e-05	****	Wilcoxon	IGHM	D31D30	AS04_Alum
AS01_3	AS04_Alum	0.00860446	0.0086	0.0086	**	Wilcoxon	IGHV3-7	D31D30	AS04_Alum
AS01_3	AS04_Alum	0.000549463	0.00055	0.00055	***	Wilcoxon	IGK	D31D30	AS04_Alum
AS01_3	AS04_Alum	1.79111e-05	1.8e-05	1.8e-05	****	Wilcoxon	IGKC	D31D30	AS04_Alum
AS01_3	AS04_Alum	0.0475438	0.048	0.048	*	Wilcoxon	IGKJ5	D31D30	AS04_Alum
AS01_3	AS04_Alum	0.00224609	0.0022	0.0022	**	Wilcoxon	IGKV1-17	D31D30	AS04_Alum
AS01_3	AS04_Alum	0.0186939	0.019	0.019	*	Wilcoxon	IGKV1-37	D31D30	AS04_Alum
AS01_3	AS04_Alum	0.000214277	0.00021	0.00021	***	Wilcoxon	IGKV1-39	D31D30	AS04_Alum
AS01_3	AS04_Alum	0.000581125	0.00058	0.00058	***	Wilcoxon	IGKV1D-13	D31D30	AS04_Alum
AS01_3	AS04_Alum	0.00178045	0.0018	0.0018	**	Wilcoxon	IGKV1OR1-1	D31D30	AS04_Alum
AS01_3	AS04_Alum	0.00897864	0.009	0.009	**	Wilcoxon	IGKV1OR2-108	D31D30	AS04_Alum
AS01_3	AS04_Alum	0.00111875	0.0011	0.0011	**	Wilcoxon	IGKV2-28	D31D30	AS04_Alum
AS01_3	AS04_Alum	0.00328769	0.0033	0.0033	**	Wilcoxon	IGKV4-1	D31D30	AS04_Alum
AS01_3	AS04_Alum	2.72748e-05	2.7e-05	2.7e-05	****	Wilcoxon	IGLC1	D31D30	AS04_Alum
AS01_3	AS04_Alum	0.0379146	0.038	0.038	*	Wilcoxon	IGLJ3	D31D30	AS04_Alum
AS01_3	AS04_Alum	0.00594558	0.0059	0.0059	**	Wilcoxon	IGLL5	D31D30	AS04_Alum
AS01_3	AS04_Alum	0.000646676	0.00065	0.00065	***	Wilcoxon	IGLV	D31D30	AS04_Alum
AS01_3	AS04_Alum	8.88066e-05	8.9e-05	8.9e-05	****	Wilcoxon	IGLV2-14	D31D30	AS04_Alum
AS01_3	AS04_Alum	0.000386486	0.00039	0.00039	***	Wilcoxon	IGLV3-25	D31D30	AS04_Alum
AS01_3	AS04_Alum	0.00886553	0.0089	0.0089	**	Wilcoxon	IGLV4-60	D31D30	AS04_Alum
AS01_3	AS04_Alum	0.0467363	0.047	0.047	*	Wilcoxon	IGLV9-49	D31D30	AS04_Alum
AS01_3	AS04_Alum	0.0463363	0.046	0.046	*	Wilcoxon	IKZF3	D31D30	AS04_Alum
AS01_3	AS04_Alum	4.38768e-12	4.4e-12	4.4e-12	****	Wilcoxon	IL15	D31D30	AS01_3
AS01_3	AS04_Alum	4.92978e-14	4.9e-14	4.9e-14	****	Wilcoxon	IL15RA	D31D30	AS01_3
AS01_3	AS04_Alum	3.61301e-08	3.6e-08	3.6e-08	****	Wilcoxon	IL1B	D31D30	AS01_3
AS01_3	AS04_Alum	0.0451561	0.045	0.045	*	Wilcoxon	IL1R1	D31D30	AS04_Alum
AS01_3	AS04_Alum	0.0162885	0.016	0.016	*	Wilcoxon	IL1RAP	D31D30	AS01_3
AS01_3	AS04_Alum	0.000613086	0.00061	0.00061	***	Wilcoxon	IL1RN	D31D30	AS01_3
AS01_3	AS04_Alum	0.00159285	0.0016	0.0016	**	Wilcoxon	IL5RA	D31D30	AS04_Alum
AS01_3	AS04_Alum	0.00103587	0.001	0.001	**	Wilcoxon	INADL	D31D30	AS04_Alum
AS01_3	AS04_Alum	0.0263553	0.026	0.026	*	Wilcoxon	INPP4B	D31D30	AS04_Alum
AS01_3	AS04_Alum	7.27604e-06	7.3e-06	7.3e-06	****	Wilcoxon	INSC	D31D30	AS04_Alum
AS01_3	AS04_Alum	0.0249155	0.025	0.025	*	Wilcoxon	IP6K2	D31D30	AS04_Alum
AS01_3	AS04_Alum	0.000910258	0.00091	0.00091	***	Wilcoxon	IRF5	D31D30	AS01_3
AS01_3	AS04_Alum	1.19228e-13	1.2e-13	1.2e-13	****	Wilcoxon	IRF7	D31D30	AS01_3
AS01_3	AS04_Alum	5.83909e-16	5.8e-16	5.8e-16	****	Wilcoxon	ISG15	D31D30	AS01_3
AS01_3	AS04_Alum	5.97862e-05	6e-05	6e-05	****	Wilcoxon	ISM1	D31D30	AS04_Alum
AS01_3	AS04_Alum	0.0231021	0.023	0.023	*	Wilcoxon	ITGA6	D31D30	AS04_Alum
AS01_3	AS04_Alum	0.0239939	0.024	0.024	*	Wilcoxon	ITGB5	D31D30	AS04_Alum
AS01_3	AS04_Alum	0.00789765	0.0079	0.0079	**	Wilcoxon	ITPR3	D31D30	AS04_Alum
AS01_3	AS04_Alum	3.61911e-09	3.6e-09	3.6e-09	****	Wilcoxon	JAK2	D31D30	AS01_3
AS01_3	AS04_Alum	0.0053189	0.0053	0.0053	**	Wilcoxon	JAM3	D31D30	AS04_Alum
AS01_3	AS04_Alum	0.00395899	0.004	0.004	**	Wilcoxon	JPX	D31D30	AS01_3
AS01_3	AS04_Alum	0.0001471	0.00015	0.00015	***	Wilcoxon	KANSL1-AS1	D31D30	AS04_Alum
AS01_3	AS04_Alum	0.000292647	0.00029	0.00029	***	Wilcoxon	KAZN	D31D30	AS04_Alum
AS01_3	AS04_Alum	0.00997841	0.01	0.01	**	Wilcoxon	KCNH7	D31D30	AS01_3
AS01_3	AS04_Alum	1.2979e-09	1.3e-09	1.3e-09	****	Wilcoxon	KCNJ15	D31D30	AS01_3
AS01_3	AS04_Alum	5.97862e-05	6e-05	6e-05	****	Wilcoxon	KCNMB1	D31D30	AS01_3
AS01_3	AS04_Alum	0.00360917	0.0036	0.0036	**	Wilcoxon	KCNN4	D31D30	AS04_Alum
AS01_3	AS04_Alum	0.0053189	0.0053	0.0053	**	Wilcoxon	KCTD15	D31D30	AS04_Alum
AS01_3	AS04_Alum	0.0386444	0.039	0.039	*	Wilcoxon	KDM5D	D31D30	AS04_Alum
AS01_3	AS04_Alum	3.28167e-06	3.3e-06	3.3e-06	****	Wilcoxon	KIAA0319	D31D30	AS04_Alum
AS01_3	AS04_Alum	0.000134708	0.00013	0.00013	***	Wilcoxon	KIAA0485	D31D30	AS04_Alum
AS01_3	AS04_Alum	1.12796e-05	1.1e-05	1.1e-05	****	Wilcoxon	KIAA1324	D31D30	AS04_Alum
AS01_3	AS04_Alum	0.00025412	0.00025	0.00025	***	Wilcoxon	KIAA1324L	D31D30	AS04_Alum
AS01_3	AS04_Alum	4.08772e-08	4.1e-08	4.1e-08	****	Wilcoxon	KIAA1671	D31D30	AS04_Alum
AS01_3	AS04_Alum	0.0122799	0.012	0.012	*	Wilcoxon	KIAA1715	D31D30	AS04_Alum
AS01_3	AS04_Alum	0.044383	0.044	0.044	*	Wilcoxon	KIF11	D31D30	AS04_Alum
AS01_3	AS04_Alum	0.00772928	0.0077	0.0077	**	Wilcoxon	KIF1B	D31D30	AS01_3
AS01_3	AS04_Alum	0.0053189	0.0053	0.0053	**	Wilcoxon	KIF5C	D31D30	AS04_Alum
AS01_3	AS04_Alum	1.54929e-06	1.5e-06	1.5e-06	****	Wilcoxon	KIR2DL1	D31D30	AS04_Alum
AS01_3	AS04_Alum	1.57102e-05	1.6e-05	1.6e-05	****	Wilcoxon	KIR2DL2	D31D30	AS04_Alum
AS01_3	AS04_Alum	0.00313693	0.0031	0.0031	**	Wilcoxon	KIR2DL5A	D31D30	AS04_Alum
AS01_3	AS04_Alum	1.97515e-05	2e-05	2e-05	****	Wilcoxon	KIR2DS2	D31D30	AS04_Alum
AS01_3	AS04_Alum	1.49406e-06	1.5e-06	1.5e-06	****	Wilcoxon	KIR2DS5	D31D30	AS04_Alum
AS01_3	AS04_Alum	2.56142e-07	2.6e-07	2.6e-07	****	Wilcoxon	KIR3DL1	D31D30	AS04_Alum
AS01_3	AS04_Alum	0.000233429	0.00023	0.00023	***	Wilcoxon	KIR3DL2	D31D30	AS04_Alum
AS01_3	AS04_Alum	4.8144e-05	4.8e-05	4.8e-05	****	Wilcoxon	KIR3DL3	D31D30	AS04_Alum
AS01_3	AS04_Alum	2.38554e-06	2.4e-06	2.4e-06	****	Wilcoxon	KIT	D31D30	AS04_Alum
AS01_3	AS04_Alum	1.12796e-05	1.1e-05	1.1e-05	****	Wilcoxon	KLF12	D31D30	AS04_Alum
AS01_3	AS04_Alum	0.0273546	0.027	0.027	*	Wilcoxon	KLF2	D31D30	AS04_Alum
AS01_3	AS04_Alum	1.15547e-10	1.2e-10	1.2e-10	****	Wilcoxon	KLF5	D31D30	AS01_3
AS01_3	AS04_Alum	0.0156533	0.016	0.016	*	Wilcoxon	KLF8	D31D30	AS04_Alum
AS01_3	AS04_Alum	9.71805e-05	9.7e-05	9.7e-05	****	Wilcoxon	KLHDC1	D31D30	AS04_Alum
AS01_3	AS04_Alum	0.000375969	0.00038	0.00038	***	Wilcoxon	KLHDC10	D31D30	AS04_Alum
AS01_3	AS04_Alum	2.64146e-05	2.6e-05	2.6e-05	****	Wilcoxon	KLHDC4	D31D30	AS04_Alum
AS01_3	AS04_Alum	6.55274e-10	6.6e-10	6.6e-10	****	Wilcoxon	KLHDC7B	D31D30	AS01_3
AS01_3	AS04_Alum	4.24927e-05	4.2e-05	4.2e-05	****	Wilcoxon	KLHDC8B	D31D30	AS01_3
AS01_3	AS04_Alum	0.0283864	0.028	0.028	*	Wilcoxon	KLHL14	D31D30	AS04_Alum
AS01_3	AS04_Alum	1.47089e-05	1.5e-05	1.5e-05	****	Wilcoxon	KLHL3	D31D30	AS04_Alum
AS01_3	AS04_Alum	0.0263553	0.026	0.026	*	Wilcoxon	KLHL6	D31D30	AS01_3
AS01_3	AS04_Alum	6.6667e-09	6.7e-09	6.7e-09	****	Wilcoxon	KLRC1	D31D30	AS04_Alum
AS01_3	AS04_Alum	2.98928e-07	3e-07	3e-07	****	Wilcoxon	KLRC3	D31D30	AS04_Alum
AS01_3	AS04_Alum	7.22804e-08	7.2e-08	7.2e-08	****	Wilcoxon	KLRC4-KLRK1	D31D30	AS04_Alum
AS01_3	AS04_Alum	1.44072e-06	1.4e-06	1.4e-06	****	Wilcoxon	KLRD1	D31D30	AS04_Alum
AS01_3	AS04_Alum	8.30091e-07	8.3e-07	8.3e-07	****	Wilcoxon	KLRF1	D31D30	AS04_Alum
AS01_3	AS04_Alum	7.22804e-08	7.2e-08	7.2e-08	****	Wilcoxon	KLRG1	D31D30	AS04_Alum
AS01_3	AS04_Alum	1.1513e-11	1.2e-11	1.2e-11	****	Wilcoxon	KMO	D31D30	AS01_3
AS01_3	AS04_Alum	3.76138e-10	3.8e-10	3.8e-10	****	Wilcoxon	KREMEN1	D31D30	AS01_3
AS01_3	AS04_Alum	2.90676e-12	2.9e-12	2.9e-12	****	Wilcoxon	KYNU	D31D30	AS01_3
AS01_3	AS04_Alum	0.000443321	0.00044	0.00044	***	Wilcoxon	LACC1	D31D30	AS01_3
AS01_3	AS04_Alum	4.05828e-15	4.1e-15	4.1e-15	****	Wilcoxon	LAMP3	D31D30	AS01_3
AS01_3	AS04_Alum	1.05703e-15	1.1e-15	1.1e-15	****	Wilcoxon	LAP3	D31D30	AS01_3
AS01_3	AS04_Alum	0.024451	0.024	0.024	*	Wilcoxon	LAPTM4B	D31D30	AS04_Alum
AS01_3	AS04_Alum	3.61301e-08	3.6e-08	3.6e-08	****	Wilcoxon	LAX1	D31D30	AS04_Alum
AS01_3	AS04_Alum	2.10495e-08	2.1e-08	2.1e-08	****	Wilcoxon	LCP2	D31D30	AS01_3
AS01_3	AS04_Alum	3.52073e-06	3.5e-06	3.5e-06	****	Wilcoxon	LEF1	D31D30	AS04_Alum
AS01_3	AS04_Alum	8.33518e-06	8.3e-06	8.3e-06	****	Wilcoxon	LEF1-AS1	D31D30	AS04_Alum
AS01_3	AS04_Alum	0.000443321	0.00044	0.00044	***	Wilcoxon	LEPR	D31D30	AS01_3
AS01_3	AS04_Alum	0.0198164	0.02	0.02	*	Wilcoxon	LETM2	D31D30	AS04_Alum
AS01_3	AS04_Alum	8.30091e-07	8.3e-07	8.3e-07	****	Wilcoxon	LGALS8	D31D30	AS01_3
AS01_3	AS04_Alum	1.85593e-08	1.9e-08	1.9e-08	****	Wilcoxon	LGALSL	D31D30	AS01_3
AS01_3	AS04_Alum	7.424e-07	7.4e-07	7.4e-07	****	Wilcoxon	LGR6	D31D30	AS04_Alum
AS01_3	AS04_Alum	3.21803e-15	3.2e-15	3.2e-15	****	Wilcoxon	LHFPL2	D31D30	AS01_3
AS01_3	AS04_Alum	0.0156533	0.016	0.016	*	Wilcoxon	LILRA3	D31D30	AS01_3
AS01_3	AS04_Alum	0.00556204	0.0056	0.0056	**	Wilcoxon	LILRA4	D31D30	AS04_Alum
AS01_3	AS04_Alum	2.1771e-05	2.2e-05	2.2e-05	****	Wilcoxon	LILRA5	D31D30	AS01_3
AS01_3	AS04_Alum	6.94199e-08	6.9e-08	6.9e-08	****	Wilcoxon	LILRB4	D31D30	AS01_3
AS01_3	AS04_Alum	7.26868e-09	7.3e-09	7.3e-09	****	Wilcoxon	LIMK2	D31D30	AS01_3
AS01_3	AS04_Alum	0.000355733	0.00036	0.00036	***	Wilcoxon	LIN7A	D31D30	AS01_3
AS01_3	AS04_Alum	2.43342e-11	2.4e-11	2.4e-11	****	Wilcoxon	LINC00189	D31D30	AS01_3
AS01_3	AS04_Alum	5.53319e-06	5.5e-06	5.5e-06	****	Wilcoxon	LINC00282	D31D30	AS01_3
AS01_3	AS04_Alum	0.0012388	0.0012	0.0012	**	Wilcoxon	LINC00537	D31D30	AS01_3
AS01_3	AS04_Alum	0.000180316	0.00018	0.00018	***	Wilcoxon	LINC00565	D31D30	AS04_Alum
AS01_3	AS04_Alum	2.19494e-08	2.2e-08	2.2e-08	****	Wilcoxon	LINC00877	D31D30	AS01_3
AS01_3	AS04_Alum	0.0273546	0.027	0.027	*	Wilcoxon	LINC00888	D31D30	AS04_Alum
AS01_3	AS04_Alum	1.79111e-05	1.8e-05	1.8e-05	****	Wilcoxon	LINC00926	D31D30	AS04_Alum
AS01_3	AS04_Alum	0.000481072	0.00048	0.00048	***	Wilcoxon	LINC00969	D31D30	AS04_Alum
AS01_3	AS04_Alum	4.12878e-09	4.1e-09	4.1e-09	****	Wilcoxon	LINC01094	D31D30	AS01_3
AS01_3	AS04_Alum	0.024451	0.024	0.024	*	Wilcoxon	LINC01127	D31D30	AS04_Alum
AS01_3	AS04_Alum	3.91086e-06	3.9e-06	3.9e-06	****	Wilcoxon	LINC01270	D31D30	AS01_3
AS01_3	AS04_Alum	0.000431365	0.00043	0.00043	***	Wilcoxon	LINC01410	D31D30	AS01_3
AS01_3	AS04_Alum	0.0249155	0.025	0.025	*	Wilcoxon	LINC01550	D31D30	AS04_Alum
AS01_3	AS04_Alum	0.0258675	0.026	0.026	*	Wilcoxon	LINC01588	D31D30	AS04_Alum
AS01_3	AS04_Alum	1.69301e-15	1.7e-15	1.7e-15	****	Wilcoxon	LIPA	D31D30	AS01_3
AS01_3	AS04_Alum	0.0451561	0.045	0.045	*	Wilcoxon	LMNA	D31D30	AS04_Alum
AS01_3	AS04_Alum	6.66691e-08	6.7e-08	6.7e-08	****	Wilcoxon	LMTK2	D31D30	AS01_3
AS01_3	AS04_Alum	0.0106248	0.011	0.011	*	Wilcoxon	LOC100049716	D31D30	AS01_3
AS01_3	AS04_Alum	2.65649e-09	2.7e-09	2.7e-09	****	Wilcoxon	LOC100129518	D31D30	AS01_3
AS01_3	AS04_Alum	1.80402e-07	1.8e-07	1.8e-07	****	Wilcoxon	LOC100130357	D31D30	AS04_Alum
AS01_3	AS04_Alum	0.00127061	0.0013	0.0013	**	Wilcoxon	LOC100132057	D31D30	AS04_Alum
AS01_3	AS04_Alum	0.0144478	0.014	0.014	*	Wilcoxon	LOC100132319	D31D30	AS04_Alum
AS01_3	AS04_Alum	0.00071905	0.00072	0.00072	***	Wilcoxon	LOC100134822	D31D30	AS01_3
AS01_3	AS04_Alum	0.000386387	0.00039	0.00039	***	Wilcoxon	LOC100288152	D31D30	AS04_Alum
AS01_3	AS04_Alum	0.0346807	0.035	0.035	*	Wilcoxon	LOC100291323	D31D30	AS04_Alum
AS01_3	AS04_Alum	1.57102e-05	1.6e-05	1.6e-05	****	Wilcoxon	LOC100506603	D31D30	AS04_Alum
AS01_3	AS04_Alum	0.00235726	0.0024	0.0024	**	Wilcoxon	LOC100507053	D31D30	AS04_Alum
AS01_3	AS04_Alum	0.000165299	0.00017	0.00017	***	Wilcoxon	LOC100996286	D31D30	AS04_Alum
AS01_3	AS04_Alum	6.86068e-10	6.9e-10	6.9e-10	****	Wilcoxon	LOC100996455	D31D30	AS01_3
AS01_3	AS04_Alum	0.0166146	0.017	0.017	*	Wilcoxon	LOC100996747	D31D30	AS04_Alum
AS01_3	AS04_Alum	3.39918e-06	3.4e-06	3.4e-06	****	Wilcoxon	LOC100996756	D31D30	AS04_Alum
AS01_3	AS04_Alum	0.0014779	0.0015	0.0015	**	Wilcoxon	LOC101060398	D31D30	AS04_Alum
AS01_3	AS04_Alum	0.0122799	0.012	0.012	*	Wilcoxon	LOC101927121	D31D30	AS04_Alum
AS01_3	AS04_Alum	0.000284542	0.00028	0.00028	***	Wilcoxon	LOC101927268	D31D30	AS04_Alum
AS01_3	AS04_Alum	3.74746e-05	3.7e-05	3.7e-05	****	Wilcoxon	LOC101927851	D31D30	AS04_Alum
AS01_3	AS04_Alum	0.0316854	0.032	0.032	*	Wilcoxon	LOC101927974	D31D30	AS01_3
AS01_3	AS04_Alum	0.0467356	0.047	0.047	*	Wilcoxon	LOC101928307	D31D30	AS04_Alum
AS01_3	AS04_Alum	2.95205e-06	3e-06	3e-06	****	Wilcoxon	LOC101928589	D31D30	AS01_3
AS01_3	AS04_Alum	0.0385912	0.039	0.039	*	Wilcoxon	LOC101928896	D31D30	AS04_Alum
AS01_3	AS04_Alum	9.02743e-10	9e-10	9e-10	****	Wilcoxon	LOC101928988	D31D30	AS04_Alum
AS01_3	AS04_Alum	4.81902e-06	4.8e-06	4.8e-06	****	Wilcoxon	LOC101929072	D31D30	AS01_3
AS01_3	AS04_Alum	0.00114771	0.0011	0.0011	**	Wilcoxon	LOC101929125	D31D30	AS04_Alum
AS01_3	AS04_Alum	0.0159681	0.016	0.016	*	Wilcoxon	LOC101929774	D31D30	AS04_Alum
AS01_3	AS04_Alum	5.10963e-15	5.1e-15	5.1e-15	****	Wilcoxon	LOC101930164	D31D30	AS01_3
AS01_3	AS04_Alum	0.00285417	0.0029	0.0029	**	Wilcoxon	LOC102724229	D31D30	AS04_Alum
AS01_3	AS04_Alum	0.00740197	0.0074	0.0074	**	Wilcoxon	LOC102724587	D31D30	AS04_Alum
AS01_3	AS04_Alum	0.0334525	0.033	0.033	*	Wilcoxon	LOC102724638	D31D30	AS04_Alum
AS01_3	AS04_Alum	0.00480645	0.0048	0.0048	**	Wilcoxon	LOC102724965	D31D30	AS01_3
AS01_3	AS04_Alum	0.00230106	0.0023	0.0023	**	Wilcoxon	LOC102725200	D31D30	AS04_Alum
AS01_3	AS04_Alum	7.99807e-07	8e-07	8e-07	****	Wilcoxon	LOC105369199	D31D30	AS01_3
AS01_3	AS04_Alum	0.0226671	0.023	0.023	*	Wilcoxon	LOC105369360	D31D30	AS04_Alum
AS01_3	AS04_Alum	0.00011971	0.00012	0.00012	***	Wilcoxon	LOC105369499	D31D30	AS04_Alum
AS01_3	AS04_Alum	0.0101899	0.01	0.01	*	Wilcoxon	LOC105369595	D31D30	AS01_3
AS01_3	AS04_Alum	8.11177e-05	8.1e-05	8.1e-05	****	Wilcoxon	LOC105369609	D31D30	AS04_Alum
AS01_3	AS04_Alum	1.42313e-05	1.4e-05	1.4e-05	****	Wilcoxon	LOC105370792	D31D30	AS04_Alum
AS01_3	AS04_Alum	0.037248	0.037	0.037	*	Wilcoxon	LOC105371839	D31D30	AS04_Alum
AS01_3	AS04_Alum	2.01838e-15	2e-15	2e-15	****	Wilcoxon	LOC105373098	D31D30	AS01_3
AS01_3	AS04_Alum	8.11177e-05	8.1e-05	8.1e-05	****	Wilcoxon	LOC105374984	D31D30	AS01_3
AS01_3	AS04_Alum	0.0080693	0.0081	0.0081	**	Wilcoxon	LOC105375492	D31D30	AS01_3
AS01_3	AS04_Alum	0.0202034	0.02	0.02	*	Wilcoxon	LOC105375677	D31D30	AS04_Alum
AS01_3	AS04_Alum	0.00230106	0.0023	0.0023	**	Wilcoxon	LOC105379661	D31D30	AS04_Alum
AS01_3	AS04_Alum	0.0110751	0.011	0.011	*	Wilcoxon	LOC283075	D31D30	AS01_3
AS01_3	AS04_Alum	0.00189375	0.0019	0.0019	**	Wilcoxon	LOC283713	D31D30	AS04_Alum
AS01_3	AS04_Alum	0.00464587	0.0046	0.0046	**	Wilcoxon	LOC283788	D31D30	AS04_Alum
AS01_3	AS04_Alum	0.000346001	0.00035	0.00035	***	Wilcoxon	LOC285628	D31D30	AS04_Alum
AS01_3	AS04_Alum	3.95158e-09	4e-09	4e-09	****	Wilcoxon	LOC339988	D31D30	AS04_Alum
AS01_3	AS04_Alum	0.00395899	0.004	0.004	**	Wilcoxon	LOC399716	D31D30	AS04_Alum
AS01_3	AS04_Alum	1.97515e-05	2e-05	2e-05	****	Wilcoxon	LOC400499	D31D30	AS01_3
AS01_3	AS04_Alum	0.0399754	0.04	0.04	*	Wilcoxon	LOC642852	D31D30	AS04_Alum
AS01_3	AS04_Alum	2.04431e-10	2e-10	2e-10	****	Wilcoxon	LOC645984	D31D30	AS01_3
AS01_3	AS04_Alum	0.00171597	0.0017	0.0017	**	Wilcoxon	LOXL1-AS1	D31D30	AS01_3
AS01_3	AS04_Alum	0.00917112	0.0092	0.0092	**	Wilcoxon	LOXL3	D31D30	AS01_3
AS01_3	AS04_Alum	0.0359448	0.036	0.036	*	Wilcoxon	LPAR1	D31D30	AS01_3
AS01_3	AS04_Alum	4.14609e-13	4.1e-13	4.1e-13	****	Wilcoxon	LPCAT2	D31D30	AS01_3
AS01_3	AS04_Alum	0.000208228	0.00021	0.00021	***	Wilcoxon	LPGAT1	D31D30	AS01_3
AS01_3	AS04_Alum	2.81869e-08	2.8e-08	2.8e-08	****	Wilcoxon	LRRC37A	D31D30	AS04_Alum
AS01_3	AS04_Alum	0.0183323	0.018	0.018	*	Wilcoxon	LRRC37A2	D31D30	AS04_Alum
AS01_3	AS04_Alum	0.006494	0.0065	0.0065	**	Wilcoxon	LRRC4	D31D30	AS01_3
AS01_3	AS04_Alum	0.0153439	0.015	0.015	*	Wilcoxon	LRRC6	D31D30	AS01_3
AS01_3	AS04_Alum	3.91086e-06	3.9e-06	3.9e-06	****	Wilcoxon	LRRN3	D31D30	AS04_Alum
AS01_3	AS04_Alum	1.21063e-11	1.2e-11	1.2e-11	****	Wilcoxon	LY6E	D31D30	AS01_3
AS01_3	AS04_Alum	2.56166e-06	2.6e-06	2.6e-06	****	Wilcoxon	LY96	D31D30	AS01_3
AS01_3	AS04_Alum	0.006494	0.0065	0.0065	**	Wilcoxon	LYZ	D31D30	AS01_3
AS01_3	AS04_Alum	0.00208832	0.0021	0.0021	**	Wilcoxon	MAD1L1	D31D30	AS04_Alum
AS01_3	AS04_Alum	0.0406831	0.041	0.041	*	Wilcoxon	MAD2L1	D31D30	AS04_Alum
AS01_3	AS04_Alum	2.09708e-11	2.1e-11	2.1e-11	****	Wilcoxon	MAFF	D31D30	AS01_3
AS01_3	AS04_Alum	0.0106248	0.011	0.011	*	Wilcoxon	MAILR	D31D30	AS01_3
AS01_3	AS04_Alum	7.92338e-09	7.9e-09	7.9e-09	****	Wilcoxon	MAN1A1	D31D30	AS01_3
AS01_3	AS04_Alum	0.00313693	0.0031	0.0031	**	Wilcoxon	MAN1C1	D31D30	AS04_Alum
AS01_3	AS04_Alum	0.000106296	0.00011	0.00011	***	Wilcoxon	MAP7	D31D30	AS04_Alum
AS01_3	AS04_Alum	0.00106284	0.0011	0.0011	**	Wilcoxon	MAP9	D31D30	AS04_Alum
AS01_3	AS04_Alum	8.91792e-06	8.9e-06	8.9e-06	****	Wilcoxon	MAPK14	D31D30	AS01_3
AS01_3	AS04_Alum	3.91086e-06	3.9e-06	3.9e-06	****	Wilcoxon	MARC1	D31D30	AS04_Alum
AS01_3	AS04_Alum	0.000507883	0.00051	0.00051	***	Wilcoxon	MARCH9	D31D30	AS04_Alum
AS01_3	AS04_Alum	7.70464e-07	7.7e-07	7.7e-07	****	Wilcoxon	MARCO	D31D30	AS01_3
AS01_3	AS04_Alum	0.00299251	0.003	0.003	**	Wilcoxon	MARVELD1	D31D30	AS04_Alum
AS01_3	AS04_Alum	0.0117852	0.012	0.012	*	Wilcoxon	MBLAC2	D31D30	AS04_Alum
AS01_3	AS04_Alum	1.03634e-06	1e-06	1e-06	****	Wilcoxon	MBOAT2	D31D30	AS01_3
AS01_3	AS04_Alum	4.96643e-05	5e-05	5e-05	****	Wilcoxon	MBP	D31D30	AS01_3
AS01_3	AS04_Alum	0.000886895	0.00089	0.00089	***	Wilcoxon	MCPH1-AS1	D31D30	AS04_Alum
AS01_3	AS04_Alum	9.01419e-09	9e-09	9e-09	****	Wilcoxon	MCTP1	D31D30	AS01_3
AS01_3	AS04_Alum	0.0226671	0.023	0.023	*	Wilcoxon	MCUR1	D31D30	AS04_Alum
AS01_3	AS04_Alum	1.16878e-07	1.2e-07	1.2e-07	****	Wilcoxon	MEGF6	D31D30	AS04_Alum
AS01_3	AS04_Alum	0.0231021	0.023	0.023	*	Wilcoxon	MEST	D31D30	AS04_Alum
AS01_3	AS04_Alum	0.00306394	0.0031	0.0031	**	Wilcoxon	METTL21B	D31D30	AS04_Alum
AS01_3	AS04_Alum	0.006494	0.0065	0.0065	**	Wilcoxon	METTL6	D31D30	AS04_Alum
AS01_3	AS04_Alum	0.000536081	0.00054	0.00054	***	Wilcoxon	MFHAS1	D31D30	AS04_Alum
AS01_3	AS04_Alum	0.00860446	0.0086	0.0086	**	Wilcoxon	MFSD9	D31D30	AS04_Alum
AS01_3	AS04_Alum	0.000443321	0.00044	0.00044	***	Wilcoxon	MGC40069	D31D30	AS04_Alum
AS01_3	AS04_Alum	6.96136e-09	7e-09	7e-09	****	Wilcoxon	MIAT	D31D30	AS04_Alum
AS01_3	AS04_Alum	0.00556204	0.0056	0.0056	**	Wilcoxon	MIATNB	D31D30	AS04_Alum
AS01_3	AS04_Alum	0.0037804	0.0038	0.0038	**	Wilcoxon	MICAL3	D31D30	AS04_Alum
AS01_3	AS04_Alum	4.73979e-05	4.7e-05	4.7e-05	****	Wilcoxon	MICD	D31D30	AS01_3
AS01_3	AS04_Alum	0.000130801	0.00013	0.00013	***	Wilcoxon	MILR1	D31D30	AS01_3
AS01_3	AS04_Alum	5.92966e-07	5.9e-07	5.9e-07	****	Wilcoxon	MIR181A2HG	D31D30	AS04_Alum
AS01_3	AS04_Alum	0.00019103	0.00019	0.00019	***	Wilcoxon	MIR3945HG	D31D30	AS01_3
AS01_3	AS04_Alum	0.00678493	0.0068	0.0068	**	Wilcoxon	MIR4697HG	D31D30	AS04_Alum
AS01_3	AS04_Alum	0.0141595	0.014	0.014	*	Wilcoxon	MIR600HG	D31D30	AS04_Alum
AS01_3	AS04_Alum	2.66248e-07	2.7e-07	2.7e-07	****	Wilcoxon	MIR646HG	D31D30	AS04_Alum
AS01_3	AS04_Alum	0.0144478	0.014	0.014	*	Wilcoxon	MKL1	D31D30	AS01_3
AS01_3	AS04_Alum	0.000180307	0.00018	0.00018	***	Wilcoxon	MLC1	D31D30	AS04_Alum
AS01_3	AS04_Alum	7.424e-07	7.4e-07	7.4e-07	****	Wilcoxon	MLLT4	D31D30	AS04_Alum
AS01_3	AS04_Alum	3.30225e-05	3.3e-05	3.3e-05	****	Wilcoxon	MME	D31D30	AS04_Alum
AS01_3	AS04_Alum	0.0239939	0.024	0.024	*	Wilcoxon	MMP8	D31D30	AS01_3
AS01_3	AS04_Alum	2.55803e-05	2.6e-05	2.6e-05	****	Wilcoxon	MMP9	D31D30	AS04_Alum
AS01_3	AS04_Alum	0.0392781	0.039	0.039	*	Wilcoxon	MPHOSPH9	D31D30	AS04_Alum
AS01_3	AS04_Alum	7.70589e-07	7.7e-07	7.7e-07	****	Wilcoxon	MPZL1	D31D30	AS01_3
AS01_3	AS04_Alum	4.24927e-05	4.2e-05	4.2e-05	****	Wilcoxon	MPZL2	D31D30	AS01_3
AS01_3	AS04_Alum	0.0325592	0.033	0.033	*	Wilcoxon	MRPS30	D31D30	AS04_Alum
AS01_3	AS04_Alum	0.00106284	0.0011	0.0011	**	Wilcoxon	MRVI1	D31D30	AS04_Alum
AS01_3	AS04_Alum	0.00395899	0.004	0.004	**	Wilcoxon	MS4A1	D31D30	AS04_Alum
AS01_3	AS04_Alum	7.03328e-06	7e-06	7e-06	****	Wilcoxon	MS4A14	D31D30	AS01_3
AS01_3	AS04_Alum	0.0001856	0.00019	0.00019	***	Wilcoxon	MS4A4A	D31D30	AS01_3
AS01_3	AS04_Alum	2.38627e-08	2.4e-08	2.4e-08	****	Wilcoxon	MS4A7	D31D30	AS01_3
AS01_3	AS04_Alum	8.05763e-06	8.1e-06	8.1e-06	****	Wilcoxon	MSH5-SAPCD1	D31D30	AS04_Alum
AS01_3	AS04_Alum	1.89861e-11	1.9e-11	1.9e-11	****	Wilcoxon	MSRB2	D31D30	AS01_3
AS01_3	AS04_Alum	0.0166142	0.017	0.017	*	Wilcoxon	MTHFSD	D31D30	AS04_Alum
AS01_3	AS04_Alum	0.000886895	0.00089	0.00089	***	Wilcoxon	MTL5	D31D30	AS04_Alum
AS01_3	AS04_Alum	0.0258675	0.026	0.026	*	Wilcoxon	MTMR2	D31D30	AS04_Alum
AS01_3	AS04_Alum	1.54491e-05	1.5e-05	1.5e-05	****	Wilcoxon	MUC20	D31D30	AS04_Alum
AS01_3	AS04_Alum	0.0457999	0.046	0.046	*	Wilcoxon	MUC8	D31D30	AS04_Alum
AS01_3	AS04_Alum	8.1149e-14	8.1e-14	8.1e-14	****	Wilcoxon	MX1	D31D30	AS01_3
AS01_3	AS04_Alum	0.000336519	0.00034	0.00034	***	Wilcoxon	MXD1	D31D30	AS01_3
AS01_3	AS04_Alum	1.0698e-08	1.1e-08	1.1e-08	****	Wilcoxon	MXRA7	D31D30	AS04_Alum
AS01_3	AS04_Alum	0.0190617	0.019	0.019	*	Wilcoxon	MYLK	D31D30	AS04_Alum
AS01_3	AS04_Alum	0.000355733	0.00036	0.00036	***	Wilcoxon	MYO5C	D31D30	AS04_Alum
AS01_3	AS04_Alum	0.0179768	0.018	0.018	*	Wilcoxon	MYO6	D31D30	AS04_Alum
AS01_3	AS04_Alum	0.0156519	0.016	0.016	*	Wilcoxon	MYO7B	D31D30	AS04_Alum
AS01_3	AS04_Alum	1.01135e-13	1e-13	1e-13	****	Wilcoxon	MYOF	D31D30	AS01_3
AS01_3	AS04_Alum	4.65478e-06	4.7e-06	4.7e-06	****	Wilcoxon	MYOM2	D31D30	AS04_Alum
AS01_3	AS04_Alum	5.79735e-05	5.8e-05	5.8e-05	****	Wilcoxon	N4BP2L1	D31D30	AS01_3
AS01_3	AS04_Alum	0.012793	0.013	0.013	*	Wilcoxon	NAA30	D31D30	AS04_Alum
AS01_3	AS04_Alum	2.72748e-05	2.7e-05	2.7e-05	****	Wilcoxon	NADK	D31D30	AS01_3
AS01_3	AS04_Alum	0.00581516	0.0058	0.0058	**	Wilcoxon	NAP1L2	D31D30	AS04_Alum
AS01_3	AS04_Alum	1.0752e-06	1.1e-06	1.1e-06	****	Wilcoxon	NAPSB	D31D30	AS01_3
AS01_3	AS04_Alum	0.000130801	0.00013	0.00013	***	Wilcoxon	NASP	D31D30	AS01_3
AS01_3	AS04_Alum	1.11537e-06	1.1e-06	1.1e-06	****	Wilcoxon	NAV1	D31D30	AS04_Alum
AS01_3	AS04_Alum	3.52073e-06	3.5e-06	3.5e-06	****	Wilcoxon	NBPF3	D31D30	AS04_Alum
AS01_3	AS04_Alum	1.24649e-05	1.2e-05	1.2e-05	****	Wilcoxon	NCAM1	D31D30	AS04_Alum
AS01_3	AS04_Alum	2.17133e-13	2.2e-13	2.2e-13	****	Wilcoxon	NCAPH2	D31D30	AS01_3
AS01_3	AS04_Alum	0.0235443	0.024	0.024	*	Wilcoxon	NCR3LG1	D31D30	AS04_Alum
AS01_3	AS04_Alum	2.14313e-10	2.1e-10	2.1e-10	****	Wilcoxon	NECAB2	D31D30	AS04_Alum
AS01_3	AS04_Alum	0.0147412	0.015	0.015	*	Wilcoxon	NEFL	D31D30	AS04_Alum
AS01_3	AS04_Alum	1.53835e-10	1.5e-10	1.5e-10	****	Wilcoxon	NELL2	D31D30	AS04_Alum
AS01_3	AS04_Alum	9.53947e-06	9.5e-06	9.5e-06	****	Wilcoxon	NETO2	D31D30	AS01_3
AS01_3	AS04_Alum	3.92965e-13	3.9e-13	3.9e-13	****	Wilcoxon	NEXN	D31D30	AS01_3
AS01_3	AS04_Alum	2.76738e-07	2.8e-07	2.8e-07	****	Wilcoxon	NFXL1	D31D30	AS01_3
AS01_3	AS04_Alum	2.19301e-07	2.2e-07	2.2e-07	****	Wilcoxon	NKIRAS1	D31D30	AS01_3
AS01_3	AS04_Alum	0.00138796	0.0014	0.0014	**	Wilcoxon	NLRP2	D31D30	AS04_Alum
AS01_3	AS04_Alum	0.00594558	0.0059	0.0059	**	Wilcoxon	NME7	D31D30	AS01_3
AS01_3	AS04_Alum	9.20931e-13	9.2e-13	9.2e-13	****	Wilcoxon	NOD2	D31D30	AS01_3
AS01_3	AS04_Alum	3.46325e-09	3.5e-09	3.5e-09	****	Wilcoxon	NOG	D31D30	AS04_Alum
AS01_3	AS04_Alum	6.80432e-11	6.8e-11	6.8e-11	****	Wilcoxon	NOV	D31D30	AS04_Alum
AS01_3	AS04_Alum	6.1572e-07	6.2e-07	6.2e-07	****	Wilcoxon	NPAT	D31D30	AS04_Alum
AS01_3	AS04_Alum	0.00278721	0.0028	0.0028	**	Wilcoxon	NPCDR1	D31D30	AS04_Alum
AS01_3	AS04_Alum	0.00155365	0.0016	0.0016	**	Wilcoxon	NR1D1	D31D30	AS04_Alum
AS01_3	AS04_Alum	0.00010951	0.00011	0.00011	***	Wilcoxon	NR1D2	D31D30	AS04_Alum
AS01_3	AS04_Alum	0.000431365	0.00043	0.00043	***	Wilcoxon	NR3C2	D31D30	AS04_Alum
AS01_3	AS04_Alum	4.04988e-06	4e-06	4e-06	****	Wilcoxon	NRCAM	D31D30	AS04_Alum
AS01_3	AS04_Alum	0.0108484	0.011	0.011	*	Wilcoxon	NRGN	D31D30	AS04_Alum
AS01_3	AS04_Alum	1.19829e-12	1.2e-12	1.2e-12	****	Wilcoxon	NRN1	D31D30	AS01_3
AS01_3	AS04_Alum	9.27715e-07	9.3e-07	9.3e-07	****	Wilcoxon	NSG1	D31D30	AS04_Alum
AS01_3	AS04_Alum	1.24649e-05	1.2e-05	1.2e-05	****	Wilcoxon	NSUN7	D31D30	AS04_Alum
AS01_3	AS04_Alum	5.12301e-05	5.1e-05	5.1e-05	****	Wilcoxon	NT5E	D31D30	AS04_Alum
AS01_3	AS04_Alum	5.34569e-06	5.3e-06	5.3e-06	****	Wilcoxon	NUDT16	D31D30	AS01_3
AS01_3	AS04_Alum	6.355e-13	6.4e-13	6.4e-13	****	Wilcoxon	NUP50-AS1	D31D30	AS01_3
AS01_3	AS04_Alum	1.79657e-14	1.8e-14	1.8e-14	****	Wilcoxon	OAS1	D31D30	AS01_3
AS01_3	AS04_Alum	1.05703e-15	1.1e-15	1.1e-15	****	Wilcoxon	OAS2	D31D30	AS01_3
AS01_3	AS04_Alum	1.5965e-15	1.6e-15	1.6e-15	****	Wilcoxon	OASL	D31D30	AS01_3
AS01_3	AS04_Alum	2.48874e-12	2.5e-12	2.5e-12	****	Wilcoxon	ODF3B	D31D30	AS01_3
AS01_3	AS04_Alum	4.21903e-07	4.2e-07	4.2e-07	****	Wilcoxon	OLIG1	D31D30	AS04_Alum
AS01_3	AS04_Alum	0.00106284	0.0011	0.0011	**	Wilcoxon	OLIG2	D31D30	AS04_Alum
AS01_3	AS04_Alum	1.727e-06	1.7e-06	1.7e-06	****	Wilcoxon	OR2A20P	D31D30	AS04_Alum
AS01_3	AS04_Alum	1.80402e-07	1.8e-07	1.8e-07	****	Wilcoxon	OR52K3P	D31D30	AS01_3
[truncated: 420 more rows]

## Sheet: CRP_CYT_Wilcoxon
group1	group2	p_D31D30	p.adj_D31D30	p.format_D31D30	p.signif_D31D30	method	BTM	TP	adjuvant_Highest_Average_Median
AS01E	Alum	3.742711e-03	9.4e-03	0.0037	**	Wilcoxon	CYT_IP10	D31D30	AS01E
Alum	AS01B	8.202925e-05	4.1e-04	8.2e-05	****	Wilcoxon	CYT_IP10	D31D30	AS01B
AS01E	Alum	5.572952e-03	1.4e-02	0.00557	**	Wilcoxon	CYT_IL6	D31D30	AS01E
Alum	AS01B	6.121482e-05	6.1e-04	6.1e-05	****	Wilcoxon	CYT_IL6	D31D30	AS01B
AS01B	AS03A	2.144627e-03	7.1e-03	0.00214	**	Wilcoxon	CYT_IL6	D31D30	AS01B
AS01E	Alum	1.735249e-03	4.3e-03	0.00174	**	Wilcoxon	CYT_IFNGCBA	D31D30	AS01E
Alum	AS01B	2.870768e-04	2.9e-03	0.00029	***	Wilcoxon	CYT_IFNGCBA	D31D30	AS01B
Alum	AS03A	2.245076e-02	3.8e-02	0.02245	*	Wilcoxon	CYT_IFNGCBA	D31D30	AS03A
AS01E	Alum	7.291773e-08	7.3e-07	7.3e-08	****	Wilcoxon	CRP	D31D30	AS01E
AS01E	AS03A	3.539789e-02	3.9e-02	0.0354	*	Wilcoxon	CRP	D31D30	AS01E
Alum	AS01B	4.138394e-07	2.1e-06	4.1e-07	****	Wilcoxon	CRP	D31D30	AS01B
Alum	AS03A	2.721623e-05	7.4e-05	2.7e-05	****	Wilcoxon	CRP	D31D30	AS03A
Alum	AS04	2.546340e-02	3.2e-02	0.0255	*	Wilcoxon	CRP	D31D30	AS04
AS01B	AS03A	2.555005e-03	4.3e-03	0.0026	**	Wilcoxon	CRP	D31D30	AS01B
AS01_3	AS04_Alum	1.647262e-05	1.6e-05	1.6e-05	****	Wilcoxon	CYT_IP10	D31D30	AS01_3
AS01_3	AS04_Alum	5.220221e-04	5.2e-04	0.00052	***	Wilcoxon	CYT_IL6	D31D30	AS01_3
AS01_3	AS04_Alum	5.595507e-06	5.6e-06	5.6e-06	****	Wilcoxon	CYT_IFNGCBA	D31D30	AS01_3
AS01_3	AS04_Alum	9.939767e-11	9.9e-11	9.9e-11	****	Wilcoxon	CRP	D31D30	AS01_3
