# Supplementary material for: An innate immune signature induced by AS01- or AS03-adjuvanted vaccines predicts the antibody response magnitude and quality consistently over time
Source: Front Immunol. 2024 Aug 14;15:1412732. doi: 10.3389/fimmu.2024.1412732 (PMC11349632; doi:10.3389/fimmu.2024.1412732)
Supplement: Supplementary Table 3 — Final adjuvant classification, feature selection and accuracies for the integrated data-set. [file Table3.xlsx]

## Sheet: selected_features
BTM	selected	selected adjuvant	comparison
T cell activation (III) (M7.4)	100	AS01B	AS01B_AS03A
enriched in B cells (I) (M47.0)	100	Alum	AS04_Alum
enriched in B cells (II) (M47.1)	100	Alum	AS04_Alum
enriched in B cells (VI) (M69)	100	Alum	AS04_Alum
B cell surface signature (S2)	100	Alum	AS04_Alum
MHC-TLR7-TLR8 cluster (M146)	100	AS01_3	AS01_3_AS04_Alum
regulation of antigen presentation and immune response (M5.0)	100	AS01_3	AS01_3_AS04_Alum
cell cycle and growth arrest (M31)	100	AS01B	AS01B_AS03A
enriched in B cells (III) (M47.2)	100	Alum	AS04_Alum
enriched in B cells (IV) (M47.3)	100	Alum	AS04_Alum
viral sensing & immunity; IRF2 targets network (I) (M111.0)	99	AS01_3	AS01_3_AS04_Alum
enriched in B cells (I) (M47.0)	97	AS03A	AS01B_AS03A
enriched in B cells (II) (M47.1)	97	AS03A	AS01B_AS03A
enriched in B cells (VI) (M69)	97	AS03A	AS01B_AS03A
B cell surface signature (S2)	97	AS03A	AS01B_AS03A
CYT_IL6	97	AS01B	AS01B_AS03A
enriched in B cells (III) (M47.2)	97	AS03A	AS01B_AS03A
innate activation by cytosolic DNA sensing (M13)	94.3333	AS01_3	AS01_3_AS04_Alum
antiviral IFN signature (M75)	94.3333	AS01_3	AS01_3_AS04_Alum
innate antiviral response (M150)	94.3333	AS01_3	AS01_3_AS04_Alum
Activated (LPS) dendritic cell surface signature (S11)	94.3333	AS01_3	AS01_3_AS04_Alum
activated dendritic cells (M67)	94.3333	AS01_3	AS01_3_AS04_Alum
enriched in activated dendritic cells (II) (M165)	94.3333	AS01_3	AS01_3_AS04_Alum
type I interferon response (M127)	94.3333	AS01_3	AS01_3_AS04_Alum
endoplasmic reticulum (M37.2)	81	AS01_3	AS01_3_AS04_Alum
regulation of signal transduction (M3)	77.5	AS04	AS04_Alum
enriched in monocytes (II) (M11.0)	77.5	AS04	AS04_Alum
Monocyte surface signature (S4)	77.5	AS04	AS04_Alum
myeloid cell enriched receptors and transporters (M4.3)	77.5	AS04	AS04_Alum
extracellular matrix, complement (M140)	74	AS01B	AS01B_AS03A
CRP_modality	51	AS01B	AS01B_AS03A

## Sheet: accuracy
comparison	Accuracy	Kappa	AccuracyLower	AccuracyUpper	AccuracyNull	AccuracyPValue	McnemarPValue
All	0.49	0.357	0.387	0.593	0.306	0.000108	NaN
AS123_AS45	0.908	0.812	0.833	0.957	0.551	1.22e-14	0.182
AS01B_AS01E	0.441	0.128	0.312	0.576	0.61	0.997	0.000596
AS04_Alum	0.667	0.33	0.498	0.809	0.59	0.209	0.579
AS01B_AS01E_AS03A	0.559	0.124	0.379	0.728	0.529	0.433	0.606
AS01B_AS03A	0.625	0.167	0.458	0.773	0.7	0.885	0.606
AS01E_AS03A	0.455	-0.126	0.304	0.612	0.614	0.989	0.838
