# Supplementary material for: An innate immune signature induced by AS01- or AS03-adjuvanted vaccines predicts the antibody response magnitude and quality consistently over time
Source: Front Immunol. 2024 Aug 14;15:1412732. doi: 10.3389/fimmu.2024.1412732 (PMC11349632; doi:10.3389/fimmu.2024.1412732)
Supplement: Supplementary Table 4 — R2 scores of the predictive modeling based on blood transcriptional models. [file Table4.xlsx]

## Sheet: Adapt_D60
Adapt	RF_R2_Train	RF_R2_Test	LASSO_R2_Train	LASSO_R2_Test
CLIA	0.52	0.4899	0.59	0.5
ADCC3D	0.64	0.6198	0.77	0.65
ADCP_Score	0.57	0.5533	0.68	0.52
ADDCP_Score	0.51	0.4546	0.64	0.43
ADNKA_IFNG	0.5	0.4618	0.65	0.51
ADNKA_MIP1B	0.55	0.5471	0.65	0.49
ADNP_Score	0.53	0.4937	0.69	0.53
C1q	0.47	0.4359	0.63	0.53
FcAR	0.64	0.6315	0.72	0.63
FcGRIIAH	0.61	0.599	0.69	0.55
FcGRIIAR	0.61	0.589	0.76	0.6
FcGRIIB	0.52	0.5079	0.68	0.5
FcGRIIIAF	0.54	0.5024	0.73	0.51
FcGRIIIAV	0.63	0.6152	0.75	0.66
FcGRIIIB	0.37	0.3286	0.5	0.38
FcRn	0.41	0.3754	0.5	0.41
W1	0.59	0.57	0.69	0.55
IGA1	0.6	0.6063	0.69	0.55
IGA2	0.57	0.5728	0.68	0.56
IGG	0.44	0.4078	0.61	0.44
IGG1	0.49	0.4486	0.65	0.47
IGG3	0.5	0.492	0.68	0.48
IGM	0.48	0.4336	0.57	0.47

## Sheet: Adapt_D360
Adapt	RF_R2_Train	RF_R2_Test	LASSO_R2_Train	LASSO_R2_Test
ADCC3D	0.6	0.5758	0.7565	0.5878
C1q	0.48	0.4771	0.5493	0.4473
FcAR	0.48	0.4453	0.545	0.426
FcGRIIAH	0.44	0.417	0.535	0.312
FcGRIIIAV	0.43	0.4023	0.5881	0.4579
W1	0.5	0.49	0.5	0.5
FI1_percent	0.51	0.4641	0.5666	0.466
IGG2	0.33	0.3279	0.6166	0.3496

## Sheet: Adapt_D390
Adapt	RF_R2_Train	RF_R2_Test	LASSO_R2_Train	LASSO_R2_Test
ADCC3D	0.48	0.4711	0.8	0.53
ADCP_Score	0.45	0.4917	0.66	0.39
ADDCP_Score	0.37	0.3511	0.61	0.34
ADNKA_MIP1B	0.28	0.2165	0.5	0.19
C1q	0.43	0.4081	0.71	0.49
FcAR	0.5	0.4476	0.68	0.45
FcGRIIAH	0.44	0.4415	0.61	0.37
FcGRIIAR	0.47	0.4688	0.71	0.52
FcGRIIB	0.37	0.3651	0.69	0.35
FcGRIIIAF	0.28	0.2416	0.52	0.23
FcGRIIIAV	0.49	0.479	0.68	0.48
FcGRIIIB	0.33	0.2938	0.58	0.31
W1	0.53	0.52	0.51	0.5
IGA1	0.39	0.3611	0.61	0.32
IGA2	0.59	0.5258	0.76	0.56
IGG	0.45	0.4139	0.71	0.54
IGG3	0.36	0.34	0.67	0.38
