# Supplementary material for: An innate immune signature induced by AS01- or AS03-adjuvanted vaccines predicts the antibody response magnitude and quality consistently over time
Source: Front Immunol. 2024 Aug 14;15:1412732. doi: 10.3389/fimmu.2024.1412732 (PMC11349632; doi:10.3389/fimmu.2024.1412732)
Supplement: Supplementary Table 5 — R2 scores of the gene-based predictive modeling. [file Table5.xlsx]

## Sheet: Adapt_D60
Adapt	RF_R2_Train	RF_R2_Test	RF_RMSE	RF_MAE	RF_mtry	LASSO_R2_Train	LASSO_R2_Test	LASSO_RMSE	LASSO_lambda	Predictable
CLIA	0.5999	0.5889	0.631	0.4971	796.2	0.7028	0.557	0.6618	0.1749	Y
ADCC3D	0.6704	0.6572	0.5739	0.4326	899.6	0.7655	0.6123	0.6145	0.1655	Y
ADCP_Score	0.6644	0.6497	0.5845	0.4837	827.3	0.7626	0.5979	0.6268	0.1451	Y
ADDCP_Score	0.4519	0.4966	0.7009	0.554	789.4	0.6156	0.3978	0.7625	0.2007	Y
ADNKA_IFNG	0.2542	0.325	0.815	0.572	726	0.52	0.2583	0.8428	0.2197	Y
ADNKA_MIP1B	0.405	0.4353	0.7424	0.5247	758.1	0.6841	0.3836	0.7675	0.1656	Y
ADNP_Score	0.5093	0.5229	0.6815	0.5107	652.5	0.7179	0.4633	0.7159	0.1609	Y
C1q	0.4034	0.4743	0.7176	0.5546	870.1	0.6503	0.4464	0.7315	0.1828	Y
FcAR	0.6546	0.6416	0.5877	0.4443	623.1	0.7695	0.5912	0.6296	0.1571	Y
FcGRIIAH	0.6682	0.6802	0.5592	0.4235	692.9	0.7511	0.5532	0.654	0.1502	Y
FcGRIIAR	0.6288	0.6278	0.6019	0.4608	634.7	0.7407	0.496	0.694	0.1578	Y
FcGRIIB	0.5866	0.591	0.6285	0.4914	1120	0.6614	0.5305	0.6801	0.1844	Y
FcGRIIIAF	0.5242	0.5287	0.6757	0.5415	751.8	0.6687	0.4914	0.7045	0.1876	Y
FcGRIIIAV	0.6624	0.6464	0.5832	0.4486	559.7	0.7261	0.53	0.6728	0.176	Y
FcGRIIIB	0.4079	0.4286	0.7517	0.5986	709.4	0.5149	0.2657	0.8371	0.2217	Y
FcRn	0.4144	0.4155	0.7573	0.5814	940.3	0.5422	0.3106	0.8126	0.2162	Y
W1	0.560185	0.570897	0	0	0	0.658673	0.483633	0	0	Y
IGA1	0.6351	0.6441	0.5869	0.4495	760.9	0.761	0.583	0.6368	0.1587	Y
IGA2	0.5833	0.5919	0.6293	0.467	677.4	0.76	0.5581	0.6548	0.15	Y
IGG	0.4307	0.4341	0.7428	0.5685	836.5	0.6192	0.3389	0.7948	0.1907	Y
IGG1	0.51	0.5138	0.6919	0.533	676.2	0.6832	0.4662	0.7185	0.1663	Y
IGG2	0.2802	0.3274	0.8145	0.6437	728.7	0.6311	0.2344	0.8534	0.1738	Y
IGG3	0.5445	0.5662	0.6493	0.5164	822	0.7265	0.4888	0.7002	0.1572	Y
IGM	0.4994	0.5063	0.6951	0.5507	766	0.6682	0.4549	0.7239	0.1838	Y

## Sheet: Adapt_D360
Adapt	RF_R2_Train	RF_R2_Test	RF_RMSE	RF_MAE	RF_mtry	LASSO_R2_Train	LASSO_R2_Test	LASSO_RMSE	LASSO_lambda	Predictable
CLIA	0.5758	0.5547	0.6585	0.5128	983.7	0.6866	0.4916	0.7002	0.1733	Y
ADCP_Score	0.6409	0.6375	0.594	0.4818	677	0.76	0.5542	0.6537	0.1559	Y
FcAR	0.4835	0.4974	0.7002	0.5281	674.8	0.6857	0.4831	0.7083	0.1752	Y
FcGRIIAH	0.4547	0.4612	0.7263	0.565	890.9	0.676	0.3515	0.7855	0.1693	Y
FcGRIIB	0.237	0.3072	0.8283	0.6711	808.5	0.5592	0.2056	0.8692	0.194	Y
FcGRIIIAV	0.4243	0.4648	0.7226	0.5375	838.4	0.6711	0.3533	0.7844	0.1672	Y
W1	0.518922	0.514796	0	0	0	0.764573	0.555422	0	0	Y
IGA1	0.5137	0.5641	0.6498	0.479	785	0.7371	0.5066	0.6891	0.1523	Y
IGA2	0.3444	0.4009	0.7653	0.5587	764	0.6862	0.3505	0.7866	0.159	Y
IGG2	0.2633	0.3354	0.8098	0.6207	740.1	0.5956	0.3073	0.8152	0.1874	Y
IGG3	0.3142	0.3337	0.8076	0.649	728.3	0.5478	0.2503	0.8467	0.2033	Y
IGM	0.3038	0.3589	0.7944	0.6318	928.1	0.6038	0.395	0.764	0.1848	Y

## Sheet: Adapt_D390
Adapt	RF_R2_Train	RF_R2_Test	RF_RMSE	RF_MAE	RF_mtry	LASSO_R2_Train	LASSO_R2_Test	LASSO_RMSE	LASSO_lambda	Predictable
CLIA	0.3513	0.3809	0.7793	0.5903	614.2	0.5613	0.2783	0.8299	0.2108	Y
ADCC3D	0.516	0.5393	0.6736	0.5293	792.2	0.6478	0.4467	0.7321	0.1918	Y
ADCP_Score	0.4941	0.5219	0.6838	0.5173	729.4	0.6387	0.4762	0.7159	0.1903	Y
ADDCP_Score	0.3884	0.3588	0.7897	0.6367	891.3	0.5505	0.2778	0.83	0.2174	Y
ADNKA_IFNG	0.1382	0.2038	0.8918	0.7274	740.5	0.51	0.1171	0.9197	0.196	Y
C1q	0.382	0.4155	0.7586	0.5852	820	0.6239	0.304	0.8134	0.1802	Y
FcAR	0.4414	0.4524	0.7322	0.6187	650.4	0.6864	0.4229	0.7432	0.1724	Y
FcGRIIAH	0.4136	0.4735	0.7246	0.5335	729.8	0.5508	0.3771	0.7797	0.2125	Y
FcGRIIAR	0.514	0.513	0.6931	0.5563	663.9	0.6775	0.5058	0.6934	0.1692	Y
FcGRIIB	0.3976	0.4095	0.7602	0.6121	1091	0.5937	0.3229	0.8049	0.1873	Y
FcGRIIIAF	0.2655	0.2755	0.8442	0.7316	847.8	0.5654	0.2262	0.8596	0.1941	Y
FcGRIIIAV	0.5436	0.5796	0.6386	0.5125	764.2	0.6421	0.4938	0.7041	0.1958	Y
FcGRIIIB	0.2861	0.3227	0.8138	0.6834	683.2	0.6679	0.2577	0.8406	0.1621	Y
W1	0.523975	0.540866	0	0	0	0.554681	0.499983	0	0	Y
IGA1	0.3335	0.3425	0.8004	0.6641	851.9	0.6607	0.3276	0.8015	0.1674	Y
IGA2	0.5456	0.5248	0.6788	0.543	784.8	0.7384	0.4789	0.7061	0.1562	Y
IGG	0.4533	0.4292	0.7458	0.6121	803.3	0.6901	0.3741	0.772	0.1674	Y
IGG3	0.3281	0.3817	0.7799	0.6239	803.7	0.5379	0.2457	0.8469	0.2032	Y
