# Supplementary material for: An innate immune signature induced by AS01- or AS03-adjuvanted vaccines predicts the antibody response magnitude and quality consistently over time
Source: Front Immunol. 2024 Aug 14;15:1412732. doi: 10.3389/fimmu.2024.1412732 (PMC11349632; doi:10.3389/fimmu.2024.1412732)
Supplement: Supplementary Table 6 — W1 statistics of the predictive modeling based on blood transcriptional models. [file Table6.xlsx]

## Sheet: BTMs_Predict_W1_D60
stat	RF_train	RF_test	LASSO_train	LASSO_test
Accuracy	0.608553	0.603684	0.743684	0.568947
AccuracyLower	0.490213	0.36162	0.635399	0.331109
AccuracyNull	0.602368	0.621579	0.602368	0.621579
AccuracyPValue	0.509223	0.601143	0.166818	0.693573
AccuracyUpper	0.718155	0.812042	0.83176	0.784397
Balanced Accuracy	0.568556	0.587206	0.691943	0.545792
Detection Prevalence	0.690921	0.274211	0.24	0.217368
Detection Rate	0.450921	0.143684	0.190658	0.0978947
F1	0.695419	0.416072	0.711951	0.406858
Kappa	0.141727	0.16889	0.3932	0.0883162
McnemarPValue	0.370246	0.462884	0.304523	0.416457
Precision	0.652353	0.581067	0.788427	0.471026
Prevalence	0.602368	0.409474	0.397632	0.409474
Recall	0.746374	0.377381	0.467576	0.278294
Sensitivity	0.746374	0.377381	0.467576	0.278294
Specificity	0.390738	0.79703	0.916309	0.81329

## Sheet: BTMs_Predict_W1_D360
stat	RF_train	RF_test	LASSO_train	LASSO_test
Accuracy	0.58973	0.606316	0.642162	0.656842
AccuracyLower	0.469721	0.36319	0.522401	0.412033
AccuracyNull	0.642162	0.660526	0.642162	0.660526
AccuracyPValue	0.819624	0.706624	0.552803	0.617244
AccuracyUpper	0.702322	0.814962	0.750159	0.85047
Balanced Accuracy	0.488708	0.496531	0.5	0.5
Detection Prevalence	0.844595	0.131579	0	0
Detection Rate	0.538243	0.0405263	0	0
F1	0.722301	0.264787	NA	NA
Kappa	-0.0269809	0.00122197	0	0
McnemarPValue	0.0337839	0.323831	1.11237e-06	0.0585626
Precision	0.636365	0.385661	NA	NA
Prevalence	0.642162	0.343158	0.357838	0.343158
Recall	0.836328	0.122683	0	0
Sensitivity	0.836328	0.122683	0	0
Specificity	0.141088	0.870378	1	1

## Sheet: BTMs_Predict_W1_D390
stat	RF_train	RF_test	LASSO_train	LASSO_test
Accuracy	0.804308	0.808214	0.818154	0.819643
AccuracyLower	0.687654	0.61816	0.703299	0.631112
AccuracyNull	0.814308	0.823929	0.814308	0.823929
AccuracyPValue	0.641603	0.667641	0.553119	0.634377
AccuracyUpper	0.891785	0.928552	0.902428	0.93574
Balanced Accuracy	0.524556	0.528976	0.509909	0.497997
Detection Prevalence	0.957385	0.0414286	0.00384615	0.005
Detection Rate	0.788	0.0128571	0.00384615	0.000357143
F1	0.889058	0.347892	0.55011	0.2
Kappa	0.062183	0.0697335	0.0249219	-0.00310675
McnemarPValue	0.0439154	0.321962	0.00477761	0.136333
Precision	0.822979	0.366	1	0.1
Prevalence	0.814308	0.176071	0.185692	0.176071
Recall	0.967247	0.0912619	0.0198182	0.00125
Sensitivity	0.967247	0.0912619	0.0198182	0.00125
Specificity	0.0818662	0.96669	1	0.994745
