# Supplementary material for: An innate immune signature induced by AS01- or AS03-adjuvanted vaccines predicts the antibody response magnitude and quality consistently over time
Source: Front Immunol. 2024 Aug 14;15:1412732. doi: 10.3389/fimmu.2024.1412732 (PMC11349632; doi:10.3389/fimmu.2024.1412732)
Supplement: Supplementary Table 7 — W1 statistics of the gene-based predictive modeling. [file Table7.xlsx]

## Sheet: Genes_Predict_W1_D60
stat	RF_train	RF_test	LASSO_train	LASSO_test
Accuracy	0.602237	0.587895	0.730132	0.537895
AccuracyLower	0.48378	0.34802	0.627731	0.302753
AccuracyNull	0.601974	0.62	0.601974	0.62
AccuracyPValue	0.543239	0.635597	0.33408	0.749219
AccuracyUpper	0.712468	0.799188	0.812703	0.760766
Balanced Accuracy	0.560185	0.570897	0.658673	0.483633
Detection Prevalence	0.698158	0.285263	0.143947	0.13
Detection Rate	0.451184	0.140526	0.136053	0.0378947
F1	0.692509	0.406328	0.865417	0.296192
Kappa	0.123396	0.138147	0.32144	-0.0312316
McnemarPValue	0.370964	0.538829	0.135932	0.277794
Precision	0.646965	0.547243	0.942544	0.299562
Prevalence	0.601974	0.407895	0.398026	0.407895
Recall	0.747431	0.374331	0.330846	0.107952
Sensitivity	0.747431	0.374331	0.330846	0.107952
Specificity	0.372938	0.767463	0.9865	0.859314

## Sheet: Genes_Predict_W1_D360
stat	RF_train	RF_test	LASSO_train	LASSO_test
Accuracy	0.631622	0.613684	0.836486	0.635263
AccuracyLower	0.511857	0.370613	0.749388	0.391062
AccuracyNull	0.647297	0.643684	0.647297	0.643684
AccuracyPValue	0.640489	0.672203	0.206747	0.610771
AccuracyUpper	0.740494	0.819872	0.892693	0.835458
Balanced Accuracy	0.518922	0.514796	0.764573	0.555422
Detection Prevalence	0.881892	0.0989474	0.190541	0.137368
Detection Rate	0.580405	0.0378947	0.189865	0.0678947
F1	0.75825	0.279252	0.850615	0.39885
Kappa	0.042367	0.034015	0.541072	0.10707
McnemarPValue	0.008301	0.271619	0.074817	0.318939
Precision	0.657991	0.42992	0.993126	0.52756
Prevalence	0.647297	0.363158	0.352703	0.363158
Recall	0.895645	0.120028	0.530202	0.211823
Sensitivity	0.895645	0.120028	0.530202	0.211823
Specificity	0.142199	0.909565	0.998944	0.899021

## Sheet: Genes_Predict_W1_D390
stat	RF_train	RF_test	LASSO_train	LASSO_test
Accuracy	0.813538	0.810714	0.84	0.806429
AccuracyLower	0.698176	0.621731	0.730312	0.616606
AccuracyNull	0.819846	0.811071	0.819846	0.811071
AccuracyPValue	0.623229	0.606089	0.478617	0.636017
AccuracyUpper	0.898783	0.929279	0.916534	0.926927
Balanced Accuracy	0.523975	0.540866	0.554681	0.499983
Detection Prevalence	0.965385	0.0317857	0.0201538	0.00821429
Detection Rate	0.799385	0.0157143	0.0201538	0.00178571
F1	0.89506	0.340755	0.541697	0.236032
Kappa	0.0657892	0.109793	0.127365	0.00092316
McnemarPValue	0.0224767	0.263758	0.0314113	0.147587
Precision	0.827755	0.563889	1	0.25641
Prevalence	0.819846	0.188929	0.180154	0.188929
Recall	0.974667	0.100548	0.109363	0.00759524
Sensitivity	0.974667	0.100548	0.109363	0.00759524
Specificity	0.0732828	0.981184	1	0.992371
