# Supplementary material for: An innate immune signature induced by AS01- or AS03-adjuvanted vaccines predicts the antibody response magnitude and quality consistently over time
Source: Front Immunol. 2024 Aug 14;15:1412732. doi: 10.3389/fimmu.2024.1412732 (PMC11349632; doi:10.3389/fimmu.2024.1412732)
Supplement: Supplementary Table 8 — Correlations between rankings obtained by LASSO-based vs Random Forest-based methods. [file Table8.xlsx]

## Sheet: BTMs
adaptive	corr_D60	corr_D360	corr_D390
FI1_percent	NA	0.154907	NA
IGG2	NA	0.466896	NA
FcGRIIAH	0.763303	0.779168	0.541875
FcGRIIIB	0.730305	NA	0.529392
FcRn	0.715789	NA	NA
IGM	0.701313	NA	NA
FcAR	0.663195	0.727289	0.418208
ADCC3D	0.657919	0.432666	0.28321
FcGRIIIAV	0.646239	0.557873	0.530518
IGG1	0.625923	NA	NA
FcGRIIB	0.617552	NA	0.265958
IGA1	0.616004	NA	0.512859
IGA2	0.600051	NA	0.51497
C1q	0.562178	0.24765	0.417371
CLIA	0.55907	NA	NA
FcGRIIAR	0.527809	NA	0.410044
ADNP_Score	0.525635	NA	NA
IGG3	0.518951	NA	0.286241
IGG	0.510159	NA	0.342181
FcGRIIIAF	0.509871	NA	0.561503
ADNKA_MIP1B	0.489174	NA	0.571162
ADCP_Score	0.423191	NA	0.537104
ADNKA_IFNG	0.394832	NA	NA
ADDCP_Score	0.323387	NA	0.437326
W1	0.13029	0.697826	0.435667
NA, correlation not available: adaptive feature not predictable by one of the two methods due to the accuracy threshold (<50%)

## Sheet: Genes
Adapt	corr_D60	corr_D360	corr_D390
FcAR	0.645224	0.49491	0.591194
ADCC3D	0.622578	NA	0.594964
FcGRIIIAV	0.611096	0.433805	0.515815
IGG1	0.554739	NA	NA
IGA1	0.541238	0.386314	0.494452
FcGRIIB	0.536624	0.512881	0.650517
IGM	0.533455	0.485279	NA
FcGRIIAR	0.532919	NA	0.548132
C1q	0.531677	NA	0.481841
IGG3	0.53022	0.454923	0.47206
FcGRIIIAF	0.519946	NA	0.506741
FcRn	0.51733	NA	NA
W1	0.515969	0.46878	0.548059
CLIA	0.505761	0.524948	0.417136
ADDCP_Score	0.503964	NA	0.421896
ADNP_Score	0.501001	NA	NA
IGA2	0.498796	0.426065	0.575722
IGG	0.498222	NA	0.551208
FcGRIIIB	0.477576	NA	0.42782
IGG2	0.471468	0.41877	NA
ADCP_Score	0.470656	0.576568	0.446612
ADNKA_IFNG	0.470619	NA	0.438225
FcGRIIAH	0.46328	0.54228	0.500455
ADNKA_MIP1B	0.391998	NA	NA
NA, correlation not available: adaptive feature not predictable by one of the two methods due to the accuracy threshold (<50%)
