# Supplementary material for: An innate immune signature induced by AS01- or AS03-adjuvanted vaccines predicts the antibody response magnitude and quality consistently over time
Source: Front Immunol. 2024 Aug 14;15:1412732. doi: 10.3389/fimmu.2024.1412732 (PMC11349632; doi:10.3389/fimmu.2024.1412732)
Supplement: Supplementary Table 9 — GO enrichments for the union of top 5 genes predictive of timed antibody response features. [file Table9.xlsx]

## Sheet: Sheet1
p_value	term_size	query_size	intersection_size	precision	recall	term_id	source	term_name	effective_domain_size	source_order	parents
4.68448e-10	457	62	16	0.258065	0.0350109	GO:0002831	GO:BP	regulation of response to biotic stimulus	21110	1360	c("GO:0009607", "GO:0048583")
3.92456e-09	726	62	18	0.290323	0.0247934	GO:0031347	GO:BP	regulation of defense response	21110	7533	c("GO:0006952", "GO:0080134")
5.76473e-08	1581	29	16	0.551724	0.0101202	GO:0051707	GO:BP	response to other organism	21110	14692	c("GO:0043207", "GO:0044419")
5.93206e-08	1584	29	16	0.551724	0.010101	GO:0043207	GO:BP	response to external biotic stimulus	21110	11164	c("GO:0009605", "GO:0009607")
7.93408e-08	996	62	19	0.306452	0.0190763	GO:0045087	GO:BP	innate immune response	21110	11960	c("GO:0006955", "GO:0098542")
8.4025e-08	1621	29	16	0.551724	0.00987045	GO:0009607	GO:BP	response to biotic stimulus	21110	3612	GO:0050896
9.84704e-08	1946	29	17	0.586207	0.00873587	GO:0006955	GO:BP	immune response	21110	2644	c("GO:0002376", "GO:0050896")
1.58274e-07	1037	62	19	0.306452	0.0183221	GO:0032101	GO:BP	regulation of response to external stimulus	21110	7777	c("GO:0009605", "GO:0048583")
2.69968e-07	1752	29	16	0.551724	0.00913242	GO:0044419	GO:BP	biological process involved in interspecies interaction between organisms	21110	11653	GO:0008150
3.95659e-07	1243	44	17	0.386364	0.0136766	GO:0098542	GO:BP	defense response to other organism	21110	19844	c("GO:0006952", "GO:0051707")
9.42697e-07	2710	62	28	0.451613	0.0103321	GO:0002376	GO:BP	immune system process	21110	924	GO:0008150
1.45495e-06	366	62	12	0.193548	0.0327869	GO:0045088	GO:BP	regulation of innate immune response	21110	11961	c("GO:0002831", "GO:0031347", "GO:0032101", "GO:0045087", "GO:0050776")
1.54662e-06	912	62	17	0.274194	0.0186404	GO:0050776	GO:BP	regulation of immune response	21110	13996	c("GO:0002682", "GO:0006955", "GO:0048583")
1.54933e-06	1823	62	23	0.370968	0.0126166	GO:0006952	GO:BP	defense response	21110	2641	GO:0006950
3.66048e-06	730	29	11	0.37931	0.0150685	GO:0050778	GO:BP	positive regulation of immune response	21110	13998	c("GO:0002684", "GO:0006955", "GO:0048584", "GO:0050776")
1.21103e-05	1504	62	20	0.322581	0.0132979	GO:0002682	GO:BP	regulation of immune system process	21110	1218	c("GO:0002376", "GO:0050789")
5.01528e-05	2900	29	17	0.586207	0.00586207	GO:0009605	GO:BP	response to external stimulus	21110	3610	GO:0050896
7.09583e-05	320	62	10	0.16129	0.03125	GO:0002833	GO:BP	positive regulation of response to biotic stimulus	21110	1362	c("GO:0002831", "GO:0009607", "GO:0048584")
0.000145589	33	25	4	0.16	0.121212	GO:0002230	GO:BP	positive regulation of defense response to virus by host	21110	781	GO:0050691
0.000187448	1068	29	11	0.37931	0.0102996	GO:0002684	GO:BP	positive regulation of immune system process	21110	1220	c("GO:0002376", "GO:0002682", "GO:0048518")
0.000221054	1438	62	18	0.290323	0.0125174	GO:0080134	GO:BP	regulation of response to stress	21110	18808	c("GO:0006950", "GO:0048583")
0.000242489	305	56	9	0.160714	0.0295082	GO:0051607	GO:BP	defense response to virus	21110	14611	c("GO:0009615", "GO:0140546")
0.000249333	306	56	9	0.160714	0.0294118	GO:0140546	GO:BP	defense response to symbiont	21110	20911	GO:0098542
0.000467457	296	62	9	0.145161	0.0304054	GO:0045089	GO:BP	positive regulation of innate immune response	21110	11962	c("GO:0002833", "GO:0031349", "GO:0032103", "GO:0045087", "GO:0045088", "GO:0050778")
0.000478775	44	25	4	0.16	0.0909091	GO:0050691	GO:BP	regulation of defense response to virus by host	21110	13965	GO:0050688
0.000597027	919	44	12	0.272727	0.0130577	GO:0034097	GO:BP	response to cytokine	21110	8849	GO:0010033
0.000831293	145	41	6	0.146341	0.0413793	GO:0034341	GO:BP	response to type II interferon	21110	9028	c("GO:0034097", "GO:0045087")
0.00103334	427	62	10	0.16129	0.0234192	GO:0031349	GO:BP	positive regulation of defense response	21110	7535	c("GO:0006952", "GO:0031347", "GO:0048584")
0.00156431	123	29	5	0.172414	0.0406504	GO:0071346	GO:BP	cellular response to type II interferon	21110	17544	c("GO:0034341", "GO:0071345")
0.00215741	403	41	8	0.195122	0.0198511	GO:0009615	GO:BP	response to virus	21110	3618	GO:0051707
0.00223979	112	62	6	0.0967742	0.0535714	GO:0032652	GO:BP	regulation of interleukin-1 production	21110	8123	c("GO:0001817", "GO:0032612")
0.00223979	112	62	6	0.0967742	0.0535714	GO:0032612	GO:BP	interleukin-1 production	21110	8084	GO:0001816
0.0035408	192	62	7	0.112903	0.0364583	GO:0002819	GO:BP	regulation of adaptive immune response	21110	1348	c("GO:0002250", "GO:0050776")
0.00423446	499	62	10	0.16129	0.0200401	GO:0002764	GO:BP	immune response-regulating signaling pathway	21110	1294	c("GO:0007165", "GO:0050776")
0.00598476	82	25	4	0.16	0.0487805	GO:0050688	GO:BP	regulation of defense response to virus	21110	13963	c("GO:0002831", "GO:0031347", "GO:0032101", "GO:0051607")
0.00755436	803	62	12	0.193548	0.014944	GO:0006954	GO:BP	inflammatory response	21110	2643	GO:0006952
0.00768729	4	16	2	0.125	0.5	GO:0046167	GO:BP	glycerol-3-phosphate biosynthetic process	21110	12640	c("GO:0006072", "GO:0090407", "GO:1901137")
0.00811263	2283	29	13	0.448276	0.00569426	GO:0048584	GO:BP	positive regulation of response to stimulus	21110	13595	c("GO:0048518", "GO:0048583", "GO:0050896")
0.0092848	545	62	10	0.16129	0.0183486	GO:0002253	GO:BP	activation of immune response	21110	803	c("GO:0002376", "GO:0050778")
0.0129601	566	62	10	0.16129	0.0176678	GO:0032103	GO:BP	positive regulation of response to external stimulus	21110	7779	c("GO:0009605", "GO:0032101", "GO:0048584")
0.013767	466	110	12	0.109091	0.0257511	GO:0002683	GO:BP	negative regulation of immune system process	21110	1219	c("GO:0002376", "GO:0002682", "GO:0048519")
0.0140445	826	44	10	0.227273	0.0121065	GO:0071345	GO:BP	cellular response to cytokine stimulus	21110	17543	c("GO:0034097", "GO:0071310")
0.016087	13	62	3	0.0483871	0.230769	GO:0071888	GO:BP	macrophage apoptotic process	21110	17923	c("GO:0006925", "GO:0033028", "GO:0071887")
0.0179381	95	104	6	0.0576923	0.0631579	GO:0032611	GO:BP	interleukin-1 beta production	21110	8083	GO:0032612
0.0179381	95	104	6	0.0576923	0.0631579	GO:0032651	GO:BP	regulation of interleukin-1 beta production	21110	8122	c("GO:0032611", "GO:0032652")
0.0186172	33	25	3	0.12	0.0909091	GO:0035456	GO:BP	response to interferon-beta	21110	9529	GO:0034097
0.020211	256	111	9	0.0810811	0.0351562	GO:0043122	GO:BP	regulation of I-kappaB kinase/NF-kappaB signaling	21110	11125	c("GO:0007249", "GO:1902531")
0.0213315	739	62	11	0.177419	0.014885	GO:0001817	GO:BP	regulation of cytokine production	21110	488	c("GO:0001816", "GO:0010468", "GO:0051239")
0.0214816	471	62	9	0.145161	0.0191083	GO:0002757	GO:BP	immune response-activating signaling pathway	21110	1287	c("GO:0002253", "GO:0002764")
0.0230156	745	62	11	0.177419	0.0147651	GO:0001816	GO:BP	cytokine production	21110	487	c("GO:0010467", "GO:0032501")
0.0238776	360	62	8	0.129032	0.0222222	GO:0002460	GO:BP	adaptive immune response based on somatic recombination of immune receptors built from immunoglobulin superfamily domains	21110	1001	GO:0002250
0.0268698	7	16	2	0.125	0.285714	GO:0019563	GO:BP	glycerol catabolic process	21110	6213	c("GO:0006071", "GO:0019405")
0.0299709	61	104	5	0.0480769	0.0819672	GO:0032731	GO:BP	positive regulation of interleukin-1 beta production	21110	8200	c("GO:0032611", "GO:0032651", "GO:0032732")
0.0306542	176	62	6	0.0967742	0.0340909	GO:0002822	GO:BP	regulation of adaptive immune response based on somatic recombination of immune receptors built from immunoglobulin superfamily domains	21110	1351	c("GO:0002460", "GO:0002819")
0.0314719	374	62	8	0.129032	0.0213904	GO:0050727	GO:BP	regulation of inflammatory response	21110	13970	c("GO:0006954", "GO:0031347", "GO:0032101")
0.0358106	8	16	2	0.125	0.25	GO:0019405	GO:BP	alditol catabolic process	21110	6067	c("GO:0016052", "GO:0019400", "GO:0046174")
0.0390088	108	62	5	0.0806452	0.0462963	GO:0002824	GO:BP	positive regulation of adaptive immune response based on somatic recombination of immune receptors built from immunoglobulin superfamily domains	21110	1353	c("GO:0002460", "GO:0002821", "GO:0002822")
0.0408076	26	41	3	0.0731707	0.115385	GO:0042832	GO:BP	defense response to protozoan	21110	10968	c("GO:0001562", "GO:0098542")
0.0419419	186	62	6	0.0967742	0.0322581	GO:0002221	GO:BP	pattern recognition receptor signaling pathway	21110	773	GO:0002758
0.0450101	567	22	6	0.272727	0.010582	GO:1901615	GO:BP	organic hydroxy compound metabolic process	21110	22601	GO:0071704
0.00282683	3998	72	29	0.402778	0.00725363	GO:0031982	GO:CC	vesicle	22122	1231	GO:0043227
0.00874214	2510	66	20	0.30303	0.00796813	GO:0031410	GO:CC	cytoplasmic vesicle	22122	1109	c("GO:0005737", "GO:0097708")
0.00889584	2513	66	20	0.30303	0.00795862	GO:0097708	GO:CC	intracellular vesicle	22122	3146	c("GO:0031982", "GO:0043231")
0.0406204	12365	80	61	0.7625	0.00493328	GO:0005737	GO:CC	cytoplasm	22122	309	c("GO:0005622", "GO:0110165")
0.0448441	2156	32	11	0.34375	0.00510204	GO:0098588	GO:CC	bounding membrane of organelle	22122	3225	GO:0031090
0.00217761	4	16	2	0.125	0.5	GO:0004370	GO:MF	glycerol kinase activity	20195	733	c("GO:0016301", "GO:0016773")
0.00274771	710	106	15	0.141509	0.0211268	GO:0042803	GO:MF	protein homodimerization activity	20195	5684	c("GO:0042802", "GO:0046983")
0.00475903	182	62	8	0.129032	0.043956	KEGG:04621	KEGG	NOD-like receptor signaling pathway	8161	320	KEGG:00000
0.00023318	193	29	7	0.241379	0.0362694	REAC:R-HSA-913531	REAC	Interferon Signaling	10790	1167	REAC:R-HSA-1280215
0.000603003	87	71	7	0.0985915	0.0804598	REAC:R-HSA-877300	REAC	Interferon gamma signaling	10790	1169	REAC:R-HSA-913531
9.81106e-07	278	44	10	0.227273	0.0359712	TF:M09957	TF	Factor: IRF-2; motif: NAAANNGAAAGTGAAASTRN	20011	4276	TF:M00000
2.08235e-06	1304	44	17	0.386364	0.0130368	TF:M08887	TF	Factor: IRF; motif: NNGAAANTGAAANN	20011	4368	TF:M00000
6.87225e-06	340	44	10	0.227273	0.0294118	TF:M09629	TF	Factor: IRF-1; motif: NAAANNGAAAGTGAAASTRN	20011	4264	TF:M00000
9.23215e-06	1024	39	14	0.358974	0.0136719	TF:M04020	TF	Factor: IRF8; motif: NCGAAACCGAAACT	20011	4348	TF:M00000
2.12971e-05	2456	44	21	0.477273	0.00855049	TF:M11665	TF	Factor: IRF-2; motif: NGAAASYGAAAS	20011	4280	TF:M00000
2.74342e-05	124	26	6	0.230769	0.0483871	TF:M11685_1	TF	Factor: IRF-8; motif: NCGAAACYGAAACYN; match class: 1	20011	4359	TF:M11685
2.78261e-05	848	42	13	0.309524	0.0153302	TF:M11684_1	TF	Factor: IRF-8; motif: NYGAAACYGAAACTN; match class: 1	20011	4357	TF:M11684
3.2806e-05	635	65	14	0.215385	0.0220472	TF:M04018	TF	Factor: IRF7; motif: NCGAAARYGAAANT	20011	4336	TF:M00000
4.49784e-05	554	43	11	0.255814	0.0198556	TF:M04788	TF	Factor: IRF-1; motif: STTTCACTTTCNNT	20011	4260	TF:M00000
4.62785e-05	554	34	10	0.294118	0.0180505	TF:M07045	TF	Factor: IRF-1; motif: NNRAAANNGAAASN	20011	4268	TF:M00000
5.92577e-05	3456	44	24	0.545455	0.00694444	TF:M11686	TF	Factor: IRF-4; motif: NYGAAASYGAAACYN	20011	4308	TF:M00000
6.67262e-05	1671	34	15	0.441176	0.00897666	TF:M11685	TF	Factor: IRF-8; motif: NCGAAACYGAAACYN	20011	4358	TF:M00000
7.759e-05	324	44	9	0.204545	0.0277778	TF:M09956	TF	Factor: IRF-1; motif: NAAANNGAAASTGAAASNRN	20011	4266	TF:M00000
9.06703e-05	446	44	10	0.227273	0.0224215	TF:M07216	TF	Factor: IRF1; motif: NNNYASTTTCACTTTCNNTTT	20011	4262	TF:M00000
0.000126102	833	56	14	0.25	0.0168067	TF:M11683_1	TF	Factor: IRF-8; motif: NCGAAACCGAAACYN; match class: 1	20011	4355	TF:M11683
0.000211225	3683	44	24	0.545455	0.00651643	TF:M11687	TF	Factor: IRF-4; motif: NCGAAACCGAAACYN	20011	4310	TF:M00000
0.000355806	972	38	12	0.315789	0.0123457	TF:M07323	TF	Factor: IRF-4; motif: KRAAMNGAAANYN	20011	4312	TF:M00000
0.000381491	368	34	8	0.235294	0.0217391	TF:M09733_1	TF	Factor: STAT2; motif: NRGAAANNGAAACTNA; match class: 1	20011	8103	TF:M09733
0.000694473	1700	34	14	0.411765	0.00823529	TF:M11664	TF	Factor: IRF-2; motif: NGAAASYGAAAS	20011	4278	TF:M00000
0.00136452	892	72	15	0.208333	0.0168161	TF:M11670	TF	Factor: IRF-5; motif: NYGAAACCGAAACY	20011	4322	TF:M00000
0.00155307	2790	34	17	0.5	0.00609319	TF:M08775_1	TF	Factor: IRF-2; motif: NAANYGAAASYR; match class: 1	20011	4275	TF:M08775
0.00162379	637	33	9	0.272727	0.0141287	TF:M11679	TF	Factor: IRF-7; motif: NCGAAANCGAAANYN	20011	4342	TF:M00000
0.0016357	2800	34	17	0.5	0.00607143	TF:M09733	TF	Factor: STAT2; motif: NRGAAANNGAAACTNA	20011	8102	TF:M00000
0.00164744	4780	44	26	0.590909	0.00543933	TF:M11683	TF	Factor: IRF-8; motif: NCGAAACCGAAACYN	20011	4354	TF:M00000
0.00260589	566	29	8	0.275862	0.0141343	TF:M11682_1	TF	Factor: IRF-8; motif: NYGAAASYGAAACYN; match class: 1	20011	4353	TF:M11682
0.00270151	3867	44	23	0.522727	0.00594776	TF:M11682	TF	Factor: IRF-8; motif: NYGAAASYGAAACYN	20011	4352	TF:M00000
0.00630499	34	56	4	0.0714286	0.117647	TF:M11670_1	TF	Factor: IRF-5; motif: NYGAAACCGAAACY; match class: 1	20011	4323	TF:M11670
0.0064315	1045	38	11	0.289474	0.0105263	TF:M00772	TF	Factor: IRF; motif: RRAANTGAAASYGNV	20011	4370	TF:M00000
0.00644822	3148	47	21	0.446809	0.0066709	TF:M00453	TF	Factor: IRF-7; motif: TNSGAAWNCGAAANTNNN	20011	4334	TF:M00000
0.00653728	4750	44	25	0.568182	0.00526316	TF:M11684	TF	Factor: IRF-8; motif: NYGAAACYGAAACTN	20011	4356	TF:M00000
0.0067185	470	51	9	0.176471	0.0191489	TF:M11686_1	TF	Factor: IRF-4; motif: NYGAAASYGAAACYN; match class: 1	20011	4309	TF:M11686
0.0085129	2090	34	14	0.411765	0.00669856	TF:M04015	TF	Factor: IRF-4; motif: NCGAAACCGAAACYA	20011	4298	TF:M00000
0.0097463	340	39	7	0.179487	0.0205882	TF:M00453_1	TF	Factor: IRF-7; motif: TNSGAAWNCGAAANTNNN; match class: 1	20011	4335	TF:M00453
0.0145411	350	56	8	0.142857	0.0228571	TF:M10080	TF	Factor: STAT2; motif: RRGRAANNGAAACTGAAAN	20011	8104	TF:M00000
0.0200433	8506	52	38	0.730769	0.00446743	TF:M08775	TF	Factor: IRF-2; motif: NAANYGAAASYR	20011	4274	TF:M00000
0.0211658	36	22	3	0.136364	0.0833333	TF:M07216_1	TF	Factor: IRF1; motif: NNNYASTTTCACTTTCNNTTT; match class: 1	20011	4263	TF:M07216
0.0249727	570	38	8	0.210526	0.0140351	TF:M11676	TF	Factor: IRF-3; motif: NGGAAANGGAAASNGAAACN	20011	4292	TF:M00000
0.0372629	484	34	7	0.205882	0.0144628	TF:M11677	TF	Factor: IRF-3; motif: NGGAAACNGAAACCGAAACN	20011	4294	TF:M00000
0.037527	28	34	3	0.0882353	0.107143	TF:M00258_1	TF	Factor: ISGF-3; motif: CAGTTTCWCTTTYCC; match class: 1	20011	4409	TF:M00258
0.0377468	4401	21	14	0.666667	0.0031811	TF:M11317	TF	Factor: C/EBPbeta; motif: NRTTGCGYAAYN	20011	744	TF:M00000
0.0417855	189	34	5	0.147059	0.026455	TF:M11678	TF	Factor: IRF-7; motif: NNGAAAGTGAAANTR	20011	4340	TF:M00000
0.0430446	68	45	4	0.0888889	0.0588235	TF:M09635	TF	Factor: MafK; motif: NAAWNTGCTGASTCAGCANWWN	20011	4938	TF:M00000
