# Supplementary material for: An innate immune signature induced by AS01- or AS03-adjuvanted vaccines predicts the antibody response magnitude and quality consistently over time
Source: Front Immunol. 2024 Aug 14;15:1412732. doi: 10.3389/fimmu.2024.1412732 (PMC11349632; doi:10.3389/fimmu.2024.1412732)
Supplement: Supplementary Table 10 — GO enrichments for the union of top 10 genes predictive of timed antibody response features. [file Table10.xlsx]

## Sheet: Sheet1
p_value	term_size	query_size	intersection_size	precision	recall	term_id	source	term_name	effective_domain_size	source_order	parents
2.83024e-12	1946	168	52	0.309524	0.0267215	GO:0006955	GO:BP	immune response	21110	2644	c("GO:0002376", "GO:0050896")
5.2952e-12	1752	163	48	0.294479	0.0273973	GO:0044419	GO:BP	biological process involved in interspecies interaction between organisms	21110	11653	GO:0008150
2.52119e-11	1823	169	49	0.289941	0.0268788	GO:0006952	GO:BP	defense response	21110	2641	GO:0006950
2.89158e-11	1621	169	46	0.272189	0.0283775	GO:0009607	GO:BP	response to biotic stimulus	21110	3612	GO:0050896
3.99345e-11	1243	169	40	0.236686	0.0321802	GO:0098542	GO:BP	defense response to other organism	21110	19844	c("GO:0006952", "GO:0051707")
5.44326e-11	1581	169	45	0.266272	0.028463	GO:0051707	GO:BP	response to other organism	21110	14692	c("GO:0043207", "GO:0044419")
5.80023e-11	996	163	35	0.214724	0.0351406	GO:0045087	GO:BP	innate immune response	21110	11960	c("GO:0006955", "GO:0098542")
5.82609e-11	1584	169	45	0.266272	0.0284091	GO:0043207	GO:BP	response to external biotic stimulus	21110	11164	c("GO:0009605", "GO:0009607")
1.24955e-10	2710	145	54	0.372414	0.0199262	GO:0002376	GO:BP	immune system process	21110	924	GO:0008150
4.50193e-10	726	99	23	0.232323	0.0316804	GO:0031347	GO:BP	regulation of defense response	21110	7533	c("GO:0006952", "GO:0080134")
6.33609e-10	457	99	19	0.191919	0.0415755	GO:0002831	GO:BP	regulation of response to biotic stimulus	21110	1360	c("GO:0009607", "GO:0048583")
8.87649e-10	2900	99	43	0.434343	0.0148276	GO:0009605	GO:BP	response to external stimulus	21110	3610	GO:0050896
2.04912e-09	1037	99	26	0.262626	0.0250723	GO:0032101	GO:BP	regulation of response to external stimulus	21110	7777	c("GO:0009605", "GO:0048583")
4.23198e-08	919	81	21	0.259259	0.0228509	GO:0034097	GO:BP	response to cytokine	21110	8849	GO:0010033
7.12492e-07	305	71	12	0.169014	0.0393443	GO:0051607	GO:BP	defense response to virus	21110	14611	c("GO:0009615", "GO:0140546")
7.39644e-07	306	71	12	0.169014	0.0392157	GO:0140546	GO:BP	defense response to symbiont	21110	20911	GO:0098542
1.40535e-06	403	71	13	0.183099	0.0322581	GO:0009615	GO:BP	response to virus	21110	3618	GO:0051707
2.07473e-06	912	99	21	0.212121	0.0230263	GO:0050776	GO:BP	regulation of immune response	21110	13996	c("GO:0002682", "GO:0006955", "GO:0048583")
2.69289e-06	1438	99	26	0.262626	0.0180807	GO:0080134	GO:BP	regulation of response to stress	21110	18808	c("GO:0006950", "GO:0048583")
2.75357e-06	826	90	19	0.211111	0.0230024	GO:0071345	GO:BP	cellular response to cytokine stimulus	21110	17543	c("GO:0034097", "GO:0071310")
3.10009e-06	366	99	14	0.141414	0.0382514	GO:0045088	GO:BP	regulation of innate immune response	21110	11961	c("GO:0002831", "GO:0031347", "GO:0032101", "GO:0045087", "GO:0050776")
6.86222e-06	4017	101	45	0.445545	0.0112024	GO:0006950	GO:BP	response to stress	21110	2640	GO:0050896
6.9137e-06	1504	99	26	0.262626	0.0172872	GO:0002682	GO:BP	regulation of immune system process	21110	1218	c("GO:0002376", "GO:0050789")
7.93554e-06	730	96	18	0.1875	0.0246575	GO:0050778	GO:BP	positive regulation of immune response	21110	13998	c("GO:0002684", "GO:0006955", "GO:0048584", "GO:0050776")
4.28564e-05	320	96	12	0.125	0.0375	GO:0002833	GO:BP	positive regulation of response to biotic stimulus	21110	1362	c("GO:0002831", "GO:0009607", "GO:0048584")
4.50952e-05	1068	75	18	0.24	0.0168539	GO:0002684	GO:BP	positive regulation of immune system process	21110	1220	c("GO:0002376", "GO:0002682", "GO:0048518")
5.38006e-05	145	71	8	0.112676	0.0551724	GO:0034341	GO:BP	response to type II interferon	21110	9028	c("GO:0034097", "GO:0045087")
7.1172e-05	123	57	7	0.122807	0.0569106	GO:0071346	GO:BP	cellular response to type II interferon	21110	17544	c("GO:0034341", "GO:0071345")
0.000124503	427	96	13	0.135417	0.030445	GO:0031349	GO:BP	positive regulation of defense response	21110	7535	c("GO:0006952", "GO:0031347", "GO:0048584")
0.000327073	803	99	17	0.171717	0.0211706	GO:0006954	GO:BP	inflammatory response	21110	2643	GO:0006952
0.000479842	566	96	14	0.145833	0.024735	GO:0032103	GO:BP	positive regulation of response to external stimulus	21110	7779	c("GO:0009605", "GO:0032101", "GO:0048584")
0.000562612	33	37	4	0.108108	0.121212	GO:0002230	GO:BP	positive regulation of defense response to virus by host	21110	781	GO:0050691
0.000624255	1157	108	21	0.194444	0.0181504	GO:0001775	GO:BP	cell activation	21110	454	c("GO:0009987", "GO:0032501")
0.000659263	2809	119	37	0.310924	0.0131719	GO:0010033	GO:BP	response to organic substance	21110	3923	GO:0042221
0.000958627	296	163	13	0.0797546	0.0439189	GO:0045089	GO:BP	positive regulation of innate immune response	21110	11962	c("GO:0002833", "GO:0031349", "GO:0032103", "GO:0045087", "GO:0045088", "GO:0050778")
0.00170666	482	90	12	0.133333	0.0248963	GO:0019221	GO:BP	cytokine-mediated signaling pathway	21110	5899	c("GO:0007166", "GO:0071345")
0.00184094	44	37	4	0.108108	0.0909091	GO:0050691	GO:BP	regulation of defense response to virus by host	21110	13965	GO:0050688
0.00187222	466	168	16	0.0952381	0.0343348	GO:0002683	GO:BP	negative regulation of immune system process	21110	1219	c("GO:0002376", "GO:0002682", "GO:0048519")
0.00189478	423	163	15	0.0920245	0.035461	GO:0016032	GO:BP	viral process	21110	5194	GO:0008150
0.00257636	2283	63	21	0.333333	0.00919842	GO:0048584	GO:BP	positive regulation of response to stimulus	21110	13595	c("GO:0048518", "GO:0048583", "GO:0050896")
0.00314288	9081	142	89	0.626761	0.00980068	GO:0050896	GO:BP	response to stimulus	21110	14092	GO:0008150
0.00483796	192	96	8	0.0833333	0.0416667	GO:0002819	GO:BP	regulation of adaptive immune response	21110	1348	c("GO:0002250", "GO:0050776")
0.00680808	545	159	16	0.100629	0.0293578	GO:0002253	GO:BP	activation of immune response	21110	803	c("GO:0002376", "GO:0050778")
0.00735004	4	18	2	0.111111	0.5	GO:0046167	GO:BP	glycerol-3-phosphate biosynthetic process	21110	12640	c("GO:0006072", "GO:0090407", "GO:1901137")
0.010465	499	159	15	0.0943396	0.0300601	GO:0002764	GO:BP	immune response-regulating signaling pathway	21110	1294	c("GO:0007165", "GO:0050776")
0.0107297	2890	169	45	0.266272	0.0155709	GO:0007166	GO:BP	cell surface receptor signaling pathway	21110	2793	GO:0007165
0.0118675	316	163	12	0.0736196	0.0379747	GO:0019058	GO:BP	viral life cycle	21110	5848	GO:0016032
0.012288	373	163	13	0.0797546	0.0348525	GO:0002697	GO:BP	regulation of immune effector process	21110	1233	c("GO:0002252", "GO:0002682")
0.0152512	4013	169	56	0.331361	0.0139546	GO:0048583	GO:BP	regulation of response to stimulus	21110	13594	c("GO:0050789", "GO:0050896")
0.0185406	374	99	10	0.10101	0.026738	GO:0050727	GO:BP	regulation of inflammatory response	21110	13970	c("GO:0006954", "GO:0031347", "GO:0032101")
0.0189441	225	71	7	0.0985915	0.0311111	GO:0071356	GO:BP	cellular response to tumor necrosis factor	21110	17554	c("GO:0034612", "GO:0071345")
0.0195623	786	163	19	0.116564	0.024173	GO:0009617	GO:BP	response to bacterium	21110	3620	GO:0051707
0.0215211	186	159	9	0.0566038	0.0483871	GO:0002221	GO:BP	pattern recognition receptor signaling pathway	21110	773	GO:0002758
0.0216967	2019	117	27	0.230769	0.013373	GO:0071310	GO:BP	cellular response to organic substance	21110	17511	c("GO:0010033", "GO:0070887")
0.0218881	112	96	6	0.0625	0.0535714	GO:0032652	GO:BP	regulation of interleukin-1 production	21110	8123	c("GO:0001817", "GO:0032612")
0.0218881	112	96	6	0.0625	0.0535714	GO:0032612	GO:BP	interleukin-1 production	21110	8084	GO:0001816
0.0226184	82	37	4	0.108108	0.0487805	GO:0050688	GO:BP	regulation of defense response to virus	21110	13963	c("GO:0002831", "GO:0031347", "GO:0032101", "GO:0051607")
0.0246033	471	159	14	0.0880503	0.029724	GO:0002757	GO:BP	immune response-activating signaling pathway	21110	1287	c("GO:0002253", "GO:0002764")
0.0256862	7	18	2	0.111111	0.285714	GO:0019563	GO:BP	glycerol catabolic process	21110	6213	c("GO:0006071", "GO:0019405")
0.0283327	176	96	7	0.0729167	0.0397727	GO:0002822	GO:BP	regulation of adaptive immune response based on somatic recombination of immune receptors built from immunoglobulin superfamily domains	21110	1351	c("GO:0002460", "GO:0002819")
0.0342309	8	18	2	0.111111	0.25	GO:0019405	GO:BP	alditol catabolic process	21110	6067	c("GO:0016052", "GO:0019400", "GO:0046174")
0.0346245	247	71	7	0.0985915	0.0283401	GO:0034612	GO:BP	response to tumor necrosis factor	21110	9150	GO:0034097
0.0356571	122	96	6	0.0625	0.0491803	GO:0071887	GO:BP	leukocyte apoptotic process	21110	17922	GO:0006915
0.0392588	2722	117	32	0.273504	0.0117561	GO:0070887	GO:BP	cellular response to chemical stimulus	21110	17294	c("GO:0042221", "GO:0051716")
0.0398584	289	169	11	0.0650888	0.0380623	GO:0007249	GO:BP	I-kappaB kinase/NF-kappaB signaling	21110	2852	GO:0035556
0.0436185	287	87	8	0.091954	0.0278746	GO:0045765	GO:BP	regulation of angiogenesis	21110	12301	c("GO:0001525", "GO:0022603", "GO:1901342")
0.0447659	28	130	4	0.0307692	0.142857	GO:0019363	GO:BP	pyridine nucleotide biosynthetic process	21110	6027	c("GO:0009165", "GO:0019362", "GO:0072525")
0.0447659	28	130	4	0.0307692	0.142857	GO:0019359	GO:BP	nicotinamide nucleotide biosynthetic process	21110	6023	c("GO:0019363", "GO:0046496")
0.0448394	204	159	9	0.0566038	0.0441176	GO:0002758	GO:BP	innate immune response-activating signaling pathway	21110	1288	c("GO:0002218", "GO:0002757")
0.0450333	13	96	3	0.03125	0.230769	GO:0071888	GO:BP	macrophage apoptotic process	21110	17923	c("GO:0006925", "GO:0033028", "GO:0071887")
0.046571	33	37	3	0.0810811	0.0909091	GO:0035456	GO:BP	response to interferon-beta	21110	9529	GO:0034097
0.0481468	291	87	8	0.091954	0.0274914	GO:1901342	GO:BP	regulation of vasculature development	21110	22370	c("GO:0001944", "GO:2000026")
0.048437	4124	99	37	0.373737	0.00897187	GO:0042221	GO:BP	response to chemical	21110	10621	GO:0050896
0.0486149	693	163	17	0.104294	0.024531	GO:0002252	GO:BP	immune effector process	21110	802	GO:0002376
0.0494397	186	99	7	0.0707071	0.0376344	GO:0050777	GO:BP	negative regulation of immune response	21110	13997	c("GO:0002683", "GO:0006955", "GO:0048585", "GO:0050776")
5.83634e-05	6303	167	79	0.473054	0.0125337	GO:0071944	GO:CC	cell periphery	22122	2801	GO:0110165
0.000155733	9878	168	107	0.636905	0.0108322	GO:0016020	GO:CC	membrane	22122	722	GO:0110165
0.000204315	1223	159	26	0.163522	0.0212592	GO:0012506	GO:CC	vesicle membrane	22122	690	c("GO:0031090", "GO:0031982")
0.000257231	5819	167	73	0.437126	0.0125451	GO:0005886	GO:CC	plasma membrane	22122	424	c("GO:0016020", "GO:0071944")
0.000528737	1204	159	25	0.157233	0.0207641	GO:0030659	GO:CC	cytoplasmic vesicle membrane	22122	951	c("GO:0012506", "GO:0031410")
0.000555519	2156	168	37	0.220238	0.0171614	GO:0098588	GO:CC	bounding membrane of organelle	22122	3225	GO:0031090
0.000734155	2510	159	39	0.245283	0.0155378	GO:0031410	GO:CC	cytoplasmic vesicle	22122	1109	c("GO:0005737", "GO:0097708")
0.000756	2513	159	39	0.245283	0.0155193	GO:0097708	GO:CC	intracellular vesicle	22122	3146	c("GO:0031982", "GO:0043231")
0.00157456	4776	162	60	0.37037	0.0125628	GO:0012505	GO:CC	endomembrane system	22122	689	GO:0110165
0.00167077	972	12	6	0.5	0.00617284	GO:0009986	GO:CC	cell surface	22122	663	GO:0110165
0.00197122	3998	159	52	0.327044	0.0130065	GO:0031982	GO:CC	vesicle	22122	1231	GO:0043227
0.00312693	12365	163	118	0.723926	0.00954307	GO:0005737	GO:CC	cytoplasm	22122	309	c("GO:0005622", "GO:0110165")
0.00648495	3	58	2	0.0344828	0.666667	GO:0030485	GO:CC	smooth muscle contractile fiber	22122	945	GO:0043292
0.00734465	18	69	3	0.0434783	0.166667	GO:0061702	GO:CC	canonical inflammasome complex	22122	2330	c("GO:0005829", "GO:0032991")
0.0127598	343	159	11	0.0691824	0.03207	GO:0030139	GO:CC	endocytic vesicle	22122	917	GO:0031410
0.0205624	1648	162	27	0.166667	0.0163835	GO:0005794	GO:CC	Golgi apparatus	22122	358	c("GO:0005737", "GO:0012505", "GO:0043231")
0.0256435	460	12	4	0.333333	0.00869565	GO:0009897	GO:CC	external side of plasma membrane	22122	656	c("GO:0005886", "GO:0009986", "GO:0098552")
0.0437646	1040	12	5	0.416667	0.00480769	GO:0005768	GO:CC	endosome	22122	336	c("GO:0012505", "GO:0031410")
0.00351348	4	18	2	0.111111	0.5	GO:0004370	GO:MF	glycerol kinase activity	20195	733	c("GO:0016301", "GO:0016773")
0.00452648	182	96	10	0.104167	0.0549451	KEGG:04621	KEGG	NOD-like receptor signaling pathway	8161	320	KEGG:00000
0.000479991	193	117	12	0.102564	0.0621762	REAC:R-HSA-913531	REAC	Interferon Signaling	10790	1167	REAC:R-HSA-1280215
0.000997827	87	108	8	0.0740741	0.091954	REAC:R-HSA-877300	REAC	Interferon gamma signaling	10790	1169	REAC:R-HSA-913531
1.17092e-08	1304	75	25	0.333333	0.0191718	TF:M08887	TF	Factor: IRF; motif: NNGAAANTGAAANN	20011	4368	TF:M00000
1.86143e-08	3683	80	42	0.525	0.0114037	TF:M11687	TF	Factor: IRF-4; motif: NCGAAACCGAAACYN	20011	4310	TF:M00000
1.95988e-08	1024	80	23	0.2875	0.0224609	TF:M04020	TF	Factor: IRF8; motif: NCGAAACCGAAACT	20011	4348	TF:M00000
3.11155e-08	554	63	16	0.253968	0.0288809	TF:M07045	TF	Factor: IRF-1; motif: NNRAAANNGAAASN	20011	4268	TF:M00000
6.0952e-08	1671	80	28	0.35	0.0167564	TF:M11685	TF	Factor: IRF-8; motif: NCGAAACYGAAACYN	20011	4358	TF:M00000
9.37211e-08	278	75	13	0.173333	0.0467626	TF:M09957	TF	Factor: IRF-2; motif: NAAANNGAAAGTGAAASTRN	20011	4276	TF:M00000
1.60167e-07	972	62	19	0.306452	0.0195473	TF:M07323	TF	Factor: IRF-4; motif: KRAAMNGAAANYN	20011	4312	TF:M00000
2.77674e-07	554	72	16	0.222222	0.0288809	TF:M04788	TF	Factor: IRF-1; motif: STTTCACTTTCNNT	20011	4260	TF:M00000
3.50691e-07	4780	80	46	0.575	0.00962343	TF:M11683	TF	Factor: IRF-8; motif: NCGAAACCGAAACYN	20011	4354	TF:M00000
4.42008e-07	3867	80	41	0.5125	0.0106025	TF:M11682	TF	Factor: IRF-8; motif: NYGAAASYGAAACYN	20011	4352	TF:M00000
4.6975e-07	848	74	19	0.256757	0.0224057	TF:M11684_1	TF	Factor: IRF-8; motif: NYGAAACYGAAACTN; match class: 1	20011	4357	TF:M11684
5.18047e-07	3456	75	37	0.493333	0.010706	TF:M11686	TF	Factor: IRF-4; motif: NYGAAASYGAAACYN	20011	4308	TF:M00000
6.41111e-07	2456	63	28	0.444444	0.0114007	TF:M11665	TF	Factor: IRF-2; motif: NGAAASYGAAAS	20011	4280	TF:M00000
8.7593e-07	892	117	24	0.205128	0.0269058	TF:M11670	TF	Factor: IRF-5; motif: NYGAAACCGAAACY	20011	4322	TF:M00000
1.0925e-06	635	101	19	0.188119	0.0299213	TF:M04018	TF	Factor: IRF7; motif: NCGAAARYGAAANT	20011	4336	TF:M00000
1.12975e-06	340	75	13	0.173333	0.0382353	TF:M09629	TF	Factor: IRF-1; motif: NAAANNGAAAGTGAAASTRN	20011	4264	TF:M00000
1.81924e-06	1045	66	19	0.287879	0.0181818	TF:M00772	TF	Factor: IRF; motif: RRAANTGAAASYGNV	20011	4370	TF:M00000
1.97858e-06	3148	77	35	0.454545	0.0111182	TF:M00453	TF	Factor: IRF-7; motif: TNSGAAWNCGAAANTNNN	20011	4334	TF:M00000
2.75234e-06	2790	67	30	0.447761	0.0107527	TF:M08775_1	TF	Factor: IRF-2; motif: NAANYGAAASYR; match class: 1	20011	4275	TF:M08775
4.22671e-06	368	63	12	0.190476	0.0326087	TF:M09733_1	TF	Factor: STAT2; motif: NRGAAANNGAAACTNA; match class: 1	20011	8103	TF:M09733
4.9575e-06	4750	80	44	0.55	0.00926316	TF:M11684	TF	Factor: IRF-8; motif: NYGAAACYGAAACTN	20011	4356	TF:M00000
8.67273e-06	124	117	10	0.0854701	0.0806452	TF:M11685_1	TF	Factor: IRF-8; motif: NCGAAACYGAAACYN; match class: 1	20011	4359	TF:M11685
9.75543e-06	2800	66	29	0.439394	0.0103571	TF:M09733	TF	Factor: STAT2; motif: NRGAAANNGAAACTNA	20011	8102	TF:M00000
1.23596e-05	1700	63	22	0.349206	0.0129412	TF:M11664	TF	Factor: IRF-2; motif: NGAAASYGAAAS	20011	4278	TF:M00000
1.24185e-05	833	90	19	0.211111	0.0228091	TF:M11683_1	TF	Factor: IRF-8; motif: NCGAAACCGAAACYN; match class: 1	20011	4355	TF:M11683
1.87704e-05	637	72	15	0.208333	0.0235479	TF:M11679	TF	Factor: IRF-7; motif: NCGAAANCGAAANYN	20011	4342	TF:M00000
2.49834e-05	34	90	6	0.0666667	0.176471	TF:M11670_1	TF	Factor: IRF-5; motif: NYGAAACCGAAACY; match class: 1	20011	4323	TF:M11670
2.98563e-05	446	75	13	0.173333	0.029148	TF:M07216	TF	Factor: IRF1; motif: NNNYASTTTCACTTTCNNTTT	20011	4262	TF:M00000
6.45677e-05	340	69	11	0.15942	0.0323529	TF:M00453_1	TF	Factor: IRF-7; motif: TNSGAAWNCGAAANTNNN; match class: 1	20011	4335	TF:M00453
9.69171e-05	324	75	11	0.146667	0.0339506	TF:M09956	TF	Factor: IRF-1; motif: NAAANNGAAASTGAAASNRN	20011	4266	TF:M00000
0.000712209	2090	64	22	0.34375	0.0105263	TF:M04015	TF	Factor: IRF-4; motif: NCGAAACCGAAACYA	20011	4298	TF:M00000
0.00120096	841	117	19	0.162393	0.0225922	TF:M00258	TF	Factor: ISGF-3; motif: CAGTTTCWCTTTYCC	20011	4408	TF:M00000
0.00142003	350	72	10	0.138889	0.0285714	TF:M10080	TF	Factor: STAT2; motif: RRGRAANNGAAACTGAAAN	20011	8104	TF:M00000
0.0025737	8506	86	59	0.686047	0.00693628	TF:M08775	TF	Factor: IRF-2; motif: NAANYGAAASYR	20011	4274	TF:M00000
0.00276763	189	56	7	0.125	0.037037	TF:M11678	TF	Factor: IRF-7; motif: NNGAAAGTGAAANTR	20011	4340	TF:M00000
0.0045746	44	90	5	0.0555556	0.113636	TF:M04020_1	TF	Factor: IRF8; motif: NCGAAACCGAAACT; match class: 1	20011	4349	TF:M04020
0.00458559	78	145	7	0.0482759	0.0897436	TF:M08887_1	TF	Factor: IRF; motif: NNGAAANTGAAANN; match class: 1	20011	4369	TF:M08887
0.00475707	28	62	4	0.0645161	0.142857	TF:M00258_1	TF	Factor: ISGF-3; motif: CAGTTTCWCTTTYCC; match class: 1	20011	4409	TF:M00258
0.00483572	2027	78	23	0.294872	0.0113468	TF:M00972	TF	Factor: IRF; motif: RAAANTGAAAN	20011	4372	TF:M00000
0.0115778	403	62	9	0.145161	0.0223325	TF:M11671	TF	Factor: IRF-5; motif: NCGAAACCGAAACY	20011	4324	TF:M00000
0.01356	470	157	15	0.0955414	0.0319149	TF:M11686_1	TF	Factor: IRF-4; motif: NYGAAASYGAAACYN; match class: 1	20011	4309	TF:M11686
0.0150931	1219	80	17	0.2125	0.0139459	TF:M00699	TF	Factor: ICSBP; motif: RAARTGAAACTG	20011	4216	TF:M00000
0.0171019	570	59	10	0.169492	0.0175439	TF:M11676	TF	Factor: IRF-3; motif: NGGAAANGGAAASNGAAACN	20011	4292	TF:M00000
0.0206331	42	59	4	0.0677966	0.0952381	TF:M00699_1	TF	Factor: ICSBP; motif: RAARTGAAACTG; match class: 1	20011	4217	TF:M00699
0.022399	484	43	8	0.186047	0.0165289	TF:M11677	TF	Factor: IRF-3; motif: NGGAAACNGAAACCGAAACN	20011	4294	TF:M00000
0.0254945	566	62	10	0.16129	0.0176678	TF:M11682_1	TF	Factor: IRF-8; motif: NYGAAASYGAAACYN; match class: 1	20011	4353	TF:M11682
0.0329787	4475	16	12	0.75	0.00268156	TF:M01404	TF	Factor: HOXD13; motif: NNNYYAATAAAANNNN	20011	4066	TF:M00000
0.0338161	103	148	7	0.0472973	0.0679612	TF:M11681	TF	Factor: IRF-9; motif: NCGAAACYGAAACYN	20011	4366	TF:M00000
0.0359698	4822	80	37	0.4625	0.00767316	TF:M01665	TF	Factor: IRF-8; motif: AGTTTCW	20011	4360	TF:M00000
0.0361039	2691	81	26	0.320988	0.00966184	TF:M09999	TF	Factor: Nrf2; motif: WWNTGCTGAGTCAT	20011	6050	TF:M00000
0.0391709	494	90	11	0.122222	0.0222672	TF:M11687_1	TF	Factor: IRF-4; motif: NCGAAACCGAAACYN; match class: 1	20011	4311	TF:M11687
0.0492432	2776	80	26	0.325	0.00936599	TF:M00423_1	TF	Factor: FOXJ2; motif: AYMATAATATTTKN; match class: 1	20011	2643	TF:M00423
