# Supplementary material for: An innate immune signature induced by AS01- or AS03-adjuvanted vaccines predicts the antibody response magnitude and quality consistently over time
Source: Front Immunol. 2024 Aug 14;15:1412732. doi: 10.3389/fimmu.2024.1412732 (PMC11349632; doi:10.3389/fimmu.2024.1412732)
Supplement: Supplementary Table 11 — Blood transcriptional model identification and enrichment scores. [file Table11.xlsx]

## Sheet: BTM_Clusters_EnrichmentScores
BTM	Cluster ID	Cluster Name	1	22	24	29	58	62	64	83	102	106	113	114	125	129	137	140	142	178	183	199	219	238	241	244	269	276	297	306	312	332	334	387	391	395	405	406	414	426	466	476	488	529	531	536	537	542	556
extracellular matrix (I) (M2.0)	C1	Innate response	-0.0250316	0.419938	0.0252899	-0.288154	-0.256979	0.434902	-0.0573585	0.0147744	-0.0588953	0.530929	0.430748	-0.459253	0.0360952	0.444173	0.0518816	-0.169195	0.0982244	-0.0923661	-0.120591	0.472189	-0.360922	-0.0585087	0.40387	-0.469249	-0.131503	-0.406716	0.162767	0.0436985	0.018885	-0.0096559	-0.252385	0.663667	0.675872	0.698725	-0.150888	0.651002	-0.651378	0.261502	0.0920918	-0.296687	-0.253443	-0.0318381	-0.217479	-0.135357	-0.0786838	0.380237	-0.319437
extracellular matrix (II) (M2.1)	C1	Innate response	0.194037	0.490785	-0.372265	-0.210788	-0.000779797	0.34294	-0.0699124	-0.13102	-0.179048	0.586605	-0.439673	-0.0170284	0.516158	0.525342	0.0863535	-0.0706845	0.317435	0.328415	-0.0328011	-0.303279	-0.366653	-0.0324794	0.478522	0.231341	-0.144491	-0.219664	0.316238	-0.121431	0.356365	0.083174	-0.136517	0.213271	0.303196	0.131393	0.00917131	0.247462	0.0317112	0.2567	0.00536087	-0.0308601	-0.208273	-0.0134943	-0.255577	0.240406	-0.384414	-0.104992	-0.475136
regulation of signal transduction (M3)	C1	Innate response	0.348723	-0.179877	-0.60148	0.299237	0.397666	-0.0131579	-0.546633	-0.451198	-0.72105	0.334003	-0.319934	-0.440541	0.469912	0.486394	-0.425434	0.427714	0.582268	0.47541	0.128009	0.496427	0.0243428	-0.322856	0.0600648	-0.526545	-0.62232	-0.502739	-0.598781	0.420135	0.249612	0.377054	0.322563	0.267034	-0.405848	0.350876	0.364113	0.317502	0.352817	0.5775	0.460286	0.369794	0.216539	-0.408268	-0.246194	0.702238	-0.58346	0.191791	0.151572
cell cycle and transcription (M4.0)	C1	Innate response	0.150956	0.0353932	-0.381664	0.209908	0.242715	0.357059	0.0818127	-0.366089	-0.304583	0.0992978	-0.304506	0.198129	0.481862	0.369574	-0.326215	0.108319	0.504177	0.406233	0.157386	0.0103124	0.0937871	0.240886	-0.212648	-0.252932	-0.48191	-0.252727	-0.365522	-0.0145705	0.132007	0.368822	0.389712	0.0773798	-0.0507704	-0.164473	0.0172022	0.195063	0.419126	0.389175	0.277629	0.164288	0.119397	-0.105516	-0.175558	0.402923	-0.362267	0.228508	0.0091026
cell cycle (I) (M4.1)	C4	Adaptive response	-0.372734	0.218359	0.317511	0.089247	-0.0132695	0.199939	0.103464	0.0981447	0.4559	-0.206444	-0.145815	0.49358	-0.39893	-0.290234	0.322632	-0.203194	-0.0660788	0.0167586	-0.26967	0.11582	-0.082697	0.447383	-0.220842	0.163531	0.261433	0.249219	0.127556	-0.030146	-0.332442	0.140239	-0.131416	0.366731	0.0165342	-0.252387	-0.595302	-0.551542	0.479629	-0.265976	0.0575924	0.272375	-0.0736488	0.0696198	0.343231	-0.0699729	0.552259	-0.0722652	0.256571
PLK1 signaling events (M4.2)	C4	Adaptive response	-0.484893	0.377856	0.35108	-0.0919698	-0.0989444	0.251124	0.332819	0.355603	0.559955	0.491141	-0.137743	0.367006	0.0959016	0.304122	-0.0975657	-0.273361	0.275514	-0.0359623	-0.436945	0.437643	-0.535165	-0.547284	0.419589	0.177694	-0.203294	0.194309	0.188935	0.300666	-0.343612	0.232811	0.0630801	0.335461	-0.016791	0.238105	-0.181292	-0.39856	-0.0644044	-0.250353	-0.462993	-0.146888	-0.157801	0.0990958	-0.0433859	0.066721	0.617602	-0.0757923	-0.358031
myeloid cell enriched receptors and transporters (M4.3)	C1	Innate response	0.407725	-0.251001	-0.696459	0.280068	0.531291	0.553627	-0.418465	-0.538118	-0.514493	0.267059	-0.604896	-0.51393	0.666622	0.597487	-0.461216	0.464531	0.66863	0.508748	0.38528	0.249844	0.485507	-0.323786	-0.12563	-0.637885	-0.708278	-0.746115	-0.662744	0.167431	0.446785	0.466065	0.40769	-0.354033	0.47191	-0.146228	0.291607	0.636479	0.522889	0.676828	0.583845	0.197987	0.332094	-0.419639	-0.393602	0.737768	-0.876797	0.376681	-0.0638647
mitotic cell cycle in stimulated CD4 T cells (M4.5)	C4	Adaptive response	-0.217128	-0.0992888	0.468056	-0.383607	-0.367783	-0.0929569	-0.0676388	0.327812	0.669826	-0.0990357	0.222936	0.719762	-0.37172	0.0477844	0.477939	-0.390358	-0.167097	0.0367914	-0.342073	0.604811	0.192555	0.404702	-0.346998	0.346259	0.523409	0.415248	0.281902	-0.0643348	-0.62101	-0.352154	0.118935	-0.0304026	-0.205057	-0.502781	-0.570108	-0.553063	0.538218	-0.225957	0.208789	-0.047804	0.0338918	0.477716	0.618844	-0.185235	0.62607	0.240206	0.135811
cell division - E2F transcription network (M4.8)	C4	Adaptive response	-0.504863	0.523476	0.0225617	-0.161544	-0.476291	0.137562	0.521822	-0.0856557	0.639939	-0.362806	-0.032959	0.217613	-0.0273563	-0.611415	-0.209499	-0.140746	-0.365334	-0.361532	-0.357903	0.267718	0.121059	0.535834	0.333506	0.090468	-0.182176	0.51892	-0.178689	-0.279485	-0.644272	0.271637	-0.612703	-0.287806	0.153949	-0.0206263	0.382568	-0.405866	-0.565359	-0.0192623	0.632653	0.0403124	-0.219672	0.00368852	-0.295807	-0.131365	0.541706	0.38836	0.693852
C-MYC transcriptional network (M4.12)	C4	Adaptive response	-0.543071	0.41224	-0.303294	0.25034	-0.467304	0.132283	-0.125292	0.16911	0.617573	0.0572031	0.162195	0.598106	-0.451502	-0.0820359	-0.35698	-0.357077	0.182897	0.217853	-0.528302	0.379954	-0.0165364	0.410669	0.124225	0.333195	0.0902174	0.305737	-0.231382	-0.225639	-0.552284	0.123092	0.322395	0.139647	-0.0323966	-0.209338	0.0348646	-0.572596	0.545143	0.503185	0.0177439	0.0672383	-0.122533	0.550594	0.299221	0.0427759	0.570773	0.0988136	-0.0961544
regulation of antigen presentation and immune response (M5.0)	C2	IFN pathway	0.378364	-0.167832	-0.47696	0.422162	0.255319	0.226662	-0.051371	-0.51541	-0.555438	-0.352354	-0.0351007	0.0879255	0.488677	-0.115378	-0.277186	0.276674	0.595803	0.451958	0.444594	-0.407313	0.0515251	0.164135	-0.551802	-0.517241	-0.378666	-0.61813	-0.448289	-0.288089	-0.0416281	0.491307	0.461979	-0.114353	-0.38995	-0.432281	0.137653	0.459086	0.343998	0.0760807	0.521988	-0.0679728	0.468703	-0.275129	-0.172506	0.348027	-0.43343	0.369354	0.158482
mitotic cell division (M6)	C4	Adaptive response	-0.519719	0.438555	0.413346	-0.0365539	-0.0860479	0.0738613	0.634185	-0.472772	0.271678	-0.525844	-0.0718856	0.599188	-0.644441	0.0740901	0.578022	-0.583366	-0.438416	-0.0285557	-0.381199	0.169496	-0.336451	0.400662	-0.255358	0.31747	0.463844	0.214909	0.0432326	-0.30109	-0.455708	0.105338	-0.404948	0.637436	0.237844	-0.170704	-0.561981	-0.435587	0.305902	-0.217839	-0.0711123	0.380708	-0.469795	-0.160384	0.464575	-0.389935	0.611751	0.222189	0.158823
enriched in T cells (I) (M7.0)	C3	NK cells	-0.784037	0.341731	0.385315	-0.788397	-0.603371	-0.711641	-0.302521	-0.118881	0.680072	0.384732	0.476353	0.327158	-0.739791	0.124582	0.346391	-0.679847	-0.70967	-0.213854	-0.61085	0.426968	0.486962	-0.120527	0.567226	0.528177	0.59614	0.510191	0.436076	0.0664604	-0.749903	-0.458024	-0.198121	-0.175648	0.230978	-0.292114	0.385585	-0.645191	-0.408238	0.0519975	-0.382927	-0.634798	-0.337957	0.464077	0.627627	-0.0241958	0.629412	-0.190268	-0.593478
T cell activation (I) (M7.1)	C4	Adaptive response	-0.296066	-0.355485	0.420573	-0.616171	-0.621883	-0.604308	-0.217118	-0.0567652	0.548766	-0.167162	0.405787	0.300165	-0.780253	-0.452093	0.228	-0.587972	-0.56575	-0.0401683	-0.425854	0.663445	0.743067	0.265183	0.294135	0.266074	0.658257	-0.160732	0.548719	-0.44147	-0.45583	-0.547723	-0.0526778	-0.323697	0.0193241	-0.283724	-0.00732581	-0.575212	0.289849	0.21899	-0.443531	-0.606272	0.36126	0.583656	0.747458	-0.105613	0.607081	0.174652	-0.151681
enriched in NK cells (I) (M7.2)	C3	NK cells	-0.934253	0.536163	-0.277216	-0.827707	-0.44856	-0.601536	-0.0300108	-0.00453017	0.575972	0.504566	0.49585	0.494777	-0.529339	0.423587	0.200344	-0.597313	-0.615708	-0.327976	-0.595256	0.408307	0.236009	-0.0492531	0.552338	0.48566	0.606499	0.372179	0.14202	0.29857	-0.79007	0.0525468	-0.347946	0.394073	0.181055	-0.424857	0.352223	-0.565941	-0.484219	-0.106756	0.0295714	-0.370281	-0.596594	0.545696	0.494828	0.216584	0.511684	-0.318995	-0.617118
T cell activation (II) (M7.3)	C4	Adaptive response	-0.649305	-0.497287	0.00841047	-0.690529	-0.298439	-0.466461	-0.144073	-0.335576	0.255545	-0.231631	0.259618	0.477165	-0.690865	0.314946	-0.387858	-0.498991	-0.145652	0.07137	-0.00565684	0.0190861	0.66479	0.207204	0.312739	0.288544	0.690727	-0.184261	-0.107975	-0.302523	-0.49876	0.312342	0.250205	-0.176242	-0.206571	-0.578232	0.0120079	-0.394975	0.0943628	0.0586546	-0.185335	-0.45197	0.0451852	0.283754	0.334936	0.296927	0.28487	-0.440699	-0.142126
T cell activation (III) (M7.4)	C4	Adaptive response	-0.4316	0.461413	0.595091	-0.417509	-0.678557	-0.572776	-0.457851	0.313992	0.667167	-0.0367746	0.083073	0.372872	-0.678361	-0.395887	0.455522	-0.781468	-0.783506	-0.0393604	-0.544044	0.709309	0.239636	0.230938	-0.00240386	0.501016	0.593822	0.427054	0.589688	-0.646512	-0.588575	-0.693882	-0.365308	-0.0252797	0.675831	-0.309985	0.43159	-0.723531	-0.337977	0.135711	-0.500333	-0.638376	0.134986	0.571823	0.692087	-0.199717	0.80989	0.355966	-0.254613
enriched in monocytes (II) (M11.0)	C1	Innate response	0.268216	-0.0793165	-0.655325	0.166384	0.317733	0.383237	-0.147108	-0.438936	-0.456251	0.342751	-0.427517	-0.186025	0.599748	0.497517	-0.482013	0.256512	0.62217	0.43725	0.199934	-0.164785	0.20671	0.0310391	-0.205423	-0.518796	-0.632985	-0.520551	-0.49784	0.253795	0.279762	0.31028	0.486992	-0.00650197	0.0467606	0.128489	0.451247	0.548733	0.221606	0.588257	0.466861	0.0422328	0.192423	-0.123808	-0.451052	0.612326	-0.685356	0.351277	-0.0689191
blood coagulation (M11.1)	C1	Innate response	0.0804268	0.203143	-0.405275	-0.040472	0.0759863	0.261997	0.0414444	0.252133	-0.466504	0.663049	-0.535494	-0.0940705	0.532763	0.464234	-0.449262	0.0920366	0.695519	0.169861	-0.357009	0.389591	0.378742	-0.411882	0.400059	-0.438764	-0.649942	-0.544137	-0.406099	-0.116355	0.316101	-0.0685458	0.492036	-0.569425	0.338021	0.694809	0.653387	0.282953	-0.326693	0.668721	-0.0162665	0.0748944	-0.144325	-0.00379511	-0.367331	0.479477	-0.725082	0.397772	-0.497916
innate activation by cytosolic DNA sensing (M13)	C2	IFN pathway	0.622344	-0.727493	-0.790488	0.871669	0.599426	0.612956	0.103657	-0.704394	-0.896679	-0.465081	-0.53396	0.230818	0.765888	0.0892104	-0.553619	0.738007	0.875359	0.526855	0.708487	-0.573554	0.326557	0.466062	-0.537515	-0.587536	-0.677327	-0.6652	-0.781878	-0.157442	0.717507	0.772858	0.596966	-0.374414	-0.376975	-0.57873	-0.599426	0.526445	0.553506	-0.186315	0.557606	0.537291	0.579764	-0.691677	-0.37984	0.592693	-0.744071	0.0323903	0.701965
TLR and inflammatory signaling (M16)	C1	Innate response	0.439976	0.362917	-0.632793	0.33284	0.555438	0.224142	-0.193011	-0.4054	-0.778928	0.401164	-0.448881	-0.438762	0.682536	0.688556	-0.638554	0.465035	0.753017	0.429199	0.390435	-0.346931	-0.0771578	-0.529091	0.0304373	-0.409799	-0.689712	-0.223685	-0.590625	-0.117449	0.334029	0.655474	0.200344	0.199519	-0.487342	0.190264	0.50804	0.505577	-0.333955	0.606607	0.437347	0.437889	0.148357	-0.462021	-0.666235	0.52008	-0.686143	0.282576	-0.24925
chemokine cluster (I) (M27.0)	C5	Metabolism	0.0732261	-0.296532	-0.102501	0.118513	-0.29494	0.286657	-0.521654	0.441967	-0.0854553	-0.0612592	0.170252	0.451487	-0.319721	-0.214031	-0.0192702	0.55392	0.376839	-0.434173	0.315467	-0.476633	-0.0159902	0.653544	0.101334	-0.00644911	-0.00288184	-0.178414	-0.499523	0.561361	0.236317	-0.459306	-0.137761	-0.282678	0.00734876	0.324154	-0.00633163	-0.271029	-0.282945	-0.620912	-0.101176	-0.0411234	0.232672	0.0736647	-0.553764	0.123762	-0.194409	0.217919	0.117219
antigen presentation (lipids and proteins) (M28)	C2	IFN pathway	0.419475	-0.116411	-0.375787	7.77156e-15	0.092032	0.421653	0.587241	-0.550881	0.372868	-0.363883	0.140092	-0.668223	0.23213	-0.188425	0.0712178	0.00328003	0.181385	-0.317801	-0.109589	0.297596	0.209817	0.587501	-0.357792	-0.480586	-0.0115013	-0.458043	0.101615	-0.18395	-0.323927	0.268582	0.0787758	0.138983	0.371778	-0.290437	0.287127	0.690629	0.697327	-0.398559	0.379925	-0.529948	-0.289578	0.158524	-0.0460208	0.142288	-0.550421	0.279392	0.567838
cell movement, Adhesion & Platelet activation (M30)	C5	Metabolism	0.58547	-0.138215	-0.63141	0.168915	0.286118	0.369421	-0.485253	0.674021	-0.153019	0.438512	-0.348382	-0.639577	0.238168	-0.585361	-0.26051	0.668511	0.395706	-0.0725841	0.488003	-0.282851	-0.0799139	-0.0405485	0.229393	-0.406564	0.148949	0.0209809	-0.249079	0.517142	0.675862	-0.561468	-0.0430108	0.455363	0.340451	0.659127	-0.24515	-0.141038	-0.0923922	-0.251401	-0.279334	-0.0364406	0.698762	0.038979	-0.295376	0.000416654	0.264549	-0.00962437	0.104947
cell cycle and growth arrest (M31)	C1	Innate response	0.523361	-0.514529	-0.592632	0.604918	0.643021	0.333736	-0.183424	-0.306462	-0.849868	0.533895	-0.469935	0.0837977	0.654865	0.405524	-0.460733	0.592389	0.885516	0.426177	0.790705	-0.720452	-0.163934	-0.612616	0.0797212	-0.518852	-0.688163	-0.151159	-0.709574	0.561383	0.705328	0.669287	0.38763	-0.0262419	-0.521789	-0.165802	-0.463063	0.506692	0.424994	0.249296	0.664485	0.400841	0.606378	-0.343081	-0.671937	0.215372	-0.74086	0.336434	0.0924798
cytoskeletal remodeling (enriched for SRF targets) (M34)	C5	Metabolism	-0.302273	-0.481046	0.0717507	0.357383	-0.0433603	0.192346	0.390793	0.347788	0.056379	0.398583	0.417501	0.021076	-0.176827	-0.475511	-0.237075	0.31049	0.449578	-0.431694	0.150217	-0.141918	-0.30989	-0.241097	0.553591	-0.314573	0.215076	0.513842	0.526174	0.490012	0.0577992	-0.223281	-0.269332	0.00329373	0.268102	0.669032	-0.355745	-0.00943009	-0.598906	-0.238877	-0.398268	-0.611188	0.484855	-0.319496	-0.183938	-0.457494	0.369812	0.0914445	-0.12269
immune activation - generic cluster (M37.0)	C1	Innate response	0.259712	0.13106	-0.396484	0.126725	0.211707	0.120608	-0.239678	-0.112292	-0.386939	0.305192	-0.343143	-0.103833	0.410406	0.450022	-0.126794	0.216559	0.472367	0.326684	0.191884	-0.122595	-0.0968651	-0.229273	0.0826265	-0.19282	-0.49345	-0.316497	-0.333729	-0.0415776	0.246818	0.209525	0.234677	0.0572155	-0.0103941	0.258613	0.199835	0.242414	-0.19358	0.41914	0.150634	-0.00725215	0.128839	-0.190637	-0.373465	0.379564	-0.452234	-0.0652386	-0.24441
enriched in neutrophils (I) (M37.1)	C1	Innate response	0.157643	-0.132885	-0.454294	0.375214	0.628197	-0.0562052	-0.110552	-0.0584415	-0.753094	0.583871	-0.46583	0.0159455	0.661007	0.727721	-0.359826	0.526098	0.764012	0.439276	0.502684	0.424512	-0.271053	-0.699566	0.226436	-0.0538534	-0.604619	0.00452387	-0.71074	0.157925	0.447461	0.559223	0.162208	0.237302	-0.632853	0.0803734	0.383893	0.524812	-0.385887	0.601059	-0.146484	0.708081	-0.162528	-0.438801	-0.626951	0.537961	-0.60715	-0.26384	-0.662443
endoplasmic reticulum (M37.2)	C2	IFN pathway	-0.18121	0.255947	-0.511168	0.650589	0.186921	0.130809	-0.303658	-0.315645	-0.381173	0.0675365	-0.533265	-0.295957	0.46054	0.261073	-0.169983	0.454083	0.382764	0.344767	0.0953652	-0.252754	0.0880413	0.206218	-0.421079	-0.559343	-0.49645	-0.61369	-0.41116	0.184737	0.246448	0.40977	0.492594	0.185999	0.198523	-0.00423381	-0.142388	0.574686	0.358153	0.365542	0.242576	0.030914	0.570564	0.0405495	0.223898	0.479202	-0.658077	-0.0526401	0.136413
cell division (stimulated CD4+ T cells) (M46)	C4	Adaptive response	-0.351192	-0.0281954	0.270474	0.366777	-0.162587	0.129502	-0.0175208	0.230693	0.315716	-0.347595	-0.335325	0.390599	0.356913	-0.0571364	-0.0615449	-0.138337	0.248296	-0.0823553	-0.297966	0.293515	0.468388	0.47595	-0.00365169	0.179176	-0.0241707	0.399797	0.255063	-0.166696	-0.306555	0.308503	0.641501	-0.372644	0.13059	-0.301734	-0.177594	-0.359648	0.425274	0.0110929	0.293031	-0.321024	0.431054	0.312725	0.402711	0.0360188	0.362514	0.211341	0.403946
enriched in B cells (I) (M47.0)	C4	Adaptive response	0.487523	-0.225794	0.616126	0.208005	-0.656769	-0.567646	-0.284182	0.472115	0.23747	-0.366186	-0.271061	-0.062192	-0.740996	-0.430139	0.701018	-0.569162	-0.247436	-0.128189	-0.539045	0.656365	0.313934	0.224176	0.241757	0.523592	0.313871	-0.0103616	0.30003	-0.347146	-0.421497	-0.515306	-0.202513	-0.159883	0.341037	-0.374813	0.176453	-0.39804	-0.344662	-0.505644	-0.456134	-0.546232	0.11575	0.525614	0.562018	-0.537989	0.558754	0.189152	0.0276084
enriched in B cells (II) (M47.1)	C4	Adaptive response	0.388774	-0.15993	0.518761	-0.0324967	-0.526507	-0.485341	-0.190566	0.270497	-0.150272	-0.430103	-0.178161	0.268759	-0.723434	-0.385116	0.616625	-0.509684	-0.167528	-0.00489052	-0.298969	0.614231	0.0945929	0.347404	0.127264	0.44579	0.282097	-0.0543364	0.413586	-0.137782	-0.373882	-0.352004	-0.250136	0.0228943	0.475663	-0.372617	0.18411	-0.440337	-0.250481	-0.523923	-0.546562	-0.594533	0.0922287	0.416328	0.546629	-0.521357	0.522703	0.0498748	-0.128796
enriched in B cells (III) (M47.2)	C4	Adaptive response	0.33825	-0.0899557	0.502319	-0.295711	-0.298382	-0.313222	-0.0676866	0.116252	-0.263263	-0.372525	-0.131388	0.440446	-0.511088	-0.31084	0.488302	-0.329878	0.0142033	-0.0648936	-0.104211	0.467708	0.265833	0.482225	0.281989	0.252831	0.128201	-0.25905	0.16631	-0.186722	-0.420167	-0.37478	-0.195695	-0.0958725	0.36789	-0.347219	0.16344	-0.537389	-0.172948	-0.468411	-0.447207	-0.502415	0.129389	0.555219	0.497155	-0.431676	0.332102	0.134043	-0.160977
enriched in B cells (IV) (M47.3)	C4	Adaptive response	-0.169565	0.180644	0.316193	-0.458295	0.0215321	-0.433663	-0.0457777	-0.588071	-0.330341	-0.229228	0.494011	0.660401	-0.678013	0.174252	-0.00156268	-0.553161	0.234305	-0.0688035	-0.156577	0.356215	0.432766	0.556261	0.58003	0.248952	0.464472	0.0795258	-0.0378876	0.271886	-0.380115	-0.176742	-0.135533	0.0114195	0.1839	-0.0258303	-0.262225	-0.518226	0.234625	-0.29802	-0.236075	-0.498788	0.260668	0.32383	0.525215	-0.334905	0.696189	0.00287003	-0.454266
enriched in B cells (V) (M47.4)	C4	Adaptive response	0.0672439	0.106183	-0.0491798	-0.0111852	-0.438258	-0.334947	-0.221085	-0.360366	-0.350112	-0.546025	-0.42481	0.677327	-0.424025	0.0561326	0.432472	-0.156207	-0.0602319	0.516384	-0.363412	0.314316	0.369184	0.404551	-0.156393	-0.164067	0.296749	-0.443173	-0.443894	-0.157293	-0.359843	-0.154026	-0.257208	-0.286616	-0.130734	-0.235045	0.28107	-0.419039	0.3849	0.0254203	0.341682	-0.452128	0.35063	0.49843	0.618443	-0.246002	0.0833176	0.0914309	0.0618639
transcription regulation in cell development (M49)	C5	Metabolism	0.306251	-0.332059	-0.104105	0.206975	0.0842928	-0.103618	-0.635446	0.50903	-0.0509868	0.13587	-0.509299	-0.633224	0.373067	-0.42771	-0.387834	0.332063	0.296741	0.0859375	-0.415987	0.0305002	0.472061	-0.355135	0.401185	-0.455448	-0.344281	0.0386513	0.548203	0.78367	0.814298	-0.400842	0.103401	-0.183259	0.306073	0.611789	0.0477363	-0.0425471	-0.683533	-0.465887	-0.340027	-0.520779	0.541483	0.061261	-0.215005	0.0720163	0.211905	-0.475441	-0.440763
CD1 and other DC receptors (M50)	C1	Innate response	0.331727	0.446007	-0.211523	-0.405269	0.346414	-0.161513	0.508542	0.182276	0.0187552	0.520124	0.0902336	-0.640813	0.232536	0.559437	0.422951	0.222696	0.183418	-0.704909	-0.0896361	0.486876	-0.167581	-0.102191	0.636226	0.189763	-0.0311981	0.565984	0.097541	0.349114	-0.377558	-0.139146	-0.650382	0.475876	0.402162	0.719293	0.263639	0.252111	0.0507365	0.059192	-0.418931	-0.137341	-0.400269	0.00718409	-0.527099	0.0780274	-0.431721	0.149856	-0.556816
cell adhesion (M51)	C5	Metabolism	0.491414	-0.275933	-0.475453	0.371846	0.276031	0.260049	-0.411968	0.515058	-0.217914	0.381494	-0.425294	-0.627614	0.120042	-0.403607	-0.0748259	0.482793	0.519399	-0.150214	-0.206937	-0.432088	0.36196	-0.378054	0.438023	-0.358769	0.0119834	-0.0977137	-0.419891	0.627731	0.601586	-0.502134	0.291521	0.391833	0.134689	0.426504	-0.424577	-0.0408413	-0.414916	-0.400323	-0.41594	0.204647	0.548614	0.309827	0.129903	0.196135	0.0195151	0.363131	-0.414548
immuregulation - monocytes, T and B cells (M57)	C4	Adaptive response	0.244627	-0.134081	-0.0188237	-0.0466297	-0.025339	-0.257898	-0.395439	0.260111	0.000453206	0.540659	-0.354567	-0.0273382	-0.174214	-0.132864	0.480628	-0.672014	-0.100974	0.181021	-0.3731	0.69226	-0.0909836	-0.24645	0.45997	0.158321	0.130577	0.670978	0.0515768	-0.338039	0.384542	-0.461617	-0.258177	-0.0273577	0.618254	-0.102049	0.281245	-0.325059	-0.173037	-0.275739	-0.144707	-0.884697	0.0409945	0.593654	0.193617	-0.184861	0.381806	0.287174	-0.191565
lymphocyte generic cluster (M60)	C4	Adaptive response	0.0605758	-0.0543823	-0.038729	0.00510234	-0.230638	-0.0766708	-0.558046	0.114334	0.0734395	-0.0362318	-0.250352	-0.115048	0.285538	-0.567462	0.129147	-0.657363	0.378572	0.231966	-0.0446692	0.695039	0.205352	0.204344	0.0424888	0.0697838	-0.00656905	-0.257542	-0.26851	-0.262006	-0.23422	-0.517328	0.293598	0.024695	0.456385	0.255841	0.44555	-0.0940839	0.411433	-0.0300742	0.0347147	-0.348706	-0.143666	0.241914	0.377621	0.27288	0.212067	0.112767	-0.0305888
enriched in NK cells (II) (M61.0)	C3	NK cells	-0.938104	0.669209	-0.303914	-0.888243	-0.583186	-0.773209	-0.0823044	0.191139	0.629794	0.680151	0.6051	0.237056	-0.451125	0.126182	0.12629	-0.464418	-0.635108	-0.173357	-0.65187	0.0900123	0.0908598	-0.477404	0.705038	0.463822	0.417127	0.66704	0.0464447	0.668703	-0.702014	-0.330873	-0.231953	0.500334	0.412276	0.218522	-0.0904233	-0.687195	-0.703788	-0.0127415	-0.12947	-0.182902	-0.607409	0.588081	0.649404	0.631071	0.574114	-0.484995	-0.534217
enriched in NK cells (KIR cluster) (M61.1)	C3	NK cells	-0.961034	0.754201	-0.463754	-0.92904	-0.588521	-0.812617	0.0414274	0.366284	0.494258	0.828548	0.618208	0.0274815	-0.182116	0.00205086	-0.223838	-0.170632	-0.522251	-0.185876	-0.650533	-0.338174	0.150086	-0.599573	0.974979	0.52947	-0.0414274	0.556719	-0.0561936	0.85767	-0.606645	-0.372557	-0.0483895	0.65179	0.409347	0.506206	-0.163659	-0.579375	-0.814192	0.225263	-0.0869565	0.0853158	-0.613208	0.519471	0.650533	0.721493	0.290998	-0.621411	-0.573011
enriched in NK cells (receptor activation) (M61.2)	C3	NK cells	-0.936575	0.736906	-0.289522	-0.823945	-0.510455	-0.790488	-0.332905	0.182054	0.433671	0.598366	0.678147	0.238599	-0.415744	0.0733907	0.268963	-0.411523	-0.585025	-0.116031	-0.669947	-0.0177437	0.415401	-0.343392	0.633863	0.359868	0.55053	0.619082	-0.202811	0.656042	-0.711767	-0.440253	-0.180367	0.422172	0.107698	0.246582	-0.0574006	-0.635096	-0.761546	0.196659	0.389501	-0.0106601	-0.540096	0.437287	0.626716	0.701502	0.583223	-0.475725	-0.505848
T & B cell development, activation (M62.0)	C4	Adaptive response	-0.0592585	0.115572	0.00897676	0.117187	-0.343467	-0.536974	-0.266039	0.0879255	-0.146385	0.0382439	-0.331954	-0.445908	-0.166038	-0.00455075	0.472801	-0.115373	0.149255	0.0509568	0.128957	0.524043	-0.205131	0.438803	-0.187269	-0.0663514	0.442387	-0.0708828	-0.283208	-0.00616016	-0.159482	-0.140605	0.10008	0.600526	-0.13576	-0.45479	-0.074699	0.123203	0.344241	-0.286854	-0.298326	-0.23209	0.124402	0.270287	0.279784	-0.227313	0.111683	0.0838961	0.106093
enriched in activated dendritic cells/monocytes (M64)	C1	Innate response	0.318026	0.212543	-0.693267	0.719118	0.503414	0.102148	-0.333847	-0.114847	-0.799529	0.562936	-0.364192	-0.499974	0.665027	0.778925	-0.585469	0.471809	0.799136	0.436708	0.590955	-0.0728979	-0.275933	-0.603814	0.51795	-0.158079	-0.689416	-0.240484	-0.607597	0.369272	0.559228	0.668132	-0.121666	0.443648	-0.617312	0.187811	0.443239	0.442808	-0.495181	0.503523	-0.429711	0.380265	-0.266095	-0.300249	-0.7718	0.476267	-0.654933	-0.32938	-0.604148
TBA (M66)	C2	IFN pathway	0.226834	-0.470861	-0.774779	0.253151	-0.0881537	0.612199	0.410214	-0.579299	-0.603394	-0.447189	-0.555653	0.25704	0.579059	0.413736	-0.42999	0.0517162	0.637208	0.712649	0.178689	-0.273878	-0.153789	0.68606	-0.226661	-0.339031	-0.424242	-0.858311	-0.349093	0.205447	0.137898	0.232527	0.705581	0.0529843	0.513446	-0.632709	0.0314748	0.455427	0.598542	0.246998	0.565984	0.0348361	-0.100471	-0.198361	-0.229506	0.506632	-0.659069	0.597107	0.395371
activated dendritic cells (M67)	C2	IFN pathway	0.727716	-0.653062	-0.710338	0.725676	0.602483	0.381185	-0.164136	-0.647389	-0.791212	-0.413213	-0.496167	0.298584	0.437851	-0.379049	-0.322627	0.565051	0.74729	0.297228	0.670508	-0.555096	0.267465	0.643056	-0.238431	-0.465151	-0.524422	-0.544583	-0.773448	0.235125	0.657692	0.535974	0.6865	-0.393366	0.022732	-0.430037	-0.574651	0.478173	0.418666	-0.414358	0.252266	0.227348	0.622958	-0.640178	0.100533	0.39228	-0.442383	-0.198195	0.665851
enriched in B cells (VI) (M69)	C4	Adaptive response	0.529608	-0.180418	0.665741	0.153551	-0.618169	-0.594712	-0.299473	0.472529	0.11442	-0.512262	-0.131781	0.0511435	-0.757457	-0.463546	0.680932	-0.601101	-0.417098	0.105108	-0.657078	0.619179	0.359066	0.176918	0.149064	0.284027	0.540182	0.288409	0.445733	-0.438925	-0.578415	-0.519597	-0.388508	-0.244034	0.225598	-0.0429654	0.130102	-0.00474217	-0.223666	-0.498363	-0.334586	-0.644587	0.140214	0.402703	0.622468	-0.584508	0.520424	0.11188	0.135728
enriched in antigen presentation (I) (M71)	C2	IFN pathway	0.189665	-0.467676	-0.452934	0.300199	0.125521	0.248897	0.133467	-0.571708	-0.18496	-0.152015	0.0651157	0.163013	0.510016	-0.219263	-0.106604	0.18451	0.503303	0.184854	0.441161	0.25359	0.314706	0.410761	-0.191438	-0.538241	-0.477772	-0.719456	-0.249617	0.419185	-0.198237	0.440886	0.54225	-0.212163	0.0909025	-0.346003	0.0370577	0.45006	0.634629	0.142057	0.506196	-0.202129	0.153518	0.303434	0.0340077	0.428327	-0.543116	0.650333	-0.112623
antiviral IFN signature (M75)	C2	IFN pathway	0.671706	-0.494022	-0.712238	0.793058	0.633156	0.431709	-0.00329218	-0.576864	-0.724301	-0.321636	-0.580423	0.318105	0.607752	0.121251	-0.299985	0.683277	0.710014	0.493322	0.648884	-0.593062	0.123139	0.403562	-0.465937	-0.582555	-0.63339	-0.557063	-0.715496	0.0875923	0.507215	0.726135	0.511586	-0.106584	-0.261811	-0.495385	-0.374029	0.569489	0.405576	0.0296296	0.422095	0.174282	0.569902	-0.609421	-0.363276	0.352067	-0.592379	-0.099177	0.590689
collagen, TGFB family et al (M77)	C4	Adaptive response	0.391853	-0.0821175	-0.233952	-0.306695	-0.431048	-0.367279	-0.469433	0.482384	-0.118567	0.403096	0.332728	-0.064056	-0.29427	-0.222072	0.379975	-0.339311	0.166143	0.247112	-0.532547	0.438332	0.328746	-0.00110182	0.0424393	-0.299323	0.352639	-0.133083	0.0665661	-0.00123052	-0.0307603	-0.648911	-0.0834913	0.544883	-0.0492037	-0.00868781	0.00287121	-0.589011	0.000820345	0.280558	-0.468371	-0.135219	0.517617	0.35938	0.445372	-0.314761	0.24173	0.36252	-0.151638
enriched in myeloid cells and monocytes (M81)	C5	Metabolism	0.428465	0.000589188	-0.56809	0.439826	0.264993	0.336553	-0.450895	0.440616	-0.42187	0.598362	-0.294681	-0.562052	0.364889	-0.105365	-0.365221	0.586782	0.535349	-0.0157367	0.324317	-0.109443	0.00437805	-0.259488	0.454728	-0.426317	-0.42237	-0.267353	-0.388434	0.532584	0.649648	-0.270126	0.318447	0.101235	0.148067	0.57398	-0.182104	0.0438109	-0.291403	0.0120198	-0.174768	0.0788004	0.496373	0.101407	-0.445826	0.3591	-0.215442	0.0803161	-0.168608
enriched in naive and memory B cells (M83)	C4	Adaptive response	-0.0393604	-0.669376	0.479876	0.0544927	-0.703604	-0.233462	-0.484828	-0.154565	-0.0656007	-0.634647	0.0167332	0.192731	-0.620106	-0.494823	0.57267	-0.428657	-0.366439	0.280515	-0.508516	0.562287	0.462166	0.15329	-0.47732	-0.0638598	0.341271	0.0896748	0.0594195	-0.526445	-0.431258	-0.398024	-0.195572	-0.149758	0.327264	-0.499988	0.359772	-0.578229	-0.0980036	-0.168102	-0.235043	-0.615234	0.384946	0.00954732	0.821859	-0.420906	0.427238	0.0373104	0.15166
platelet activation and degranulation (M85)	C5	Metabolism	0.0309104	0.0131148	0.025548	0.215441	-0.132787	0.0336066	-0.0526223	0.440734	-0.446401	0.781925	0.310664	-0.345803	0.0936951	-0.243915	-0.0510998	0.656748	0.454508	-0.324213	-0.0385246	-0.0569672	-0.01248	-0.344023	0.601912	-0.332532	0.0233607	-0.044473	-0.320513	0.795121	0.673529	-0.457484	-0.115175	0.0689969	0.55884	0.763266	-0.449288	0.488721	-0.438817	-0.351544	-0.545425	0.0310094	0.19502	-0.250416	-0.442326	0.0530234	-0.190337	0.212297	-0.639954
transmembrane transport (I) (M87)	C1	Innate response	0.316264	0.347644	-0.614464	0.30771	0.584934	0.0794499	-0.382093	0.022043	-0.31736	-0.179944	-0.444622	-0.251504	0.51004	0.256674	-0.401499	0.172732	0.495108	0.237359	-0.312013	-0.361	0.166052	-0.165523	-0.464492	-0.480892	-0.502736	0.0363327	-0.406418	-0.189356	0.15474	0.456257	0.45525	-0.366682	-0.595791	0.26801	0.516833	0.400978	-0.290643	0.203302	0.582782	0.327082	0.404187	-0.400503	-0.380034	0.552058	-0.343639	0.275636	0.0152331
leukocyte migration (M88.0)	C1	Innate response	0.371628	-0.343171	-0.546469	-0.190831	0.231837	0.0116022	-0.164542	0.487122	-0.0386772	0.358439	-0.235079	-0.539134	0.43024	0.185765	0.0264352	0.18262	0.163984	0.147036	-0.185952	0.372394	-0.176596	-0.260018	-0.253103	-0.00141054	-0.260364	-0.516307	-0.23435	-0.0742413	0.431245	0.189776	-0.0295282	-0.0934809	-0.107011	0.545586	0.355594	0.131156	-0.0436348	-0.0703504	-0.305096	0.0673719	0.487019	-0.176302	-0.367813	0.0980304	-0.0826143	-0.140221	-0.33531
enriched for SMAD2/3 signaling (M97)	C4	Adaptive response	-0.168262	-0.308424	0.260385	-0.0762608	-0.549178	-0.620669	-0.346589	0.0114029	-0.111604	-0.183016	0.280532	0.145767	-0.360731	-0.00276061	0.468918	-0.515879	-0.283646	0.0773594	-0.517192	0.735957	-0.0285862	0.275863	-0.149177	0.228809	0.530923	-0.103005	0.155831	-0.133251	-0.542435	-0.526122	0.124651	-0.181017	-0.120625	-0.160294	0.514519	-0.639897	0.516225	0.366052	0.0991214	-0.195777	0.166633	0.529624	0.5282	-0.145076	0.228325	0.0452791	-0.262692
TBA (M104)	C5	Metabolism	0.695749	-0.0579279	-0.860011	0.204902	-0.260789	0.205902	-0.757787	0.73482	-0.169852	0.467034	0.274404	-0.841025	-0.0786885	-0.342849	-0.156557	0.525679	0.503689	-0.139906	-0.119395	0.388809	0.180328	-0.315324	0.7	-0.744803	-0.142623	-0.117325	-0.241253	0.631573	0.780095	-0.811475	-0.0290984	-0.555824	0.645338	0.832661	-0.31557	0.109016	-0.590961	-0.525617	-0.482227	-0.564088	0.693388	0.38858	-0.213292	0.121663	0.534716	0.247721	0.0786992
TBA (M105)	C1	Innate response	0.433968	0.120566	-0.527654	0.266341	0.145235	0.218975	-0.0784072	0.191771	0.00629683	0.536344	0.085384	0.234045	0.52498	0.0634995	-0.398295	0.435631	0.35859	0.438955	0.201237	-0.499843	0.344633	-0.0849833	-0.153078	-0.719933	-0.590924	-0.386168	-0.136386	0.133283	0.379593	-0.020734	-0.0977776	-0.0853859	-0.0963283	0.442967	0.304965	0.554039	0.12656	0.586361	0.236182	-0.258688	0.360069	0.00224391	-0.291853	0.375196	-0.629645	-0.0264638	0.0728893
receptors, cell migration (M109)	C4	Adaptive response	-0.138276	0.137488	0.175412	-0.140821	-0.601183	-0.536719	0.186509	0.236872	0.562411	0.530562	0.0856106	-0.467592	-0.42331	-0.602222	0.169938	-0.222772	-0.415089	0.400307	-0.378727	0.321412	0.211736	-0.129353	-0.0276883	-0.0780546	0.34743	-0.113588	0.491029	0.0482747	-0.128549	-0.179273	-0.0412743	0.335249	0.0474168	0.24742	0.0816243	-0.0362895	-0.0762593	0.453205	-0.18629	-0.374896	0.118105	0.34203	0.532191	0.41439	0.114445	-0.274521	0.335958
viral sensing & immunity; IRF2 targets network (I) (M111.0)	C2	IFN pathway	0.515086	-0.377359	-0.699223	0.567934	0.16855	0.315011	0.261233	-0.586366	-0.731678	0.181676	-0.435464	-0.204121	0.511639	0.138991	-0.491802	0.617648	0.854126	0.375434	0.206892	-0.768286	-0.178306	0.252221	0.00816354	-0.502953	-0.540105	-0.405598	-0.422861	0.571701	0.528685	0.534813	0.515486	0.385127	0.183682	-0.225649	-0.622369	0.50042	0.374921	-0.185734	0.486827	0.494055	0.392116	-0.477245	-0.104141	0.213361	-0.594307	0.739293	0.57953
complement activation (I) (M112.0)	C1	Innate response	0.328639	-0.329381	-0.424341	-0.0999221	0.547311	-0.247931	0.0398292	-0.262213	-0.0487859	0.513092	-0.749796	-0.307458	0.168611	0.154255	-0.290119	0.205719	0.538793	0.485429	0.542333	-0.275827	0.264869	-0.0726177	-0.0976331	-0.543067	-0.32345	-0.6947	-0.575666	0.420036	0.590665	0.069855	0.310355	-0.553749	-0.159151	-0.118244	0.419856	0.740036	0.441359	0.446457	0.291643	0.490164	0.504671	-0.141113	-0.530328	0.611297	-0.381658	0.415748	-0.205559
golgi membrane (I) (M113)	C1	Innate response	-0.0657042	0.432222	-0.561967	0.124049	0.578898	-0.0974363	0.143229	-0.343715	-0.569059	0.289287	-0.36195	0.313766	0.348572	0.392386	-0.507797	0.591213	0.199932	-0.202888	0.563599	0.378413	-0.340566	-0.47388	-0.488136	-0.636189	-0.333271	-0.484828	-0.559607	-0.327692	0.100887	0.693397	0.336839	0.522603	-0.0826896	0.497742	0.316423	0.424584	-0.0961904	0.660867	0.119639	0.0205188	-0.224049	-0.175587	-0.300015	-0.210008	-0.563966	-0.171452	-0.112526
TBA (M114.0)	C4	Adaptive response	-0.154132	0.303532	0.123231	-0.524072	-0.0969856	-0.171131	-0.27317	0.281197	0.112685	0.125236	0.11216	0.0852182	0.165875	0.419375	0.100339	0.100314	-0.35813	0.0592055	-0.1499	-0.202905	0.119554	-0.0597262	0.177576	0.0899245	0.395802	-0.314187	0.160567	0.0260401	-0.378976	-0.308555	-0.235998	-0.0753245	0.179523	0.161583	0.250302	0.0183101	0.0708661	0.412086	0.0967753	-0.31585	-0.208918	0.354881	0.127317	0.35269	-0.174811	0.271898	-0.369982
glycerophospholipid metabolism (M114.1)	C1	Innate response	0.157442	0.174749	-0.614953	0.180859	0.593135	-0.285136	-0.0840164	-0.786291	-0.644502	0.216086	0.270318	0.62341	0.445329	0.413422	-0.449417	0.272416	0.523703	0.415682	0.40703	-0.412837	0.235613	0.107464	-0.481256	-0.432135	-0.431398	-0.487707	-0.590749	-0.478854	-0.0312701	0.380932	0.544536	0.0368852	-0.35163	-0.490984	0.50279	0.542467	0.347622	0.534454	0.495102	-0.0875416	0.00860656	0.467882	-0.0159836	0.598361	-0.767311	0.0717213	0.00233994
cell adhesion (GO) (M117)	C4	Adaptive response	-0.314852	0.749537	0.314942	-0.155907	-0.270535	-0.546228	-0.40979	0.0856974	0.215079	0.290575	0.0383895	0.273171	-0.415421	-0.637664	0.597058	-0.538749	-0.423314	0.17689	-0.34787	0.370277	0.0601854	-0.0303194	0.0532571	0.0474848	0.465495	0.444782	0.331457	-0.553572	-0.082062	-0.266109	-0.200987	-0.013509	0.438193	0.0816958	-0.0627306	-0.393556	0.16975	0.100041	-0.477164	-0.585088	0.0602706	0.464229	0.568277	-0.12651	0.464304	-0.0941943	-0.0434604
enriched in monocytes (IV) (M118.0)	C1	Innate response	-0.0114251	0.574036	-0.44846	-0.0137692	0.395067	0.267282	0.140677	-0.318016	-0.247523	0.380559	-0.370975	-0.107615	0.542922	0.585197	-0.368329	0.328316	0.50435	0.374106	0.430332	0.0152556	0.0267373	-0.345129	0.034544	-0.383582	-0.563533	-0.484986	-0.406251	-0.22616	-0.0343551	0.487345	0.214396	0.37012	-0.000577044	0.189362	0.269195	0.424517	0.0144919	0.631347	0.5449	0.0836524	-0.289149	-0.380792	-0.577194	0.490642	-0.422518	0.291208	-0.233708
TBA (M121)	C2	IFN pathway	0.377049	-0.626478	-0.238494	0.0987286	0.252024	0.0798989	-0.0942623	-0.629098	-0.546267	-0.391803	-0.679028	0.36554	-0.335107	0.038802	0.00778756	0.0511778	0.699451	0.260737	0.60881	-0.295144	0.55288	0.877558	0.000796295	-0.605375	0.0827869	-0.372914	-0.748116	-0.00416987	0.429974	-0.0759035	0.568603	-0.0856557	0.267008	-0.605216	-0.332088	-0.189047	0.35097	-0.379102	-0.214865	-0.468116	0.207585	-0.353118	0.311085	0.410722	-0.371918	0.290308	0.575353
enriched in membrane proteins (M124)	C5	Metabolism	0.514508	-0.285594	-0.395106	0.395678	-0.276332	0.415012	-0.348732	0.518513	0.289043	0.0399495	-0.287578	-0.571938	0.323532	-0.460324	-0.357361	0.169496	0.259998	0.296156	-0.301314	-0.626633	-0.282742	0.0604024	-0.17076	-0.429551	-0.548067	-0.12926	0.67049	0.558003	0.82402	0.176229	0.498002	-0.132102	0.410627	0.328348	-0.365661	0.173413	-0.382659	-0.317515	-0.305866	-0.128497	0.385982	-0.070197	-0.237685	0.0560427	-0.210084	-0.321772	0.272002
type I interferon response (M127)	C2	IFN pathway	0.783751	-0.713235	-0.872794	0.81945	0.760186	0.516619	0.100454	-0.693886	-0.814936	-0.307345	-0.596766	0.267952	0.709069	-0.442539	-0.531801	0.700804	0.793599	0.443112	0.672138	-0.747516	0.141157	0.657416	-0.443824	-0.512515	-0.660943	-0.645055	-0.808371	0.221735	0.707427	0.75872	0.624538	-0.248051	-0.301733	-0.589659	-0.57277	0.544932	0.467346	-0.328632	0.557243	0.561346	0.68691	-0.555601	-0.0377513	0.557882	-0.629873	0.228436	0.676652
TBA (M131)	C5	Metabolism	0.640649	-0.407403	-0.339454	0.262245	0.456001	0.426576	-0.517022	0.636969	-0.25931	0.0954711	0.0834018	0.11668	0.0327298	-0.489432	-0.393818	0.74694	0.233944	-0.283383	0.470439	-0.552254	0.0139712	0.0348099	-0.198727	-0.336619	-0.13643	0.147025	0.242989	0.566037	0.542478	0.0351757	0.00826664	0.0327739	0.352585	0.560289	-0.420984	-0.274424	-0.481355	-0.501103	-0.508015	0.103344	0.405235	0.02406	-0.334543	-0.203933	0.207275	-0.517578	0.438335
Membrane, ER proteins (M134)	C4	Adaptive response	0.240429	0.18439	0.130025	-0.49298	-0.464205	-0.137136	-0.163461	0.161126	0.0710996	0.0118876	-0.0844955	-0.641178	-0.0905724	0.108487	0.204363	-0.441986	0.258793	0.123257	-0.276378	0.705562	-0.0471127	0.00297101	0.121119	0.00245767	-0.0943396	-0.269145	-0.0682929	0.284454	-0.162838	-0.231625	-0.193997	-0.188571	0.209917	0.591593	0.527667	0.0586546	0.0398621	-0.220075	-0.148759	0.110157	-0.199368	0.0946769	0.124571	0.123632	-0.229721	-0.110482	0.199556
lysosomal/endosomal proteins (M139)	C1	Innate response	0.636628	0.0340211	-0.666251	0.105689	0.157217	0.246318	-0.36281	-0.124549	0.00105406	0.0731717	-0.539319	-0.670532	0.791803	0.225803	-0.637565	0.345759	0.488529	0.108607	0.47769	0.266355	0.633138	-0.280484	0.0578611	-0.457826	-0.911066	-0.275223	-0.46075	0.351449	0.493067	0.22919	0.455016	-0.289951	0.710446	0.63604	0.40649	0.734357	0.212629	0.916212	0.358995	-0.236227	0.657245	-0.0675672	-0.219963	0.608057	-0.764821	0.11309	-0.322989
extracellular matrix, complement (M140)	C1	Innate response	0.572246	0.25483	-0.243028	-0.0656007	-0.0215938	-0.0221402	-0.308998	-0.452989	-0.407361	0.229423	-0.549622	0.217632	0.460794	0.635667	0.0905715	-0.538915	0.571956	0.549359	-0.326954	-0.232981	-0.273869	-0.300938	0.174755	0.281035	-0.392641	0.232192	0.125899	-0.527062	0.177058	0.0791308	0.450145	-0.306628	0.259982	0.25079	0.0185527	0.429209	-0.396731	0.418847	0.248462	-0.54852	0.185321	0.010888	-0.504739	0.414283	-0.553773	-0.252212	-0.610776
cytoskeleton/actin (SRF transcription targets) (M145.0)	C5	Metabolism	-0.00806723	-0.444161	-0.0672639	0.0505331	0.0258195	-0.0227129	-0.100659	0.590746	0.280227	0.268385	0.260694	0.000944565	-0.287197	-0.431292	0.281231	0.496042	0.392874	-0.0852719	-0.155862	0.0726298	0.164684	-0.0801092	0.0519362	-0.556032	0.12616	-0.0248993	-0.0883567	0.39059	0.041064	-0.398682	0.0187199	-0.0943791	-0.276682	0.236222	-0.121536	-0.0324435	-0.186342	-0.0102218	0.057806	-0.0667584	0.507471	0.266699	0.0263961	0.153855	0.126801	-0.0231111	-0.151743
cytoskeleton/actin (SRF transcription targets) (M145.1)	C5	Metabolism	0.224879	-0.396805	-0.217066	0.397955	0.221304	0.206896	-0.163662	0.566726	-0.0151665	0.375881	0.204465	-0.0962767	0.0216404	-0.637785	-0.293164	0.608664	0.534053	-0.291999	0.0976125	-0.392026	0.0534718	-0.0533443	0.2883	-0.470153	0.0539467	-0.0214978	0.148739	0.510334	0.400701	-0.196673	-0.154971	-0.341762	0.461875	0.427669	-0.321224	-0.0480013	-0.0709201	-0.488524	-0.433904	-0.548308	0.481673	-0.0495426	-0.2454	-0.315726	0.126884	-0.473099	0.223927
MHC-TLR7-TLR8 cluster (M146)	C2	IFN pathway	0.217465	-0.574188	-0.648775	0.534207	-0.161104	0.734465	0.257407	-0.797292	-0.107932	-0.650931	-0.355282	-0.378142	0.914719	-0.522529	-0.112466	0.253889	0.796638	0.0311603	0.756975	-0.00574006	0.271783	0.807528	-0.334461	-0.674137	-0.721169	-0.883198	-0.465387	0.418095	-0.243026	0.398197	0.501859	-0.384639	0.364406	-0.517019	-0.263267	0.568822	0.666867	-0.659783	0.654187	-0.459785	0.611021	-0.0947109	0.0855641	0.307195	-0.764854	0.680903	0.562806
innate antiviral response (M150)	C2	IFN pathway	0.763331	-0.604594	-0.887011	0.783848	0.651054	0.514105	-0.373118	-0.580808	-0.713634	-0.253625	-0.478261	0.0600597	0.743232	-0.257183	-0.518958	0.684988	0.830336	0.556049	0.621731	-0.593069	0.116489	0.62446	-0.469835	-0.627974	-0.71329	-0.585316	-0.722742	0.529532	0.729696	0.623469	0.614438	-0.413177	-0.282407	-0.292818	-0.549736	0.59557	0.0434025	-0.320509	0.400737	0.369194	0.6895	-0.406869	-0.112797	0.542078	-0.658737	-0.255947	0.571852
plasma cells & B cells, immunoglobulins (M156.0)	C4	Adaptive response	0.324861	-0.164936	0.767203	-0.24118	-0.541768	-0.50724	-0.182987	0.231422	0.106381	-0.091561	0.174537	-0.0618742	-0.729355	0.0197155	0.651828	-0.611565	-0.0368735	-0.551489	-0.27092	0.416788	0.282804	0.47572	0.472781	0.455101	0.438097	0.200307	0.261161	-0.254657	-0.432417	-0.622565	-0.136899	-0.449911	0.395072	-0.208651	-0.119701	-0.590336	-0.214505	-0.486299	-0.538182	-0.633531	-0.0590152	0.559819	0.485822	-0.558583	0.607611	0.110356	-0.123736
plasma cells, immunoglobulins (M156.1)	C4	Adaptive response	0.10576	-0.364257	0.633937	-0.30881	-0.431095	-0.359687	-0.131885	-0.111686	0.0520505	0.167692	0.357886	0.378865	-0.802596	0.456732	0.399143	-0.597037	0.343644	-0.468628	0.367138	0.359989	-0.0361693	0.62164	0.608776	0.486882	0.145322	-0.0710294	0.515395	0.0798124	-0.115495	-0.644175	-0.0122313	-0.529102	0.61723	-0.382657	0.308076	-0.531648	-0.188422	-0.635517	-0.778196	-0.812352	-0.0748893	0.536322	0.364409	-0.422933	0.657293	-0.180564	-0.335386
enriched in neutrophils (II) (M163)	C1	Innate response	0.564156	-0.020868	-0.117849	-0.548497	0.735656	-0.534081	0.0651639	-0.436647	-0.732068	0.609268	-0.576804	0.125542	0.694105	0.460028	-0.131197	0.379368	0.848052	0.616663	0.58452	0.449121	0.295917	-0.776953	-0.456523	0.278164	-0.716926	-0.52254	-0.589693	0.418937	0.0344262	-0.102231	0.748715	-0.675817	-0.764703	0.209041	0.408011	0.613525	0.345544	0.40585	-0.054918	0.518379	0.173361	-0.308699	-0.00330645	0.711885	-0.646366	0.426979	-0.698753
enriched in activated dendritic cells (II) (M165)	C2	IFN pathway	0.653335	-0.652001	-0.707607	0.592922	0.677355	0.532358	-0.0746041	-0.580721	-0.650431	-0.336675	-0.417256	0.148483	0.669109	-0.413761	-0.517215	0.739007	0.748085	0.453317	0.646451	-0.734188	0.32853	0.579971	-0.492198	-0.598617	-0.617704	-0.610003	-0.725118	0.10586	0.573427	0.669703	0.640324	0.306806	-0.128691	-0.334745	-0.407909	0.587087	0.429049	-0.0160617	0.496241	0.401385	0.586883	-0.387201	-0.316179	0.404331	-0.543685	-0.0185261	0.561536
enriched in cell cycle (M167)	C5	Metabolism	0.265818	-0.546225	0.344914	0.10727	-0.387467	0.325356	-0.854039	0.654678	0.219804	-0.258234	0.278438	-0.208141	0.201419	-0.610027	-0.3923	0.480496	-0.303772	0.000410004	-0.378963	-0.205565	0.119258	-0.141451	-0.327552	-0.340299	-0.629159	0.0897909	0.733564	0.941941	0.796181	-0.544183	0.415223	-0.583012	0.436441	0.637989	0.315098	-0.394359	-0.719358	-0.517534	-0.207246	-0.622918	0.764658	0.454585	-0.0283998	0.328046	0.227605	-0.663781	0.0479995
enriched in dendritic cells (M168)	C1	Innate response	0.44783	-0.0661529	-0.540354	0.359636	0.228572	0.39281	-0.508461	0.186439	0.0918166	0.519183	-0.0719685	-0.489694	0.325096	0.126646	-0.0771417	0.265048	0.235335	0.184653	-0.0287251	-0.256114	0.490056	0.0423599	0.189511	-0.629645	-0.484116	-0.53024	0.0033688	0.515191	0.0644962	-0.25355	0.265235	-0.121643	0.316017	0.58486	-0.0981942	0.211928	-0.200036	0.614678	0.203367	-0.0257245	0.127367	0.397979	-0.0261932	0.562907	-0.48475	-0.181749	-0.0982569
heme biosynthesis (I) (M171)	C5	Metabolism	0.516797	-0.552027	-0.109606	0.447883	-0.346222	0.0465352	-0.801906	0.640052	0.20845	-0.325391	-0.0853859	-0.446497	0.451768	-0.771106	-0.698276	0.532599	0.0944171	-0.0504926	-0.593146	-0.535632	0.715058	0.117457	-0.527218	-0.572386	-0.620925	0.0997537	0.810859	0.813843	0.832801	-0.424551	0.537833	-0.741136	0.611032	0.74213	-0.227807	-0.447414	-0.725342	-0.576765	-0.25849	-0.585154	0.708459	0.416004	-0.282367	0.207718	0.020936	-0.490625	0.186808
erythrocyte differentiation (M173)	C5	Metabolism	0.522951	-0.674867	-0.163592	0.466218	-0.0856909	0.209194	-0.843788	0.567723	0.0569906	-0.572672	-0.0926609	-0.306813	0.457492	-0.79578	-0.693727	0.586716	0.227962	0.0574006	-0.10216	-0.422306	0.640037	0.370082	-0.497359	-0.591226	-0.554392	0.0340303	0.740996	0.849309	0.738424	-0.409571	0.378303	-0.677327	0.463861	0.56578	-0.423706	-0.426122	-0.747626	-0.713817	-0.281098	-0.412819	0.665847	0.288416	-0.393164	0.0594908	0.147601	-0.685514	0.345094
TBA (M177.0)	C2	IFN pathway	-0.319094	-0.081015	0.0255786	0.681419	0.436008	-0.0569861	-0.0546931	-0.465993	-0.429886	0.316041	-0.166819	0.140574	-0.0987151	-0.301807	-0.290068	0.464222	0.402024	-0.107487	0.648539	-0.58387	-0.542532	0.187693	-0.565444	-0.110245	0.116803	0.00160519	-0.332881	-0.220315	0.203423	0.163385	0.301683	0.0234107	0.272152	-0.573835	0.298285	0.332575	0.518287	0.109434	0.132605	0.373193	-0.061374	-0.43204	-0.243373	0.0510257	-0.382699	0.221455	0.562935
TBA (M188)	C5	Metabolism	0.0117209	0.691207	-0.603676	-0.376929	-0.58118	-0.280186	-0.1224	0.256253	0.434548	0.596966	-0.0195076	-0.558119	0.104519	-0.0439571	0.096351	0.00180315	-0.356012	0.594806	0.257375	-0.807007	-0.335764	-0.283	0.744537	0.0127101	0.204806	-0.484308	0.486193	-0.382317	0.260814	-0.552915	-0.508825	0.11686	0.443839	0.765287	-0.716035	-0.32061	-0.364035	-0.0790266	-0.432956	-0.714227	0.437559	0.272345	0.494326	0.340602	0.0593056	0.0574204	-0.661169
TBA (M193)	C5	Metabolism	0.438757	-0.264773	-0.347775	0.349311	-0.251	0.293551	-0.542028	0.622021	0.131363	0.00720647	-0.349403	-0.443523	0.092775	-0.690374	-0.515861	0.622056	0.0611658	-0.155439	0.266087	-0.611956	0.159338	-0.217915	0.0540321	-0.619322	-0.229339	0.310513	0.579102	0.711552	0.824238	-0.404424	0.291889	-0.0723917	0.544467	0.748965	0.0333413	-0.221023	-0.496805	-0.569694	-0.376695	-0.389242	0.676357	0.151504	-0.309134	0.0426582	0.137858	-0.496997	0.228007
platelet activation - actin binding (M196)	C5	Metabolism	0.553505	-0.367213	-0.368089	0.155223	0.319672	0.351621	-0.34299	0.755135	0.171053	0.574499	-0.186085	-0.596543	-0.35476	-0.556474	-0.0690638	0.672286	0.449346	-0.216302	0.0339025	-0.550916	0.0494664	-0.238992	0.494718	-0.463404	0.122533	0.17753	-0.522599	0.743565	0.567214	-0.427102	0.482316	0.350542	0.310676	0.697169	-0.401172	-0.0799825	-0.49784	-0.532077	-0.39545	-0.170406	0.67832	0.336654	-0.205057	0.0164186	0.309748	0.114274	-0.374541
platelet activation & blood coagulation (M199)	C5	Metabolism	0.365041	-0.776527	-0.505738	0.390658	0.406829	0.71102	-0.242815	0.637356	-0.0643362	0.559999	0.27028	-0.554145	-0.496353	-0.815164	-0.731791	0.796027	0.247951	-0.149432	0.723555	-0.715855	-0.0883702	0.478242	0.0429517	-0.42621	0.417637	-0.269979	-0.411213	0.529366	0.345847	-0.542191	-0.08125	0.643106	0.748276	0.645157	-0.141189	-0.32721	0.367556	-0.44494	-0.216885	-0.553069	0.747131	0.144836	0.317139	0.0852459	0.711178	0.265222	-0.0644114
TBA (M201)	C5	Metabolism	0.279495	-0.394068	-0.106366	-0.0774071	0.051245	0.235502	-0.421968	0.563387	0.035729	-0.112285	-0.103901	-0.371948	-0.0410516	-0.622913	-0.598954	0.673922	0.0324435	0.0664867	0.146006	-0.603127	0.0761241	-0.077596	0.0896867	-0.519251	-0.00261529	0.205749	0.526568	0.749022	0.61691	-0.431194	0.179075	0.151091	0.426311	0.604631	-0.602615	-0.291605	-0.708734	-0.662799	-0.489318	-0.091288	0.667535	-0.0393322	-0.442293	-0.229914	0.651276	-0.556161	0.193614
enriched in T cells (II) (M223)	C4	Adaptive response	-0.642659	0.370395	0.546659	-0.688084	-0.484253	-0.557014	-0.323725	-0.0573033	0.564979	0.0239475	0.569991	0.483167	-0.681127	-0.217227	0.706296	-0.658737	-0.774815	-0.516246	-0.547429	0.66735	0.280404	0.284414	0.354525	0.531082	0.676221	0.450149	0.58195	-0.208229	-0.658479	-0.540597	-0.430864	-0.213204	0.220977	-0.243657	0.193706	-0.69336	0.0751037	0.101723	-0.438635	-0.467374	-0.347204	0.702369	0.78507	-0.310281	0.675429	0.323158	-0.58092
chromosome Y linked (M240)	C4	Adaptive response	-0.531917	-0.152838	0.464179	-0.319892	0.031288	0.32759	0.283734	0.167488	0.466222	-0.346131	0.225977	0.284506	-0.423677	-0.524476	0.456895	-0.246184	-0.586449	-0.56005	-0.158976	-0.350587	0.225093	0.352793	0.508596	0.199582	0.211651	0.171096	0.255711	-0.200046	-0.468025	-0.273642	-0.0975369	0.117703	0.348337	-0.0838179	0.000803317	-0.448063	0.0350159	0.351154	-0.254516	-0.287077	-0.420534	-0.266502	0.544398	-0.172503	0.546677	0.161744	-0.223195
T cell surface signature (S0)	C4	Adaptive response	-0.464054	-0.209257	0.646621	-0.593021	-0.278055	-0.452995	-0.329793	0.1717	0.0437342	-0.0627492	0.52754	0.4012	-0.76465	-0.0960258	0.379318	-0.555534	-0.623609	-0.370598	-0.448028	0.298181	0.668914	-0.37303	0.108651	0.392634	0.408421	0.231242	0.572217	0.379523	-0.17381	-0.541922	-0.223785	0.0264542	0.0625894	-0.112284	0.365643	-0.712344	-0.255659	0.412886	0.266285	-0.407094	-0.130558	0.575024	0.428952	-0.159082	0.613118	-0.062492	-0.617037
NK cell surface signature (S1)	C3	NK cells	-0.808863	0.559932	-0.138009	-0.689704	-0.355964	-0.590476	0.009224	0.145616	0.43481	0.620251	0.299922	0.0274655	-0.365328	0.149626	-0.0125078	-0.438103	-0.518687	-0.0474054	-0.466941	0.0287367	0.0949945	-0.284077	0.463985	0.227202	0.295085	0.489068	-0.00372772	0.516542	-0.427669	-0.055739	-0.177512	0.512068	0.0444926	-0.170012	0.108666	-0.533151	-0.461865	0.201022	0.171488	-0.0626136	-0.44414	0.493931	0.397223	0.511047	0.278107	-0.254195	-0.55771
B cell surface signature (S2)	C4	Adaptive response	0.251704	-0.294987	0.371706	0.206377	-0.402771	-0.260988	-0.118765	0.234016	-0.089834	-0.461633	0.128738	0.306721	-0.347362	-0.373492	0.426889	-0.185642	-0.241701	-0.0327081	-0.280627	0.199143	0.0211207	0.378367	-0.0848265	0.189556	0.376366	0.130849	0.110185	0.0260829	-0.288954	-0.227163	-0.233628	-0.0988384	0.129649	-0.14617	-0.14735	-0.0863309	0.0161108	-0.378894	-0.286372	-0.371769	0.145694	0.206289	0.365625	-0.460504	0.347095	-0.0984769	0.101814
Monocyte surface signature (S4)	C1	Innate response	0.0923381	0.187009	-0.713491	0.167148	0.39819	0.202096	-0.0934791	-0.394098	-0.378442	0.29517	-0.313869	-0.314561	0.593723	0.559429	-0.4262	0.173306	0.617452	0.475359	0.188967	0.0801089	0.285714	0.0415933	-0.222961	-0.459519	-0.647983	-0.5065	-0.433915	-0.340245	0.31015	0.218575	0.461962	0.20393	-0.194485	0.342606	0.394322	0.525638	0.0367701	0.650333	0.446818	0.064736	0.107987	-0.208114	-0.56142	0.589394	-0.68696	0.529565	0.124945
DC surface signature (S5)	C1	Innate response	0.253345	-0.300026	-0.539305	0.395726	0.0841735	0.274804	-0.148513	-0.251104	-0.0880348	-0.0712149	-0.282129	-0.27337	0.518199	0.053231	-0.191115	0.107046	0.572371	0.00194423	0.146315	-0.066083	0.240277	0.144427	-0.151882	-0.304384	-0.527584	-0.359301	-0.276165	0.383286	0.175267	0.124034	0.255729	0.186783	0.231114	0.0242653	-0.0275167	0.395785	0.373496	0.0783758	0.41613	-0.232485	0.32597	0.0721324	-0.313996	0.401969	-0.549299	0.0948123	0.189662
Naive B cell surface signature (S8)	C4	Adaptive response	0.365839	-0.643119	0.477532	0.297463	-0.275081	-0.413915	-0.00328138	0.330527	-0.0962062	-0.640839	0.436478	0.281473	-0.0353073	-0.543997	0.30837	0.288958	-0.353842	0.168848	0.264878	0.246547	0.139975	0.293779	-0.503723	-0.405629	0.396509	-0.246676	-0.744147	-0.466511	-0.0721903	0.424359	0.233222	-0.387359	-0.103345	-0.451186	-0.24085	-0.0735795	0.404888	-0.075089	0.20514	-0.37689	0.171472	0.27693	0.445877	-0.11813	0.0682888	0.027327	0.449279
Memory B cell surface signature (S9)	C4	Adaptive response	0.18759	-0.391071	-0.092476	0.41371	0.21349	0.215587	-0.203358	0.150963	-0.379181	-0.496745	0.215692	0.493197	0.121175	-0.107484	0.0869706	0.131653	0.287253	0.135418	0.28062	-0.602785	-0.43501	0.169532	-0.33517	0.20402	0.186061	-0.232102	-0.0875964	0.125642	0.269477	0.100164	0.275233	-0.0347616	-0.309582	-0.158346	-0.20027	-0.349551	-0.0283019	-0.144545	-0.657422	0.27076	0.198102	-0.213957	-0.0861544	-0.236747	0.166162	0.0103886	0.0922319
Resting dendritic cell surface signature (S10)	C1	Innate response	0.283355	-0.184321	-0.454974	0.280462	0.157298	0.0860263	-0.0888376	-0.170937	-0.0843037	-0.00246928	-0.270158	-0.192874	0.38924	0.324751	-0.0125962	-0.00142565	0.451923	-0.224371	-0.0542859	0.0297942	0.144227	0.13285	-0.0568794	-0.324751	-0.435767	-0.341779	-0.188373	0.297607	-0.0225262	0.0353919	0.124942	0.236288	0.398347	0.228225	0.271591	0.402328	0.195601	0.256861	0.372192	-0.347932	0.255974	0.0354141	-0.270472	0.461555	-0.501436	0.285435	0.0636809
Activated (LPS) dendritic cell surface signature (S11)	C2	IFN pathway	0.517512	-0.424411	-0.578208	0.573267	0.297752	0.145079	-0.364269	-0.40267	-0.437945	0.236571	-0.574768	-0.310093	0.48759	0.172603	-0.497749	0.668869	0.753887	0.590349	0.271622	-0.550435	0.221704	0.131529	-0.310839	-0.392119	-0.618581	-0.343556	-0.573441	0.424284	0.41286	0.172208	0.611774	-0.245078	-0.293697	-0.107784	-0.193571	0.361997	0.477129	0.0558486	0.423984	0.422802	0.597355	-0.011945	-0.323491	0.532279	-0.393574	0.0384043	0.386509
[truncated: 51 more columns]

## Sheet: BTM_Genes_Li_et_al
BTM	Link	Column3	Column4	Column5	Column6	Column7	Column8	Column9	Column10	Column11	Column12	Column13	Column14	Column15	Column16	Column17	Column18	Column19	Column20	Column21	Column22	Column23	Column24	Column25	Column26	Column27	Column28	Column29	Column30	Column31	Column32	Column33	Column34	Column35	Column36	Column37	Column38	Column39	Column40	Column41	Column42	Column43	Column44	Column45	Column46	Column47	Column48	Column49	Column50
targets of FOSL1/2 (M0)	http://mummichog.org/BTM/M0.htm	CCL2	COL1A2	DCN	IL6	IL8	LIF	MGP	MMP1	MMP2	MMP9	PLAU	THBD
integrin cell surface interactions (I) (M1.0)	http://mummichog.org/BTM/M1.0.htm	CAV2	CCND2	COL1A1	COL1A2	COL3A1	COL4A1	COL4A2	COL5A1	COL5A2	COL6A1	COL6A2	COL6A3	EGFR	FN1	ITGA2B	ITGA5	ITGA9	ITGAV	ITGB3	KDR	LAMB1	LAMB2	LAMC1	MET	MYL9	PDGFRA	PDGFRB	PTK2	TNC
integrin cell surface interactions (II) (M1.1)	http://mummichog.org/BTM/M1.1.htm	COL1A1	COL1A2	COL4A1	COL4A2	COL4A5	FBN1	FN1	LAMB1	LAMB2	LAMC1	TNC	VWF
extracellular matrix (I) (M2.0)	http://mummichog.org/BTM/M2.0.htm	AEBP1	BGN	CDH11	COL1A1	COL1A2	COL3A1	COL4A1	COL4A2	COL5A1	COL5A2	COL6A1	COL6A2	COL6A3	DCN	FBN1	FSTL1	LAMA4	LUM	MMP2	MXRA8	NID1	NID2	PCOLCE	PDGFC	PDGFRA	PDGFRB	SPP1	THBS1	THBS2	VCAN
extracellular matrix (II) (M2.1)	http://mummichog.org/BTM/M2.1.htm	ACHE	AEBP1	ANGPTL2	ARG1	CD40LG	CEACAM8	CHIT1	COL1A1	COL1A2	COL3A1	COL4A2	COL5A1	COL5A2	COL6A2	CRISP3	CST3	CTSG	CTSH	CXCL1	ENTPD1	FBN1	FGL2	GRN	HTRA1	LAMA4	LILRB2	LOX	LRG1	MMP2	MPO	NID1	NID2	OLFM4	ORM1	PLA2G7	POSTN	RETN	SMPDL3A	SPARC	TFF3	TGFBI	THBS2	TNFAIP2	TNFSF13	VCAN
extracellular matrix (III) (M2.2)	http://mummichog.org/BTM/M2.2.htm	AEBP1	ANGPTL2	CDH11	COL1A2	COL3A1	COL5A1	COL5A2	DCN	EDNRA	FBN1	LAMA4	MMP1	NID2	VCAN
regulation of signal transduction (M3)	http://mummichog.org/BTM/M3.htm	ADAP2	APCDD1	ASAP2	BCL6	BMP2	C5AR1	CCR1	CD3E	CDK14	CSF1R	CTGF	ECM1	ENG	FGD4	FOXO1	FPR1	FZD8	GAB1	GATA3	GH1	HMOX1	HPSE	IL1RN	JUP	KIF26A	KLF4	LRP1	LYN	NOD2	PLXNB2	PRKCD	PSD3	PTK2	RGL1	S100A12	SHANK3	SOX7	SULF2	SYK	TIAM2	TIMP2	TLR2	TLR5	TRAT1	UBASH3A	WLS	ZNF423
cell cycle and transcription (M4.0)	http://mummichog.org/BTM/M4.0.htm	AIF1	ALDH2	ALOX5	ANLN	AOAH	APITD1	APOBEC3A	APOBEC3B	ARHGAP11A	ASF1B	ASGR1	ASGR2	ASPM	ATAD2	AURKA	AURKB	BIRC5	BRCA1	BRIP1	BUB1	BUB1B	C11orf82	C12orf48	C15orf42	C16orf75	C1orf112	C21orf45	C5AR1	CASC5	CCDC34	CCDC99	CCNA2	CCNB1	CCNB2	CCNE2	CCNF	CCR1	CD14	CD163	CD1D	CD300LF	CD302	CD33	CD36	CD86	CD93	CDC20	CDC25A
cell cycle (I) (M4.1)	http://mummichog.org/BTM/M4.1.htm	ANLN	APITD1	ASPM	AURKA	AURKB	BIRC5	BRCA1	BRIP1	BUB1	BUB1B	C11orf82	CASC5	CCDC99	CCNA2	CCNB1	CCNB2	CCNE2	CCNF	CDC20	CDC25A	CDC25C	CDC45	CDC6	CDC7	CDCA2	CDCA3	CDCA5	CDCA8	CDK1	CDKN3	CDT1	CENPA	CENPE	CENPF	CENPH	CENPI	CENPK	CENPM	CENPN	CENPW	CEP55	CHAF1B	CHEK1	CKS1B	CKS2	DHFR	DLGAP5	DNA2
PLK1 signaling events (M4.2)	http://mummichog.org/BTM/M4.2.htm	ASF1B	ASPM	AURKA	BUB1	BUB1B	CDC20	CDC25C	CENPE	CEP55	CKAP2L	CLSPN	ECT2	ERCC6L	ESPL1	FBXO5	GINS2	HJURP	KIF14	KIF20A	KIF23	MLF1IP	MYBL2	NCAPG	NDC80	NUSAP1	PLK1	PRC1	RAD51AP1	SGOL1	SPC25	TPX2	TRIP13	TUBG1	WEE1
myeloid cell enriched receptors and transporters (M4.3)	http://mummichog.org/BTM/M4.3.htm	AMICA1	ASGR1	CCR1	CD14	CD1D	CD86	CHST15	CLEC4A	GPBAR1	IGSF6	KCTD12	LILRA1	LRRC25	MARCO	MPEG1	MS4A14	MTMR11	MYOF	RNASE6	SECTM1	SIGLEC16	SIGLEC7	SLC15A3	SLC1A3	SLC24A4	SLC2A6	SLC7A7	SLC8A1	SULF2	TLR5	TLR8
mitotic cell cycle - DNA replication (M4.4)	http://mummichog.org/BTM/M4.4.htm	C12orf48	C1orf112	CDC45	CDC6	CDC7	CDK2	CDT1	EXO1	KIF15	MCM10	MCM2	MCM3	MCM4	MCM5	MCM6	MCM7	MCM8	MND1	OIP5	ORC6L	PCNA	PLK4	POLA1	POLA2	POLE2	PRIM1	PRIM2	RPA2	STIL	TPX2
mitotic cell cycle in stimulated CD4 T cells (M4.5)	http://mummichog.org/BTM/M4.5.htm	CDC20	CDCA5	CDCA7	CDK1	CENPK	CENPM	CEP55	CHAC2	CXCR6	DEPDC1B	ENO2	FBXO5	GPR56	GRAP2	HNRPLL	IFNG	KIAA0101	KIF11	KIF20A	LAG3	MAD2L1	MCM6	MELK	MIR155HG	NDC80	NUF2	RNF144A	RRM2	TACC3	TOP2A	TYMS	UBE2T	UHRF1	ZEB1	ZNF367
cell division in stimulated CD4 T cells (M4.6)	http://mummichog.org/BTM/M4.6.htm	ANLN	BRCA1	BRCA2	CDCA2	CDCA7	CDKN3	CENPM	CEP55	DEPDC1B	DSCC1	FAM72A /// FAM72B /// FAM72C /// FAM72D	FANCD2	FANCI	FANCL	GINS1	GINS2	HMMR	NCAPG2	POLE2	UBE2T
mitotic cell cycle (M4.7)	http://mummichog.org/BTM/M4.7.htm	CCNA2	CCNB1	CCNB2	CDC25A	CDC25C	CDK1	CDT1	CEP152	CEP72	CEP76	CKAP5	E2F8	EXO1	FOXM1	NEK2	PKMYT1	PLK1	PLK4	SGOL2	SHCBP1	TUBG1
cell division - E2F transcription network (M4.8)	http://mummichog.org/BTM/M4.8.htm	CASP2	DNMT1	DTYMK	E2F7	H2AFX	KIF4A	MAD2L1	MCM2	MCM3	MCM4	NASP	PCNA	PRKDC	RANBP1	RFC5	RNASEH2A	TIMELESS	TOPBP1	ZWINT
mitotic cell cycle in stimulated CD4 T cells (M4.9)	http://mummichog.org/BTM/M4.9.htm	CCDC99	CDC6	CENPE	CENPF	DONSON	EZH2	GMNN	KIF14	MASTL	NCAPH	PLK4	RAD51	RBBP8	RRM1	TRIP13	ZNF367
cell cycle (II) (M4.10)	http://mummichog.org/BTM/M4.10.htm	BRCA1	CCNB1	CCNB2	CCNE1	CCNE2	CDC25A	CDK1	CHEK1	DTL	GINS2	MELK	PERP	RRM2	STEAP3
mitotic cell cycle in stimulated CD4 T cells (M4.11)	http://mummichog.org/BTM/M4.11.htm	AURKB	CCDC99	CCNA2	CDCA3	CYB5B	GSG2	MELK	RAD51C	RAD54L	STMN1	SUV39H1	TK1
C-MYC transcriptional network (M4.12)	http://mummichog.org/BTM/M4.12.htm	BCAT1	BIRC5	CCNB1	CDCA7	CENPA	CKS2	HMGA1	KIF11	MCM6	NME1	TK1	TOP2A
cell junction (GO) (M4.13)	http://mummichog.org/BTM/M4.13.htm	CTNNA1	EPB41L3	FES	HCK	HOMER3	IFI30	KCTD12	LCP1	PAK1	PRKCD	TNS3
Rho GTPase cycle (M4.14)	http://mummichog.org/BTM/M4.14.htm	ARHGAP11A	ARHGAP19	C11orf82	CEP55	DEPDC1	DEPDC1B	E2F2	ECT2	PRC1	RACGAP1
enriched in monocytes (I) (M4.15)	http://mummichog.org/BTM/M4.15.htm	APLP2	DPYSL2	EPB41L3	FES	HCK	LGALS1	LGALS3	MYCL1	RTN1	SLC31A2	TNFSF13
regulation of antigen presentation and immune response (M5.0)	http://mummichog.org/BTM/M5.0.htm	BTK	BTLA	CARD11	CCR7	CD19	CD24	CD247	CD3D	CD3E	CD3G	CD4	CD86	CHUK	CLEC7A	CSK	CTLA4	CTSH	DUSP6	FCER1G	FCGR1B	FGR	FOS	FYB	FYN	GRAP2	HCK	HLA-DMA	HLA-DMB	HLA-DOA	HLA-DOB	HLA-DPA1	HLA-DPB1	HLA-DQA1	HLA-DQB1	HLA-DRA	HLA-DRB1	INPP5D	IRAK3	ITK	JUN	KLRK1	LAT2	LCK	LCP2	LILRB1	LILRB2	LIME1	LY96
T cell activation and signaling (M5.1)	http://mummichog.org/BTM/M5.1.htm	BIN2	CCR7	CD2	CD247	CD3D	CD3E	CD3G	CD4	CD52	GIMAP6	HLA-DRA	HLA-DRB1	IL12RB1	IL2RG	ITK	LCK	PRKACB	PRKAR1B	PTPRC	TRA@	TRA@ /// TRAC	TRA@ /// TRAC /// TRAJ17 /// TRAV20	TRAF3IP3	TRAT1	ZAP70
mitotic cell division (M6)	http://mummichog.org/BTM/M6.htm	APITD1	AURKB	BIRC5	BUB1	BUB1B	CASC5	CCDC99	CDC20	CDCA8	CENPA	CENPE	CENPF	CENPH	CENPI	CENPK	CENPM	CENPN	CENPO	ERCC6L	KIF18A	KIF2C	MAD2L1	MLF1IP	NDC80	NUF2	PLK1	SGOL2	SKA1	SPC24	SPC25	ZWILCH	ZWINT
enriched in T cells (I) (M7.0)	http://mummichog.org/BTM/M7.0.htm	BCL11B	CCL5	CD2	CD247	CD27	CD28	CD3D	CD3E	CD3G	CD6	CD7	CD96	EOMES	ETS1	FLT3LG	GATA3	GIMAP6	GIMAP7	GNLY	GPR171	GZMA	GZMB	GZMH	GZMK	GZMM	ICOS	IL32	IL7R	ITK	ITM2A	KLRB1	LAT	LCK	LEF1	MAL	NELL2	NKG7	NLRC3	PRF1	PRKCH	PRKCQ	PTPRCAP	RASGRP1	RORA	SAMD3	SH2D1A	SIRPG	SIT1
T cell activation (I) (M7.1)	http://mummichog.org/BTM/M7.1.htm	BCL11B	CAMK4	CCL5	CCR7	CD2	CD247	CD27	CD28	CD3D	CD3E	CD3G	CD5	CD7	CD8A	CD8B	CORO1A	CRTAM	DPP4	EOMES	GATA3	ICOS	IKZF1	IL12RB1	IL21R	IL7R	ITK	ITPR3	KLRK1	LCK	LEF1	MS4A1	NLRC3	PRKCH	PRKCQ	PTPN22	RASGRP1	RHOH	RORA	SIRPG	SIT1	SLA2	SLAMF1	SLAMF7	TCF7	THEMIS	TIGIT	TRAC	TRBC1
enriched in NK cells (I) (M7.2)	http://mummichog.org/BTM/M7.2.htm	ARL4C	CCL5	CD247	CD96	CLIC3	CST7	CTSW	EOMES	FASLG	FCGR3B	FGFBP2	GIMAP7	GNLY	GPR56	GZMA	GZMB	GZMH	GZMM	HOPX	IL18RAP	IL2RB	ITK	KLRB1	KLRC1	KLRD1	KLRF1	KLRK1	MYBL1	NKG7	NLRC3	PLEKHF1	PRF1	PRKCH	PRKCQ	PTGDR	RORA	S1PR5	SAMD3	SH2D2A	SLAMF7	STAT4	TARP	TBX21	TGFBR3	TRA@	TRD@	XCL1	XCL2
T cell activation (II) (M7.3)	http://mummichog.org/BTM/M7.3.htm	CCL5	CCR5	CD247	CD3D	CD3E	CD3G	CRTAM	CXCR3	GPR171	GZMA	ICOS	IFNG	IL12RB1	IL18R1	ITK	LCK	NKG7	NLRC3	PTPN7	PTPRCAP	SIRPG	SLA2	SLAMF1	SLAMF7	SP140	STAT4	TARP	TIGIT	TRA@	TRAT1	ZAP70
T cell activation (III) (M7.4)	http://mummichog.org/BTM/M7.4.htm	ATP8B2	CAMK4	CD96	ETS1	GLYR1 /// SEPT6	KLF12	LCK	LEF1	NELL2	PRKCQ	RASGRP1	RORA	THEMIS	ZMYND11
E2F transcription factor network (M8)	http://mummichog.org/BTM/M8.htm	BRCA1	C12orf48	CCNA2	CDC25A	CDC6	CDCA5	E2F1	E2F2	ERCC6L	FAM54A	KIAA0101	KIAA1524	MELK	ORC1L	ORC6L	RAD54L	UBE2C	ZWINT
B cell development (M9)	http://mummichog.org/BTM/M9.htm	CBFA2T3	CCR7	CEBPE	HHEX	LIF	LTA	LYN	SPI1	TLR4	TNF	TNFSF13
E2F1 targets (Q3) (M10.0)	http://mummichog.org/BTM/M10.0.htm	ARHGAP6	ARID4A	ATAD2	CDC6	DCK	E2F7	ERBB2IP	EZH2	FBXO5	GMNN	HIST1H2BK	HMGA1	HOXA9	KIAA0101	MAP4K1	MCM2	MCM4	MCM6	MEIS2	MELK	NR3C2	OSBPL7	PCNA	POLE2	RAD51	RANBP1	RFC1	SFRS1	STMN1	TLE4	UNG	WEE1	ZNF367
E2F1 targets (Q4) (M10.1)	http://mummichog.org/BTM/M10.1.htm	CDC6	CIT	DCLRE1A	E2F7	ERBB2IP	FBXO5	KNTC1	MCM4	MELK	NASP	PCNA	PKMYT1	POLA2	POLE2	PRIM1	RAD51	RANBP1	SKP2	SLBP	STMN1	WEE1
enriched in monocytes (II) (M11.0)	http://mummichog.org/BTM/M11.0.htm	ADAP2	AIF1	ALDH1A1	ALDH2	ALOX5	ANPEP	AOAH	APOB48R	AQP9	ASGR1	ASGR2	BLVRB	BST1	BTK	C5AR1	CACNA2D3	CCR1	CD14	CD163	CD1D	CD302	CD33	CD36	CD86	CD93	CDA	CEBPA	CEBPD	CFD	CFP	CHST15	CLEC4A	CLEC4E	CLEC7A	CPPED1	CPVL	CRISPLD2	CSF1R	CSF2RA	CSF3R	CST3	CSTA	CTSH	CYBB	CYFIP1	CYP1B1	DMXL2	EMR2
blood coagulation (M11.1)	http://mummichog.org/BTM/M11.1.htm	AMICA1	CD36	CFD	DOK2	F13A1	F5	FCER1G	GNB4	ITGAM	ITGAX	LYN	P2RX1	PECAM1	PLAUR	PSAP	SERPINA1	SERPINB2	SIRPA	SLC16A3	SLC7A7	SYK	TREM1
formyl peptide receptor mediated neutrophil response (M11.2)	http://mummichog.org/BTM/M11.2.htm	CAMK1	FCGR2A	FPR1	IGSF6	NCF1C	NCF2	PAK1	PILRA	SECTM1	SLC11A1
CD28 costimulation (M12)	http://mummichog.org/BTM/M12.htm	CD24	CD28	CHST15	GRAP2	LAT /// SPNS1	LCK	LIME1	SH2D1A	THEM4	TRAT1
innate activation by cytosolic DNA sensing (M13)	http://mummichog.org/BTM/M13.htm	AIM2	CCL4	CCL5	CXCL10	DDX58	IL1B	IL6	IRF7	NFKBIA	PYCARD	ZBP1
T cell differentiation (M14)	http://mummichog.org/BTM/M14.htm	BCL11B	CD28	ITK	LRRN3	MAL	NOG	RASGRP1	SH2D1A	SPOCK2	TCF7	TXK	UBASH3A
Ran mediated mitosis (M15)	http://mummichog.org/BTM/M15.htm	AURKA	AURKB	BUB1B	ESPL1	H2AFX	KIF15	KIF2C	KPNA2	PLK1	RAN	RANBP1	TPX2	UBE2S
TLR and inflammatory signaling (M16)	http://mummichog.org/BTM/M16.htm	ALOX5	ANPEP	APOB48R	AQP9	BST1	C5AR1	CSF3R	CXCR2	DYSF	FCAR	FCGR1A /// FCGR1C	FCGR1B	FCGR2C	FES	FGR	FPR1	FPR2	HSPA6	IRAK3	ITGAX	KCNJ15	KCNJ2	LILRA6	LILRB1	LILRB2	LILRB3	LY96	MGAM	MYD88	NCF4	NFE2	NPL	P2RY13	PADI4	PILRA	SIGLEC9	TLR1	TLR2	TLR4	TLR5	TLR6	TLR7	TLR8	TYROBP	WDFY3
Hox cluster I (M17.0)	http://mummichog.org/BTM/M17.0.htm	C10orf140	CPNE8	HOXA10	HOXA3	HOXA4	HOXA5	HOXA7	HOXB2	HOXB4	HOXB6	HOXB9	ITGA7	LOC404266	MEIS1	NKX2-3	ZNF503
Hox cluster II (M17.1)	http://mummichog.org/BTM/M17.1.htm	HOXA11	HOXA3	HOXA4	HOXA5	HOXB3	HOXB5	HOXB6	HOXB7	LOC404266	PDGFD	PRDM16	TTR
Hox cluster III (M17.2)	http://mummichog.org/BTM/M17.2.htm	HOXA10	HOXA11	HOXA4	HOXA5	HOXA7	HOXA9	HOXB3	HOXB4	HOXB6	HOXB7	MEIS1	MEIS2
Hox cluster IV (M17.3)	http://mummichog.org/BTM/M17.3.htm	HOXA11	HOXA4	HOXA5	HOXA9	HOXB2	HOXB4	HOXB5	HOXB6	HOXB7	HOXB9
T cell differentiation via ITK and PKC (M18)	http://mummichog.org/BTM/M18.htm	ABLIM1	BCL2	ETS1	FASLG	ITK	ITM2A	PRKCH	PRKCQ	SH2D1A	SIRPG	SPOCK2
T cell differentiation (Th2) (M19)	http://mummichog.org/BTM/M19.htm	CD28	CD3G	DPP4	GATA3	GPR171	GRAP2	GZMK	HNRPLL	IL32	ITM2A	LAT	LCK	MAL	PKIA	SIT1	TRAT1	UBASH3A
AP-1 transcription factor network (M20)	http://mummichog.org/BTM/M20.htm	ATF3	CCL2	EGR1	FOS	FOSB	FOSL1	FOSL2	IFNG	IL6	IL8	JUN	JUNB	MMP1	MMP9	PLAU
cell adhesion (lymphocyte homing) (M21)	http://mummichog.org/BTM/M21.htm	CCR7	CD24	CD72	CXCL13	IL32	MLLT4	PTK2	SDK2	SELL	VAV1
mismatch repair (I) (M22.0)	http://mummichog.org/BTM/M22.0.htm	BUB1	CENPK	CHEK1	EXO1	FIGNL1	GMNN	MCM6	MSH2	MSH6	NCAPG2	PCNA	POLA1	POLD3	PRIM1	RACGAP1	RFC2	RFC3	RFC4	RFC5	RMI1	RPA3	SMC1A	SMC2	SSBP1	TMPO	TOPBP1	ZWINT
mismatch repair (II) (M22.1)	http://mummichog.org/BTM/M22.1.htm	EXO1	MLH1	MSH2	MSH6	PCNA	POLD1	POLD3	RFC2	RFC3	RFC4	RFC5	RPA1	RPA3
RA, WNT, CSF receptors network (monocyte) (M23)	http://mummichog.org/BTM/M23.htm	CEBPA	CSF1R	CSF2RA	CSF3R	FOS	FZD1	FZD2	IL8	PTGS2	RARA	RXRA	SPI1
cell activation (IL15, IL23, TNF) (M24)	http://mummichog.org/BTM/M24.htm	A2M	BCL3	CD83	COL3A1	FN1	IL15	IL23A	MAP3K8	NFKB2	PDGFRA	SBNO2	SERPING1	TF	TNF	TNFAIP3
TLR8-BAFF network (M25)	http://mummichog.org/BTM/M25.htm	AP1S2	ASGR1	ASGR2	BCL6	IL1R2	PCTP	SLC40A1	TBXAS1	TLR8	TNFSF13B
TBA (M26.0)	http://mummichog.org/BTM/M26.0.htm	A1CF	CCL14-CCL15 /// CCL15	CDH17	CDHR5	CDX1	CDX2	CLRN3	CRABP2	DDC	EPS8L3	FABP1	GIPC2	GPA33	GUCY2C	HMGCS2	HNF4A	HNF4G	IL22RA1	LGALS4	LRRC19	MUC3B	MYO1A	NR1I2	PPP1R14D	RNF128	SLC39A5	TINAG	TRIM15	USH1C	VIL1
TBA (M26.1)	http://mummichog.org/BTM/M26.1.htm	A1CF	ARSE	CCL14-CCL15 /// CCL15	CDHR5	CLRN3	CYP3A4	CYP3A5	CYP3A7	DDC	GIPC2	HNF4A	HNF4G	LGALS4	LRRC19	RNF128	RNF186	TINAG	TM4SF5	TRIM15	UGT2A3	USH1C	VIL1
TBA (M26.2)	http://mummichog.org/BTM/M26.2.htm	A1CF	CCL14-CCL15 /// CCL15	CLDN2	CLRN3	DDC	FOXA3	HNF4A	HNF4G	LGALS4	LRRC19	RNF128	TRIM15	USH1C	VIL1
chemokine cluster (I) (M27.0)	http://mummichog.org/BTM/M27.0.htm	CCL1	CCL13	CCL18	CCL19	CCL2	CCL20	CCL23	CCL4	CCL5	CCL7	CCL8	CXCL1	CXCL10	CXCL11	CXCL12	CXCL13	CXCL2	CXCL3	CXCL5	CXCL6	CXCL9	IFNG	IL8	PF4	PPBP	XCL1
chemokine cluster (II) (M27.1)	http://mummichog.org/BTM/M27.1.htm	ANXA1	CCL2	CCL20	CCL4	CCL5	CCL7	CCR1	CCR5	CXCL10	CXCL11	CXCL13	CXCL5	CXCL6	CXCL9	XCL1
antigen presentation (lipids and proteins) (M28)	http://mummichog.org/BTM/M28.htm	CCR7	CD1A	CD1B	CD1C	CD1D	CD1E	CD36	CD8A	HLA-DRA	HLA-DRB1	HLA-DRB4
proinflammatory cytokines and chemokines (M29)	http://mummichog.org/BTM/M29.htm	C3	CCL20	CCL3 /// CCL3L1 /// CCL3L3	CCRL2	IL1A	IL1B	IL6	IL8	PTX3	TNF
cell movement, Adhesion & Platelet activation (M30)	http://mummichog.org/BTM/M30.htm	ALOX12	CALD1	CD9	COL5A1	CTGF	ESAM	GAB1	GP6	HBEGF	ITGB3	KIF26A	MPP1	NAV1	PDGFA	PROS1	PTK2	SELP	SEMA6A	TNS1	TPM1
cell cycle and growth arrest (M31)	http://mummichog.org/BTM/M31.htm	DUSP1	GADD45B	IL1A	IL1B	IL8	JUNB	OSM	PPP1R15A	RARA	SIK1	THBS1	TNFAIP3
platelet activation (I) (M32.0)	http://mummichog.org/BTM/M32.0.htm	ACAP1	ACTN4	AKT1	APEH	CCDC22	CORO1A	FAM108A1	FLNA	GNAI2	GNB2	H1FX	HGS	NR1H2	NRBP1	NUCB1	PFN1	POR	PPP1CA	PPP2R1A	TGFB1	TLN1	UBE2M	ZYX
platelet activation (II) (M32.1)	http://mummichog.org/BTM/M32.1.htm	ACAP1	ACTN4	AKT1	AP2M1	DNM2	EHMT2	FLNA	GNAI2	GNB2	HGS	MAP2K2	MAP7D1	MLF2	NBEAL2	PFN1	PKN1	PNPLA6	SIPA1	TGFB1	TLN1	ZYX
CORO1A-DEF6 network (I) (M32.2)	http://mummichog.org/BTM/M32.2.htm	ACAP1	AES	APEH	ATP5D	BRD2	CBX4	CCDC22	CLPTM1	CORO1A	DEF6	FAM108A1	H1FX	HGS	SH2B1	SIPA1	STXBP2	TECR	TGFB1	TSC2	UBE2M
KLF12 targets network (M32.3)	http://mummichog.org/BTM/M32.3.htm	ACAP1	CLPTM1	CNOT3	CORO1A	DGKZ	FAM108A1	GNAI2	GNB2	HGS	LTBP3	NBEAL2	NR1H2	NRBP1	POR	PPP2R1A	RHOG	UBE2M
CORO1A-DEF6 network (II) (M32.4)	http://mummichog.org/BTM/M32.4.htm	ACAP1	BRD2	CNOT3	CORO1A	DEF6	DGKZ	FAM108A1	GNB2	H1FX	HGS	MAZ	NR1H2	NRBP1	SH2B1	UBE2M
TBA (M32.5)	http://mummichog.org/BTM/M32.5.htm	ACIN1	AES	AP2M1	ASNA1	DNM2	HMG20B	MAZ	MLF2	NRBP1	NUCB1	PKN1	PPP1R9B	PPP2R1A	RALY	UBE2M
TBA (M32.6)	http://mummichog.org/BTM/M32.6.htm	AKT1	AP2M1	CDC37	CPNE1	DNM2	HGS	HMG20B	MLF2	NUCB1	PKN1	PPP2R1A	PSMD3	TGFB1
TBA (M32.7)	http://mummichog.org/BTM/M32.7.htm	AES	BRD2	DCAF15	EIF4G1	H1FX	HGS	MAP2K2	MAP7D1	STK11	TSC2	UBE2M
cytoskeletal remodeling (M32.8)	http://mummichog.org/BTM/M32.8.htm	ACIN1	AKT1	AP2M1	ATP2A3	FLNA	MAP7D1	SPTAN1	TGFB1	TLN1	ZYX
inflammatory response (M33)	http://mummichog.org/BTM/M33.htm	AIF1	APOB48R	ARRB2	CARD9	FCER1G	GPX1	STAB1	TBC1D8	TLR4	TNFSF13	TYROBP
cytoskeletal remodeling (enriched for SRF targets) (M34)	http://mummichog.org/BTM/M34.htm	ACTN1	CALD1	CTGF	MYLK	NR2F2	PPAP2B	THBS1	TPM1	TPM2	VCL
signaling in T cells (I) (M35.0)	http://mummichog.org/BTM/M35.0.htm	ATF3	EGR1	FASLG	FOS	FOSB	GZMB	IFNG	IL2RA	JUN	JUNB	PRF1	TNF	TNFRSF4	TNFRSF9
signaling in T cells (II) (M35.1)	http://mummichog.org/BTM/M35.1.htm	FASLG	FOSL1	GZMB	IFNG	IL2RA	IL2RB	PRF1	TNF	TNFRSF18	TNFRSF4	TNFRSF9
T cell surface, activation (M36)	http://mummichog.org/BTM/M36.htm	CD3D	CD3E	CD40LG	CD8A	CXADR	ITGA4	LILRB1	LILRB2	LILRB3	LILRB4	TYROBP	VCAM1
immune activation - generic cluster (M37.0)	http://mummichog.org/BTM/M37.0.htm	ABCA13	ACCN2	ACPL2	ACPP	ACSL1	ACTN1	ADAP2	ADCY9	AGPAT9	ALDH1A1	AMICA1	ANPEP	ANXA3	ANXA5	APOB48R	AQP9	ARAP3	ARG1	ARHGEF10L	ATP8B4	AZU1	B3GNT5	BANK1	BARD1	BASP1	BCL11B	BCL6	BEX1	BLM	BLVRB	BMX	BPI	BRCA2	BST1	BTK	C10orf10	C11orf75	C13orf34	C15orf23	C19orf59	C3AR1	CA4	CACNA2D3	CAMK4	CAMP	CCDC150	CCNE1	CCR9
enriched in neutrophils (I) (M37.1)	http://mummichog.org/BTM/M37.1.htm	ALPL	BASP1	C5AR1	CDA	CHI3L1	CMTM2	CREB5	CSF3R	CXCR1	CYP4F3	DGAT2	EMR3	FCGR2A	FCGR3A	FCGR3B	FFAR2	FPR1	FPR2	G0S2	GLT1D1	GPR109B	GPR97	KCNJ15	KRT23	LIN7A	LRG1	LRRC4	MANSC1	MGAM	MGC31957	MME	MXD1	NCF4	NFE2	NLRP12	ORM1	PFKFB4	PROK2	PTAFR	PYGL	REPS2	RGL4	RNF24	S100P	SEPX1	SLC22A4	ST6GALNAC2	STEAP4
endoplasmic reticulum (M37.2)	http://mummichog.org/BTM/M37.2.htm	ACSL1	CD4	CYP4F2	CYP4F3	DHCR24	ELOVL4	FAM69B	LPCAT2	2023-03-01	MGST1	SCD	SGK1	SORT1	TBXAS1	TLR7	TLR8	TMED6	UNC93B1	WFS1
cell division (M37.3)	http://mummichog.org/BTM/M37.3.htm	BLM	CCNE1	CKAP2	NCAPD2	NCAPD3	NUP37	RBBP8	RUVBL1	SAC3D1	VRK1
chemokines and receptors (M38)	http://mummichog.org/BTM/M38.htm	CCL2	CCL4	CCL5	CCR5	CXCR4	CXCR6	DOCK2	HCK	ICAM1	IL8	TNF
integrin mediated leukocyte migration (M39)	http://mummichog.org/BTM/M39.htm	ITGA4	ITGAL	ITGB2	ITK	PIK3CD	PLCG1	PRKCB	TXK	VAV1	VCAM1
complement and other receptors in DCs (M40)	http://mummichog.org/BTM/M40.htm	C1QA	C1QB	C1QC	CD58	CD86	HLA-DQA1	HLA-DQB1	ITGAX	LY96	OLR1	SIRPA	TLR8	TYROBP
TBA (M41.0)	http://mummichog.org/BTM/M41.0.htm	AFF2	CA14	CEACAM7	DEFA5	HIST1H3E	HOXC10	HOXC11	IFNA14	MAGEA12	OBSL1	PEG3	PLUNC	REEP1	SLC17A1	SLC7A11	SPRY4	TUBB4
TBA (M41.1)	http://mummichog.org/BTM/M41.1.htm	ADCYAP1	ATP7B	CYP11B1	DAAM2	DEFA5	DMD	ERBB4	HOXC10	IFNA14	MAGEA12	MTMR8	PEG3	PRO2012	SLC17A1	SPINLW1
TBA (M41.2)	http://mummichog.org/BTM/M41.2.htm	ADCYAP1	DEFA5	ERBB4	GFRA3	GRID2	IFNA14	MAGEA12	MTMR8	OBSL1	PEG3	POU4F2	SLC17A1	SLC7A11	TUBB4
TBA (M41.3)	http://mummichog.org/BTM/M41.3.htm	CYP11B1	DEFA5	DMD	EPHB1	ERBB4	HOXC10	NPR3	PEG3	PRO2012	TFAP2A
ATF targets network (M41.4)	http://mummichog.org/BTM/M41.4.htm	ADCYAP1	ATP7B	DAAM2	FABP7	HIST1H3E	HOXC10	PEG3	REEP1	SPINLW1	SULT4A1
platelet activation (III) (M42)	http://mummichog.org/BTM/M42.htm	COL1A1	FCER1G	GNA15	GNAQ	LCP2	LYN	PIK3R5	PLCG2	SYK	VAV1
myeloid, dendritic cell activation via NFkB (I) (M43.0)	http://mummichog.org/BTM/M43.0.htm	BCL3	CCL5	CD83	CTGF	EBI3	FUT7	ICAM1	IL23A	MAP3K8	NFKB2	NFKBID	RELB	SAMSN1	TNF	VCAM1
myeloid, dendritic cell activation via NFkB (II) (M43.1)	http://mummichog.org/BTM/M43.1.htm	BCL3	BIRC3	CCL5	EBI3	FUT7	ICAM1	IL1RN	IL23A	LTB	NFKB2	NFKBIA	PRKCD	RELB	TNIP3
T cell signaling and costimulation (M44)	http://mummichog.org/BTM/M44.htm	ARHGDIB	CD37	FYN	IFI30	IL23A	IL7R	LCK	LCP1	MAPK14	TCF7
leukocyte activation and migration (M45)	http://mummichog.org/BTM/M45.htm	CD2	CD48	FCER1G	FYN	INPP5D	ITGA4	ITGAL	LCK	PTPN6	SELPLG	SIRPG
cell division (stimulated CD4+ T cells) (M46)	http://mummichog.org/BTM/M46.htm	ACTN1	APOBEC3B	CDC45	CDCA3	CDCA7	CDK1	CDK6	CDT1	DHCR24	DTL	GGH	GINS1	GNB4	KIAA0101	KIF20A	KIF4A	LOC81691	MYB	RAD51	RRM2	SHCBP1	SLC27A2	TOP2A	TST	TYMS	UHRF1	ZNRF1	ZWINT
enriched in B cells (I) (M47.0)	http://mummichog.org/BTM/M47.0.htm	ABCB4	ADAM28	AFF3	BANK1	BCL11A	BLK	BTLA	C13orf18	CD19	CD200	CD22	CD24	CD72	CD79A	CD79B	CR2	CXCR5	E2F5	EBF1	FAM129C	FCER2	FCRL1	FCRL2	FCRL5	FCRLA	HLA-DOB	IGH@	IGHD	IGHM	IGKV3-20	IGLJ3	KIAA0125	KLHL14	LOC100130458	LOC283663	LOC90925	MACROD2	MS4A1	P2RX5	PAX5	PCDH9	PKIG	PLEKHG1	PNOC	PPAPDC1B	PTPRK	RALGPS2	SPIB
enriched in B cells (II) (M47.1)	http://mummichog.org/BTM/M47.1.htm	BANK1	BCL11A	BLNK	CD180	CD19	CD24	CD79A	CD79B	CDK14	CELSR1	CR2	CXCR5	DENND5B	EBF1	FAM30A	FCGR2B	FCRL5	FCRLA	HLA-DOB	IGH@	IGHA1	IGHM	IGK@	KIAA0125	KLF8	KLHL14	LOC100130100	LOC642424	LOC642838	LOC90925	MS4A1	PAWR	PAX5	PKIG	PLEKHG1	PNOC	POU2AF1	PTPRK	RALGPS2	SP140	TCF4	TCL1A	TPD52
enriched in B cells (III) (M47.2)	http://mummichog.org/BTM/M47.2.htm	ALOX5	BTK	CD180	CD24	CD69	CDK14	CELSR1	DENND5B	FAIM3	FAM30A	FCGR2B	FCRL3	FCRL5	FCRLA	HHEX	HLA-DOA	HLA-DQA1	IGH@	IGHA1	IGHD	IGK@	IGKC	IGL@	IGLV1-44	KIAA0125	LOC100130100	LOC284749	LOC642424	LOC642838	LOC652493	LOC90925	MEF2C	PAWR	PNOC	TBC1D9	TPD52	VPREB3
enriched in B cells (IV) (M47.3)	http://mummichog.org/BTM/M47.3.htm	BTK	CD180	CDK14	CELSR1	CIITA	CPNE5	FAIM3	FAM30A	HLA-DOA	IGHA1	IGHG1	LOC284749	MEF2C	PAWR	TLR10	TPD52
enriched in B cells (V) (M47.4)	http://mummichog.org/BTM/M47.4.htm	CD180	CD37	CD69	CELSR1	FAIM3	FCGR2B	FCRL3	FCRL5	GPR18	LY9	TLR10
TBA (M48)	http://mummichog.org/BTM/M48.htm	APOB48R	DOK2	HHEX	KCNQ1	LYN	PLCB2	PTAFR	SH3TC1	SPI1	STAB1	TLR4	TNFSF13	TYROBP
transcription regulation in cell development (M49)	http://mummichog.org/BTM/M49.htm	ACHE	ANK1	ARHGEF12	ASPM	BASP1	BRCA1	C11orf82	CASC5	CCNB1	CDC20	CDH1	CDK1	CEBPA	ECT2	EPB42	FBXO5	FES	FHL2	GATA1	GSN	HBZ	HMGB2	KIF4A	KLF1	KLF4	LILRB1	LST1	LYN	MSH2	MYH10	PAK1	PLCG1	PLXNB2	RXRA	SDC2	SEMA4A	SOD2	SPTA1	SPTB	STMN1	TAL1	TIMP2	TMOD1	TRIP13	TYMS	TYROBP	VCAN
CD1 and other DC receptors (M50)	http://mummichog.org/BTM/M50.htm	ANPEP	CD1A	CD1B	CD1C	CD1E	CD9	CSF1R	CSF2RA	IL1R1	IL1R2
cell adhesion (M51)	http://mummichog.org/BTM/M51.htm	ALOX12	ARHGAP6	CCDC80	CDH11	CHL1	COL1A1	COL3A1	COL5A1	COL6A1	CXCL12	ENG	ESAM	FN1	GP1BA	GP9	IL1B	IL8	ITGA2B	ITGB3	ITGB5	JAM3	LAMA4	LAMB1	MGP	MMRN1	NID2	PARVB	POSTN	SELP	SLAMF7	SNAI2	SRPX	THBS1	THBS2	TNC	TPM1	VCAM1	VWF
T cell activation (IV) (M52)	http://mummichog.org/BTM/M52.htm	CD3E	CD5	GATA3	GFI1	LAG3	LCK	LPXN	PTPN6	PTPRC	SELL	SPI1	UNC93B1	XCL1
inflammasome receptors and signaling (M53)	http://mummichog.org/BTM/M53.htm	BIRC2	BIRC3	CARD9	NFKBIA	NLRC4	NLRP3	NOD2	PAK1	RIPK2	RXRA	TLR4	TNFAIP3
BCR signaling (M54)	http://mummichog.org/BTM/M54.htm	BLNK	BTK	INPP5D	LYN	PIK3CD	PIK3R3	PIK3R5	PLCG2	PTPN6	RAC2	SYK	VAV1
TBA (M55)	http://mummichog.org/BTM/M55.htm	CSF3R	DOK3	GRINA	LRP1	MBOAT7	PDLIM7	PRKCD	RARA	RASGRP4	RHOG	SPI1	ZYX
suppression of MAPK signaling (M56)	http://mummichog.org/BTM/M56.htm	ARRB1	ARRB2	CACNA2D3	CD14	DUSP1	DUSP3	DUSP6	FOS	HSPA6	IL1B	IL1R2	RASGRP4
immuregulation - monocytes, T and B cells (M57)	http://mummichog.org/BTM/M57.htm	BLK	CAMK2D	CCL4	CD200	CD79A	CSF3	CTLA4	FCER2	IGHD	IL1A	IL23A	KIT	OSM
B cell development/activation (M58)	http://mummichog.org/BTM/M58.htm	BCL2	BLNK	BTK	DUSP6	GAB2	JAM3	LYN	NEDD4	PIK3CD	SPIB	TCF4
CCR1, 7 and cell signaling (M59)	http://mummichog.org/BTM/M59.htm	BCL6	CCR1	CCR7	CISH	DUSP6	MAPK14	SOCS2	TIMP2	TRIB1	ZNF423
lymphocyte generic cluster (M60)	http://mummichog.org/BTM/M60.htm	ADARB1	BANK1	CD19	CD2	CD28	CHI3L2	CLIP4	CTGF	DHCR24	DTX3	FAM69B	GAB1	LARGE	MEF2C	NAV1	PRKCZ	SH2D2A
enriched in NK cells (II) (M61.0)	http://mummichog.org/BTM/M61.0.htm	CD247	CD7	CD96	GPR56	IL2RB	KIR2DL1	KIR2DL2	KIR2DL3	KIR2DL5A	KIR2DS1	KIR2DS2	KIR2DS3	KIR2DS4	KIR2DS5	KIR3DL1	KIR3DL3	KLRB1	KLRF1	KLRK1	NKG7	PVRIG	S1PR5	TARP	TGFBR3
enriched in NK cells (KIR cluster) (M61.1)	http://mummichog.org/BTM/M61.1.htm	KIR2DL1	KIR2DL2	KIR2DL3	KIR2DL4	KIR2DL5A	KIR2DS1	KIR2DS2	KIR2DS3	KIR2DS4	KIR2DS5	KIR3DL1	KIR3DL3	KIR3DS1
enriched in NK cells (receptor activation) (M61.2)	http://mummichog.org/BTM/M61.2.htm	CARD11	CD244	CD247	CD96	ITK	KIR2DL1	KIR2DL2	KIR2DL3	KIR2DL4	KIR2DS1	KIR2DS2	KIR3DL1	KLRD1	KLRK1	PRKCQ	ZAP70
T & B cell development, activation (M62.0)	http://mummichog.org/BTM/M62.0.htm	ACCN2	ACPL2	ADCY9	CAMK2D	CD1B	CD3E	CD3G	CD7	CD9	CSRP2	CTGF	EBF1	ELOVL4	FAM150B	FKBP14	GAB1	GH1	GPM6B	GXYLT2	HHIP	ICOSLG	LOC100130458	LOC100132741	LOC284757	LRP12	MAL	NAV1	NDST3	NTRK2	OGN	PSD3	PTK2	RGL1	RNF150	SAMD13	SCD	SH2D1A	STK32B	TCL1A	TRAT1	UBASH3A	VPREB1	VPREB3	VSIG10
enriched for unknown TF motif CTCNANGTGNY (M62.1)	http://mummichog.org/BTM/M62.1.htm	ACCN2	DTX3	EBF1	ELOVL4	ENG	GXYLT2	HHIP	MGC5566	PTK2	SMPD3	TMPRSS3	VSIG10
regulation of localization (GO) (M63)	http://mummichog.org/BTM/M63.htm	AKT1	ARAP1	ARHGDIA	FLNA	MAP2K2	NAPA	NR1H2	PKN1	SNX17	STXBP2	TGFB1	TSC2
enriched in activated dendritic cells/monocytes (M64)	http://mummichog.org/BTM/M64.htm	ANPEP	BASP1	CXCL1	DRAM1	FAM129A	G0S2	IL13RA1	IL1B	IL1RN	IL8	MARCKS	NINJ1	SIRPA	SLC15A3	SLC31A2	SOD2	TNFAIP2
IL2, IL7, TCR network (M65)	http://mummichog.org/BTM/M65.htm	BCL2	CCR7	IL2RG	IL7R	ITK	JAK3	LCK	LTB	PTPRCAP	TRA@ /// TRAC /// TRAJ17 /// TRAV20	TRAC	TRBC1
TBA (M66)	http://mummichog.org/BTM/M66.htm	ADAP2	ALDH2	BTK	CPVL	CST3	CYBB	CYP1B1	FCER1G	HMOX1	IDO1	IFI30	KIAA1598	KMO	KYNU	MAFB	SLC31A2	SLC7A7
activated dendritic cells (M67)	http://mummichog.org/BTM/M67.htm	BIRC3	C1QC	C2	CD38	DDX58	DDX60	IFIH1	IGKC	IRF7	PLSCR1	RSAD2	SERPING1
RIG-1 like receptor signaling (M68)	http://mummichog.org/BTM/M68.htm	CXCL10	DDX58	DHX58	IFIH1	IL8	IRF7	ISG15	NFKBIA	TNF	TRIM25
enriched in B cells (VI) (M69)	http://mummichog.org/BTM/M69.htm	ABCB4	ADAM28	BTLA	CD19	CD200	CD22	CD72	CD79A	CD79B	CR2	CXCR5	FCRL1	FCRL2	HLA-DOB	MS4A1	P2RX5	PCDH9	PPAPDC1B	PTPRK	TSPAN13
TBA (M70.0)	http://mummichog.org/BTM/M70.0.htm	ADARB1	CDKN2B	CES4	CFB	CLDN5	COL16A1	ELAVL3	FUT7	GP1BB	IL4I1 /// NUP62 /// SIGLEC11	LTB4R2	MAPRE3	MSC	PDLIM7	PSD	SAA1 /// SAA2	SEC14L2	SIX5	TCF15	ZNF205
TBA (M70.1)	http://mummichog.org/BTM/M70.1.htm	BOK	CDKN2B	ELAVL3	FOXO4	FUT7	PDLIM7	PIK3CD	PSD	SIX5	SOX15
enriched in antigen presentation (I) (M71)	http://mummichog.org/BTM/M71.htm	AGPAT9	ASPH	CD74	CYP1B1	FAR2	HLA-DPA1	HLA-DPB1	HLA-DQA1	HLA-DQB1	HLA-DRA	HLA-DRB1	HLA-DRB4	HMOX1	ITPR3	PLAUR	PTGS2	RTN1	SLC27A2
TBA (M72.0)	http://mummichog.org/BTM/M72.0.htm	ADNP	ARID4B	ATP11B	BZW1	DEK	EFHA1	FMR1	ITSN2	MORC3	MST4	MUDENG	NEK7	ORC4L	PANK3	PHTF2	PLEKHF2	PTPN11	RAP2C	RNF138	RNF6	ROCK1	SACM1L	UBA3	ZBTB11
TBA (M72.1)	http://mummichog.org/BTM/M72.1.htm	ARID4B	BZW1	CCNC	DEK	ERBB2IP	FMR1	G3BP2	IMPA1	ITSN2	MBNL1	MUDENG	NEK7	PLEKHF2	PPP1R12A	SACM1L	SP3	VPS4B
TBA (M72.2)	http://mummichog.org/BTM/M72.2.htm	ARID4B	ERBB2IP	FMR1	G3BP2	LBR	PLEKHF2	PPP1R12A	RNF111	SACM1L	SP3	STAG2	ZDHHC17
enriched in monocytes (III) (M73)	http://mummichog.org/BTM/M73.htm	BCL6	CCR1	CEBPB	DUSP6	FOS	GPR109B	IER3	MAML3	PLXDC2	RIN2	TFEC	TIMP2
transcriptional targets of glucocorticoid receptor (M74)	http://mummichog.org/BTM/M74.htm	BTK	CD3E	CTGF	HLA-DOA	JUP	KCTD15	LOC100130458	LOXL1	MEF2C	PPIL4 /// ZC3H12D	PSD3	SCD
antiviral IFN signature (M75)	http://mummichog.org/BTM/M75.htm	ANXA3	BCL3	C1QB	CARD9	CXCL10	DDX58	DDX60	DHX58	ELANE	FCER1A	HERC5	IFIH1	IFIT1	IL1B	IRF7	OAS1	OAS3	PML	PTX3	RARA	RSAD2	SERPING1
DNA repair (M76)	http://mummichog.org/BTM/M76.htm	BRCA1	BRCA2	FANCD2	FANCG	FANCI	FEN1	GTF2H1	H2AFX	LIG1	MRE11A	PCNA	POLD1	POLD3	POLE2	RAD50	RAD51	RFC2	RFC3	RFC4	RFC5	RPA1	RPA3
collagen, TGFB family et al (M77)	http://mummichog.org/BTM/M77.htm	ADM	BCL11B	BMP2	CAMK1	CD24	CD9	COL1A2	COL3A1	COL4A1	COL4A2	COL5A2	COL6A2	COL6A3	EDNRA	ENG	FN1	FZD8	GATA3	IGFBP3	JAM3	JUP	MEF2C	NPY	PDGFRA	PDGFRB	POU4F1	PTK2	SEMA6A	SHANK3	SNAI2	SULF1	TCF4	TGFB1I1	THY1	VDR
myeloid cell cytokines, metallopeptidases and laminins (M78)	http://mummichog.org/BTM/M78.htm	EDN1	GSN	IL10	IL1RN	IL23A	IL6	LAMB3	LAMC2	MMP19	MMP9	SFN
TBA (M79)	http://mummichog.org/BTM/M79.htm	ANPEP	AQP9	CXCL3	DPYD	FAM20C	MGAM	RNASE4	SULF2	TBXAS1	TFEC
TBA (M80)	http://mummichog.org/BTM/M80.htm	BLNK	CCR9	CRIM1	CTGF	ENG	FAM43A	FAM69B	GAB1	GNG11	GPR132	HCP5	LARGE	2023-03-03	MEF2C	MGC5566	NDST3	PLCB1	PTK2	RGL1	TRAT1
enriched in myeloid cells and monocytes (M81)	http://mummichog.org/BTM/M81.htm	ACTN1	BCL6	CCR2	CD14	CHI3L1	CLEC5A	CLU	CSF1R	CXCL12	EGF	EHD3	F5	FCER1G	FKBP1B	HHEX	ITGA2B	ITGB3	LIN7A	MARCKS	MMRN1	MYH10	NLRP3	PCSK6	PDGFA	PRAM1	PROS1	PTGS1	SELP	SLC8A1	SNCA	SPARC	TF	THBS1	TLR4	TLR7
signal transduction, plasma membrane (M82)	http://mummichog.org/BTM/M82.htm	COL1A1	COL1A2	DLC1	DOCK4	FAP	FN1	IGFBP5	LAMC1	NR2F2	PDGFRA	PDGFRB	SFRP2	SNAI2
enriched in naive and memory B cells (M83)	http://mummichog.org/BTM/M83.htm	BANK1	CD37	FCGR2B	LY86	MEF2C	MS4A1	NR3C2	NRXN3	PCDH9	PKIG
integrins and cell adhesion (M84)	http://mummichog.org/BTM/M84.htm	AMICA1	CD96	ICAM3	ITGA4	ITGAL	ITGB2	ITGB7	LILRB2	SELL	VCAM1
platelet activation and degranulation (M85)	http://mummichog.org/BTM/M85.htm	CLU	COL1A1	COL1A2	F3	FN1	SERPINA1	SERPINE1	SPARC	THBS1	THBS2	TIMP1	VWF
chemokines and inflammatory molecules in myeloid cells (M86.0)	http://mummichog.org/BTM/M86.0.htm	ADORA2A /// CYTSA	BCL2A1	CCL20	CCL4	CXCL1	CXCL2	DUSP1	G0S2	GCH1	HS3ST3B1	IL1B	NFKB1	NFKBIA	PDE4B	SLAMF7	TNF	TNFAIP3	TNFAIP6	TRAF1
proinflammatory dendritic cell, myeloid cell response (M86.1)	http://mummichog.org/BTM/M86.1.htm	ADORA2A /// CYTSA	CCL20	CCL4	CD80	GCH1	HS3ST3B1	IFNG	IL1B	PDE4B	SERPINB9	STAT4	TNF	TNFAIP6
transmembrane transport (I) (M87)	http://mummichog.org/BTM/M87.htm	ABCB6	ABCG2	AQP1	AQP9	ATP1B2	CD36	CDH1	DAPK1	HK3	HMOX1	KCNH2	NLRP3	RHAG	SLC11A1	SLC14A1	SLC15A3	SLC22A4	SLC25A21	SLC31A2	SLC4A1	SLC7A7	TLR2	TLR4	VDR
leukocyte migration (M88.0)	http://mummichog.org/BTM/M88.0.htm	ACSL5	ATP10B	BCL2L14	C17orf73	C19orf21	C2orf89	CDH17	CDX1	CDX2	CEACAM1	CEACAM5	CLDN3	CLDN4	CLDN7	EPB41L4B	EPCAM	EPS8L3	FA2H	FABP1	FAM3D	FOXA3	FUT3	FUT4	GMDS	GPA33	GPR35	GPX2	GUCY2C	HEPH	KRT20	LGALS4	MAPK13	MEP1A	MUC13	MUC3B	MYO1A	MYO7B	NOX1	NR1I2	PIP5K1B	PLS1	POF1B	PRR15L	PRSS3	RNF43	ST14	TMEM45B	TMPRSS2
enriched in hepatocyte nuclear factors (I) (M88.1)	http://mummichog.org/BTM/M88.1.htm	C19orf21	CEACAM5	EPS8L3	FOXA2	FOXA3	GMDS	HNF1B	HNF4A	HNF4G	LGALS4	MNX1	MUC13	PIP5K1B
enriched in hepatocyte nuclear factors (II) (M88.2)	http://mummichog.org/BTM/M88.2.htm	C19orf21	CALML4	CDH17	CEACAM5	EPCAM	FOXA2	FOXA3	GUCY2C	HNF1B	HNF4A	HNF4G	PIP5K1B
putative targets of PAX3 (M89.0)	http://mummichog.org/BTM/M89.0.htm	CD83	CDKN1A	CXCL2	DUSP2	EGR1	EGR2	EGR3	G0S2	GEM	HBEGF	IL8	MAFF	NR4A1	NR4A2	PLK2	SIK1
putative targets of PAX3 (M89.1)	http://mummichog.org/BTM/M89.1.htm	ATF3	CD83	DUSP1	DUSP2	EGR2	EGR3	INHBA	NR4A1	NR4A2	RGS1
TBA (M90)	http://mummichog.org/BTM/M90.htm	CDX1	CRABP2	DDC	GIPC2	HMGCS2	HNF4G	MYO1A	NR1I2	PPP1R14D	RNF186	SLC39A5	SLC3A1
adhesion and migration, chemotaxis (M91)	http://mummichog.org/BTM/M91.htm	ADRB2	ANXA1	CCL19	CCL21	CCL5	CCR5	CCR7	CX3CR1	CXCL13	CXCR2	F2R	PF4	PROK2
lipid metabolism, endoplasmic reticulum (M92)	http://mummichog.org/BTM/M92.htm	CYP1B1	CYP3A4	CYP3A5	CYP3A7	CYP4F12	CYP4F2	CYP4F3	MGST1	PTGS2	TBXAS1
TBA (M93)	http://mummichog.org/BTM/M93.htm	CAMK4	CRTAM	IL23A	LIF	OSM	PLAU	PRKCA	PTCH1	TGFBR3	TNF
growth factor induced, enriched in nuclear receptor subfamily 4 (M94)	http://mummichog.org/BTM/M94.htm	CDKN1A	CYR61	DUSP1	EGR3	EPHA2	ID1	IL6	NR4A1	NR4A2	NR4A3	PLK2	PPP1R15A
enriched in antigen presentation (II) (M95.0)	http://mummichog.org/BTM/M95.0.htm	AIF1	CD53	EVI2B	FGL2	FYB	GIMAP6	HCLS1	HLA-DMA	HLA-DPB1	HLA-DRA	HLA-DRB1	HLA-DRB1 /// HLA-DRB3 /// HLA-DRB4	HLA-DRB1 /// HLA-DRB4	HLA-DRB1 /// HLA-DRB4 /// HLA-DRB5	IL10RA	IRF8	ITGA4	ITGAL	ITGAM	ITGB2	PLEK	PTPRC	SELL	SLA
enriched in antigen presentation (III) (M95.1)	http://mummichog.org/BTM/M95.1.htm	AIF1	CD53	EVI2B	FYB	HLA-DMA	HLA-DMB	HLA-DRA	HLA-DRB1	HLA-DRB1 /// HLA-DRB3 /// HLA-DRB4	HLA-DRB1 /// HLA-DRB4 /// HLA-DRB5	ICAM1	ITGB2	LAPTM5	PLEK	PTPRC
Hox cluster V (M96)	http://mummichog.org/BTM/M96.htm	CPNE8	HOXA11	HOXA2	HOXA4	HOXA9	HOXB2	HOXB3	HOXB7	NKX2-3	PRDM16
enriched for SMAD2/3 signaling (M97)	http://mummichog.org/BTM/M97.htm	BIVM	GATA3	LAMC1	MEF2C	MME	P4HA2	RGL1	RUNX2	TCL1A	VPREB1
TBA (M98.0)	http://mummichog.org/BTM/M98.0.htm	A2BP1	ADH7	C4orf31	CYP11B1	DEFA5	DMD	ERBB4	GFRA3	GRIN2B	HOXC10	HTR3B	NOS1AP	OPRM1	OR10H3	PLUNC	SPINLW1	TAS2R16	VSNL1
TBA (M98.1)	http://mummichog.org/BTM/M98.1.htm	A2BP1	CYP11B1	DBC1	DEFA5	DMD	GRIN2B	IFNA14	PLUNC	SLC7A11	TUBB4
TBA (M99)	http://mummichog.org/BTM/M99.htm	CAV1	CTGF	CYR61	DACT1	EPHA2	FSTL1	GREM1	INHBA	MRGPRF	PDGFRA
MAPK, RAS signaling (M100)	http://mummichog.org/BTM/M100.htm	AKT1	ARRB2	FLNA	MAP2K2	MAP3K11	MAP4K1	RAC2	RASGRP2	RASGRP4	TGFB1
phosphatidylinositol signaling system (M101)	http://mummichog.org/BTM/M101.htm	AGL	C6orf211	CLK1	DEK	EFHA1	IMPA1	PHTF2	PIK3C2A	PIK3C3	PIKFYVE	PPP1R12A	SLC35A1	SP3	SYNJ1
TBA (M102)	http://mummichog.org/BTM/M102.htm	AMOTL2	BTLA	CAV2	CD79A	CHRDL1	ELTD1	GHR	GNG12	P2RX5	PNOC	SMAD1	STAP1
cell cycle (III) (M103)	http://mummichog.org/BTM/M103.htm	ANAPC10	ATR	BUB1	BUB1B	CCNA2	CCNB1	CCNB2	CCNE1	CCNE2	CDC20	CDC23	CDC25A	CDC25C	CDC45	CDC6	CDC7	CDK1	CDK2	CDK4	CDKN1A	CDKN1B	CDKN2A	CDKN2C	CHEK1	CHEK2	DBF4	E2F1	E2F2	E2F5	ESPL1	HDAC2	MAD2L1	MCM2	MCM3	MCM4	MCM5	MCM6	MCM7	PCNA	PKMYT1	PLK1	PTTG1	RAD21	RBL1	RBL2	SKP2	SMC1A	SMC3
TBA (M104)	http://mummichog.org/BTM/M104.htm	CRIM1	FSTL1	GNAZ	JUP	MEF2C	MGLL	MLLT3	PDGFRA	PF4	ZNF423
TBA (M105)	http://mummichog.org/BTM/M105.htm	BEX1	BPI	BTBD3	CA2	CDKN2C	CLEC11A	CPNE2	H1F0	IGFBP7	IRAK3	JAG1	LPCAT2	MGST1	PROK2	PTX3	RETN	SLC22A4	VSTM1
nuclear pore complex (M106.0)	http://mummichog.org/BTM/M106.0.htm	NUP107	NUP133	NUP155	NUP160	NUP205	NUP35	NUP37	NUP43	NUP54	NUP62	NUP85	NUP88	NUPL2	RAN	RANBP1	SEH1L	XPO1
nuclear pore complex (mitosis) (M106.1)	http://mummichog.org/BTM/M106.1.htm	CCNH	GTF2H1	NUP107	NUP133	NUP160	NUP37	NUP43	NUP85	SEH1L	SLBP	SMC1A
Hox cluster VI (M107)	http://mummichog.org/BTM/M107.htm	C10orf140	HOXA10	HOXA2	HOXA3	HOXA4	HOXA6	HOXA9	HOXB2	HOXB3	HOXB6	HOXB9
TBA (M108)	http://mummichog.org/BTM/M108.htm	ASCL2	AXIN2	C19orf21	CDCA7	CEACAM5	EHF	EPHB2	GPX2	MUC3B	RNF43	TSPAN8
receptors, cell migration (M109)	http://mummichog.org/BTM/M109.htm	BCL2	C3AR1	CCR1	CCR2	CCR7	CORO1A	GATA3	IL6R	LEF1	LRRK2	NCKAP1L	S1PR1	SYNE2	TGFBR3	TRIB1
axon guidance (M110)	http://mummichog.org/BTM/M110.htm	COL1A1	COL1A2	COL5A1	DPYSL3	MYH10	NRP1	PTK2	RHOC	RRAS	SEMA6A
viral sensing & immunity; IRF2 targets network (I) (M111.0)	http://mummichog.org/BTM/M111.0.htm	AIF1	BST2	CTSS	CXCL16	EREG	FES	IFI35	KYNU	LY86	PSMB8	RIPK2	TAP1	THBS1	TLR7	TNFSF13B	USP18	ZBP1
viral sensing & immunity; IRF2 targets network (II) (M111.1)	http://mummichog.org/BTM/M111.1.htm	BST2	CASP1	CXCL10	DDX58	IFIT2	PSMB10	PSMB8	TAP1	TNFSF13B	USP18	ZBP1
complement activation (I) (M112.0)	http://mummichog.org/BTM/M112.0.htm	A2M	C1QA	C1QB	C1QC	C1R	C1S	C2	C3	C3AR1	C5AR1	C7	CFB	CFD	CFH	CFI	CR1	SERPING1
complement activation (II) (M112.1)	http://mummichog.org/BTM/M112.1.htm	C1R	C1S	C3	C7	CFB	CFH	CFI	CLU	IL33	PROS1
golgi membrane (I) (M113)	http://mummichog.org/BTM/M113.htm	B3GNT5	CSGALNACT1	FAM198B	LPCAT2	PDGFC	SGMS2	SORT1	STEAP4	TLR8	WLS
TBA (M114.0)	http://mummichog.org/BTM/M114.0.htm	ACCN2	ACTN1	AKR1C3	ATP8B4	BST1	BTBD3	C5orf13	CDK6	CLEC11A	CLGN	CPA3	CPNE2	DOCK5	ELANE	FAH	FAM105A	GGH	IGFBP7	JAG1	KCNK5	LGALS12	MGST1	MLC1	MPO	MS4A3	NFE2	OSBPL1A	PDGFC	PKP4	RGL4	RUNX2	SLC40A1	ST3GAL6	SVIL	SYNGR1	TAL1	TSPAN2	VSTM1	ZNRF1
glycerophospholipid metabolism (M114.1)	http://mummichog.org/BTM/M114.1.htm	AGPAT9	AKR1C3	FAH	IGFBP7	LPCAT2	MBOAT2	OSBPL1A	PLA2G4A	SLC40A1	ST3GAL6	SVIL
cytokines - recepters cluster (M115)	http://mummichog.org/BTM/M115.htm	CSF2	CSF3	IFNG	IL10	IL15	IL15RA	IL23A	IL2RA	IL6	IL7R	LIF
TBA (M116)	http://mummichog.org/BTM/M116.htm	CAV1	COL3A1	CXCL12	CYR61	EPS8	ERRFI1	FSTL1	GPR116	OSMR	PDGFRA	VCAM1	WWTR1	YAP1
cell adhesion (GO) (M117)	http://mummichog.org/BTM/M117.htm	ADAM9	BCL2	CD300A	CD40LG	CD6	CD96	CORO1A	CXCR3	CYTIP	LEF1	LY9	NELL2	NINJ1	PLEK	PPP2R1A	PRKCQ	PSTPIP1	PTPRC	SELPLG	SPOCK2	ZAP70
enriched in monocytes (IV) (M118.0)	http://mummichog.org/BTM/M118.0.htm	ACPP	ACSL1	AGPAT9	AMICA1	ARHGEF10L	BCL6	C19orf59	C1orf162	CARD9	CD4	CD68	CTSS	CXCR2	DOCK5	DOK3	DPYD	DUSP6	DYSF	EMILIN2	EMR1	EVI5	F5	FGD4	GPR109B	HAL	HHEX	HLA-DMB	IL1R2	LGALS3	LRRK2	LTBR	LY96	LYZ	MGAM	MOSC1	MPP1	MYO1F	NACC2	NAIP	PADI4	PAK1	PGD	PID1	PTGS2	PTX3	RHOU	RNASE6	SAMHD1
enriched in monocytes (surface) (M118.1)	http://mummichog.org/BTM/M118.1.htm	AGPAT9	C19orf59	C1orf162	CD4	EMR1	HLA-DMB	IL1R2	LTBR	MCTP1	NFAM1	S1PR3	SLC16A3	SLC24A4	STEAP4	TMEM176B	TNFRSF1B	TNFSF13B
enriched in activated dendritic cells (I) (M119)	http://mummichog.org/BTM/M119.htm	ATP1B1	CD83	CD86	CXCL2	IL1RN	IL4I1	PLXDC2	PRKCD	RGL1	RIN2	SLAMF8
TBA (M120)	http://mummichog.org/BTM/M120.htm	ARHGAP15	ARHGAP4	ARRB2	DGKZ	GATA3	HCLS1	LPXN	LYN	MAP4K1	SIGIRR	VAV1
TBA (M121)	http://mummichog.org/BTM/M121.htm	BIRC3	CCL19	CD27	GPR183	IGKC	IGKV4-1	IL15	IRF4	LY9	PLSCR1	SLAMF7	TAP1
enriched for cell migration (M122)	http://mummichog.org/BTM/M122.htm	CCL2	CXCL12	IGF1	IGFBP5	LAMA4	MYLK	NBL1	NR2F2	NRP1	PODN	TGFB2
enriched in B cell differentiation (M123)	http://mummichog.org/BTM/M123.htm	BCL11B	DLL1	EBF1	FAM150B	GAB1	HBEGF	ICOSLG	LOC100288911	LOC144481	NR4A1	NR4A3	VPREB1	VPREB3
enriched in membrane proteins (M124)	http://mummichog.org/BTM/M124.htm	ABCB6	ABCG2	ALAS2	AQP1	C3AR1	C5AR1	CD24	ELANE	HLA-DRB1	HP	KCNH2	LTF	NEDD4L	PROK2	RHAG	SLC40A1	SLC4A1	SNCA	TGM2
TBA (M125)	http://mummichog.org/BTM/M125.htm	CDKN2B	ELAVL3	FUT7	GP1BB	GPR144	MAPRE3	PRKCG	PSD	SOX15	TCF15	ZNF205
double positive thymocytes (M126)	http://mummichog.org/BTM/M126.htm	APBB1	ASRGL1	BCL11B	CD3E	CD4	CHI3L2	LAT /// SPNS1	MGC16121	PCSK5	SH2D1A	SLC40A1	TCF4	UBASH3A
type I interferon response (M127)	http://mummichog.org/BTM/M127.htm	DDX60	HERC5	IFIH1	IFIT1	IFITM1	IRF7	PARP9	PLSCR1	RSAD2	STAT1	TAP1	USP18
TBA (M128)	http://mummichog.org/BTM/M128.htm	ARID4A	CCNC	CCNT2	CLK1	NDUFA5	PIK3C2A	PSMC6	RNF139	RNF6	SFRS12	SP3	USP1
inositol phosphate metabolism (M129)	http://mummichog.org/BTM/M129.htm	AVL9	CASC4	FNDC3A	IMPA1	KIAA1109	MED23	PANK3	PIK3C2A	PIK3C3	PIKFYVE	PLEKHF2	SRP9	SYNJ1
enriched in G-protein coupled receptors (M130)	http://mummichog.org/BTM/M130.htm	ADRB2	CCL5	F2R	GPR18	ITPR3	PDE4D	PTGDR	PTGER2	S1PR5	XCL1
TBA (M131)	http://mummichog.org/BTM/M131.htm	ACTN1	CMPK2	FHL2	GFI1B	GMPR	HEMGN	INHBA	MS4A3	PRKAR2B	RGL4	S100P	TAL1	TNS1	XK
recruitment of neutrophils (M132)	http://mummichog.org/BTM/M132.htm	C5AR1	CCR3	CXCR1	F2RL1	FFAR2	FPR1	FPR2	GNG10	GPR109B	PROK2	PTAFR
cell adhesion, membrane (M133.0)	http://mummichog.org/BTM/M133.0.htm	BIK	CDH1	CDH3	CLDN3	CLDN4	CLDN7	EHF	EPCAM	EPS8L1	JUP	KRT19	LSR	SFN	SPINT1
cell cell adhesion (M133.1)	http://mummichog.org/BTM/M133.1.htm	CDH1	CDH3	CLDN3	CLDN4	CLDN7	ITGB4	ITGB6	JUP	LAMA3	LAMB3	LAMC2
Membrane, ER proteins (M134)	http://mummichog.org/BTM/M134.htm	C10orf10	CD72	CIITA	CORO2B	CSRP2	DHCR24	EMP2	ENG	LARGE	MRVI1	NAV1	PTK2	RASAL2	RGL1	SH2D4B	STK32B	TMED6
enriched in plasma membrane proteins (I) (M135.0)	http://mummichog.org/BTM/M135.0.htm	AGXT2	ALPK2	BBOX1	CUBN	DGCR5	ENPEP	GAL3ST1	GALNT14	LOC100130232	LRP2	NAT8 /// NAT8B	NHLH2	PAX2	SEMA5B	SLC17A3	SLC6A13
enriched in plasma membrane proteins (II) (M135.1)	http://mummichog.org/BTM/M135.1.htm	ACMSD	ALPK2	COL23A1	CUBN	DGCR5	DSCAML1	ENPEP	ESM1	GAL3ST1	GALNT14	KCNJ16	NAT8 /// NAT8B	SLC17A3	SLC3A1	SLC6A13
TBA (M136)	http://mummichog.org/BTM/M136.htm	ASNA1	CAPN1	COPE	CTSD	DNM2	FAM108A1	GBF1	GNAI2	GNB2	GPS1	MAP2K2	NAPA	NR1H2	NUCB1	PKN1	PNPLA6	PPP2R1A
TBA (M137)	http://mummichog.org/BTM/M137.htm	ACBD3	AGL	ATF2	PANK3	PHTF2	PIKFYVE	PLEKHF2	RNF6	ROCK1	SFRS12	SMARCA5	TCERG1	TLK1	TSNAX	USP1	ZMYM2
enriched for ubiquitination (M138)	http://mummichog.org/BTM/M138.htm	MBNL2	NRAS	PHTF2	PIK3C2A	RNF6	RPS6KB1	SRP9	UBE2Q2	UBR1	USP1	ZBTB41
lysosomal/endosomal proteins (M139)	http://mummichog.org/BTM/M139.htm	AP1S2	CD68	CTSB	CTSD	CTSH	CTSS	GAA	NPC2	PSAP	SLC11A1	SORT1
extracellular matrix, complement (M140)	http://mummichog.org/BTM/M140.htm	CFP	CRISP3	CRISPLD2	FCN1	FLRT2	IGFBP7	LAMA2	LTBP2	MMP8	MMP9	PRTN3	SLPI	TFF3	TIMP2
TBA (M141)	http://mummichog.org/BTM/M141.htm	B3GNT3	B3GNT5	C19orf21	CEACAM1	CEACAM6	CKMT1A /// CKMT1B	EPCAM	FA2H	FABP1	FERMT1	FOXA3	FUT3	FUT4	GMDS	GPX2	HEPH	KLF5	LGALS4	MEP1A	NOX1	NR1I2	PIP5K1B	PRR15L	ST3GAL6	TMEM45B	TMPRSS2	TRIM31
transmembrane and ion transporters (I) (M142)	http://mummichog.org/BTM/M142.htm	ASPA	CUBN	KCNIP4	LOC100130232	LOC100422737	NLGN1	PAX2	SEMA5B	SLC13A1	SLC17A1	SLC17A3	SLC28A1	SLC6A13
nuclear pore, transport; mRNA splicing, processing (M143)	http://mummichog.org/BTM/M143.htm	NCBP2	NUP107	NUP133	NUP155	NUP160	NUP205	NUP54	NUPL2	SEH1L	SLBP	UPF3B
cell cycle, ATP binding (M144)	http://mummichog.org/BTM/M144.htm	CCNC	COPS5	CUL5	ERBB2IP	HDAC2	MCTS1	NEK7	PCNP	PPP1R12A	PSMA6	PSMC6	RAD21	RBM7	TLK1	UBA3	VPS4B
cytoskeleton/actin (SRF transcription targets) (M145.0)	http://mummichog.org/BTM/M145.0.htm	ACTA2	ACTG2	CALD1	CAV2	EPS8	MRGPRF	MRVI1	MYH11	MYLK	PALLD	PLN	SDPR	SVIL	TAGLN	TPM1	TPM2
cytoskeleton/actin (SRF transcription targets) (M145.1)	http://mummichog.org/BTM/M145.1.htm	ACTA2	ACTG2	CALD1	CAV2	LMOD1	MYH11	MYL9	MYLK	SORBS1	SYNPO2	TNS1	TPM1	TPM2	VCL
MHC-TLR7-TLR8 cluster (M146)	http://mummichog.org/BTM/M146.htm	CD4	CD74	HLA-A	HLA-B	HLA-C	HLA-DPA1	HLA-DPB1	HLA-DQA1	HLA-DQB1	HLA-DRA	HLA-DRB1	HLA-DRB4	HLA-E	HLA-F	HLA-G	TLR7	TLR8
intracellular transport (M147)	http://mummichog.org/BTM/M147.htm	CEP120	CLINT1	EXOC1	G3BP2	NUP107	NUP133	PIK3C2A	PIKFYVE	PPP1R12A	RAD21	SEC63	SIRT1	SRP9	TMX1	VPS4B	ZFAND6	ZFYVE16
TBA (M148)	http://mummichog.org/BTM/M148.htm	ADAM9	EEA1	MORC3	NUP160	RB1	SEC23A	SEC24B	SPAST	STXBP3	SYNJ1	TMEM30A
TBA (M149)	http://mummichog.org/BTM/M149.htm	CLDN2	CLRN3	GIPC2	GREB1	HNF4G	RNF186	SIX4	SLC3A1	TFAP2C	USH1C
innate antiviral response (M150)	http://mummichog.org/BTM/M150.htm	APOBEC3A	EIF2AK2	IFIT1	IRF7	OAS1	OAS3	OASL	PLSCR1	RSAD2	RXRA	SP100	TAP1
TBA (M151)	http://mummichog.org/BTM/M151.htm	ADAM12	BCL11B	GREM1	HHIP	INHBA	PRKCH	RORA	SMAD1	TIAM1	ZNF521
TBA (source: B cells) (M152.0)	http://mummichog.org/BTM/M152.0.htm	BAGE	CCR9	FAM123A	GABRB1	GAGE1	HERC2P7	HTN1	IFNA10	IFNA16	IMPG2	KCTD16	LOC100131298	LOC100271840	LOC100287445	LOC51152	MEFV	POU4F2	PPEF2	ST18	SYCP1	TAT	TMEFF2	TRDN	TRIM49	ZPBP
TBA (source: naive B cells) (M152.1)	http://mummichog.org/BTM/M152.1.htm	ADAMTS20	ANKRD20A1	FAM123A	GTF2A1L	HERC2P7	IFNA10	IMPG2	KCTD16	LOC100131298	LOC100132247	LOC100271840	LOC100286895	LOC100286993	LRRC37B2	MEFV	OR7E24	POU4F2	TAT	TMEFF2	TPTE	TRIM49
TBA (source: memory B cells) (M152.2)	http://mummichog.org/BTM/M152.2.htm	ADAMTS20	BAGE	C14orf91	CYP4A22	FAM123A	GABRB1	GYPA	HERC2P7	HTN1	IFNA10	LOC100271840	LOC100286993	LOC51152	MEFV	PPEF2	TAT	TMEFF2	ZPBP
TBA (M153)	http://mummichog.org/BTM/M153.htm	AEBP2	C1D	C2orf69	CCNC	FAM18B	NRAS	PHTF2	PIK3C2A	RANBP6	RAP2C	RNF6	SEC23A	SGTB	SP3	SRP9	TCF12
amino acid metabolishm and transport (M154.0)	http://mummichog.org/BTM/M154.0.htm	ACMSD	ACSM2A	ACSM2A /// ACSM2B	ACSM2A /// ACSM2B /// LOC100291873	ACSM5	AGMAT	AGXT2	BBOX1	BHMT	BHMT2	C14orf105	DMGDH	DPYS	FXYD2	GAL3ST1	GBA3	GLYAT	LOC100130232	LOC100422737	NAT8	NAT8 /// NAT8B	NR1H4	PDZK1	RBP5	SLC17A1	SLC17A3	SLC22A2	SLC3A1	SLC6A12	SLC6A13	SLC7A9	SLCO4C1	TMEM27
transmembrane transport (SLC cluster) (M154.1)	http://mummichog.org/BTM/M154.1.htm	FXYD2	NLGN1	PDZK1	SLC13A1	SLC16A4	SLC17A1	SLC17A3	SLC22A11	SLC22A2	SLC28A1	SLC2A2	SLC3A1	SLC5A10	SLC6A12	SLC6A13	SLC7A9	SLCO4C1
G protein coupled receptors cluster (M155)	http://mummichog.org/BTM/M155.htm	C3AR1	FPR1	FPR2	LTB4R	P2RY2	PTAFR	PTGDR	PTGER2	PTH2R	S1PR3
plasma cells & B cells, immunoglobulins (M156.0)	http://mummichog.org/BTM/M156.0.htm	ABCB4	ADAM28	BLK	C13orf18	CD22	CD52	CPNE5	CYAT1	E2F5	FCRL1	FCRL2	GNG7	IGHD	IGHG1	IGJ	IGKC	IGKV1D-13	IGKV3-20	IGKV4-1	IGL@	IGLJ3	IGLL3	IGLL5	IGLV1-44	IGLV2-23	IGLV3-19	IGLV4-60	ITM2C	LOC100287723	LOC100289053	LOC100290557	LOC100293440	LOC652493	LOC91316	LOC96610	MGC29506	OSBPL10	P2RX5	PCDH9	SPIB	STAP1	TNFRSF17	VPREB3
plasma cells, immunoglobulins (M156.1)	http://mummichog.org/BTM/M156.1.htm	CD27	CYAT1	DERL3	IGH@	IGHA1	IGHD	IGHG1	IGHM	IGHV3-48	IGK@	IGKC	IGKV1-5	IGKV1D-13	IGKV3-20	IGKV4-1	IGL@	IGLJ3	IGLL5	IGLV1-44	IGLV2-23	IGLV3-19	IGLV4-60	LOC100130100	LOC100287723	LOC100289053	LOC100290557	LOC100293440	LOC652493	LOC91316	LOC96610	MGC29506	MUTED	PNOC	POU2AF1	TNFRSF17	TXNDC5
enriched in NK cells (III) (M157)	http://mummichog.org/BTM/M157.htm	C1orf21	CCL4	CD7	CX3CR1	GIMAP6	GPR18	KLRC3	MATK	PPP1R16B	PTPN4	PVRIG	RASGRP1	TIGIT	TRGC2
interferon alpha response (I) (M158.0)	http://mummichog.org/BTM/M158.0.htm	ADAMTS20	COL8A1	FGF5	IFNA10	IFNA14	IFNA16	IFNA4	IFNA7	IMPG2	ITGB4	LAMC2	LHCGR	MMP12	SFN	ST14	TNR
interferon alpha response (II) (M158.1)	http://mummichog.org/BTM/M158.1.htm	ADAMTS20	FAM123A	IFNA10	IFNA14	IFNA16	IFNA2	IFNA21	IFNA4	IFNA5	IFNA7	IFNA8	LHCGR	PRL
G protein mediated calcium signaling (M159)	http://mummichog.org/BTM/M159.htm	ADCY9	CALM3	CAMK4	GNA15	GNAI1	GNAQ	GNAZ	GNG11	PLCB1	PRKAR2B
leukocyte differentiation (M160)	http://mummichog.org/BTM/M160.htm	ADAM8	BCL3	BTG2	CD83	EGR2	ID1	IL1A	JUNB	KLF13	KLF6	LIF	MED1	NAA15	NFKB2	NR4A2	RARA
TBA (M161)	http://mummichog.org/BTM/M161.htm	ATF1	BCL2L1	BNIP2	FNDC3A	HERC4	KIAA1109	MBNL3	RB1	RBM38	RNF6	SLC7A5	SP3	SPAST	TSNAX
plasma membrane, cell junction (M162.0)	http://mummichog.org/BTM/M162.0.htm	CDH1	CLDN3	CLDN4	CLDN7	EHF	ELF3	EPCAM	ESRP1	GRHL2	LLGL2	MAL2	MYH14	PKP3	PRR15L	SPINT1	ST14	TJP3	TMC4
cell junction (M162.1)	http://mummichog.org/BTM/M162.1.htm	BSPRY	CDH1	CLDN3	CLDN4	CLDN7	DSP	EPB41L5	EPCAM	PKP3	S100A14	TJP3
enriched in neutrophils (II) (M163)	http://mummichog.org/BTM/M163.htm	ARAP3	BEST1	BTNL8	CFD	DENND3	FLJ10357	FRAT2	HSPA6	IMPA2	MBOAT7	NPL	SLC40A1	TSPAN2	TYROBP
xenobiotic metabolism (M164)	http://mummichog.org/BTM/M164.htm	C19orf77	CYP3A5	CYP3A7	DPYS	GIPC2	HHLA2	LRRC19	SLC3A1	UGT2A3	UPB1
enriched in activated dendritic cells (II) (M165)	http://mummichog.org/BTM/M165.htm	ATF3	BCL2A1	CCL20	CCL8	CSF2RA	CSF2RB	CXCL11	DAPK1	DOCK4	DSE	FAM20C	HERC5	HESX1	HLX	IFI27	IFIH1	IFIT1	IFIT2	IFIT3	IFNGR2	IL18	LAMP3	MGST1	MX2	PARP9	PDGFC	PDGFRL	PRKAR2B	PRRG4	RBM47	RSAD2	SERPING1	SIGLEC1	ST3GAL6	TNFAIP6
TBA (M166)	http://mummichog.org/BTM/M166.htm	ABCA8	AMOTL2	C1S	C7	CHL1	CHRDL1	ECM2	FMO3	GFRA1	GHR	IGF2 /// INS-IGF2	NNMT	OLFML3	OSMR	PDGFRA	PDGFRB	TNC
enriched in cell cycle (M167)	http://mummichog.org/BTM/M167.htm	AKT1	BCL2L1	CDC34	DNM2	EHMT2	FLNA	GSPT1	MAD1L1	PPP2R1A	PSMD3	RBM38	SESN3	STRADB	TGFB1	TSC2
enriched in dendritic cells (M168)	http://mummichog.org/BTM/M168.htm	ADAM9	AGPAT9	B3GNT5	CA2	CAPG	CLEC10A	CLEC5A	CTSB	CTSL1	DAB2	EMILIN2	FAM20C	FCER1A	GGTA1	IL1R1	JAG1	PGD	RRAGD	TACSTD2
mitosis (TF motif CCAATNNSNNNGCG) (M169)	http://mummichog.org/BTM/M169.htm	ACTL6A	ACTR6	ARMC1	CASP8AP2	CETN3	NIF3L1	NOC3L	NUP37	ORC3L	ORC4L	PCNA	PMS1	SMC1A	TMPO	UPF3B	XPO1
TBA (M170)	http://mummichog.org/BTM/M170.htm	ABCA8	CHL1	ECM2	EFEMP1	ELTD1	GHR	GNG12	GPR116	IL33	LPHN2	MPDZ	VGLL3
heme biosynthesis (I) (M171)	http://mummichog.org/BTM/M171.htm	AHSP	ALAD	ALAS2	CPOX	E2F2	FECH	GATA1	HEMGN	HMBS	PLEK2	TMOD1
enriched for TF motif TTCNRGNNNNTTC (M172)	http://mummichog.org/BTM/M172.htm	AG2	CXCL3	EDN1	EGR3	FOSB	GJB2	NR4A3	NRIP3	PHLDA2	PLAU
erythrocyte differentiation (M173)	http://mummichog.org/BTM/M173.htm	BPGM	DMD	EPB42	ETV1	FEV	FHL2	GATA1	GFRA3	HMBS	KLF1	LYL1	MYH10	NTF3	TRIM10
TBA (M174)	http://mummichog.org/BTM/M174.htm	ANP32E	BMI1	BZW1	CCNC	CUL5	EED	MATR3	MDFIC	MORF4L2	MUDENG	PANK3	PCNP	RNF138	RNF6	SACM1L	SEC63	2023-09-15	SMARCA5	SRP9	TMX1	TNFAIP8	TSN	ZBED5	ZBTB11
cell development (M175)	http://mummichog.org/BTM/M175.htm	ASCL2	AXIN2	CDX2	COL11A1	COL5A1	CTHRC1	EPHB2	GAS1	GREM1	IHH	IRX3	SATB2	SFRP2
TBA (M176)	http://mummichog.org/BTM/M176.htm	ALDH1A3	AQP1	C7	CXCL12	DNASE1L3	FRZB	GJA1	IGF1	IGFBP3	SNAI2
TBA (M177.0)	http://mummichog.org/BTM/M177.0.htm	ATG4C /// CTR9	ATP10D	BBS10	C15orf48	C20orf94	CCR2	CSRP2BP	CX3CR1	DUSP4	FAM135A	GIMAP1	GIMAP4	GIMAP6	GIMAP8	GLCE	HIC1	IL1RAP	LOC100131067	NR4A3	NRIP3	PPARGC1B	PPP1R16B	RNF170	STX1A	TNFRSF12A	VKORC1L1	ZFP3	ZMYM1	ZNF167	ZNF234	ZNF559	ZNF573	ZNF623	ZNF780A
TBA (M177.1)	http://mummichog.org/BTM/M177.1.htm	C20orf94	CCR2	CX3CR1	FOSL1	GIMAP6	KIAA1919	LOC100131067	NCRNA00183	NR4A3	TMOD2	VKORC1L1	ZFP3	ZNF485	ZNF573	ZNF623
enriched for promoter motif NATCACGTGAY (putative SREBF1 targets) (M178)	http://mummichog.org/BTM/M178.htm	AKAP12	ARHGEF12	BLNK	CAMK2D	GEM	KIT	NGFRAP1	PNOC	PRKCE	SOCS2
enriched for TF motif PAX3 (M179)	http://mummichog.org/BTM/M179.htm	BMI1	CASP8AP2	FAM35A	NUP54	PMS1	PURA	RANBP6	TNFAIP8	TRMT11	USP1
TBA (M180)	http://mummichog.org/BTM/M180.htm	ACSL4	ATF2	CHUK	HIF1A	IREB2	NPTN	OSTM1	ROCK1	SIRT1	SYNJ1	TCF12
nucleotide metabolism (M181)	http://mummichog.org/BTM/M181.htm	ADSL	ATIC	CAD	CTPS	GART	GMPS	PAICS	PFAS	RRM1	RRM2
enriched in DNA interacting proteins (M182)	http://mummichog.org/BTM/M182.htm	ACAT1	ALS2CR4	BLM	CCDC99	DNAJC9	DONSON	KIAA0494	POLD3	PPIL5	RRM1	STIL	STMN1	SUV39H1	TAF5	TFDP1	YWHAH
TBA (M183)	http://mummichog.org/BTM/M183.htm	CDX1	EHF	FXYD3	GALNT3	GMDS	KLF5	LAD1	PKP3	TMEM45B	TRIM29
TBA (M184.0)	http://mummichog.org/BTM/M184.0.htm	ACVR1C	APLP1	ARHGEF4	BMP4	CDKN2B	COL16A1	CSF3	DLG4	FOXL1	FOXO4	GP1BB	GPR144	MAP2K7	MAP3K10	MYOCD	RGMA	TRPM4	WNT11
TBA (M184.1)	http://mummichog.org/BTM/M184.1.htm	ADAMTSL2	CARD10	CDKN2B	DLG4	FOXL1	INS	MAP3K10	MAPK8IP2	PSD	TRPM4	WNT11
TBA (M185)	http://mummichog.org/BTM/M185.htm	ATG5	BNIP2	CTR9	DLD	FNDC3A	HDAC2	HPRT1	NPTN	PRNP	PTPN11	RB1	RNF6	SYNJ1	TCF12
TBA (M186)	http://mummichog.org/BTM/M186.htm	ARMC9	CPEB3	ELAVL3	EVX1	GP1BB	GRIN1	PDLIM7	PSD	SOX15	TCF15	YBX1 /// YBX1P2
metabolism in mitochondria, peroxisome (M187)	http://mummichog.org/BTM/M187.htm	ACMSD	AGXT2	CYP4A11	CYP4A22	EHHADH	GLYAT	LOC100130232	LOC100422737	PRODH2	SLC10A2	SLC28A1	SLC2A2
TBA (M188)	http://mummichog.org/BTM/M188.htm	ATP8B4	BPI	CARD11	CEACAM8	KIF21A	LCN2	OLFM4	PLCXD2	RNF144A	SYTL2
extracellular region cluster (GO) (M189)	http://mummichog.org/BTM/M189.htm	BMP2	CCL18	CCL2	CCL23	CD34	CD5L	CHI3L2	CMTM8	ECM1	ENG	GH1	HSPG2	MMP19	MMP28	NPY	SEPP1
TBA (M190)	http://mummichog.org/BTM/M190.htm	BMI1	BUB3	CCNG1	CD2AP	EREG	HAUS3	IL1A	IL1B	OSM	PPP1CC	USP16
transmembrane transport (II) (M191)	http://mummichog.org/BTM/M191.htm	ACSL5	ATP11C	ATP2C2	ATP8A1	AXIN2	CFTR	CUL5	HEPH	KCNK5	KCNQ1	MDFIC	NUP54	SIRT1	SLC12A2	SLC19A2	SLC26A3	SLC35A3	SPNS3
TBA (M192)	http://mummichog.org/BTM/M192.htm	ARHGDIA	DEAF1	G6PD	ILK	MAP1S	NAPA	NBEAL2	NR1H2	OGDH	PRMT1	TGFB1	TLN1
TBA (M193)	http://mummichog.org/BTM/M193.htm	ANKH	ATP1B2	C6orf192	CTTN	GMPR	MGLL	NFIA	PBX1	PLEK2	SPTB	XK
TBA (M194)	http://mummichog.org/BTM/M194.htm	ADNP	ARMC1	ATF1	CETN3	CRNKL1	CTCF	MTO1	NOC3L	NUP37	PPP2R5C	SMC1A	TTC35	TXNDC9	XPO1
muscle contraction, SRF targets (M195)	http://mummichog.org/BTM/M195.htm	ACTG2	CNN1	COL1A1	DES	DES /// FAM48A	LMOD1	LOC728264	MRGPRF	MYH11	MYOCD	PGM5	PLN
platelet activation - actin binding (M196)	http://mummichog.org/BTM/M196.htm	ABLIM3	ACSBG1	ARHGAP6	ASAP2	HSPC159	ITGA2B	ITGB3	ITGB5	MFAP3L	MPL	PDE5A	PROS1	TGFB2	THBS1	TPM1	TPM4	WASF3
TBA (M197)	http://mummichog.org/BTM/M197.htm	ARHGAP29	ELTD1	FLRT2	GUCY1A3	LDB2	LPHN2	MPDZ	NOVA1	NR2F2	NRP1	PLSCR4	TANC1	WWTR1	YAP1
TBA (M198)	http://mummichog.org/BTM/M198.htm	CCNJL	CEBPB	CPPED1	LST1	LYN	MRVI1	PDLIM7	PHC2	PISD	TECPR2	TSEN34	XPO6
platelet activation & blood coagulation (M199)	http://mummichog.org/BTM/M199.htm	EGF	GP1BA	GP1BB /// SEPT5	GP5	GP6	GP9	LY6G6D /// LY6G6F	PCSK6	PRKAR2B	PROS1	SH3BGRL2	TTC7B	VWF
antigen processing and presentation (M200)	http://mummichog.org/BTM/M200.htm	CD1D	HLA-DMA	HLA-DMB	HLA-DPA1	HLA-DPB1	HLA-DQA2	LOC100294224	LOC100294317	LOC100294318	METTL7A	WDFY4
TBA (M201)	http://mummichog.org/BTM/M201.htm	ABCC13	ABCG2	ANKH	ARHGEF12	C17orf99	C2orf88	CDH1	HEPACAM2	MYH10	NFIA	PAQR9	PBX1	PDGFA	SLC14A1	TGM2	TMOD1	TNXA /// TNXB	TSPAN5
enriched in extracellular matrix & associated proteins (M202)	http://mummichog.org/BTM/M202.htm	CALD1	CCDC80	FBLN1	GAS1	GLT8D2	LUM	PCDH7	PCOLCE	PDGFRA	PRRX1	SFRP4	TWIST1
TBA (M203)	http://mummichog.org/BTM/M203.htm	AGL	ATF1	ATF2	ATP11C	C12orf23	C12orf29	EEA1	IKZF5	MAP3K7	MBNL2	PHTF2	RCN2	ZBTB41
chaperonin mediated protein folding (I) (M204.0)	http://mummichog.org/BTM/M204.0.htm	ATIC	CCT2	CCT3	CCT4	CCT5	CCT6A	CCT7	CCT8	FBXW2	HSPD1	HSPE1	NOP56	SSBP1	SUCLG1
chaperonin mediated protein folding (II) (M204.1)	http://mummichog.org/BTM/M204.1.htm	CCT2	CCT3	CCT4	CCT5	CCT6A	CCT7	CCT8	PFDN4	PFDN5	VBP1
TBA (M205)	http://mummichog.org/BTM/M205.htm	AKAP11	ARFGEF2	BAG4	BMPR2	CHUK	RAPGEF6	RB1	RNF111	RPS6KB1	SIRT1	ZFAND6
Wnt signaling pathway (M206)	http://mummichog.org/BTM/M206.htm	ANTXR1	CHL1	CXCL12	FRZB	KITLG	LAMC1	LOXL2	MAP1B	NRP1	PDZRN3	PMP22	SFRP4	SOX4	YAP1
TBA (M207)	http://mummichog.org/BTM/M207.htm	ATP7B	LRP2	NPY5R	RAB26	RIMS3	SERPINF2	SLC22A2	SLC2A2	SLC6A13	SMG6
TBA (M208)	http://mummichog.org/BTM/M208.htm	APP	ARHGAP5	CCL23	HACE1	HOXA7	HOXB9	JMY	NKX2-1	SCAI	TUBE1
lysosome (M209)	http://mummichog.org/BTM/M209.htm	CD68	CTSB	CTSL1	CTSL2	CTSZ	FUCA1	GM2A	GNS	PSAP	SORT1
extracellular matrix, collagen (M210)	http://mummichog.org/BTM/M210.htm	ADAMTS1	ADAMTS12	C1QA	COL10A1	COL11A1	COL12A1	COL14A1	COL4A1	COL6A3	COL8A2	COMP	CTGF	CTHRC1	DCN	EFEMP1	EFEMP2	EMILIN1	LAMB1	MFAP2	MFAP4	MFAP5	MGP	OMD	PODN	PXDN	SERPINA1	SFRP2	SPARCL1	TGFB1I1	TIMP1	TIMP3	TNC
TBA (M211)	http://mummichog.org/BTM/M211.htm	ADD3	BMI1	CCNG1	CMPK1	MDFIC	NEK7	PLEKHF2	PRKRIR	RAP1B	RNF11	SLC25A46
purine nucleotide biosynthesis (M212)	http://mummichog.org/BTM/M212.htm	ADSL	ATIC	CCT3	CCT7	CHCHD3	FKBP3	GMPS	IMPDH2	MTHFD1	PAICS	PFAS	RUVBL2
regulation of transcription, transcription factors (M213)	http://mummichog.org/BTM/M213.htm	ARID4B	BDP1	BTAF1	C14orf138	CCNT2	CLK1	CLK4	CREBZF	DUSP10	FMR1	KIAA1109	KIAA1468	MED23	NCRNA00201	PPP1R12A	PTBP2	SDCCAG1	SFRS12	STAG2	ZDHHC17	ZNF700
TBA (M214)	http://mummichog.org/BTM/M214.htm	ATP11B	C6orf211	CHUK	LPGAT1	PIK3CG	RP2	SOS2	SPAST	STXBP3	TGFBR1	TMEM30A	ZFAND6
small GTPase mediated signal transduction (M215)	http://mummichog.org/BTM/M215.htm	ARAP1	ARHGAP15	ARHGAP25	ARHGAP30	ARHGAP4	ARHGAP9	ARHGDIA	ARHGDIB	FGD3	GMIP	HMHA1	RAC2	RHOG	RHOH	TAGAP	VAV1
respiratory electron transport chain (mitochondrion) (M216)	http://mummichog.org/BTM/M216.htm	ATP5H	ATP5J	COX6A1	COX6C	COX7B	COX7C	NDUFA7	NDUFB10	NDUFB7	NDUFS6	UQCR10	UQCRB
TBA (source: B cells) (M217)	http://mummichog.org/BTM/M217.htm	ABI3BP	CDH5	FLRT2	FMO3	LUM	MEOX2	MXRA5	PLSCR4	PROS1	TMEM47
TBA (M218)	http://mummichog.org/BTM/M218.htm	ACADM	ALG6	ATG4C /// CTR9	C11orf73	C3orf1	CSRP2BP	ELP3	GTF2H1	HPS5	PMS1	POT1	PREPL	RPE	SLC35A5	SLC35B3
respiratory electron transport chain (mitochondrion) (M219)	http://mummichog.org/BTM/M219.htm	ATP5L	COX5A	COX5B	COX6A1	COX6B1	COX6C	COX7A2L	COX7B	COX7C	COX8A	CYC1	UQCR10	UQCRB	UQCRC1	UQCRC2	UQCRFS1	UQCRH	UQCRQ
TBA (M220)	http://mummichog.org/BTM/M220.htm	AR	GRIN2B	KCNC3	KIAA1324	NOS1AP	REEP1	SFN	SOX9	SPDEF	TFAP2A
TBA (M221)	http://mummichog.org/BTM/M221.htm	ACCN5	CCDC144C /// LOC100134159	CCDC26	ESCO2	FLJ37543	IFNA4	IFNA7	LBX1	LOC100287227 /// LOC100292133	LOC100290132	LOC145845	MST1 /// MST1P2 /// MST1P9	NCRNA00119	POU4F2	RNF17	TRIM49
heme biosynthesis (II) (M222)	http://mummichog.org/BTM/M222.htm	ALAD	BLVRB	CPOX	HMBS	KLF1	PPOX	RFESD	RHCE	RHCE /// RHD	SPTA1	TRIM10	UROD	YPEL4
enriched in T cells (II) (M223)	http://mummichog.org/BTM/M223.htm	CD40LG	CLEC2D	DENND2D	DPP4	FGFBP2	HOPX	LBH	LOC439949	LRRN3	PLEKHF1	SLC38A1	TC2N	TRGC2
transmembrane and ion transporters (II) (M224)	http://mummichog.org/BTM/M224.htm	ATP7B	CACNA1F	CALCA	DMD	GRIK3	JPH2	KCNA5	NTF3	SLC1A6	SLC24A2	SLC4A3
metabolism of steroids (M225)	http://mummichog.org/BTM/M225.htm	ALPK2	GALNT14	HAVCR1	LOC100422737	MIOX	PKHD1	UGT2A3	UGT2B15	UGT2B17	UGT2B28
proteasome (M226)	http://mummichog.org/BTM/M226.htm	NUP37	POLR2K	PSMA2	PSMA3	PSMA4	PSMA5	PSMA6	PSMC2	PSMC6	PSMD14	RAN	TAF9
translation initiation (M227)	http://mummichog.org/BTM/M227.htm	COPS5	EIF2S1	EIF2S2	EIF3J	EIF4H	ETFA	METTL5	NDUFA8	NUP37	PSMD14
olfactory receptors (M228)	http://mummichog.org/BTM/M228.htm	CCDC144C /// LOC100134159	GUCA1C	IFNA7	LOC100132247 /// LOC348162 /// LOC613037 /// LOC728888 /// LOC729602 /// LOC729978 /// NPIPL2 /// NPIPL3	LOC100286993	LOC100290132	LOC284861	MST1 /// MST1P2 /// MST1P9	OR2C3	OR2H1	OR7C2	OR7D2	OR7E24
TBA (M229)	http://mummichog.org/BTM/M229.htm	AEBP2	BMI1	CAND1	CCNC	CDKN2AIP	CRY1	DYNLT3	MAPK6	MIER3	PTBP2	RAB18
cell cycle, mitotic phase (M230)	http://mummichog.org/BTM/M230.htm	AHCTF1	CD28	CENPC1	HACE1	JMY	MIS12	NAE1	RANBP2	SMC3	TP53BP2	TTC19	TUBE1
respiratory electron transport chain (mitochondrion) (M231)	http://mummichog.org/BTM/M231.htm	ATP5C1	ATP5L	COX5A	NDUFA8	NDUFAB1	NDUFB1	NDUFB11	NDUFB3	NDUFB4	NDUFS3	UQCRFS1
enriched for TF motif TNCATNTCCYR (M232)	http://mummichog.org/BTM/M232.htm	ELP4	GTF2H1	HDDC3	HSD17B4	MEN1	PDE6D	RAD50	RAD51C	SMARCAL1	TBCK	TCHP	TTC1	VPS41
TBA (M233)	http://mummichog.org/BTM/M233.htm	BMP4	BOK	C8orf39	CRYBB3	ELAVL3	FOXN1	GFRA4	HOXB13	HOXD10	JPH2	MAP3K10	NCRNA00105	PCDHB11	PLA2G2D	PRDM8
transcription elongation, RNA polymerase II (M234)	http://mummichog.org/BTM/M234.htm	AURKAIP1	BOLA2 /// BOLA2B	MEA1	MIF	NDUFA3	NDUFB10	NDUFB11	POLR2E	POLR2I	POLR2J	POLR2L	TCEB2	UQCR10	UQCRQ
mitochondrial cluster (M235)	http://mummichog.org/BTM/M235.htm	ACADM	ALDH18A1	ALDH6A1	ALG8	C11orf73	C14orf126	C3orf1	DNAJA3	EIF2B3	HIBADH	HIBCH	MCCC2	NDUFA8	POP5	PUS7	SMARCAL1	TCHP	TMEM218	WDR92
TBA (M236)	http://mummichog.org/BTM/M236.htm	BET1	C17orf80	CRNKL1	EXOSC3	FTSJD1	GIMAP4	GIMAP6	GTF2E1	PAQR8	POLR1B	UTP14C	VPRBP	ZKSCAN4	ZNF189
golgi membrane (II) (M237)	http://mummichog.org/BTM/M237.htm	ARFIP1	C1GALT1C1	C3orf58	COPB2	GALNT7	GOLPH3L	GOLT1B	GOPC	PAQR3	PNPLA8	RAB21	RAB33B	SGMS1	SLC35A3	SLC35A5	SLC35B3	ZDHHC17
respiratory electron transport chain (mitochondrion) (M238)	http://mummichog.org/BTM/M238.htm	ATP5D	ATP5I	ATP5J2	ATP5O	NDUFA11	NDUFA2	NDUFA3	NDUFA4	NDUFA6	NDUFB2	NDUFB6	NDUFC2	NDUFS4	NDUFS7	NDUFS8	UQCRH	UQCRQ
enriched in calcium signaling proteins (M239)	http://mummichog.org/BTM/M239.htm	C1orf114	CAPS2	DMD	EPHB1	F11	FAM196A	FLJ35409	GRIA4	LOC338739	LOC441666	LOC642426	MYOZ2	SLITRK6	SPOCK3	TRPC3
chromosome Y linked (M240)	http://mummichog.org/BTM/M240.htm	BCORL2	CYorf15A	CYorf15B	DDX3Y	DPF3	KAL1	KDM5D	MAP7D2	MYOCD	NCRNA00185	PRKY	RGMA	TSIX	TTTY15	USP9Y	UTY	XIST
TBA (M241)	http://mummichog.org/BTM/M241.htm	AHSA2	CALCA	CCNL2	LOC440354	LOC595101	LOC641298	PAN2	TBC1D3C	TBC1D3F	TBC1D3H
TBA (M242)	http://mummichog.org/BTM/M242.htm	ACAP2	CREBBP	DYRK1A	FBXW7	MAP3K2	MED1	RASA2	REL	SNX13	SNX14	STRN3
TBA (M243)	http://mummichog.org/BTM/M243.htm	APRT	BCAP31	DDT	NDUFB7	NDUFB9	PRELID1	PSMB3	SCAND1	SRM	TBCB	TMEM160	TUFM
TBA (M244)	http://mummichog.org/BTM/M244.htm	ADCY1	ADCY8	AVPR2	C21orf89	CAMK2N1	CES4	DKFZp779M0652	GNG8	HTR6	ITGB1BP3	TLE6	TRIM17	TTLL9
translation initiation factor 3 complex (M245)	http://mummichog.org/BTM/M245.htm	EEF1B2	EEF1G	EEF1G /// TUT1	EIF3D	EIF3E	EIF3F	EIF3G	EIF3H	EIF3K	FBL	LOC100294182 /// RPL3	PHB2	UXT
TBA (M246)	http://mummichog.org/BTM/M246.htm	C14orf82	C15orf5	KIAA0754	KIAA1659	LOC100128439	LOC145474	LOC644852	PLIN5	PMEPA1	POLR2J4	RASSF6	RPA4	RUNDC2B	RUNDC2C	SLC5A8	SNAPC1
enriched in nuclear pore complex interacting proteins (M247)	http://mummichog.org/BTM/M247.htm	ANKRD34C	CNTNAP3B	EFCAB5	FAM153A	HRH4	IL17A	LIN28A	LOC348162	LOC613037	LOC728888	LOC729602	LOC729978	NPIPL2	NPIPL3
TBA (M248)	http://mummichog.org/BTM/M248.htm	ALDH16A1	C11orf2	C12orf10	C17orf70	C1orf86	CCDC85B	E4F1	FBXL15	RASSF7	SSNA1	TBL3
TBA (M249)	http://mummichog.org/BTM/M249.htm	ANKRD44	C11orf63	CD300LG	CIDEC	HS2ST1	LEP	LOC339524	LY75	PLIN4	TIMP4
spliceosome (M250)	http://mummichog.org/BTM/M250.htm	LSM3	LSM5	MAGOH	RBMX	SF3B14	SNRPA	SNRPD1	SNRPD2	SNRPD3	SNRPE	SNRPF	SNRPG
T cell surface signature (S0)	http://mummichog.org/BTM/S0.htm	SIRPG	CLEC2D	MAL	NDFIP2	CD3E	CD28	CD320	ITM2A	SLC38A1	SLC37A3	PTPRCAP	FLT3LG	LRRN3	CD6	ICOS	TMEM106C	ANKH	CXCR6	LAG3	GIMAP2	GPR171	C6orf129	NPDC1	SIT1	C12orf23	CD3G	CD2
NK cell surface signature (S1)	http://mummichog.org/BTM/S1.htm	KIR2DS4	KIR2DS5	KIR2DS2	KIR2DS3	KIR2DS1	ADRB2	KIR2DL3	KIR2DL1	HAVCR2	TMEM64	KLRF1	PTGER2	PTGDR	IL2RB	NCR1	KLRK1	KIT	S1PR5	IL18RAP	SLCO4C1	GPR82	ATP9A	SLC7A5	ELOVL6	PDGFRB	SYNGR3	GPR114	KIR2DL2	KIR2DL5A	DLL1	SLAMF7	IL12RB2	KIR3DL3	TIE1	CX3CR1	ATP8B4	IL18R1	PVRIG	TNFSF11	TNFSF14	TGFBR3	NCAM1	CD97	KLRC3	RARRES3	KIR3DL1	ENPP5	FASLG
B cell surface signature (S2)	http://mummichog.org/BTM/S2.htm	SSPN	HRH4	MOGAT2	TACR3	TMEM156	HLA-DMA	PTH2R	NRXN3	TMEM47	LHCGR	BTC	UGT2A3	CSMD1	NLGN1	CELSR1	CXADR	HLA-DPA1	EDNRB	FCGR2B	CD37	FLRT2	NPY1R	CD200	PLD4	CD79B	CD79A	SLC6A16	SLC6A15	OR2J2	TRHDE	CD22	ABCB4	CD24	ADAM7	GPR6	CCR6	LPPR4	ITM2C	OR11A1	GJC1	P2RX5	PCDH9	GRM5	CD19	SLC17A6	NLGN4Y	SLC24A1	SCN1A
Plasma cell surface signature (S3)	http://mummichog.org/BTM/S3.htm	KCNH1	KCNG2	DRD4	SLC16A14	CCR10	TEK	CLPTM1L	PPAP2C	TMEM37	SLC44A1	KCNN3	SDC1	GP1BB	SCARB2	SLC5A4	CHRM1	CAV1	TRAM2	GPR25	HM13	AMIGO3	ICAM2	KRTCAP2	TXNDC15
Monocyte surface signature (S4)	http://mummichog.org/BTM/S4.htm	LILRB3	LILRB2	LILRB1	ITGAM	TMEM154	SPNS1	C10orf54	MCTP1	ASGR1	ASGR2	LRRC33	FCGR2A	CD33	CD36	APCDD1	FCAR	FXYD6	LPPR2	IL1R2	SLC16A3	CD302	FCER1A	CSF3R	TMEM55A	FCGRT	P2RY2	FCGR1B	HLA-DRB4	MARCO	SLC46A2	S1PR3	IL6R	MS4A6A	GPR133	LTBR	FPR1	FPR2	PTAFR	ANO10	TLR2	TLR1	TLR4	TLR5	PYCARD	PTGIR	KCNQ1	SIRPB1	MBOAT7
DC surface signature (S5)	http://mummichog.org/BTM/S5.htm	TMEM51	GRINA	PRRG4	SLC36A1	CALCRL	COLEC12	ALCAM	C19orf28	LAMP2	CSF2RB	HLA-DQB1	KMO	GPNMB	AGPAT3	TMEM158	TFRC	OLR1	ADAM9	CD151	IL1R1	ABHD12	TNFRSF11A	FZD5	DENND1B	PPAP2B	CXCL16	CD1E	CD1B	CD1A	GPR137B	FAM70A	LHFPL2	GJB2	P2RY6	SLC1A3	JAG1	TACSTD2	SRD5A3	FPR3	CCRL2	CRIM1	SLC7A8	SDC2	CD83	ADAM12	SLC38A6	NRP1	NRP2
CD4 T cell surface signature Th1-stimulated (S6)	http://mummichog.org/BTM/S6.htm	NDFIP2	TMEM200A	GPR114	LAG3	C6orf129	SV2A	GPR19	F2R	TSPAN5
CD4 T cell surface signature Th2-stimulated (S7)	http://mummichog.org/BTM/S7.htm	MAL	CD28	ITM2A	IL17RB	SLC37A3	TMEM200A	GPR15	CLDND1	GPR171	SLC4A7	C6orf129	SIT1	CD3G
Naive B cell surface signature (S8)	http://mummichog.org/BTM/S8.htm	HRH4	TMEM56	HLA-DMA	NRXN3	BTC	LGR4	UGT2A3	EDNRB	CD37	CD200	GPR6	CCR6	C4orf34	GRM5	SLC24A1	HVCN1	ITGB6	IMPG2	KCNE4	SLC26A3	CNR1	SLC38A11	MUC15	GPR116	TRHR	P2RY14	CXCR4	PCDH20	CDH5	HHLA2	HTR1E	IL13RA2	HLA-DOA	KCNMB3	FCRL3	KCNJ16	TAS2R7	GABBR1	GABRE	CLCA4	PCDHB16	PCDHB14	FAM26F	OR1G1	TSPAN13	JAM2	CD72	BTLA
Memory B cell surface signature (S9)	http://mummichog.org/BTM/S9.htm	SSPN	TACR3	CSMD1	NLGN1	CXADR	FCGR2B	NPY1R	TRHDE	ADAM2	ITM2C	OR11A1	GJC1	TAS2R10	NLGN4Y	SCN1A	TNFRSF13B	FREM2	NKAIN4	NOX4	SORCS3	PTPRR	ASTN1	CADM2	PCDHA3	CLDN17	EPHA3	GLP2R	GYPA	CHL1	GRAMD1C	ABCA8	NCAM2	LINGO1	TNFRSF17	CCR9	CD52	JAM3
Resting dendritic cell surface signature (S10)	http://mummichog.org/BTM/S10.htm	TMEM51	ITGAX	SLC36A1	HLA-DMA	SERINC5	CSF1R	TMEM144	CH25H	IFNGR1	HLA-DQB1	KMO	GPNMB	AGPAT9	LPCAT2	ADAM9	CD151	IL1R2	IL1R1	ABHD12	FZD1	FCER1A	FZD5	DENND1B	CD1E	CD1B	CD1C	CD1A	GPR137B	CCDC90A	FAM70A	LHFPL2	SLC27A3	P2RY6	SLC1A3	JAG1	TACSTD2	ENG	SRD5A3	CCRL2	CRIM1	SLC26A11	SLC7A8	ADAM12	SLC38A6	NRP1	PLXND1	STAB1	SLAMF8
Activated (LPS) dendritic cell surface signature (S11)	http://mummichog.org/BTM/S11.htm	PRRG4	IL3RA	CD40	CALCRL	COLEC12	TMEM140	LRRC32	NINJ1	LAMP2	IFI27	CSF2RB	SLC31A2	EREG	F11R	KITLG	ELOVL7	TMCC3	SGPP2	SLC43A2	NRP2	SLC41A2	PDCD1LG2	IFI6	IL13RA1	CD274	TTYH2	RNF144B	GPR157	SLCO5A1	ITGB8	LY75	CD80	ANTXR2	TNFSF13B	TGFA	CD58	SIGLEC1
[truncated: 299 more columns]
