# Supplementary material for: An innate immune signature induced by AS01- or AS03-adjuvanted vaccines predicts the antibody response magnitude and quality consistently over time
Source: Front Immunol. 2024 Aug 14;15:1412732. doi: 10.3389/fimmu.2024.1412732 (PMC11349632; doi:10.3389/fimmu.2024.1412732)
Supplement: Supplementary Table 12 — Blood transcriptional model ranking based on the predictive modeling. [file Table12.xlsx]

## Sheet: D60
BTM_name	Adapt	BTMRep	Cluster_ID	count.x	LASSO_count_total	LASSO_rank_BTM	count.y	RF_count_total	RF_rank_BTM	Avg_Rank
Activated (LPS) dendritic cell surface signature (S11)	ADCC3D	innate activation by cytosolic DNA sensing (M13)	17	11	27.4286	13	0.03939	0.0803471	1	-1.34907
activated dendritic cells (M67)	ADCC3D	innate activation by cytosolic DNA sensing (M13)	17	14	27.4286	13	0.06044	0.0803471	1	-1.34907
antigen presentation (lipids and proteins) (M28)	ADCC3D	antigen presentation (lipids and proteins) (M28)	20	5	5	22	0.001516	0.001516	33	0.122392
antiviral IFN signature (M75)	ADCC3D	innate activation by cytosolic DNA sensing (M13)	17	1	27.4286	13	0.0484	0.0803471	1	-1.34907
B cell surface signature (S2)	ADCC3D	enriched in B cells (I) (M47.0)	26	1	1	27	6.568e-05	0.000940996	39	0.517173
blood coagulation (M11.1)	ADCC3D	blood coagulation (M11.1)	16	1	1	27	-0.000138	-0.000138	66	1.48618
C-MYC transcriptional network (M4.12)	ADCC3D	C-MYC transcriptional network (M4.12)	9	12	12	19	0.0004632	0.0004632	48	0.553062
CD1 and other DC receptors (M50)	ADCC3D	CD1 and other DC receptors (M50)	30	87	87	4	0.006161	0.006161	14	-1.20551
cell adhesion (GO) (M117)	ADCC3D	cell adhesion (GO) (M117)	51	31	31	12	0.009178	0.009178	10	-1.06195
cell adhesion (M51)	ADCC3D	cell movement, Adhesion & Platelet activation (M30)	21	30	15.5	16	0.001447	0.000739	42	0.230059
cell cycle and growth arrest (M31)	ADCC3D	T cell activation (III) (M7.4)	15	9	9	20	0.001294	0.0035495	22	-0.344169
cell cycle and transcription (M4.0)	ADCC3D	cell cycle and transcription (M4.0)	4	1	1	27	0.002997	0.002997	24	-0.0211654
cell division - E2F transcription network (M4.8)	ADCC3D	cell division - E2F transcription network (M4.8)	8	1	1	27	0.002619	0.002619	28	0.122392
cell movement, Adhesion & Platelet activation (M30)	ADCC3D	cell movement, Adhesion & Platelet activation (M30)	21	15.5	15.5	16	0.0002084	0.000739	42	0.230059
chromosome Y linked (M240)	ADCC3D	chromosome Y linked (M240)	68	2	2	26	0.003408	0.003408	23	-0.0929439
collagen, TGFB family et al (M77)	ADCC3D	collagen, TGFB family et al (M77)	36	2	2	26	0.0001079	0.0001079	57	1.12729
complement activation (I) (M112.0)	ADCC3D	complement activation (I) (M112.0)	47	6	6	21	0.000729	0.000729	43	0.445395
CRP	ADCC3D	CRP_modality	73	2	2	26	0.005386	0.005386	18	-0.27239
CYT_IFNGCBA	ADCC3D	CYT_IFNGCBA	74	2	2	26	0.01373	0.01373	8	-0.631282
CYT_IL10	ADCC3D	CYT_IL10	76	4	4	23	0.0005852	0.0005852	47	0.66073
CYT_IL1B	ADCC3D	CYT_IL1B	77	4	2.5	25	-0.0003133	0.00030635	49	0.804287
CYT_IL5	ADCC3D	CYT_IL1B	77	1	2.5	25	0.000926	0.00030635	49	0.804287
CYT_IP10	ADCC3D	CYT_IP10	75	100	100	1	0.01662	0.01662	6	-1.60029
CYT_TNFA	ADCC3D	CYT_TNFA	80	1	1	27	-5.283e-05	-5.283e-05	63	1.37851
cytoskeletal remodeling (enriched for SRF targets) (M34)	ADCC3D	cytoskeletal remodeling (enriched for SRF targets) (M34)	22	2	2	26	-0.0002946	-0.0002946	71	1.62974
DC surface signature (S5)	ADCC3D	DC surface signature (S5)	70	2	2	26	0.002291	0.0010066	38	0.445395
endoplasmic reticulum (M37.2)	ADCC3D	endoplasmic reticulum (M37.2)	24	99	99	2	0.02591	0.02591	3	-1.67207
enriched for SMAD2/3 signaling (M97)	ADCC3D	enriched for SMAD2/3 signaling (M97)	42	31	31	12	0.001712	0.001712	31	-0.308279
enriched in activated dendritic cells (II) (M165)	ADCC3D	innate activation by cytosolic DNA sensing (M13)	17	10	27.4286	13	0.0503	0.0803471	1	-1.34907
enriched in B cells (I) (M47.0)	ADCC3D	enriched in B cells (I) (M47.0)	26	1	1	27	0.001884	0.000940996	39	0.517173
enriched in B cells (II) (M47.1)	ADCC3D	enriched in B cells (I) (M47.0)	26	1	1	27	0.001474	0.000940996	39	0.517173
enriched in B cells (III) (M47.2)	ADCC3D	enriched in B cells (I) (M47.0)	26	1	1	27	0.0007237	0.000940996	39	0.517173
enriched in B cells (IV) (M47.3)	ADCC3D	enriched in B cells (IV) (M47.3)	27	1	1	27	-0.0003939	-0.0003939	73	1.73741
enriched in B cells (VI) (M69)	ADCC3D	enriched in B cells (I) (M47.0)	26	1	1	27	0.0005576	0.000940996	39	0.517173
enriched in dendritic cells (M168)	ADCC3D	enriched in dendritic cells (M168)	64	2	2	26	0.0002461	0.0002461	52	0.947844
enriched in membrane proteins (M124)	ADCC3D	enriched in membrane proteins (M124)	53	4	4	23	0.001259	0.001259	34	0.19417
enriched in naive and memory B cells (M83)	ADCC3D	enriched in naive and memory B cells (M83)	38	2	2	26	-0.0001202	-0.0001202	65	1.4144
enriched in NK cells (I) (M7.2)	ADCC3D	enriched in NK cells (I) (M7.2)	13	43	14.25	17	0.007497	0.0035582	21	-0.487726
enriched in NK cells (II) (M61.0)	ADCC3D	enriched in NK cells (I) (M7.2)	13	9	14.25	17	0.005944	0.0035582	21	-0.487726
enriched in NK cells (KIR cluster) (M61.1)	ADCC3D	enriched in NK cells (I) (M7.2)	13	2	14.25	17	0.001105	0.0035582	21	-0.487726
enriched in NK cells (receptor activation) (M61.2)	ADCC3D	enriched in NK cells (I) (M7.2)	13	3	14.25	17	0.001249	0.0035582	21	-0.487726
enriched in T cells (I) (M7.0)	ADCC3D	enriched in T cells (I) (M7.0)	11	24	41	8	0.0205	0.0236	4	-1.42085
enriched in T cells (II) (M223)	ADCC3D	enriched in T cells (I) (M7.0)	11	58	41	8	0.0267	0.0236	4	-1.42085
extracellular matrix (I) (M2.0)	ADCC3D	extracellular matrix (I) (M2.0)	1	2	2	26	-4.865e-05	-4.865e-05	62	1.30674
extracellular matrix (II) (M2.1)	ADCC3D	extracellular matrix (II) (M2.1)	2	3	3	24	-0.0004243	-0.0004243	74	1.66563
extracellular matrix, complement (M140)	ADCC3D	extracellular matrix, complement (M140)	57	4	4	23	-0.0009636	-0.0009636	79	1.80919
golgi membrane (I) (M113)	ADCC3D	golgi membrane (I) (M113)	48	2	2	26	0.0002227	0.0002227	53	0.983733
immuregulation - monocytes, T and B cells (M57)	ADCC3D	immuregulation - monocytes, T and B cells (M57)	31	34	34	11	0.001952	0.001952	30	-0.380058
innate activation by cytosolic DNA sensing (M13)	ADCC3D	innate activation by cytosolic DNA sensing (M13)	17	34	27.4286	13	0.1023	0.0803471	1	-1.34907
innate antiviral response (M150)	ADCC3D	innate activation by cytosolic DNA sensing (M13)	17	96	27.4286	13	0.1184	0.0803471	1	-1.34907
lymphocyte generic cluster (M60)	ADCC3D	lymphocyte generic cluster (M60)	32	18	18	15	0.0006557	0.0006557	45	0.301838
lysosomal/endosomal proteins (M139)	ADCC3D	lysosomal/endosomal proteins (M139)	56	1	1	27	0.0029	0.0029	26	0.050613
Membrane, ER proteins (M134)	ADCC3D	Membrane, ER proteins (M134)	55	88	88	3	0.005474	0.005474	17	-1.13373
Memory B cell surface signature (S9)	ADCC3D	Memory B cell surface signature (S9)	72	1	1	27	0.0002766	0.0002766	51	0.947844
MHC-TLR7-TLR8 cluster (M146)	ADCC3D	MHC-TLR7-TLR8 cluster (M146)	60	100	100	1	0.05155	0.05155	2	-1.74385
Naive B cell surface signature (S8)	ADCC3D	Naive B cell surface signature (S8)	71	3	3	24	0.0001547	0.0001547	55	0.983733
NK cell surface signature (S1)	ADCC3D	enriched in NK cells (I) (M7.2)	13	14.25	14.25	17	0.001996	0.0035582	21	-0.487726
plasma cells & B cells, immunoglobulins (M156.0)	ADCC3D	plasma cells & B cells, immunoglobulins (M156.0)	61	2	20	14	0.001293	0.001193	36	-0.0570547
plasma cells, immunoglobulins (M156.1)	ADCC3D	plasma cells & B cells, immunoglobulins (M156.0)	61	38	20	14	0.001093	0.001193	36	-0.0570547
platelet activation - actin binding (M196)	ADCC3D	cell movement, Adhesion & Platelet activation (M30)	21	1	15.5	16	0.0005616	0.000739	42	0.230059
platelet activation and degranulation (M85)	ADCC3D	platelet activation and degranulation (M85)	39	1	1	27	-1.172e-05	-1.172e-05	60	1.27085
PLK1 signaling events (M4.2)	ADCC3D	PLK1 signaling events (M4.2)	6	9	9	20	0.005063	0.005063	19	-0.451836
receptors, cell migration (M109)	ADCC3D	receptors, cell migration (M109)	45	54	54	6	0.004298	0.004298	20	-0.918396
regulation of antigen presentation and immune response (M5.0)	ADCC3D	regulation of antigen presentation and immune response (M5.0)	10	6	6	21	0.01722	0.01722	5	-0.918396
Resting dendritic cell surface signature (S10)	ADCC3D	DC surface signature (S5)	70	2	2	26	-0.0002778	0.0010066	38	0.445395
T cell activation (III) (M7.4)	ADCC3D	T cell activation (III) (M7.4)	15	9	9	20	0.005805	0.0035495	22	-0.344169
T cell surface signature (S0)	ADCC3D	T cell surface signature (S0)	69	1	1	27	0.002486	0.002486	29	0.158281
TBA (M104)	ADCC3D	TBA (M104)	43	1	1	27	8.734e-05	8.734e-05	58	1.19907
TBA (M105)	ADCC3D	TBA (M105)	44	1	1	27	-0.0006619	-0.0006619	76	1.84507
TBA (M114.0)	ADCC3D	TBA (M114.0)	49	1	1	27	0.0007077	0.0007077	44	0.696619
TBA (M121)	ADCC3D	TBA (M121)	52	48	48	7	0.006747	0.006747	11	-1.20551
TBA (M177.0)	ADCC3D	TBA (M177.0)	65	37	37	10	0.006534	0.006534	12	-1.06195
TBA (M188)	ADCC3D	TBA (M188)	66	2	2	26	-0.0004558	-0.0004558	75	1.7733
TBA (M66)	ADCC3D	TBA (M66)	34	68	68	5	0.01581	0.01581	7	-1.42085
transcription regulation in cell development (M49)	ADCC3D	transcription regulation in cell development (M49)	29	13	13	18	0.002773	0.002773	27	-0.236501
transmembrane transport (I) (M87)	ADCC3D	transmembrane transport (I) (M87)	40	38	38	9	0.001192	0.001192	37	-0.200612
type I interferon response (M127)	ADCC3D	innate activation by cytosolic DNA sensing (M13)	17	26	27.4286	13	0.1432	0.0803471	1	-1.34907
viral sensing & immunity; IRF2 targets network (I) (M111.0)	ADCC3D	viral sensing & immunity; IRF2 targets network (I) (M111.0)	46	3	3	24	0.006511	0.006511	13	-0.523615
Activated (LPS) dendritic cell surface signature (S11)	ADCP_Score	innate activation by cytosolic DNA sensing (M13)	17	7	28.1667	13	0.03504	0.07799	2	-1.28197
activated dendritic cells (M67)	ADCP_Score	innate activation by cytosolic DNA sensing (M13)	17	2	28.1667	13	0.04425	0.07799	2	-1.28197
antigen presentation (lipids and proteins) (M28)	ADCP_Score	antigen presentation (lipids and proteins) (M28)	20	17	17	17	0.00121	0.00121	33	-0.0778017
antiviral IFN signature (M75)	ADCP_Score	innate activation by cytosolic DNA sensing (M13)	17	28.1667	28.1667	13	0.02527	0.07799	2	-1.28197
B cell surface signature (S2)	ADCP_Score	enriched in B cells (I) (M47.0)	26	4	4	25	-0.0008003	-0.0005885	77	1.71125
blood coagulation (M11.1)	ADCP_Score	blood coagulation (M11.1)	16	1	1	28	0.0008197	0.0008197	39	0.50708
C-MYC transcriptional network (M4.12)	ADCP_Score	C-MYC transcriptional network (M4.12)	9	40	40	9	0.004582	0.004582	11	-1.10995
CD1 and other DC receptors (M50)	ADCP_Score	CD1 and other DC receptors (M50)	30	64	64	5	0.003288	0.003288	16	-1.07554
cell adhesion (M51)	ADCP_Score	cell movement, Adhesion & Platelet activation (M30)	21	79	40	9	0.003812	0.00164943	29	-0.490659
cell cycle (I) (M4.1)	ADCP_Score	cell cycle (I) (M4.1)	5	45	45	6	0.004359	0.0040935	13	-1.14435
cell cycle and growth arrest (M31)	ADCP_Score	T cell activation (III) (M7.4)	15	14	14	19	0.00366	0.0052335	10	-0.800302
cell division - E2F transcription network (M4.8)	ADCP_Score	cell division - E2F transcription network (M4.8)	8	44	44	7	0.002884	0.002884	19	-0.903517
cell movement, Adhesion & Platelet activation (M30)	ADCP_Score	cell movement, Adhesion & Platelet activation (M30)	21	1	40	9	0.0004848	0.00164943	29	-0.490659
chemokine cluster (I) (M27.0)	ADCP_Score	chemokine cluster (I) (M27.0)	19	6	6	23	-0.0001935	-0.0001935	62	1.12637
collagen, TGFB family et al (M77)	ADCP_Score	collagen, TGFB family et al (M77)	36	2	2	27	0.0005124	0.0005124	45	0.679104
complement activation (I) (M112.0)	ADCP_Score	complement activation (I) (M112.0)	47	1	1	28	0.001482	0.001482	30	0.197437
CRP	ADCP_Score	CRP_modality	73	8	8	21	0.008911	0.008911	6	-0.869112
CYT_IFNGCBA	ADCP_Score	CYT_IFNGCBA	74	27	27	14	0.003704	0.003704	14	-0.834707
CYT_IL1B	ADCP_Score	CYT_IL1B	77	5	5	24	-0.0001384	-0.0002426	65	1.26399
CYT_IL5	ADCP_Score	CYT_IL1B	77	5	5	24	-0.0003468	-0.0002426	65	1.26399
CYT_IL6	ADCP_Score	CYT_IL6	78	5	5	24	0.002687	0.002687	21	-0.249826
CYT_IP10	ADCP_Score	CYT_IP10	75	1	1	28	0.0003382	0.0003382	49	0.851128
CYT_MCP1	ADCP_Score	CYT_MCP1	79	8	8	21	-5.393e-05	-5.393e-05	57	0.885532
cytoskeleton/actin (SRF transcription targets) (M145.0)	ADCP_Score	cytoskeleton/actin (SRF transcription targets) (M145.0)	58	5	5	24	-0.0004889	-0.0004889	74	1.57363
cytoskeleton/actin (SRF transcription targets) (M145.1)	ADCP_Score	cytoskeleton/actin (SRF transcription targets) (M145.1)	59	1	1	28	0.0003392	0.0003392	48	0.816723
DC surface signature (S5)	ADCP_Score	DC surface signature (S5)	70	3	3	26	0.01328	0.00798	7	-0.662683
endoplasmic reticulum (M37.2)	ADCP_Score	endoplasmic reticulum (M37.2)	24	83	83	2	0.02728	0.02728	4	-1.59161
enriched for SMAD2/3 signaling (M97)	ADCP_Score	enriched for SMAD2/3 signaling (M97)	42	4	4	25	0.001902	0.001902	26	-0.043397
enriched in activated dendritic cells (II) (M165)	ADCP_Score	innate activation by cytosolic DNA sensing (M13)	17	1	28.1667	13	0.03877	0.07799	2	-1.28197
enriched in activated dendritic cells/monocytes (M64)	ADCP_Score	enriched in neutrophils (I) (M37.1)	23	2	2	27	-0.0002669	-8.481e-05	58	1.12637
enriched in B cells (I) (M47.0)	ADCP_Score	enriched in B cells (I) (M47.0)	26	4	4	25	-0.0008035	-0.0005885	77	1.71125
enriched in B cells (II) (M47.1)	ADCP_Score	enriched in B cells (I) (M47.0)	26	4	4	25	-0.0005068	-0.0005885	77	1.71125
enriched in B cells (III) (M47.2)	ADCP_Score	enriched in B cells (I) (M47.0)	26	4	4	25	-0.0005285	-0.0005885	77	1.71125
enriched in B cells (V) (M47.4)	ADCP_Score	enriched in B cells (V) (M47.4)	28	1	1	28	7.798e-05	7.798e-05	54	1.02315
enriched in B cells (VI) (M69)	ADCP_Score	enriched in B cells (I) (M47.0)	26	4	4	25	-0.0003034	-0.0005885	77	1.71125
enriched in cell cycle (M167)	ADCP_Score	enriched in cell cycle (M167)	63	31	31	12	0.0004433	0.00133047	31	-0.318635
enriched in dendritic cells (M168)	ADCP_Score	enriched in dendritic cells (M168)	64	1	1	28	0.002318	0.002318	24	-0.00899216
enriched in membrane proteins (M124)	ADCP_Score	enriched in membrane proteins (M124)	53	19	19	16	0.001234	0.001234	32	-0.146611
enriched in monocytes (II) (M11.0)	ADCP_Score	regulation of signal transduction (M3)	3	35	35	11	0.001439	0.00339297	15	-0.903517
enriched in naive and memory B cells (M83)	ADCP_Score	enriched in naive and memory B cells (M83)	38	7	7	22	-0.0003109	-0.0003109	69	1.33279
enriched in neutrophils (I) (M37.1)	ADCP_Score	enriched in neutrophils (I) (M37.1)	23	2	2	27	9.728e-05	-8.481e-05	58	1.12637
enriched in NK cells (I) (M7.2)	ADCP_Score	enriched in NK cells (I) (M7.2)	13	1	1	28	0.002852	0.00190226	25	0.0254126
enriched in NK cells (II) (M61.0)	ADCP_Score	enriched in NK cells (I) (M7.2)	13	1	1	28	0.002431	0.00190226	25	0.0254126
enriched in NK cells (KIR cluster) (M61.1)	ADCP_Score	enriched in NK cells (I) (M7.2)	13	1	1	28	0.0009413	0.00190226	25	0.0254126
enriched in NK cells (receptor activation) (M61.2)	ADCP_Score	enriched in NK cells (I) (M7.2)	13	1	1	28	0.0011	0.00190226	25	0.0254126
enriched in T cells (I) (M7.0)	ADCP_Score	enriched in T cells (I) (M7.0)	11	2	2	27	0.00421	0.0078	8	-0.593874
enriched in T cells (II) (M223)	ADCP_Score	enriched in T cells (I) (M7.0)	11	2	2	27	0.01139	0.0078	8	-0.593874
erythrocyte differentiation (M173)	ADCP_Score	enriched in cell cycle (M167)	63	40	31	12	0.00266	0.00133047	31	-0.318635
extracellular matrix, complement (M140)	ADCP_Score	extracellular matrix, complement (M140)	57	26	26	15	0.0007439	0.0007439	41	0.128627
glycerophospholipid metabolism (M114.1)	ADCP_Score	glycerophospholipid metabolism (M114.1)	50	1	1	28	0.00177	0.00177	28	0.128627
heme biosynthesis (I) (M171)	ADCP_Score	enriched in cell cycle (M167)	63	22	31	12	0.0008881	0.00133047	31	-0.318635
immuregulation - monocytes, T and B cells (M57)	ADCP_Score	immuregulation - monocytes, T and B cells (M57)	31	6	6	23	-0.0005536	-0.0005536	76	1.60803
innate activation by cytosolic DNA sensing (M13)	ADCP_Score	innate activation by cytosolic DNA sensing (M13)	17	19	28.1667	13	0.1315	0.07799	2	-1.28197
innate antiviral response (M150)	ADCP_Score	innate activation by cytosolic DNA sensing (M13)	17	51	28.1667	13	0.1172	0.07799	2	-1.28197
leukocyte migration (M88.0)	ADCP_Score	leukocyte migration (M88.0)	41	1	1	28	-0.0002764	-0.0002764	67	1.47041
lymphocyte generic cluster (M60)	ADCP_Score	lymphocyte generic cluster (M60)	32	1	1	28	-0.0004541	-0.0004541	72	1.64244
lysosomal/endosomal proteins (M139)	ADCP_Score	lysosomal/endosomal proteins (M139)	56	11	11	20	0.006123	0.006123	9	-0.800302
Memory B cell surface signature (S9)	ADCP_Score	Memory B cell surface signature (S9)	72	14	14	19	-0.0006528	-0.0006528	79	1.57363
MHC-TLR7-TLR8 cluster (M146)	ADCP_Score	MHC-TLR7-TLR8 cluster (M146)	60	99	99	1	0.07999	0.07999	1	-1.72923
mitotic cell cycle in stimulated CD4 T cells (M4.5)	ADCP_Score	mitotic cell cycle in stimulated CD4 T cells (M4.5)	7	68	68	4	0.002609	0.002609	22	-0.903517
mitotic cell division (M6)	ADCP_Score	cell cycle (I) (M4.1)	5	45	45	6	0.003828	0.0040935	13	-1.14435
Monocyte surface signature (S4)	ADCP_Score	regulation of signal transduction (M3)	3	35	35	11	-0.0002	0.00339297	15	-0.903517
myeloid cell enriched receptors and transporters (M4.3)	ADCP_Score	regulation of signal transduction (M3)	3	35	35	11	0.01201	0.00339297	15	-0.903517
Naive B cell surface signature (S8)	ADCP_Score	Naive B cell surface signature (S8)	71	1	1	28	-0.0001973	-0.0001973	63	1.33279
NK cell surface signature (S1)	ADCP_Score	enriched in NK cells (I) (M7.2)	13	1	1	28	0.002187	0.00190226	25	0.0254126
plasma cells & B cells, immunoglobulins (M156.0)	ADCP_Score	plasma cells & B cells, immunoglobulins (M156.0)	61	20	36	10	0.001548	0.0010137	36	-0.215421
plasma cells, immunoglobulins (M156.1)	ADCP_Score	plasma cells & B cells, immunoglobulins (M156.0)	61	52	36	10	0.0004794	0.0010137	36	-0.215421
platelet activation - actin binding (M196)	ADCP_Score	cell movement, Adhesion & Platelet activation (M30)	21	40	40	9	0.0006515	0.00164943	29	-0.490659
PLK1 signaling events (M4.2)	ADCP_Score	PLK1 signaling events (M4.2)	6	16	16	18	0.0009854	0.0009854	37	0.0942222
receptors, cell migration (M109)	ADCP_Score	receptors, cell migration (M109)	45	8	8	21	-0.0003322	-0.0003322	70	1.33279
regulation of antigen presentation and immune response (M5.0)	ADCP_Score	regulation of antigen presentation and immune response (M5.0)	10	31	31	12	0.03194	0.03194	3	-1.28197
regulation of signal transduction (M3)	ADCP_Score	regulation of signal transduction (M3)	3	35	35	11	0.0003229	0.00339297	15	-0.903517
Resting dendritic cell surface signature (S10)	ADCP_Score	DC surface signature (S5)	70	3	3	26	0.00268	0.00798	7	-0.662683
T & B cell development, activation (M62.0)	ADCP_Score	T & B cell development, activation (M62.0)	33	41	41	8	0.0007294	0.0007294	44	-0.00899216
T cell activation (III) (M7.4)	ADCP_Score	T cell activation (III) (M7.4)	15	14	14	19	0.006807	0.0052335	10	-0.800302
T cell surface signature (S0)	ADCP_Score	T cell surface signature (S0)	69	1	1	28	0.003268	0.003268	17	-0.249826
TBA (M105)	ADCP_Score	TBA (M105)	44	31	31	12	0.002812	0.002812	20	-0.697088
TBA (M114.0)	ADCP_Score	TBA (M114.0)	49	1	1	28	-0.0001702	-0.0001702	60	1.22958
TBA (M131)	ADCP_Score	TBA (M131)	54	1	1	28	0.0002625	0.0007298	43	0.644699
TBA (M177.0)	ADCP_Score	TBA (M177.0)	65	2	2	27	0.001172	0.001172	34	0.300651
TBA (M188)	ADCP_Score	TBA (M188)	66	2	2	27	9.619e-06	9.619e-06	55	1.02315
TBA (M193)	ADCP_Score	TBA (M131)	54	1	1	28	0.0007829	0.0007298	43	0.644699
TBA (M201)	ADCP_Score	TBA (M131)	54	1	1	28	0.001144	0.0007298	43	0.644699
TBA (M66)	ADCP_Score	TBA (M66)	34	3	3	26	0.004228	0.004228	12	-0.490659
transcription regulation in cell development (M49)	ADCP_Score	transcription regulation in cell development (M49)	29	1	1	28	-6.625e-06	-6.625e-06	56	1.09196
transmembrane transport (I) (M87)	ADCP_Score	transmembrane transport (I) (M87)	40	75	75	3	0.00322	0.00322	18	-1.07554
type I interferon response (M127)	ADCP_Score	innate activation by cytosolic DNA sensing (M13)	17	89	28.1667	13	0.1539	0.07799	2	-1.28197
viral sensing & immunity; IRF2 targets network (I) (M111.0)	ADCP_Score	viral sensing & immunity; IRF2 targets network (I) (M111.0)	46	41	41	8	0.01414	0.01414	5	-1.35078
Activated (LPS) dendritic cell surface signature (S11)	ADDCP_Score	innate activation by cytosolic DNA sensing (M13)	17	10	30.4	13	0.03821	0.0759686	1	-1.3743
activated dendritic cells (M67)	ADDCP_Score	innate activation by cytosolic DNA sensing (M13)	17	29	30.4	13	0.07633	0.0759686	1	-1.3743
antigen presentation (lipids and proteins) (M28)	ADDCP_Score	antigen presentation (lipids and proteins) (M28)	20	1	1	33	0.0009181	0.0009181	30	0.32745
antiviral IFN signature (M75)	ADDCP_Score	innate activation by cytosolic DNA sensing (M13)	17	30.4	30.4	13	0.06156	0.0759686	1	-1.3743
C-MYC transcriptional network (M4.12)	ADDCP_Score	C-MYC transcriptional network (M4.12)	9	57	57	6	0.00039	0.00039	39	-0.297682
CD1 and other DC receptors (M50)	ADDCP_Score	CD1 and other DC receptors (M50)	30	94	94	3	0.003504	0.003504	17	-1.16592
cell adhesion (GO) (M117)	ADDCP_Score	cell adhesion (GO) (M117)	51	17	17	19	0.001813	0.001813	24	-0.367141
cell adhesion (M51)	ADDCP_Score	cell movement, Adhesion & Platelet activation (M30)	21	6	4	30	0.0007006	0.000404433	38	0.501098
cell cycle (I) (M4.1)	ADDCP_Score	cell cycle (I) (M4.1)	5	27	27	15	-0.0001046	1.55e-05	50	0.396909
cell cycle and growth arrest (M31)	ADDCP_Score	T cell activation (III) (M7.4)	15	2	34.5	11	0.001286	0.004647	11	-1.09646
cell division - E2F transcription network (M4.8)	ADDCP_Score	cell division - E2F transcription network (M4.8)	8	4	4	30	-2.222e-05	-2.222e-05	52	0.987312
cell division (stimulated CD4+ T cells) (M46)	ADDCP_Score	cell division (stimulated CD4+ T cells) (M46)	25	10	10	25	0.0001496	0.0001496	46	0.605287
cell movement, Adhesion & Platelet activation (M30)	ADDCP_Score	cell movement, Adhesion & Platelet activation (M30)	21	4	4	30	-0.0001788	0.000404433	38	0.501098
chemokine cluster (I) (M27.0)	ADDCP_Score	chemokine cluster (I) (M27.0)	19	1	1	33	-0.0006389	-0.0006389	69	1.6819
chromosome Y linked (M240)	ADDCP_Score	chromosome Y linked (M240)	68	2	2	32	-0.0008562	-0.0008562	72	1.75136
collagen, TGFB family et al (M77)	ADDCP_Score	collagen, TGFB family et al (M77)	36	2	2	32	0.0002541	0.0002541	42	0.709476
CYT_IFNGCBA	ADDCP_Score	CYT_IFNGCBA	74	3	3	31	0.003726	0.003726	16	-0.228223
CYT_IL10	ADDCP_Score	CYT_IL10	76	22	22	17	-0.002042	-0.002042	78	1.4388
CYT_IL1B	ADDCP_Score	CYT_IL1B	77	30	30	14	0.0008315	-0.00037375	64	0.848394
CYT_IL5	ADDCP_Score	CYT_IL1B	77	30	30	14	-0.001579	-0.00037375	64	0.848394
CYT_IL6	ADDCP_Score	CYT_IL6	78	6	6	28	6.063e-06	6.063e-06	51	0.883123
CYT_IP10	ADDCP_Score	CYT_IP10	75	5	5	29	0.00409	0.00409	14	-0.367141
CYT_MCP1	ADDCP_Score	CYT_MCP1	79	3	3	31	-0.0004102	-0.0004102	65	1.47353
cytoskeleton/actin (SRF transcription targets) (M145.1)	ADDCP_Score	cytoskeleton/actin (SRF transcription targets) (M145.1)	59	11	11	24	0.002496	0.002496	19	-0.367141
DC surface signature (S5)	ADDCP_Score	DC surface signature (S5)	70	1	1	33	0.008114	0.0050745	10	-0.367141
enriched in activated dendritic cells (II) (M165)	ADDCP_Score	innate activation by cytosolic DNA sensing (M13)	17	30.4	30.4	13	0.07501	0.0759686	1	-1.3743
enriched in cell cycle (M167)	ADDCP_Score	enriched in cell cycle (M167)	63	17.5	17.5	18	-0.0001699	0.00016355	45	0.32745
enriched in naive and memory B cells (M83)	ADDCP_Score	enriched in naive and memory B cells (M83)	38	1	1	33	-0.0007404	-0.0007404	70	1.71663
enriched in neutrophils (II) (M163)	ADDCP_Score	enriched in neutrophils (II) (M163)	62	23	23	16	-0.00116	-0.00116	75	1.29988
enriched in NK cells (I) (M7.2)	ADDCP_Score	enriched in NK cells (I) (M7.2)	13	3	15.2	21	0.003821	0.0044424	12	-0.714437
enriched in NK cells (II) (M61.0)	ADDCP_Score	enriched in NK cells (I) (M7.2)	13	2	15.2	21	0.005125	0.0044424	12	-0.714437
enriched in NK cells (KIR cluster) (M61.1)	ADDCP_Score	enriched in NK cells (I) (M7.2)	13	22	15.2	21	0.003362	0.0044424	12	-0.714437
enriched in NK cells (receptor activation) (M61.2)	ADDCP_Score	enriched in NK cells (I) (M7.2)	13	48	15.2	21	0.008301	0.0044424	12	-0.714437
enriched in T cells (I) (M7.0)	ADDCP_Score	enriched in T cells (I) (M7.0)	11	8	16	20	0.01332	0.0101135	5	-0.992273
enriched in T cells (II) (M223)	ADDCP_Score	enriched in T cells (I) (M7.0)	11	24	16	20	0.006907	0.0101135	5	-0.992273
erythrocyte differentiation (M173)	ADDCP_Score	enriched in cell cycle (M167)	63	33	17.5	18	0.0006313	0.00016355	45	0.32745
extracellular matrix (I) (M2.0)	ADDCP_Score	extracellular matrix (I) (M2.0)	1	37	37	9	0.005253	0.005253	9	-1.23538
extracellular matrix (II) (M2.1)	ADDCP_Score	extracellular matrix (II) (M2.1)	2	9	9	26	0.002104	0.002104	21	-0.228223
extracellular matrix, complement (M140)	ADDCP_Score	extracellular matrix, complement (M140)	57	8	8	27	0.0002215	0.0002215	44	0.605287
glycerophospholipid metabolism (M114.1)	ADDCP_Score	glycerophospholipid metabolism (M114.1)	50	35	35	10	0.001524	0.001524	25	-0.644978
golgi membrane (I) (M113)	ADDCP_Score	golgi membrane (I) (M113)	48	6	6	28	0.001319	0.001319	26	0.0148841
heme biosynthesis (I) (M171)	ADDCP_Score	enriched in cell cycle (M167)	63	2	17.5	18	2.925e-05	0.00016355	45	0.32745
innate activation by cytosolic DNA sensing (M13)	ADDCP_Score	innate activation by cytosolic DNA sensing (M13)	17	47	30.4	13	0.1065	0.0759686	1	-1.3743
innate antiviral response (M150)	ADDCP_Score	innate activation by cytosolic DNA sensing (M13)	17	24	30.4	13	0.04257	0.0759686	1	-1.3743
lymphocyte generic cluster (M60)	ADDCP_Score	lymphocyte generic cluster (M60)	32	41	41	8	-0.002284	-0.002284	80	1.19569
lysosomal/endosomal proteins (M139)	ADDCP_Score	lysosomal/endosomal proteins (M139)	56	12	12	23	0.002785	0.002785	18	-0.4366
Membrane, ER proteins (M134)	ADDCP_Score	Membrane, ER proteins (M134)	55	10	10	25	-0.0006223	-0.0006223	68	1.36934
MHC-TLR7-TLR8 cluster (M146)	ADDCP_Score	MHC-TLR7-TLR8 cluster (M146)	60	100	100	1	0.06334	0.06334	2	-1.75632
mitotic cell cycle in stimulated CD4 T cells (M4.5)	ADDCP_Score	mitotic cell cycle in stimulated CD4 T cells (M4.5)	7	45	45	7	0.000311	0.000311	40	-0.228223
mitotic cell division (M6)	ADDCP_Score	cell cycle (I) (M4.1)	5	27	27	15	0.0001356	1.55e-05	50	0.396909
Naive B cell surface signature (S8)	ADDCP_Score	Naive B cell surface signature (S8)	71	15	15	22	0.001962	0.001962	22	-0.332412
NK cell surface signature (S1)	ADDCP_Score	enriched in NK cells (I) (M7.2)	13	1	15.2	21	0.001603	0.0044424	12	-0.714437
plasma cells & B cells, immunoglobulins (M156.0)	ADDCP_Score	plasma cells & B cells, immunoglobulins (M156.0)	61	10	10	25	-0.0001769	-4.3935e-05	54	0.883123
plasma cells, immunoglobulins (M156.1)	ADDCP_Score	plasma cells & B cells, immunoglobulins (M156.0)	61	10	10	25	8.903e-05	-4.3935e-05	54	0.883123
platelet activation - actin binding (M196)	ADDCP_Score	cell movement, Adhesion & Platelet activation (M30)	21	2	4	30	0.0006915	0.000404433	38	0.501098
platelet activation & blood coagulation (M199)	ADDCP_Score	platelet activation & blood coagulation (M199)	67	3	3	31	-0.002204	-0.002204	79	1.95974
PLK1 signaling events (M4.2)	ADDCP_Score	PLK1 signaling events (M4.2)	6	81	81	4	0.004083	0.004083	15	-1.20065
receptors, cell migration (M109)	ADDCP_Score	receptors, cell migration (M109)	45	3	3	31	-0.0008232	-0.0008232	71	1.6819
regulation of antigen presentation and immune response (M5.0)	ADDCP_Score	regulation of antigen presentation and immune response (M5.0)	10	15	15	22	0.02055	0.02055	4	-0.957544
Resting dendritic cell surface signature (S10)	ADDCP_Score	DC surface signature (S5)	70	1	1	33	0.002035	0.0050745	10	-0.367141
T & B cell development, activation (M62.0)	ADDCP_Score	T & B cell development, activation (M62.0)	33	60	60	5	-7.19e-05	-7.19e-05	57	0.292721
T cell activation (III) (M7.4)	ADDCP_Score	T cell activation (III) (M7.4)	15	67	34.5	11	0.008008	0.004647	11	-1.09646
TBA (M104)	ADDCP_Score	TBA (M104)	43	4	4	30	0.0004602	0.0004602	36	0.431639
TBA (M105)	ADDCP_Score	TBA (M105)	44	1	1	33	-6.253e-05	-6.253e-05	55	1.19569
TBA (M121)	ADDCP_Score	TBA (M121)	52	99	99	2	0.04626	0.04626	3	-1.68686
TBA (M177.0)	ADDCP_Score	TBA (M177.0)	65	31	31	12	0.0002287	0.0002287	43	0.0496137
TBA (M66)	ADDCP_Score	TBA (M66)	34	2	2	32	0.007877	0.007877	7	-0.506059
transcription regulation in cell development (M49)	ADDCP_Score	transcription regulation in cell development (M49)	29	1	1	33	-0.0001374	-0.0001374	58	1.29988
transmembrane transport (I) (M87)	ADDCP_Score	transmembrane transport (I) (M87)	40	1	1	33	0.0006658	0.0006658	32	0.396909
type I interferon response (M127)	ADDCP_Score	innate activation by cytosolic DNA sensing (M13)	17	42	30.4	13	0.1316	0.0759686	1	-1.3743
Activated (LPS) dendritic cell surface signature (S11)	ADNKA_IFNG	innate activation by cytosolic DNA sensing (M13)	17	50	50	7	0.02004	0.0791071	1	-1.781
activated dendritic cells (M67)	ADNKA_IFNG	innate activation by cytosolic DNA sensing (M13)	17	50	50	7	0.05376	0.0791071	1	-1.781
antigen presentation (lipids and proteins) (M28)	ADNKA_IFNG	antigen presentation (lipids and proteins) (M28)	20	6	6	26	0.001712	0.001712	28	-0.143482
antiviral IFN signature (M75)	ADNKA_IFNG	innate activation by cytosolic DNA sensing (M13)	17	50	50	7	0.03789	0.0791071	1	-1.781
B cell surface signature (S2)	ADNKA_IFNG	enriched in B cells (I) (M47.0)	26	6	6	26	-0.0005997	0.00091272	38	0.212499
C-MYC transcriptional network (M4.12)	ADNKA_IFNG	C-MYC transcriptional network (M4.12)	9	17	17	15	0.002992	0.002992	21	-0.78425
CD1 and other DC receptors (M50)	ADNKA_IFNG	CD1 and other DC receptors (M50)	30	9	9	22	0.000955	0.000955	34	-0.0722861
cell adhesion (GO) (M117)	ADNKA_IFNG	cell adhesion (GO) (M117)	51	4	4	28	-0.0003665	-0.0003665	66	1.28044
cell adhesion (M51)	ADNKA_IFNG	cell movement, Adhesion & Platelet activation (M30)	21	17	6.33333	25	0.006729	0.00262223	23	-0.357071
cell cycle (I) (M4.1)	ADNKA_IFNG	cell cycle (I) (M4.1)	5	9	5	27	0.00173	0.00093055	36	0.176901
cell cycle and growth arrest (M31)	ADNKA_IFNG	T cell activation (III) (M7.4)	15	1	1	32	0.002938	0.0028985	22	-0.143482
cell cycle and transcription (M4.0)	ADNKA_IFNG	cell cycle and transcription (M4.0)	4	1	1	32	0.002052	0.002052	26	-0.00108974
cell division - E2F transcription network (M4.8)	ADNKA_IFNG	cell division - E2F transcription network (M4.8)	8	7	7	24	0.0003653	0.0003653	50	0.568481
cell movement, Adhesion & Platelet activation (M30)	ADNKA_IFNG	cell movement, Adhesion & Platelet activation (M30)	21	1	6.33333	25	0.0003306	0.00262223	23	-0.357071
chemokine cluster (I) (M27.0)	ADNKA_IFNG	chemokine cluster (I) (M27.0)	19	15	15	18	-0.0008228	-0.0008228	71	1.10245
chromosome Y linked (M240)	ADNKA_IFNG	chromosome Y linked (M240)	68	1	1	32	-0.001287	-0.001287	77	1.81442
collagen, TGFB family et al (M77)	ADNKA_IFNG	collagen, TGFB family et al (M77)	36	1	1	32	-0.002683	-0.002683	80	1.92121
complement activation (I) (M112.0)	ADNKA_IFNG	complement activation (I) (M112.0)	47	10	10	21	0.005659	0.005659	11	-0.926642
CYT_IFNGCBA	ADNKA_IFNG	CYT_IFNGCBA	74	4	4	28	0.005556	0.005556	12	-0.641857
CYT_IL10	ADNKA_IFNG	CYT_IL10	76	7	7	24	-1.654e-05	-1.654e-05	56	0.78207
CYT_IL6	ADNKA_IFNG	CYT_IL6	78	18	18	14	0.004323	0.004323	14	-1.06903
CYT_IP10	ADNKA_IFNG	CYT_IP10	75	88	88	3	0.01078	0.01078	7	-1.7098
CYT_MCP1	ADNKA_IFNG	CYT_MCP1	79	58	58	5	-0.001102	-0.001102	74	0.746472
CYT_TNFA	ADNKA_IFNG	CYT_TNFA	80	11	11	20	-0.0005582	-0.0005582	69	1.10245
DC surface signature (S5)	ADNKA_IFNG	DC surface signature (S5)	70	3	3	29	0.0002513	0.000276	52	0.817668
endoplasmic reticulum (M37.2)	ADNKA_IFNG	endoplasmic reticulum (M37.2)	24	47	47	8	0.01178	0.01178	5	-1.60301
enriched for SMAD2/3 signaling (M97)	ADNKA_IFNG	enriched for SMAD2/3 signaling (M97)	42	1	1	32	-0.001211	-0.001211	75	1.74322
enriched in activated dendritic cells (II) (M165)	ADNKA_IFNG	innate activation by cytosolic DNA sensing (M13)	17	50	50	7	0.04718	0.0791071	1	-1.781
enriched in activated dendritic cells/monocytes (M64)	ADNKA_IFNG	enriched in neutrophils (I) (M37.1)	23	3	2	31	-0.0004421	0.00011405	55	0.995659
enriched in antigen presentation (I) (M71)	ADNKA_IFNG	enriched in antigen presentation (I) (M71)	35	1	1	32	0.01953	0.01953	4	-0.78425
enriched in B cells (I) (M47.0)	ADNKA_IFNG	enriched in B cells (I) (M47.0)	26	6	6	26	0.001211	0.00091272	38	0.212499
enriched in B cells (II) (M47.1)	ADNKA_IFNG	enriched in B cells (I) (M47.0)	26	6	6	26	0.0009423	0.00091272	38	0.212499
enriched in B cells (III) (M47.2)	ADNKA_IFNG	enriched in B cells (I) (M47.0)	26	6	6	26	0.002547	0.00091272	38	0.212499
enriched in B cells (IV) (M47.3)	ADNKA_IFNG	enriched in B cells (IV) (M47.3)	27	7	7	24	0.001186	0.001186	32	-0.0722861
enriched in B cells (V) (M47.4)	ADNKA_IFNG	enriched in B cells (V) (M47.4)	28	5	5	27	-0.0001534	-0.0001534	59	0.995659
enriched in B cells (VI) (M69)	ADNKA_IFNG	enriched in B cells (I) (M47.0)	26	6	6	26	0.000463	0.00091272	38	0.212499
enriched in cell cycle (M167)	ADNKA_IFNG	enriched in cell cycle (M167)	63	16	15.5	17	0.0003093	0.000479867	46	0.176901
enriched in dendritic cells (M168)	ADNKA_IFNG	enriched in dendritic cells (M168)	64	7	7	24	-0.000197	-0.000197	62	0.995659
enriched in monocytes (II) (M11.0)	ADNKA_IFNG	regulation of signal transduction (M3)	3	1	1	32	0.0009719	0.00130824	31	0.176901
enriched in monocytes (IV) (M118.0)	ADNKA_IFNG	TLR and inflammatory signaling (M16)	18	1	1	32	-0.0003778	0.000209	54	0.995659
enriched in neutrophils (I) (M37.1)	ADNKA_IFNG	enriched in neutrophils (I) (M37.1)	23	1	2	31	0.0006702	0.00011405	55	0.995659
enriched in neutrophils (II) (M163)	ADNKA_IFNG	enriched in neutrophils (II) (M163)	62	54	54	6	0.003708	0.003708	17	-1.24703
enriched in NK cells (I) (M7.2)	ADNKA_IFNG	enriched in NK cells (I) (M7.2)	13	6	4	28	0.005262	0.00327094	19	-0.39267
enriched in NK cells (II) (M61.0)	ADNKA_IFNG	enriched in NK cells (I) (M7.2)	13	5	4	28	0.009143	0.00327094	19	-0.39267
enriched in NK cells (KIR cluster) (M61.1)	ADNKA_IFNG	enriched in NK cells (I) (M7.2)	13	4	4	28	0.0005516	0.00327094	19	-0.39267
enriched in NK cells (receptor activation) (M61.2)	ADNKA_IFNG	enriched in NK cells (I) (M7.2)	13	1	4	28	0.001389	0.00327094	19	-0.39267
enriched in T cells (I) (M7.0)	ADNKA_IFNG	enriched in T cells (I) (M7.0)	11	2	2.5	30	0.008308	0.0071475	9	-0.677455
enriched in T cells (II) (M223)	ADNKA_IFNG	enriched in T cells (I) (M7.0)	11	3	2.5	30	0.005987	0.0071475	9	-0.677455
erythrocyte differentiation (M173)	ADNKA_IFNG	enriched in cell cycle (M167)	63	15.5	15.5	17	0.0002213	0.000479867	46	0.176901
extracellular matrix (I) (M2.0)	ADNKA_IFNG	extracellular matrix (I) (M2.0)	1	13	13	19	0.0009232	0.0009232	37	-0.0722861
extracellular matrix (II) (M2.1)	ADNKA_IFNG	extracellular matrix (II) (M2.1)	2	3	3	29	0.0002306	0.0002306	53	0.853266
extracellular matrix, complement (M140)	ADNKA_IFNG	extracellular matrix, complement (M140)	57	2	2	31	-0.0009197	-0.0009197	73	1.63643
glycerophospholipid metabolism (M114.1)	ADNKA_IFNG	glycerophospholipid metabolism (M114.1)	50	13	13	19	0.0006663	0.0006663	44	0.176901
golgi membrane (I) (M113)	ADNKA_IFNG	golgi membrane (I) (M113)	48	2	2	31	0.001531	0.001531	29	0.0701066
heme biosynthesis (I) (M171)	ADNKA_IFNG	enriched in cell cycle (M167)	63	15	15.5	17	0.000909	0.000479867	46	0.176901
immune activation - generic cluster (M37.0)	ADNKA_IFNG	TLR and inflammatory signaling (M16)	18	1	1	32	0.000217	0.000209	54	0.995659
immuregulation - monocytes, T and B cells (M57)	ADNKA_IFNG	immuregulation - monocytes, T and B cells (M57)	31	5	5	27	0.0009069	0.0009069	39	0.283696
innate activation by cytosolic DNA sensing (M13)	ADNKA_IFNG	innate activation by cytosolic DNA sensing (M13)	17	50	50	7	0.02398	0.0791071	1	-1.781
innate antiviral response (M150)	ADNKA_IFNG	innate activation by cytosolic DNA sensing (M13)	17	97	50	7	0.1656	0.0791071	1	-1.781
leukocyte migration (M88.0)	ADNKA_IFNG	leukocyte migration (M88.0)	41	2	2	31	0.0007437	0.0007437	42	0.532883
lymphocyte generic cluster (M60)	ADNKA_IFNG	lymphocyte generic cluster (M60)	32	8	8	23	-0.0003191	-0.0003191	65	1.06686
lysosomal/endosomal proteins (M139)	ADNKA_IFNG	lysosomal/endosomal proteins (M139)	56	4	4	28	0.006326	0.006326	10	-0.713053
Membrane, ER proteins (M134)	ADNKA_IFNG	Membrane, ER proteins (M134)	55	58	58	5	0.001829	0.001829	27	-0.926642
Memory B cell surface signature (S9)	ADNKA_IFNG	Memory B cell surface signature (S9)	72	1	1	32	0.0003902	0.0003902	49	0.817668
MHC-TLR7-TLR8 cluster (M146)	ADNKA_IFNG	MHC-TLR7-TLR8 cluster (M146)	60	100	100	1	0.03847	0.03847	2	-1.95899
mitotic cell cycle in stimulated CD4 T cells (M4.5)	ADNKA_IFNG	mitotic cell cycle in stimulated CD4 T cells (M4.5)	7	35	35	11	0.007397	0.007397	8	-1.38942
mitotic cell division (M6)	ADNKA_IFNG	cell cycle (I) (M4.1)	5	1	5	27	0.0001311	0.00093055	36	0.176901
Monocyte surface signature (S4)	ADNKA_IFNG	regulation of signal transduction (M3)	3	1	1	32	5.804e-05	0.00130824	31	0.176901
myeloid cell enriched receptors and transporters (M4.3)	ADNKA_IFNG	regulation of signal transduction (M3)	3	1	1	32	0.003002	0.00130824	31	0.176901
NK cell surface signature (S1)	ADNKA_IFNG	enriched in NK cells (I) (M7.2)	13	4	4	28	9.108e-06	0.00327094	19	-0.39267
plasma cells & B cells, immunoglobulins (M156.0)	ADNKA_IFNG	plasma cells & B cells, immunoglobulins (M156.0)	61	1	1	32	0.002702	0.002235	25	-0.0366879
plasma cells, immunoglobulins (M156.1)	ADNKA_IFNG	plasma cells & B cells, immunoglobulins (M156.0)	61	1	1	32	0.001768	0.002235	25	-0.0366879
platelet activation - actin binding (M196)	ADNKA_IFNG	cell movement, Adhesion & Platelet activation (M30)	21	1	6.33333	25	0.0008071	0.00262223	23	-0.357071
platelet activation & blood coagulation (M199)	ADNKA_IFNG	platelet activation & blood coagulation (M199)	67	2	2	31	-0.0004107	-0.0004107	67	1.42284
platelet activation and degranulation (M85)	ADNKA_IFNG	platelet activation and degranulation (M85)	39	2	2	31	-0.0004257	-0.0004257	68	1.45844
PLK1 signaling events (M4.2)	ADNKA_IFNG	PLK1 signaling events (M4.2)	6	37	37	10	0.003138	0.003138	20	-0.997839
receptors, cell migration (M109)	ADNKA_IFNG	receptors, cell migration (M109)	45	29	29	12	-0.0002656	-0.0002656	64	0.639677
regulation of antigen presentation and immune response (M5.0)	ADNKA_IFNG	regulation of antigen presentation and immune response (M5.0)	10	27	27	13	0.02581	0.02581	3	-1.49621
regulation of signal transduction (M3)	ADNKA_IFNG	regulation of signal transduction (M3)	3	1	1	32	0.001201	0.00130824	31	0.176901
Resting dendritic cell surface signature (S10)	ADNKA_IFNG	DC surface signature (S5)	70	3	3	29	0.0003007	0.000276	52	0.817668
T & B cell development, activation (M62.0)	ADNKA_IFNG	T & B cell development, activation (M62.0)	33	2	2	31	-0.000831	-0.000831	72	1.60083
T cell activation (II) (M7.3)	ADNKA_IFNG	T cell activation (II) (M7.3)	14	1	1	32	-0.001231	-0.001231	76	1.77882
T cell activation (III) (M7.4)	ADNKA_IFNG	T cell activation (III) (M7.4)	15	1	1	32	0.002859	0.0028985	22	-0.143482
T cell surface signature (S0)	ADNKA_IFNG	T cell surface signature (S0)	69	1	1	32	0.0008922	0.0008922	40	0.497285
TBA (M104)	ADNKA_IFNG	TBA (M104)	43	2	2	31	0.0005818	0.0005818	45	0.639677
TBA (M114.0)	ADNKA_IFNG	TBA (M114.0)	49	5	5	27	-0.0006717	-0.0006717	70	1.38724
TBA (M121)	ADNKA_IFNG	TBA (M121)	52	66	66	4	0.005366	0.005366	13	-1.46061
TBA (M131)	ADNKA_IFNG	TBA (M131)	54	3	3	29	-0.0002292	0.000303	51	0.78207
TBA (M177.0)	ADNKA_IFNG	TBA (M177.0)	65	99	99	2	0.0117	0.0117	6	-1.781
TBA (M188)	ADNKA_IFNG	TBA (M188)	66	16	16	16	0.003798	0.003798	16	-0.926642
TBA (M193)	ADNKA_IFNG	TBA (M131)	54	3	3	29	0.001446	0.000303	51	0.78207
TBA (M201)	ADNKA_IFNG	TBA (M131)	54	3	3	29	-0.0003078	0.000303	51	0.78207
TBA (M66)	ADNKA_IFNG	TBA (M66)	34	1	1	32	0.002484	0.002484	24	-0.0722861
TLR and inflammatory signaling (M16)	ADNKA_IFNG	TLR and inflammatory signaling (M16)	18	1	1	32	0.0007878	0.000209	54	0.995659
transcription regulation in cell development (M49)	ADNKA_IFNG	transcription regulation in cell development (M49)	29	39	39	9	0.001143	0.001143	33	-0.570661
transmembrane transport (I) (M87)	ADNKA_IFNG	transmembrane transport (I) (M87)	40	18	18	14	0.001479	0.001479	30	-0.499464
type I interferon response (M127)	ADNKA_IFNG	innate activation by cytosolic DNA sensing (M13)	17	3	50	7	0.2053	0.0791071	1	-1.781
viral sensing & immunity; IRF2 targets network (I) (M111.0)	ADNKA_IFNG	viral sensing & immunity; IRF2 targets network (I) (M111.0)	46	1	1	32	0.003854	0.003854	15	-0.39267
Activated (LPS) dendritic cell surface signature (S11)	ADNKA_MIP1B	innate activation by cytosolic DNA sensing (M13)	17	1	30.4	8	0.02278	0.104314	1	-1.54325
activated dendritic cells (M67)	ADNKA_MIP1B	innate activation by cytosolic DNA sensing (M13)	17	10	30.4	8	0.06071	0.104314	1	-1.54325
antigen presentation (lipids and proteins) (M28)	ADNKA_MIP1B	antigen presentation (lipids and proteins) (M28)	20	9	9	17	0.001359	0.001359	27	-0.325001
antiviral IFN signature (M75)	ADNKA_MIP1B	innate activation by cytosolic DNA sensing (M13)	17	30.4	30.4	8	0.0503	0.104314	1	-1.54325
B cell surface signature (S2)	ADNKA_MIP1B	enriched in B cells (I) (M47.0)	26	1	1	27	0.0004545	0.00088528	34	0.266719
blood coagulation (M11.1)	ADNKA_MIP1B	blood coagulation (M11.1)	16	1	1	27	-0.0003443	-0.0003443	69	1.48497
C-MYC transcriptional network (M4.12)	ADNKA_MIP1B	C-MYC transcriptional network (M4.12)	9	11	11	16	0.002043	0.002043	21	-0.56865
CD1 and other DC receptors (M50)	ADNKA_MIP1B	CD1 and other DC receptors (M50)	30	44	44	4	0.0009353	0.0009353	33	-0.56865
cell adhesion (M51)	ADNKA_MIP1B	cell movement, Adhesion & Platelet activation (M30)	21	9	9	17	0.01036	0.004734	12	-0.847106
cell cycle (I) (M4.1)	ADNKA_MIP1B	cell cycle (I) (M4.1)	5	3	3	24	0.0003879	0.000171525	55	0.893246
cell cycle and growth arrest (M31)	ADNKA_MIP1B	T cell activation (III) (M7.4)	15	1	1	27	0.001556	0.0024535	19	-0.255387
cell division - E2F transcription network (M4.8)	ADNKA_MIP1B	cell division - E2F transcription network (M4.8)	8	3	3	24	0.0001866	0.0001866	54	0.858439
cell movement, Adhesion & Platelet activation (M30)	ADNKA_MIP1B	cell movement, Adhesion & Platelet activation (M30)	21	9	9	17	0.001079	0.004734	12	-0.847106
chemokine cluster (I) (M27.0)	ADNKA_MIP1B	chemokine cluster (I) (M27.0)	19	3	3	24	5.678e-05	5.678e-05	58	0.997667
chromosome Y linked (M240)	ADNKA_MIP1B	chromosome Y linked (M240)	68	1	1	27	-0.001476	-0.001476	80	1.86784
collagen, TGFB family et al (M77)	ADNKA_MIP1B	collagen, TGFB family et al (M77)	36	2	2	25	-0.001044	-0.001044	77	1.69381
complement activation (I) (M112.0)	ADNKA_MIP1B	complement activation (I) (M112.0)	47	4	4	23	0.004823	0.004823	11	-0.673071
CYT_IFNGCBA	ADNKA_MIP1B	CYT_IFNGCBA	74	5	5	22	0.002942	0.002942	18	-0.464229
CYT_IL10	ADNKA_MIP1B	CYT_IL10	76	2	2	25	-0.0001642	-0.0001642	65	1.27612
CYT_IL1B	ADNKA_MIP1B	CYT_IL1B	77	5	5	22	-0.000302	-0.00044965	71	1.38054
CYT_IL5	ADNKA_MIP1B	CYT_IL1B	77	5	5	22	-0.0005973	-0.00044965	71	1.38054
CYT_IL6	ADNKA_MIP1B	CYT_IL6	78	8	8	18	0.005261	0.005261	10	-0.881913
CYT_IP10	ADNKA_MIP1B	CYT_IP10	75	78	78	2	0.007238	0.007238	8	-1.50844
CYT_MCP1	ADNKA_MIP1B	CYT_MCP1	79	8	8	18	-0.00147	-0.00147	79	1.51977
CYT_TNFA	ADNKA_MIP1B	CYT_TNFA	80	1	1	27	0.0001965	0.0001965	53	0.928053
DC surface signature (S5)	ADNKA_MIP1B	DC surface signature (S5)	70	3	5.5	21	0.0005373	0.00033615	49	0.579982
endoplasmic reticulum (M37.2)	ADNKA_MIP1B	endoplasmic reticulum (M37.2)	24	27	27	9	0.007618	0.007618	6	-1.3344
enriched for SMAD2/3 signaling (M97)	ADNKA_MIP1B	enriched for SMAD2/3 signaling (M97)	42	3	3	24	0.0003349	0.0003349	50	0.719211
enriched in activated dendritic cells (II) (M165)	ADNKA_MIP1B	innate activation by cytosolic DNA sensing (M13)	17	30.4	30.4	8	0.05293	0.104314	1	-1.54325
enriched in B cells (I) (M47.0)	ADNKA_MIP1B	enriched in B cells (I) (M47.0)	26	1	1	27	0.0006909	0.00088528	34	0.266719
enriched in B cells (II) (M47.1)	ADNKA_MIP1B	enriched in B cells (I) (M47.0)	26	1	1	27	0.000578	0.00088528	34	0.266719
enriched in B cells (III) (M47.2)	ADNKA_MIP1B	enriched in B cells (I) (M47.0)	26	1	1	27	0.002372	0.00088528	34	0.266719
enriched in B cells (IV) (M47.3)	ADNKA_MIP1B	enriched in B cells (IV) (M47.3)	27	2	2	25	0.001249	0.001249	28	-0.0117373
enriched in B cells (V) (M47.4)	ADNKA_MIP1B	enriched in B cells (V) (M47.4)	28	4	4	23	6.251e-05	6.251e-05	57	0.928053
enriched in B cells (VI) (M69)	ADNKA_MIP1B	enriched in B cells (I) (M47.0)	26	1	1	27	0.000331	0.00088528	34	0.266719
enriched in cell cycle (M167)	ADNKA_MIP1B	enriched in cell cycle (M167)	63	6	11.3333	15	0.0005904	0.000751333	37	-0.0465443
enriched in dendritic cells (M168)	ADNKA_MIP1B	enriched in dendritic cells (M168)	64	1	1	27	-7.559e-05	-7.559e-05	63	1.27612
enriched in membrane proteins (M124)	ADNKA_MIP1B	enriched in membrane proteins (M124)	53	5	5	22	0.0006402	0.0006402	39	0.266719
enriched in monocytes (II) (M11.0)	ADNKA_MIP1B	regulation of signal transduction (M3)	3	1	1	27	0.0004315	0.00111907	31	0.162298
enriched in naive and memory B cells (M83)	ADNKA_MIP1B	enriched in naive and memory B cells (M83)	38	2	2	25	-0.0003303	-0.0003303	68	1.38054
enriched in neutrophils (II) (M163)	ADNKA_MIP1B	enriched in neutrophils (II) (M163)	62	15	15	13	0.0007486	0.0007486	38	-0.0813513
enriched in NK cells (I) (M7.2)	ADNKA_MIP1B	enriched in NK cells (I) (M7.2)	13	20	21.75	10	0.01046	0.0074468	7	-1.26479
enriched in NK cells (II) (M61.0)	ADNKA_MIP1B	enriched in NK cells (I) (M7.2)	13	42	21.75	10	0.01786	0.0074468	7	-1.26479
enriched in NK cells (KIR cluster) (M61.1)	ADNKA_MIP1B	enriched in NK cells (I) (M7.2)	13	19	21.75	10	0.001922	0.0074468	7	-1.26479
enriched in NK cells (receptor activation) (M61.2)	ADNKA_MIP1B	enriched in NK cells (I) (M7.2)	13	6	21.75	10	0.003954	0.0074468	7	-1.26479
enriched in T cells (I) (M7.0)	ADNKA_MIP1B	enriched in T cells (I) (M7.0)	11	1	1	27	0.007382	0.005845	9	-0.603457
enriched in T cells (II) (M223)	ADNKA_MIP1B	enriched in T cells (I) (M7.0)	11	1	1	27	0.004308	0.005845	9	-0.603457
erythrocyte differentiation (M173)	ADNKA_MIP1B	enriched in cell cycle (M167)	63	10	11.3333	15	0.0008762	0.000751333	37	-0.0465443
extracellular matrix (I) (M2.0)	ADNKA_MIP1B	extracellular matrix (I) (M2.0)	1	14	14	14	-4.021e-05	-4.021e-05	61	0.754018
extracellular matrix (II) (M2.1)	ADNKA_MIP1B	extracellular matrix (II) (M2.1)	2	8	8	18	0.0002893	0.0002893	51	0.545175
golgi membrane (I) (M113)	ADNKA_MIP1B	golgi membrane (I) (M113)	48	1	1	27	0.001599	0.001599	25	-0.0465443
heme biosynthesis (I) (M171)	ADNKA_MIP1B	enriched in cell cycle (M167)	63	18	11.3333	15	0.0007874	0.000751333	37	-0.0465443
immuregulation - monocytes, T and B cells (M57)	ADNKA_MIP1B	immuregulation - monocytes, T and B cells (M57)	31	20	20	11	0.0005451	0.0005451	41	-0.0465443
innate activation by cytosolic DNA sensing (M13)	ADNKA_MIP1B	innate activation by cytosolic DNA sensing (M13)	17	2	30.4	8	0.06488	0.104314	1	-1.54325
innate antiviral response (M150)	ADNKA_MIP1B	innate activation by cytosolic DNA sensing (M13)	17	95	30.4	8	0.1446	0.104314	1	-1.54325
leukocyte migration (M88.0)	ADNKA_MIP1B	leukocyte migration (M88.0)	41	6	6	20	-0.0005573	-0.0005573	73	1.38054
Membrane, ER proteins (M134)	ADNKA_MIP1B	Membrane, ER proteins (M134)	55	7	7	19	0.001142	0.001142	30	-0.150965
Memory B cell surface signature (S9)	ADNKA_MIP1B	Memory B cell surface signature (S9)	72	1	1	27	-0.0001459	-0.0001459	64	1.31093
MHC-TLR7-TLR8 cluster (M146)	ADNKA_MIP1B	MHC-TLR7-TLR8 cluster (M146)	60	98	98	1	0.04739	0.04739	2	-1.75209
mitotic cell cycle in stimulated CD4 T cells (M4.5)	ADNKA_MIP1B	mitotic cell cycle in stimulated CD4 T cells (M4.5)	7	2	2	25	0.001869	0.001869	22	-0.220579
mitotic cell division (M6)	ADNKA_MIP1B	cell cycle (I) (M4.1)	5	3	3	24	-4.485e-05	0.000171525	55	0.893246
Monocyte surface signature (S4)	ADNKA_MIP1B	regulation of signal transduction (M3)	3	1	1	27	0.0002198	0.00111907	31	0.162298
myeloid cell enriched receptors and transporters (M4.3)	ADNKA_MIP1B	regulation of signal transduction (M3)	3	1	1	27	0.002621	0.00111907	31	0.162298
NK cell surface signature (S1)	ADNKA_MIP1B	enriched in NK cells (I) (M7.2)	13	21.75	21.75	10	0.003038	0.0074468	7	-1.26479
plasma cells & B cells, immunoglobulins (M156.0)	ADNKA_MIP1B	plasma cells & B cells, immunoglobulins (M156.0)	61	1	1	27	0.00151	0.00104115	32	0.197105
plasma cells, immunoglobulins (M156.1)	ADNKA_MIP1B	plasma cells & B cells, immunoglobulins (M156.0)	61	1	1	27	0.0005723	0.00104115	32	0.197105
platelet activation - actin binding (M196)	ADNKA_MIP1B	cell movement, Adhesion & Platelet activation (M30)	21	9	9	17	0.002763	0.004734	12	-0.847106
platelet activation & blood coagulation (M199)	ADNKA_MIP1B	platelet activation & blood coagulation (M199)	67	2	2	25	-3.869e-05	-3.869e-05	60	1.10209
PLK1 signaling events (M4.2)	ADNKA_MIP1B	PLK1 signaling events (M4.2)	6	35	35	7	0.001795	0.001795	23	-0.812299
receptors, cell migration (M109)	ADNKA_MIP1B	receptors, cell migration (M109)	45	19	19	12	-0.0007402	-0.0007402	74	1.1369
regulation of antigen presentation and immune response (M5.0)	ADNKA_MIP1B	regulation of antigen presentation and immune response (M5.0)	10	41	41	5	0.02343	0.02343	3	-1.57805
regulation of signal transduction (M3)	ADNKA_MIP1B	regulation of signal transduction (M3)	3	1	1	27	0.001204	0.00111907	31	0.162298
Resting dendritic cell surface signature (S10)	ADNKA_MIP1B	DC surface signature (S5)	70	8	5.5	21	0.000135	0.00033615	49	0.579982
T & B cell development, activation (M62.0)	ADNKA_MIP1B	T & B cell development, activation (M62.0)	33	1	1	27	-0.0003838	-0.0003838	70	1.51977
T cell activation (III) (M7.4)	ADNKA_MIP1B	T cell activation (III) (M7.4)	15	1	1	27	0.003351	0.0024535	19	-0.255387
TBA (M104)	ADNKA_MIP1B	TBA (M104)	43	4	4	23	0.000409	0.000409	47	0.579982
TBA (M114.0)	ADNKA_MIP1B	TBA (M114.0)	49	3	3	24	-0.0002385	-0.0002385	66	1.27612
TBA (M121)	ADNKA_MIP1B	TBA (M121)	52	36	36	6	0.008179	0.008179	5	-1.47363
TBA (M131)	ADNKA_MIP1B	TBA (M131)	54	1	1.5	26	0.000105	9.71e-05	56	0.997667
TBA (M177.0)	ADNKA_MIP1B	TBA (M177.0)	65	58	58	3	0.003268	0.003268	17	-1.16037
TBA (M188)	ADNKA_MIP1B	TBA (M188)	66	3	3	24	0.003706	0.003706	16	-0.464229
TBA (M193)	ADNKA_MIP1B	TBA (M131)	54	1.5	1.5	26	-7.92e-05	9.71e-05	56	0.997667
TBA (M201)	ADNKA_MIP1B	TBA (M131)	54	2	1.5	26	0.0002655	9.71e-05	56	0.997667
transcription regulation in cell development (M49)	ADNKA_MIP1B	transcription regulation in cell development (M49)	29	9	9	17	0.001212	0.001212	29	-0.255387
transmembrane transport (I) (M87)	ADNKA_MIP1B	transmembrane transport (I) (M87)	40	19	19	12	0.0005025	0.0005025	42	0.0230698
type I interferon response (M127)	ADNKA_MIP1B	innate activation by cytosolic DNA sensing (M13)	17	44	30.4	8	0.334	0.104314	1	-1.54325
Activated (LPS) dendritic cell surface signature (S11)	ADNP_Score	innate activation by cytosolic DNA sensing (M13)	17	86	32.8	13	0.0629	0.0686843	2	-1.58193
activated dendritic cells (M67)	ADNP_Score	innate activation by cytosolic DNA sensing (M13)	17	45	32.8	13	0.09672	0.0686843	2	-1.58193
antigen presentation (lipids and proteins) (M28)	ADNP_Score	antigen presentation (lipids and proteins) (M28)	20	3	3	28	0.004806	0.004806	18	-0.517467
antiviral IFN signature (M75)	ADNP_Score	innate activation by cytosolic DNA sensing (M13)	17	32.8	32.8	13	0.02297	0.0686843	2	-1.58193
B cell surface signature (S2)	ADNP_Score	enriched in B cells (I) (M47.0)	26	2	2	30	4.507e-05	0.00104877	35	0.134947
blood coagulation (M11.1)	ADNP_Score	blood coagulation (M11.1)	16	3	3	28	-3.203e-05	-3.203e-05	59	0.890374
C-MYC transcriptional network (M4.12)	ADNP_Score	C-MYC transcriptional network (M4.12)	9	1	1	32	6.275e-05	6.275e-05	53	0.821698
CD1 and other DC receptors (M50)	ADNP_Score	CD1 and other DC receptors (M50)	30	60	60	7	0.0001308	0.0001308	47	-0.242767
cell adhesion (GO) (M117)	ADNP_Score	cell adhesion (GO) (M117)	51	73	73	4	0.01451	0.01451	5	-1.78796
cell adhesion (M51)	ADNP_Score	cell movement, Adhesion & Platelet activation (M30)	21	60	60	7	0.02433	0.00904314	10	-1.51326
cell cycle (I) (M4.1)	ADNP_Score	cell cycle (I) (M4.1)	5	1	1	32	0.000299	0.000110275	49	0.684348
cell cycle and growth arrest (M31)	ADNP_Score	T cell activation (III) (M7.4)	15	7	7	22	0.001785	0.0039245	22	-0.586143
cell cycle and transcription (M4.0)	ADNP_Score	cell cycle and transcription (M4.0)	4	1	1	32	0.006977	0.006977	15	-0.48313
cell division - E2F transcription network (M4.8)	ADNP_Score	cell division - E2F transcription network (M4.8)	8	92	92	2	0.008658	0.008658	11	-1.65061
cell division (stimulated CD4+ T cells) (M46)	ADNP_Score	cell division (stimulated CD4+ T cells) (M46)	25	4	4	27	-0.000206	-0.000206	66	1.0964
cell movement, Adhesion & Platelet activation (M30)	ADNP_Score	cell movement, Adhesion & Platelet activation (M30)	21	60	60	7	2.419e-06	0.00904314	10	-1.51326
chemokine cluster (I) (M27.0)	ADNP_Score	chemokine cluster (I) (M27.0)	19	7	7	22	-0.000506	-0.000506	73	1.16507
chromosome Y linked (M240)	ADNP_Score	chromosome Y linked (M240)	68	2	2	30	-3.707e-06	-3.707e-06	58	0.924711
collagen, TGFB family et al (M77)	ADNP_Score	collagen, TGFB family et al (M77)	36	48	48	11	0.0006972	0.0006972	42	-0.277104
complement activation (I) (M112.0)	ADNP_Score	complement activation (I) (M112.0)	47	49	49	10	0.006001	0.006001	16	-1.20422
CYT_IFNGCBA	ADNP_Score	CYT_IFNGCBA	74	5	5	26	0.009971	0.009971	8	-0.929518
CYT_IL10	ADNP_Score	CYT_IL10	76	2	2	30	-0.0002275	-0.0002275	67	1.23375
CYT_IL1B	ADNP_Score	CYT_IL1B	77	7	7	22	-0.0006458	0.0007271	41	0.0662715
CYT_IL5	ADNP_Score	CYT_IL1B	77	7	7	22	0.0021	0.0007271	41	0.0662715
CYT_IL6	ADNP_Score	CYT_IL6	78	28	28	16	0.008255	0.008255	13	-1.10121
CYT_IP10	ADNP_Score	CYT_IP10	75	83	83	3	0.01184	0.01184	7	-1.75362
CYT_MCP1	ADNP_Score	CYT_MCP1	79	9	9	20	-0.001467	-0.001467	79	1.30242
CYT_TNFA	ADNP_Score	CYT_TNFA	80	1	1	32	6.85e-05	6.85e-05	52	0.787361
cytoskeletal remodeling (enriched for SRF targets) (M34)	ADNP_Score	cytoskeletal remodeling (enriched for SRF targets) (M34)	22	1	1	32	-0.000153	-0.000153	63	1.16507
cytoskeleton/actin (SRF transcription targets) (M145.0)	ADNP_Score	cytoskeleton/actin (SRF transcription targets) (M145.0)	58	3	3	28	-0.0009126	-0.0009126	77	1.50845
cytoskeleton/actin (SRF transcription targets) (M145.1)	ADNP_Score	cytoskeleton/actin (SRF transcription targets) (M145.1)	59	3	3	28	0.0008404	0.0008404	38	0.169284
DC surface signature (S5)	ADNP_Score	DC surface signature (S5)	70	2	4	27	0.001509	0.0006233	43	0.306635
endoplasmic reticulum (M37.2)	ADNP_Score	endoplasmic reticulum (M37.2)	24	31	31	15	0.01877	0.01877	3	-1.47892
enriched for SMAD2/3 signaling (M97)	ADNP_Score	enriched for SMAD2/3 signaling (M97)	42	58	58	8	0.004068	0.004068	20	-1.13554
enriched in activated dendritic cells (II) (M165)	ADNP_Score	innate activation by cytosolic DNA sensing (M13)	17	32.8	32.8	13	0.0264	0.0686843	2	-1.58193
enriched in B cells (I) (M47.0)	ADNP_Score	enriched in B cells (I) (M47.0)	26	2	2	30	0.001998	0.00104877	35	0.134947
enriched in B cells (II) (M47.1)	ADNP_Score	enriched in B cells (I) (M47.0)	26	2	2	30	0.001052	0.00104877	35	0.134947
enriched in B cells (III) (M47.2)	ADNP_Score	enriched in B cells (I) (M47.0)	26	2	2	30	0.001452	0.00104877	35	0.134947
enriched in B cells (V) (M47.4)	ADNP_Score	enriched in B cells (V) (M47.4)	28	4	4	27	-0.0002668	-0.0002668	68	1.16507
enriched in B cells (VI) (M69)	ADNP_Score	enriched in B cells (I) (M47.0)	26	2	2	30	0.0006968	0.00104877	35	0.134947
enriched in cell cycle (M167)	ADNP_Score	enriched in cell cycle (M167)	63	2	1.66667	31	9.085e-06	-0.000296672	69	1.33676
enriched in dendritic cells (M168)	ADNP_Score	enriched in dendritic cells (M168)	64	1	1	32	0.001889	0.001889	27	-0.0710788
enriched in membrane proteins (M124)	ADNP_Score	enriched in membrane proteins (M124)	53	2	2	30	-0.0003536	-0.0003536	70	1.33676
enriched in monocytes (II) (M11.0)	ADNP_Score	regulation of signal transduction (M3)	3	2.5	2.5	29	0.0004645	0.00086835	37	0.169284
enriched in monocytes (IV) (M118.0)	ADNP_Score	TLR and inflammatory signaling (M16)	18	3	2	30	-0.0001661	3.57e-05	55	0.821698
enriched in neutrophils (II) (M163)	ADNP_Score	enriched in neutrophils (II) (M163)	62	8	8	21	7.555e-05	7.555e-05	51	0.37531
enriched in NK cells (I) (M7.2)	ADNP_Score	enriched in NK cells (I) (M7.2)	13	17	5.75	24	0.003727	0.00165468	29	-0.277104
enriched in NK cells (II) (M61.0)	ADNP_Score	enriched in NK cells (I) (M7.2)	13	3	5.75	24	0.002323	0.00165468	29	-0.277104
enriched in NK cells (KIR cluster) (M61.1)	ADNP_Score	enriched in NK cells (I) (M7.2)	13	2	5.75	24	-7.22e-05	0.00165468	29	-0.277104
enriched in NK cells (receptor activation) (M61.2)	ADNP_Score	enriched in NK cells (I) (M7.2)	13	1	5.75	24	0.0008536	0.00165468	29	-0.277104
erythrocyte differentiation (M173)	ADNP_Score	enriched in cell cycle (M167)	63	2	1.66667	31	-0.0004046	-0.000296672	69	1.33676
extracellular matrix (I) (M2.0)	ADNP_Score	extracellular matrix (I) (M2.0)	1	4	4	27	-0.0003758	-0.0003758	71	1.26809
extracellular matrix (II) (M2.1)	ADNP_Score	extracellular matrix (II) (M2.1)	2	2	2	30	-0.001093	-0.001093	78	1.61146
glycerophospholipid metabolism (M114.1)	ADNP_Score	glycerophospholipid metabolism (M114.1)	50	6	6	23	0.0007804	0.0007804	39	0.031934
golgi membrane (I) (M113)	ADNP_Score	golgi membrane (I) (M113)	48	3	3	28	5.927e-05	5.927e-05	54	0.718686
heme biosynthesis (I) (M171)	ADNP_Score	enriched in cell cycle (M167)	63	1	1.66667	31	-0.0004945	-0.000296672	69	1.33676
immune activation - generic cluster (M37.0)	ADNP_Score	TLR and inflammatory signaling (M16)	18	1	2	30	0.0005233	3.57e-05	55	0.821698
immuregulation - monocytes, T and B cells (M57)	ADNP_Score	immuregulation - monocytes, T and B cells (M57)	31	61	61	6	0.001119	0.001119	34	-0.723493
innate activation by cytosolic DNA sensing (M13)	ADNP_Score	innate activation by cytosolic DNA sensing (M13)	17	3	32.8	13	0.09131	0.0686843	2	-1.58193
innate antiviral response (M150)	ADNP_Score	innate activation by cytosolic DNA sensing (M13)	17	16	32.8	13	0.07419	0.0686843	2	-1.58193
leukocyte migration (M88.0)	ADNP_Score	leukocyte migration (M88.0)	41	3	3	28	-0.0006113	-0.0006113	75	1.43977
lymphocyte generic cluster (M60)	ADNP_Score	lymphocyte generic cluster (M60)	32	1	1	32	-0.0001088	-0.0001088	60	1.06206
lysosomal/endosomal proteins (M139)	ADNP_Score	lysosomal/endosomal proteins (M139)	56	22	22	18	0.002689	0.002689	24	-0.654818
Membrane, ER proteins (M134)	ADNP_Score	Membrane, ER proteins (M134)	55	70	70	5	0.003438	0.003438	23	-1.13554
Memory B cell surface signature (S9)	ADNP_Score	Memory B cell surface signature (S9)	72	1	1	32	0.0001287	0.0001287	48	0.65001
MHC-TLR7-TLR8 cluster (M146)	ADNP_Score	MHC-TLR7-TLR8 cluster (M146)	60	100	100	1	0.1165	0.1165	1	-2.02832
mitotic cell division (M6)	ADNP_Score	cell cycle (I) (M4.1)	5	1	1	32	-7.845e-05	0.000110275	49	0.684348
Monocyte surface signature (S4)	ADNP_Score	regulation of signal transduction (M3)	3	2.5	2.5	29	0.0005645	0.00086835	37	0.169284
myeloid cell enriched receptors and transporters (M4.3)	ADNP_Score	regulation of signal transduction (M3)	3	2	2.5	29	0.002834	0.00086835	37	0.169284
Naive B cell surface signature (S8)	ADNP_Score	Naive B cell surface signature (S8)	71	2	2	30	0.002251	0.002251	26	-0.174092
NK cell surface signature (S1)	ADNP_Score	enriched in NK cells (I) (M7.2)	13	5.75	5.75	24	0.001442	0.00165468	29	-0.277104
plasma cells & B cells, immunoglobulins (M156.0)	ADNP_Score	plasma cells & B cells, immunoglobulins (M156.0)	61	1	3	28	0.0003346	0.00020304	45	0.409647
plasma cells, immunoglobulins (M156.1)	ADNP_Score	plasma cells & B cells, immunoglobulins (M156.0)	61	5	3	28	7.148e-05	0.00020304	45	0.409647
platelet activation - actin binding (M196)	ADNP_Score	cell movement, Adhesion & Platelet activation (M30)	21	60	60	7	0.002797	0.00904314	10	-1.51326
platelet activation & blood coagulation (M199)	ADNP_Score	platelet activation & blood coagulation (M199)	67	1	1	32	-0.0001157	-0.0001157	61	1.0964
platelet activation and degranulation (M85)	ADNP_Score	platelet activation and degranulation (M85)	39	1	1	32	0.0007775	0.0007775	40	0.37531
PLK1 signaling events (M4.2)	ADNP_Score	PLK1 signaling events (M4.2)	6	38	38	12	0.001515	0.001515	31	-0.62048
receptors, cell migration (M109)	ADNP_Score	receptors, cell migration (M109)	45	54	54	9	0.00264	0.00264	25	-0.929518
regulation of antigen presentation and immune response (M5.0)	ADNP_Score	regulation of antigen presentation and immune response (M5.0)	10	1	1	32	0.00996	0.00996	9	-0.689155
regulation of signal transduction (M3)	ADNP_Score	regulation of signal transduction (M3)	3	3	2.5	29	-0.0003896	0.00086835	37	0.169284
Resting dendritic cell surface signature (S10)	ADNP_Score	DC surface signature (S5)	70	6	4	27	-0.0002624	0.0006233	43	0.306635
T & B cell development, activation (M62.0)	ADNP_Score	T & B cell development, activation (M62.0)	33	32	32	14	0.001662	0.001662	28	-0.654818
T cell activation (II) (M7.3)	ADNP_Score	T cell activation (II) (M7.3)	14	3	3	28	1.245e-05	1.245e-05	57	0.821698
T cell activation (III) (M7.4)	ADNP_Score	T cell activation (III) (M7.4)	15	7	7	22	0.006064	0.0039245	22	-0.586143
T cell surface signature (S0)	ADNP_Score	T cell surface signature (S0)	69	4	4	27	0.007527	0.007527	14	-0.689155
TBA (M104)	ADNP_Score	TBA (M104)	43	5	5	26	-0.000175	-0.000175	64	0.993386
TBA (M105)	ADNP_Score	TBA (M105)	44	1	1	32	-0.0005394	-0.0005394	74	1.54279
TBA (M114.0)	ADNP_Score	TBA (M114.0)	49	7	7	22	0.0008685	0.0008685	36	-0.105416
TBA (M121)	ADNP_Score	TBA (M121)	52	25	25	17	0.003999	0.003999	21	-0.792168
TBA (M131)	ADNP_Score	TBA (M131)	54	7	5.33333	25	-0.0001352	-0.0001921	65	0.993386
TBA (M177.0)	ADNP_Score	TBA (M177.0)	65	19	19	19	0.001406	0.001406	32	-0.345779
TBA (M188)	ADNP_Score	TBA (M188)	66	2	2	30	-0.0008415	-0.0008415	76	1.54279
TBA (M193)	ADNP_Score	TBA (M131)	54	7	5.33333	25	-0.0001793	-0.0001921	65	0.993386
TBA (M201)	ADNP_Score	TBA (M131)	54	2	5.33333	25	-0.0002618	-0.0001921	65	0.993386
TBA (M66)	ADNP_Score	TBA (M66)	34	1	1	32	0.00849	0.00849	12	-0.586143
TLR and inflammatory signaling (M16)	ADNP_Score	TLR and inflammatory signaling (M16)	18	2	2	30	-0.0002501	3.57e-05	55	0.821698
transcription regulation in cell development (M49)	ADNP_Score	transcription regulation in cell development (M49)	29	2	2	30	-0.0004169	-0.0004169	72	1.40544
transmembrane transport (I) (M87)	ADNP_Score	transmembrane transport (I) (M87)	40	9	9	20	0.001574	0.001574	30	-0.380117
type I interferon response (M127)	ADNP_Score	innate activation by cytosolic DNA sensing (M13)	17	14	32.8	13	0.1063	0.0686843	2	-1.58193
viral sensing & immunity; IRF2 targets network (I) (M111.0)	ADNP_Score	viral sensing & immunity; IRF2 targets network (I) (M111.0)	46	2	2	30	0.01832	0.01832	4	-0.929518
Activated (LPS) dendritic cell surface signature (S11)	C1q	innate activation by cytosolic DNA sensing (M13)	17	50.5	50.5	4	0.01823	0.0370226	3	-1.48818
activated dendritic cells (M67)	C1q	innate activation by cytosolic DNA sensing (M13)	17	50.5	50.5	4	0.03353	0.0370226	3	-1.48818
antiviral IFN signature (M75)	C1q	innate activation by cytosolic DNA sensing (M13)	17	50.5	50.5	4	0.01733	0.0370226	3	-1.48818
C-MYC transcriptional network (M4.12)	C1q	C-MYC transcriptional network (M4.12)	9	34	34	6	0.0003509	0.0003509	34	-0.22986
CD1 and other DC receptors (M50)	C1q	CD1 and other DC receptors (M50)	30	46	46	5	0.00416	0.00416	14	-1.03061
cell adhesion (M51)	C1q	cell movement, Adhesion & Platelet activation (M30)	21	13	7	14	0.0008681	0.000312233	36	0.15145
cell cycle (I) (M4.1)	C1q	cell cycle (I) (M4.1)	5	8	8	13	-0.000603	-0.0007501	74	1.5623
cell cycle and growth arrest (M31)	C1q	T cell activation (III) (M7.4)	15	1	1	20	-0.000205	0.000502	32	0.227712
cell division - E2F transcription network (M4.8)	C1q	cell division - E2F transcription network (M4.8)	8	7	7	14	0.002881	0.002881	17	-0.573039
cell movement, Adhesion & Platelet activation (M30)	C1q	cell movement, Adhesion & Platelet activation (M30)	21	7	7	14	-0.0003533	0.000312233	36	0.15145
chemokine cluster (I) (M27.0)	C1q	chemokine cluster (I) (M27.0)	19	1	1	20	-0.000573	-0.000573	67	1.5623
complement activation (I) (M112.0)	C1q	complement activation (I) (M112.0)	47	2	2	19	0.0003937	0.0003937	33	0.227712
CYT_IFNGCBA	C1q	CYT_IFNGCBA	74	1	1	20	0.01921	0.01921	5	-0.801825
CYT_IL1B	C1q	CYT_IL1B	77	12	6.5	15	-0.0004247	-2.785e-05	43	0.456498
CYT_IL5	C1q	CYT_IL1B	77	1	6.5	15	0.000369	-2.785e-05	43	0.456498
CYT_IL6	C1q	CYT_IL6	78	1	1	20	0.0125	0.0125	9	-0.649301
CYT_IP10	C1q	CYT_IP10	75	100	100	1	0.09317	0.09317	2	-1.64071
CYT_MCP1	C1q	CYT_MCP1	79	4	4	17	-0.0005603	-0.0005603	66	1.40977
CYT_TNFA	C1q	CYT_TNFA	80	19	19	8	-0.0002267	-0.0002267	49	0.418367
cytoskeletal remodeling (enriched for SRF targets) (M34)	C1q	cytoskeletal remodeling (enriched for SRF targets) (M34)	22	1	1	20	-0.0002034	-0.0002034	48	0.837808
cytoskeleton/actin (SRF transcription targets) (M145.1)	C1q	cytoskeleton/actin (SRF transcription targets) (M145.1)	59	1	1	20	-0.000143	-0.000143	45	0.723415
endoplasmic reticulum (M37.2)	C1q	endoplasmic reticulum (M37.2)	24	14	14	10	0.01508	0.01508	6	-1.145
enriched for SMAD2/3 signaling (M97)	C1q	enriched for SMAD2/3 signaling (M97)	42	11	11	11	0.004414	0.004414	13	-0.839956
enriched in activated dendritic cells (II) (M165)	C1q	innate activation by cytosolic DNA sensing (M13)	17	50.5	50.5	4	0.008898	0.0370226	3	-1.48818
enriched in B cells (V) (M47.4)	C1q	enriched in B cells (V) (M47.4)	28	1	1	20	-0.0002875	-0.0002875	51	0.952201
enriched in cell cycle (M167)	C1q	enriched in cell cycle (M167)	63	14	14	10	-0.0005725	0.000242633	39	0.113319
enriched in dendritic cells (M168)	C1q	enriched in dendritic cells (M168)	64	1	1	20	-0.0005523	-0.0005523	65	1.48603
enriched in membrane proteins (M124)	C1q	enriched in membrane proteins (M124)	53	1	1	20	0.001615	0.001615	23	-0.115467
enriched in monocytes (II) (M11.0)	C1q	regulation of signal transduction (M3)	3	1	1	20	3.293e-05	5.85e-06	42	0.609022
enriched in neutrophils (II) (M163)	C1q	enriched in neutrophils (II) (M163)	62	8	8	13	0.000231	0.000231	40	0.265843
enriched in NK cells (I) (M7.2)	C1q	enriched in NK cells (I) (M7.2)	13	17	18.6	9	0.01185	0.0083052	10	-1.03061
enriched in NK cells (II) (M61.0)	C1q	enriched in NK cells (I) (M7.2)	13	59	18.6	9	0.01041	0.0083052	10	-1.03061
enriched in NK cells (KIR cluster) (M61.1)	C1q	enriched in NK cells (I) (M7.2)	13	5	18.6	9	0.005477	0.0083052	10	-1.03061
enriched in NK cells (receptor activation) (M61.2)	C1q	enriched in NK cells (I) (M7.2)	13	3	18.6	9	0.006228	0.0083052	10	-1.03061
erythrocyte differentiation (M173)	C1q	enriched in cell cycle (M167)	63	10	14	10	0.0005787	0.000242633	39	0.113319
extracellular matrix (I) (M2.0)	C1q	extracellular matrix (I) (M2.0)	1	20	20	7	-0.0004107	-0.0004107	57	0.685284
extracellular matrix (II) (M2.1)	C1q	extracellular matrix (II) (M2.1)	2	1	1	20	0.002705	0.002705	18	-0.306122
extracellular matrix, complement (M140)	C1q	extracellular matrix, complement (M140)	57	4	4	17	-5.907e-05	-5.907e-05	44	0.570891
glycerophospholipid metabolism (M114.1)	C1q	glycerophospholipid metabolism (M114.1)	50	3	3	18	-0.0004259	-0.0004259	59	1.18099
golgi membrane (I) (M113)	C1q	golgi membrane (I) (M113)	48	3	3	18	0.002202	0.002202	20	-0.306122
heme biosynthesis (I) (M171)	C1q	enriched in cell cycle (M167)	63	18	14	10	0.0007217	0.000242633	39	0.113319
innate activation by cytosolic DNA sensing (M13)	C1q	innate activation by cytosolic DNA sensing (M13)	17	1	50.5	4	0.04164	0.0370226	3	-1.48818
innate antiviral response (M150)	C1q	innate activation by cytosolic DNA sensing (M13)	17	100	50.5	4	0.1035	0.0370226	3	-1.48818
leukocyte migration (M88.0)	C1q	leukocyte migration (M88.0)	41	1	1	20	-0.001115	-0.001115	80	2.058
lymphocyte generic cluster (M60)	C1q	lymphocyte generic cluster (M60)	32	2	2	19	-0.0004461	-0.0004461	61	1.29538
lysosomal/endosomal proteins (M139)	C1q	lysosomal/endosomal proteins (M139)	56	2	2	19	0.001304	0.001304	27	-0.00107411
Membrane, ER proteins (M134)	C1q	Membrane, ER proteins (M134)	55	6	6	16	-0.0004863	-0.0004863	63	1.25725
Memory B cell surface signature (S9)	C1q	Memory B cell surface signature (S9)	72	1	1	20	0.001318	0.001318	26	-0.00107411
MHC-TLR7-TLR8 cluster (M146)	C1q	MHC-TLR7-TLR8 cluster (M146)	60	100	100	1	0.1296	0.1296	1	-1.67884
mitotic cell cycle in stimulated CD4 T cells (M4.5)	C1q	mitotic cell cycle in stimulated CD4 T cells (M4.5)	7	2	2	19	-0.0002683	-0.0002683	50	0.875939
mitotic cell division (M6)	C1q	cell cycle (I) (M4.1)	5	8	8	13	-0.0008972	-0.0007501	74	1.5623
Monocyte surface signature (S4)	C1q	regulation of signal transduction (M3)	3	1	1	20	8.217e-05	5.85e-06	42	0.609022
myeloid cell enriched receptors and transporters (M4.3)	C1q	regulation of signal transduction (M3)	3	1	1	20	0.0006403	5.85e-06	42	0.609022
NK cell surface signature (S1)	C1q	enriched in NK cells (I) (M7.2)	13	9	18.6	9	0.007561	0.0083052	10	-1.03061
platelet activation - actin binding (M196)	C1q	cell movement, Adhesion & Platelet activation (M30)	21	1	7	14	0.0004219	0.000312233	36	0.15145
receptors, cell migration (M109)	C1q	receptors, cell migration (M109)	45	69	69	3	0.004501	0.004501	12	-1.18314
regulation of antigen presentation and immune response (M5.0)	C1q	regulation of antigen presentation and immune response (M5.0)	10	9	9	12	0.02213	0.02213	4	-1.145
regulation of signal transduction (M3)	C1q	regulation of signal transduction (M3)	3	1	1	20	-0.000732	5.85e-06	42	0.609022
T & B cell development, activation (M62.0)	C1q	T & B cell development, activation (M62.0)	33	1	1	20	-0.0006638	-0.0006638	70	1.67669
T cell activation (III) (M7.4)	C1q	T cell activation (III) (M7.4)	15	1	1	20	0.001209	0.000502	32	0.227712
TBA (M104)	C1q	TBA (M104)	43	2	2	19	0.0002924	0.0002924	38	0.418367
TBA (M114.0)	C1q	TBA (M114.0)	49	9	9	12	0.003021	0.003021	16	-0.687432
TBA (M121)	C1q	TBA (M121)	52	80	80	2	0.01448	0.01448	7	-1.41192
TBA (M131)	C1q	TBA (M131)	54	1	1	20	0.001863	0.00064984	30	0.15145
TBA (M177.0)	C1q	TBA (M177.0)	65	1	1	20	0.0003013	0.0003013	37	0.418367
TBA (M188)	C1q	TBA (M188)	66	2	2	19	-0.0006686	-0.0006686	71	1.67669
TBA (M193)	C1q	TBA (M131)	54	1	1	20	4.251e-05	0.00064984	30	0.15145
TBA (M201)	C1q	TBA (M131)	54	1	1	20	4.401e-05	0.00064984	30	0.15145
transcription regulation in cell development (M49)	C1q	transcription regulation in cell development (M49)	29	9	9	12	0.0003198	0.0003198	35	0.0370569
transmembrane transport (I) (M87)	C1q	transmembrane transport (I) (M87)	40	1	1	20	-0.0003829	-0.0003829	55	1.10472
type I interferon response (M127)	C1q	innate activation by cytosolic DNA sensing (M13)	17	50.5	50.5	4	0.03603	0.0370226	3	-1.48818
Activated (LPS) dendritic cell surface signature (S11)	CLIA	innate activation by cytosolic DNA sensing (M13)	17	41	41	4	0.02235	0.0695929	1	-1.32939
activated dendritic cells (M67)	CLIA	innate activation by cytosolic DNA sensing (M13)	17	1	41	4	0.02868	0.0695929	1	-1.32939
antigen presentation (lipids and proteins) (M28)	CLIA	antigen presentation (lipids and proteins) (M28)	20	14	14	10	0.004173	0.004173	9	-0.762203
antiviral IFN signature (M75)	CLIA	innate activation by cytosolic DNA sensing (M13)	17	41	41	4	0.0264	0.0695929	1	-1.32939
C-MYC transcriptional network (M4.12)	CLIA	C-MYC transcriptional network (M4.12)	9	3	3	16	0.0001153	0.0001153	47	1.02039
CD1 and other DC receptors (M50)	CLIA	CD1 and other DC receptors (M50)	30	2	2	17	0.002509	0.002509	14	-0.276041
cell adhesion (GO) (M117)	CLIA	cell adhesion (GO) (M117)	51	3	3	16	0.0006552	0.0006552	32	0.412688
cell adhesion (M51)	CLIA	cell movement, Adhesion & Platelet activation (M30)	21	1	1	18	-0.0002449	-0.0001302	60	1.62809
cell cycle (I) (M4.1)	CLIA	cell cycle (I) (M4.1)	5	5	5	14	-4.494e-05	0.00155153	24	0.00755336
cell cycle and growth arrest (M31)	CLIA	T cell activation (III) (M7.4)	15	4	4	15	0.00107	0.0034685	11	-0.478608
cell division - E2F transcription network (M4.8)	CLIA	cell division - E2F transcription network (M4.8)	8	4	4	15	8.655e-05	8.655e-05	49	1.0609
cell movement, Adhesion & Platelet activation (M30)	CLIA	cell movement, Adhesion & Platelet activation (M30)	21	1	1	18	0.0004029	-0.0001302	60	1.62809
CRP	CLIA	CRP_modality	73	80	80	2	0.0173	0.0173	4	-1.28888
CYT_IL1B	CLIA	CYT_IL1B	77	1	1	18	-0.0003217	-0.0002723	64	1.79015
CYT_IL5	CLIA	CYT_IL1B	77	1	1	18	-0.0002229	-0.0002723	64	1.79015
CYT_IL6	CLIA	CYT_IL6	78	1	1	18	0.0007139	0.0007139	29	0.372175
CYT_IP10	CLIA	CYT_IP10	75	1	1	18	0.002898	0.002898	13	-0.276041
endoplasmic reticulum (M37.2)	CLIA	endoplasmic reticulum (M37.2)	24	3	3	16	0.009298	0.009298	7	-0.600149
enriched for SMAD2/3 signaling (M97)	CLIA	enriched for SMAD2/3 signaling (M97)	42	31	31	6	-0.0002467	-0.0002467	63	1.26347
enriched in activated dendritic cells (II) (M165)	CLIA	innate activation by cytosolic DNA sensing (M13)	17	10	41	4	0.08019	0.0695929	1	-1.32939
enriched in cell cycle (M167)	CLIA	enriched in cell cycle (M167)	63	6	6	13	-0.0005104	6.54933e-05	50	1.02039
enriched in membrane proteins (M124)	CLIA	enriched in membrane proteins (M124)	53	1	1	18	0.0002105	0.0002105	42	0.89885
enriched in monocytes (II) (M11.0)	CLIA	regulation of signal transduction (M3)	3	5	5	14	0.001746	0.00211255	17	-0.276041
enriched in NK cells (I) (M7.2)	CLIA	enriched in NK cells (I) (M7.2)	13	3	8.5	11	0.005228	0.005276	8	-0.762203
enriched in NK cells (II) (M61.0)	CLIA	enriched in NK cells (I) (M7.2)	13	13	8.5	11	0.009677	0.005276	8	-0.762203
enriched in NK cells (KIR cluster) (M61.1)	CLIA	enriched in NK cells (I) (M7.2)	13	4	8.5	11	0.004286	0.005276	8	-0.762203
enriched in NK cells (receptor activation) (M61.2)	CLIA	enriched in NK cells (I) (M7.2)	13	14	8.5	11	0.004128	0.005276	8	-0.762203
enriched in T cells (I) (M7.0)	CLIA	enriched in T cells (I) (M7.0)	11	6	15	9	0.009449	0.0113945	6	-0.924257
enriched in T cells (II) (M223)	CLIA	enriched in T cells (I) (M7.0)	11	24	15	9	0.01334	0.0113945	6	-0.924257
erythrocyte differentiation (M173)	CLIA	enriched in cell cycle (M167)	63	6	6	13	0.0006119	6.54933e-05	50	1.02039
extracellular matrix (II) (M2.1)	CLIA	extracellular matrix (II) (M2.1)	2	1	1	18	3.027e-05	3.027e-05	54	1.38501
glycerophospholipid metabolism (M114.1)	CLIA	glycerophospholipid metabolism (M114.1)	50	1	1	18	0.0005908	0.0005908	35	0.615255
heme biosynthesis (I) (M171)	CLIA	enriched in cell cycle (M167)	63	6	6	13	9.498e-05	6.54933e-05	50	1.02039
immuregulation - monocytes, T and B cells (M57)	CLIA	immuregulation - monocytes, T and B cells (M57)	31	49	49	3	-0.0005154	-0.0005154	69	1.38501
innate activation by cytosolic DNA sensing (M13)	CLIA	innate activation by cytosolic DNA sensing (M13)	17	92	41	4	0.148	0.0695929	1	-1.32939
innate antiviral response (M150)	CLIA	innate activation by cytosolic DNA sensing (M13)	17	89	41	4	0.06863	0.0695929	1	-1.32939
lysosomal/endosomal proteins (M139)	CLIA	lysosomal/endosomal proteins (M139)	56	2	2	17	0.003903	0.003903	10	-0.438095
MHC-TLR7-TLR8 cluster (M146)	CLIA	MHC-TLR7-TLR8 cluster (M146)	60	100	100	1	0.03847	0.03847	2	-1.41042
mitotic cell cycle in stimulated CD4 T cells (M4.5)	CLIA	mitotic cell cycle in stimulated CD4 T cells (M4.5)	7	34	34	5	-0.0008463	-0.0008463	75	1.70912
mitotic cell division (M6)	CLIA	cell cycle (I) (M4.1)	5	5	5	14	0.003148	0.00155153	24	0.00755336
Monocyte surface signature (S4)	CLIA	regulation of signal transduction (M3)	3	5	5	14	-0.0005353	0.00211255	17	-0.276041
myeloid cell enriched receptors and transporters (M4.3)	CLIA	regulation of signal transduction (M3)	3	5	5	14	0.006903	0.00211255	17	-0.276041
NK cell surface signature (S1)	CLIA	enriched in NK cells (I) (M7.2)	13	8.5	8.5	11	0.003061	0.005276	8	-0.762203
plasma cells & B cells, immunoglobulins (M156.0)	CLIA	plasma cells & B cells, immunoglobulins (M156.0)	61	1	30.5	7	0.001845	0.001677	22	-0.357068
plasma cells, immunoglobulins (M156.1)	CLIA	plasma cells & B cells, immunoglobulins (M156.0)	61	60	30.5	7	0.001509	0.001677	22	-0.357068
platelet activation - actin binding (M196)	CLIA	cell movement, Adhesion & Platelet activation (M30)	21	1	1	18	-0.0005486	-0.0001302	60	1.62809
platelet activation and degranulation (M85)	CLIA	platelet activation and degranulation (M85)	39	1	1	18	0.0002667	0.0002667	41	0.858336
receptors, cell migration (M109)	CLIA	receptors, cell migration (M109)	45	5	5	14	0.00123	0.00123	26	0.0885803
regulation of antigen presentation and immune response (M5.0)	CLIA	regulation of antigen presentation and immune response (M5.0)	10	31	31	6	0.02975	0.02975	3	-1.16734
regulation of signal transduction (M3)	CLIA	regulation of signal transduction (M3)	3	5	5	14	0.0003365	0.00211255	17	-0.276041
T & B cell development, activation (M62.0)	CLIA	T & B cell development, activation (M62.0)	33	2	2	17	-8.085e-05	-8.085e-05	58	1.50655
T cell activation (III) (M7.4)	CLIA	T cell activation (III) (M7.4)	15	4	4	15	0.005867	0.0034685	11	-0.478608
TBA (M105)	CLIA	TBA (M105)	44	2	2	17	0.00131	0.00131	25	0.169607
TBA (M121)	CLIA	TBA (M121)	52	1	1	18	0.002005	0.002005	19	-0.0329601
TBA (M177.0)	CLIA	TBA (M177.0)	65	3	3	16	0.0003352	0.0003352	38	0.655769
TBA (M66)	CLIA	TBA (M66)	34	1	1	18	0.001904	0.001904	20	0.00755336
transmembrane transport (I) (M87)	CLIA	transmembrane transport (I) (M87)	40	23	23	8	0.000988	0.000988	27	-0.113987
type I interferon response (M127)	CLIA	innate activation by cytosolic DNA sensing (M13)	17	13	41	4	0.1129	0.0695929	1	-1.32939
viral sensing & immunity; IRF2 targets network (I) (M111.0)	CLIA	viral sensing & immunity; IRF2 targets network (I) (M111.0)	46	7	7	12	0.0115	0.0115	5	-0.84323
Activated (LPS) dendritic cell surface signature (S11)	FcAR	innate activation by cytosolic DNA sensing (M13)	17	99	43.1429	6	0.06134	0.0826129	2	-1.42877
activated dendritic cells (M67)	FcAR	innate activation by cytosolic DNA sensing (M13)	17	33	43.1429	6	0.06251	0.0826129	2	-1.42877
antigen presentation (lipids and proteins) (M28)	FcAR	antigen presentation (lipids and proteins) (M28)	20	27	27	9	0.00408	0.00408	17	-0.799224
antiviral IFN signature (M75)	FcAR	innate activation by cytosolic DNA sensing (M13)	17	11	43.1429	6	0.05171	0.0826129	2	-1.42877
C-MYC transcriptional network (M4.12)	FcAR	C-MYC transcriptional network (M4.12)	9	56	56	3	0.001903	0.001903	29	-0.589375
cell adhesion (GO) (M117)	FcAR	cell adhesion (GO) (M117)	51	2	2	26	0.002957	0.002957	24	0.0401739
cell adhesion (M51)	FcAR	cell movement, Adhesion & Platelet activation (M30)	21	1	1	27	0.002145	0.000568393	40	0.634747
cell cycle (I) (M4.1)	FcAR	cell cycle (I) (M4.1)	5	4	4	24	0.001668	0.0016245	33	0.284998
cell cycle and growth arrest (M31)	FcAR	T cell activation (III) (M7.4)	15	4	4	24	0.0007831	0.00728155	11	-0.48445
cell division - E2F transcription network (M4.8)	FcAR	cell division - E2F transcription network (M4.8)	8	62	62	2	0.004292	0.004292	15	-1.114
cell movement, Adhesion & Platelet activation (M30)	FcAR	cell movement, Adhesion & Platelet activation (M30)	21	1	1	27	-0.0003547	0.000568393	40	0.634747
chemokine cluster (I) (M27.0)	FcAR	chemokine cluster (I) (M27.0)	19	2	2	26	-0.0003846	-0.0003846	74	1.78892
collagen, TGFB family et al (M77)	FcAR	collagen, TGFB family et al (M77)	36	8	8	20	-0.0002964	-0.0002964	69	1.4042
complement activation (I) (M112.0)	FcAR	complement activation (I) (M112.0)	47	36	36	8	0.008421	0.008421	9	-1.114
CRP	FcAR	CRP_modality	73	2	2	26	0.008187	0.008187	10	-0.449475
CYT_IFNGCBA	FcAR	CYT_IFNGCBA	74	1	1	27	0.001763	0.001763	30	0.284998
CYT_IL10	FcAR	CYT_IL10	76	2	2	26	0.001626	0.001626	32	0.319973
CYT_IL1B	FcAR	CYT_IL1B	77	1	1	27	-0.0005932	-9.205e-05	58	1.2643
CYT_IL5	FcAR	CYT_IL1B	77	1	1	27	0.0004091	-9.205e-05	58	1.2643
CYT_IL6	FcAR	CYT_IL6	78	12	12	17	0.003253	0.003253	21	-0.379525
CYT_IP10	FcAR	CYT_IP10	75	10	10	19	0.005	0.005	14	-0.5544
cytoskeletal remodeling (enriched for SRF targets) (M34)	FcAR	cytoskeletal remodeling (enriched for SRF targets) (M34)	22	2	2	26	0.0001347	0.0001347	52	1.01947
cytoskeleton/actin (SRF transcription targets) (M145.1)	FcAR	cytoskeleton/actin (SRF transcription targets) (M145.1)	59	1	1	27	-0.0005602	-0.0005602	79	1.99877
endoplasmic reticulum (M37.2)	FcAR	endoplasmic reticulum (M37.2)	24	13	13	16	0.02431	0.02431	4	-1.00907
enriched for SMAD2/3 signaling (M97)	FcAR	enriched for SMAD2/3 signaling (M97)	42	22	22	13	0.001947	0.001947	28	-0.2746
enriched in activated dendritic cells (II) (M165)	FcAR	innate activation by cytosolic DNA sensing (M13)	17	2	43.1429	6	0.04487	0.0826129	2	-1.42877
enriched in cell cycle (M167)	FcAR	enriched in cell cycle (M167)	63	3	3	25	0.0004433	0.000335267	43	0.669722
enriched in membrane proteins (M124)	FcAR	enriched in membrane proteins (M124)	53	1	1	27	0.0004422	0.0004422	41	0.669722
enriched in monocytes (II) (M11.0)	FcAR	regulation of signal transduction (M3)	3	53	53	4	0.0018	0.0035939	19	-0.904149
enriched in myeloid cells and monocytes (M81)	FcAR	enriched in myeloid cells and monocytes (M81)	37	1	1	27	0.001698	0.001698	31	0.319973
enriched in neutrophils (II) (M163)	FcAR	enriched in neutrophils (II) (M163)	62	7	7	21	0.003109	0.003109	22	-0.20465
enriched in NK cells (I) (M7.2)	FcAR	enriched in NK cells (I) (M7.2)	13	45	20.6667	15	0.006934	0.003667	18	-0.5544
enriched in NK cells (II) (M61.0)	FcAR	enriched in NK cells (I) (M7.2)	13	13	20.6667	15	0.006074	0.003667	18	-0.5544
enriched in NK cells (KIR cluster) (M61.1)	FcAR	enriched in NK cells (I) (M7.2)	13	4	20.6667	15	0.001335	0.003667	18	-0.5544
enriched in NK cells (receptor activation) (M61.2)	FcAR	enriched in NK cells (I) (M7.2)	13	20.6667	20.6667	15	0.0017	0.003667	18	-0.5544
enriched in T cells (I) (M7.0)	FcAR	enriched in T cells (I) (M7.0)	11	11	11	18	0.01031	0.008794	7	-0.834199
enriched in T cells (II) (M223)	FcAR	enriched in T cells (I) (M7.0)	11	11	11	18	0.007278	0.008794	7	-0.834199
erythrocyte differentiation (M173)	FcAR	enriched in cell cycle (M167)	63	3	3	25	0.0001587	0.000335267	43	0.669722
extracellular matrix (I) (M2.0)	FcAR	extracellular matrix (I) (M2.0)	1	2	2	26	-0.0001257	-0.0001257	59	1.2643
extracellular matrix (II) (M2.1)	FcAR	extracellular matrix (II) (M2.1)	2	2	2	26	-0.0001952	-0.0001952	62	1.36922
extracellular matrix, complement (M140)	FcAR	extracellular matrix, complement (M140)	57	1	1	27	-0.0003637	-0.0003637	73	1.78892
heme biosynthesis (I) (M171)	FcAR	enriched in cell cycle (M167)	63	3	3	25	0.0004038	0.000335267	43	0.669722
immuregulation - monocytes, T and B cells (M57)	FcAR	immuregulation - monocytes, T and B cells (M57)	31	25	25	10	0.000323	0.000323	44	0.180074
innate activation by cytosolic DNA sensing (M13)	FcAR	innate activation by cytosolic DNA sensing (M13)	17	56	43.1429	6	0.07506	0.0826129	2	-1.42877
innate antiviral response (M150)	FcAR	innate activation by cytosolic DNA sensing (M13)	17	54	43.1429	6	0.1392	0.0826129	2	-1.42877
lysosomal/endosomal proteins (M139)	FcAR	lysosomal/endosomal proteins (M139)	56	1	1	27	0.005658	0.005658	12	-0.34455
MHC-TLR7-TLR8 cluster (M146)	FcAR	MHC-TLR7-TLR8 cluster (M146)	60	100	100	1	0.1057	0.1057	1	-1.63862
mitotic cell cycle in stimulated CD4 T cells (M4.5)	FcAR	mitotic cell cycle in stimulated CD4 T cells (M4.5)	7	1	1	27	0.0002022	0.0002022	47	0.879572
mitotic cell division (M6)	FcAR	cell cycle (I) (M4.1)	5	4	4	24	0.001581	0.0016245	33	0.284998
Monocyte surface signature (S4)	FcAR	regulation of signal transduction (M3)	3	53	53	4	0.001315	0.0035939	19	-0.904149
myeloid cell enriched receptors and transporters (M4.3)	FcAR	regulation of signal transduction (M3)	3	53	53	4	0.01116	0.0035939	19	-0.904149
NK cell surface signature (S1)	FcAR	enriched in NK cells (I) (M7.2)	13	20.6667	20.6667	15	0.002292	0.003667	18	-0.5544
plasma cells & B cells, immunoglobulins (M156.0)	FcAR	plasma cells & B cells, immunoglobulins (M156.0)	61	21	21	14	0.001483	0.00097965	35	0.00519897
plasma cells, immunoglobulins (M156.1)	FcAR	plasma cells & B cells, immunoglobulins (M156.0)	61	21	21	14	0.0004763	0.00097965	35	0.00519897
platelet activation - actin binding (M196)	FcAR	cell movement, Adhesion & Platelet activation (M30)	21	1	1	27	-8.512e-05	0.000568393	40	0.634747
platelet activation & blood coagulation (M199)	FcAR	platelet activation & blood coagulation (M199)	67	1	1	27	0.0006278	0.0006278	39	0.599772
platelet activation and degranulation (M85)	FcAR	platelet activation and degranulation (M85)	39	1	1	27	-0.0003914	-0.0003914	75	1.85887
PLK1 signaling events (M4.2)	FcAR	PLK1 signaling events (M4.2)	6	24	24	11	0.004272	0.004272	16	-0.764249
receptors, cell migration (M109)	FcAR	receptors, cell migration (M109)	45	23	23	12	0.0008382	0.0008382	36	-0.0297759
regulation of antigen presentation and immune response (M5.0)	FcAR	regulation of antigen presentation and immune response (M5.0)	10	5	5	23	0.0313	0.0313	3	-0.799224
regulation of signal transduction (M3)	FcAR	regulation of signal transduction (M3)	3	53	53	4	0.0001006	0.0035939	19	-0.904149
T & B cell development, activation (M62.0)	FcAR	T & B cell development, activation (M62.0)	33	2	2	26	-5.071e-05	-5.071e-05	56	1.15937
T cell activation (II) (M7.3)	FcAR	T cell activation (II) (M7.3)	14	1	1	27	-0.0003419	-0.0003419	71	1.71897
T cell activation (III) (M7.4)	FcAR	T cell activation (III) (M7.4)	15	4	4	24	0.01378	0.00728155	11	-0.48445
TBA (M114.0)	FcAR	TBA (M114.0)	49	5	5	23	-0.0002649	-0.0002649	67	1.43917
TBA (M121)	FcAR	TBA (M121)	52	1	1	27	0.0034	0.0034	20	-0.0647508
TBA (M131)	FcAR	TBA (M131)	54	1	1	27	0.0001067	-5.79667e-05	57	1.22932
TBA (M177.0)	FcAR	TBA (M177.0)	65	6	6	22	0.001493	0.001493	34	0.250023
TBA (M193)	FcAR	TBA (M131)	54	1	1	27	-0.0001569	-5.79667e-05	57	1.22932
TBA (M201)	FcAR	TBA (M131)	54	1	1	27	-0.0001237	-5.79667e-05	57	1.22932
TBA (M66)	FcAR	TBA (M66)	34	44	44	5	0.008663	0.008663	8	-1.2539
transmembrane transport (I) (M87)	FcAR	transmembrane transport (I) (M87)	40	3	3	25	0.0004311	0.0004311	42	0.634747
type I interferon response (M127)	FcAR	innate activation by cytosolic DNA sensing (M13)	17	47	43.1429	6	0.1436	0.0826129	2	-1.42877
viral sensing & immunity; IRF2 targets network (I) (M111.0)	FcAR	viral sensing & immunity; IRF2 targets network (I) (M111.0)	46	43	43	7	0.01215	0.01215	5	-1.28887
Activated (LPS) dendritic cell surface signature (S11)	FcGRIIAH	innate activation by cytosolic DNA sensing (M13)	17	4	35.6	7	0.02719	0.0781971	1	-1.39291
activated dendritic cells (M67)	FcGRIIAH	innate activation by cytosolic DNA sensing (M13)	17	3	35.6	7	0.0316	0.0781971	1	-1.39291
antigen presentation (lipids and proteins) (M28)	FcGRIIAH	antigen presentation (lipids and proteins) (M28)	20	4	4	23	-0.0006279	-0.0006279	77	1.57812
antiviral IFN signature (M75)	FcGRIIAH	innate activation by cytosolic DNA sensing (M13)	17	35.6	35.6	7	0.03639	0.0781971	1	-1.39291
B cell surface signature (S2)	FcGRIIAH	enriched in B cells (I) (M47.0)	26	2	2	25	3.853e-05	-0.000203634	55	0.932241
C-MYC transcriptional network (M4.12)	FcGRIIAH	C-MYC transcriptional network (M4.12)	9	9	9	20	0.001384	0.001384	28	-0.101161
CD1 and other DC receptors (M50)	FcGRIIAH	CD1 and other DC receptors (M50)	30	59	59	4	0.006023	0.006023	11	-1.16686
cell adhesion (M51)	FcGRIIAH	cell movement, Adhesion & Platelet activation (M30)	21	5	5	22	-0.0006588	-0.000444013	70	1.31977
cell cycle (I) (M4.1)	FcGRIIAH	cell cycle (I) (M4.1)	5	15	15	15	0.0008908	0.0013724	29	-0.230337
cell division - E2F transcription network (M4.8)	FcGRIIAH	cell division - E2F transcription network (M4.8)	8	22	22	11	0.003169	0.003169	15	-0.811626
cell division (stimulated CD4+ T cells) (M46)	FcGRIIAH	cell division (stimulated CD4+ T cells) (M46)	25	11	11	18	0.0004658	0.0004658	42	0.286365
cell movement, Adhesion & Platelet activation (M30)	FcGRIIAH	cell movement, Adhesion & Platelet activation (M30)	21	5	5	22	2.426e-05	-0.000444013	70	1.31977
chemokine cluster (I) (M27.0)	FcGRIIAH	chemokine cluster (I) (M27.0)	19	3	3	24	-0.0002263	-0.0002263	56	0.932241
chromosome Y linked (M240)	FcGRIIAH	chromosome Y linked (M240)	68	1	1	26	-0.0006971	-0.0006971	78	1.70729
collagen, TGFB family et al (M77)	FcGRIIAH	collagen, TGFB family et al (M77)	36	1	1	26	-0.0004887	-0.0004887	73	1.54582
complement activation (I) (M112.0)	FcGRIIAH	complement activation (I) (M112.0)	47	1	1	26	0.001973	0.001973	23	-0.0688676
CRP	FcGRIIAH	CRP_modality	73	98	98	1	0.05272	0.05272	2	-1.55438
CYT_IFNGCBA	FcGRIIAH	CYT_IFNGCBA	74	10	10	19	0.005412	0.005412	13	-0.617863
CYT_IL10	FcGRIIAH	CYT_IL10	76	2	2	25	-0.0004349	-0.0004349	69	1.38435
CYT_IL1B	FcGRIIAH	CYT_IL1B	77	1	1	26	-0.0004137	-0.0004026	67	1.35206
CYT_IL5	FcGRIIAH	CYT_IL1B	77	1	1	26	-0.0003915	-0.0004026	67	1.35206
CYT_IL6	FcGRIIAH	CYT_IL6	78	11	11	18	0.004209	0.004209	14	-0.617863
CYT_IP10	FcGRIIAH	CYT_IP10	75	14	14	17	0.002895	0.002895	18	-0.520981
CYT_TNFA	FcGRIIAH	CYT_TNFA	80	1	1	26	-0.0004487	-0.0004487	71	1.48124
cytoskeletal remodeling (enriched for SRF targets) (M34)	FcGRIIAH	cytoskeletal remodeling (enriched for SRF targets) (M34)	22	2	2	25	-0.0005353	-0.0005353	76	1.61041
cytoskeleton/actin (SRF transcription targets) (M145.0)	FcGRIIAH	cytoskeleton/actin (SRF transcription targets) (M145.0)	58	1	1	26	-0.00126	-0.00126	80	1.77188
DC surface signature (S5)	FcGRIIAH	DC surface signature (S5)	70	10	10	19	0.01139	0.00614905	10	-0.714744
endoplasmic reticulum (M37.2)	FcGRIIAH	endoplasmic reticulum (M37.2)	24	27	27	10	0.02672	0.02672	4	-1.19915
enriched for SMAD2/3 signaling (M97)	FcGRIIAH	enriched for SMAD2/3 signaling (M97)	42	20	20	12	0.001424	0.001424	27	-0.391806
enriched in activated dendritic cells (II) (M165)	FcGRIIAH	innate activation by cytosolic DNA sensing (M13)	17	35.6	35.6	7	0.04141	0.0781971	1	-1.39291
enriched in B cells (I) (M47.0)	FcGRIIAH	enriched in B cells (I) (M47.0)	26	2	2	25	-0.0002461	-0.000203634	55	0.932241
enriched in B cells (II) (M47.1)	FcGRIIAH	enriched in B cells (I) (M47.0)	26	2	2	25	-0.0003323	-0.000203634	55	0.932241
enriched in B cells (III) (M47.2)	FcGRIIAH	enriched in B cells (I) (M47.0)	26	2	2	25	-0.0002653	-0.000203634	55	0.932241
enriched in B cells (IV) (M47.3)	FcGRIIAH	enriched in B cells (IV) (M47.3)	27	2	2	25	0.0004171	0.0004171	46	0.641597
enriched in B cells (V) (M47.4)	FcGRIIAH	enriched in B cells (V) (M47.4)	28	1	1	26	0.001566	0.001566	26	0.0280139
enriched in B cells (VI) (M69)	FcGRIIAH	enriched in B cells (I) (M47.0)	26	2	2	25	-0.000213	-0.000203634	55	0.932241
enriched in cell cycle (M167)	FcGRIIAH	enriched in cell cycle (M167)	63	14.5	14.5	16	-0.0003963	0.00103357	32	-0.101161
enriched in membrane proteins (M124)	FcGRIIAH	enriched in membrane proteins (M124)	53	60	60	3	0.002999	0.002999	16	-1.03768
enriched in monocytes (II) (M11.0)	FcGRIIAH	regulation of signal transduction (M3)	3	17	17	14	0.0009466	0.00270302	20	-0.553275
enriched in naive and memory B cells (M83)	FcGRIIAH	enriched in naive and memory B cells (M83)	38	6	6	21	-0.0001376	-0.0001376	54	0.770772
enriched in NK cells (I) (M7.2)	FcGRIIAH	enriched in NK cells (I) (M7.2)	13	11	19.25	13	0.007294	0.00589	12	-0.84392
enriched in NK cells (II) (M61.0)	FcGRIIAH	enriched in NK cells (I) (M7.2)	13	9	19.25	13	0.00936	0.00589	12	-0.84392
enriched in NK cells (KIR cluster) (M61.1)	FcGRIIAH	enriched in NK cells (I) (M7.2)	13	26	19.25	13	0.004414	0.00589	12	-0.84392
enriched in NK cells (receptor activation) (M61.2)	FcGRIIAH	enriched in NK cells (I) (M7.2)	13	31	19.25	13	0.002942	0.00589	12	-0.84392
enriched in T cells (I) (M7.0)	FcGRIIAH	enriched in T cells (I) (M7.0)	11	2	2	25	0.0104	0.01226	6	-0.650157
enriched in T cells (II) (M223)	FcGRIIAH	enriched in T cells (I) (M7.0)	11	2	2	25	0.01412	0.01226	6	-0.650157
erythrocyte differentiation (M173)	FcGRIIAH	enriched in cell cycle (M167)	63	27	14.5	16	0.001122	0.00103357	32	-0.101161
extracellular matrix (II) (M2.1)	FcGRIIAH	extracellular matrix (II) (M2.1)	2	1	1	26	-0.0002676	-0.0002676	60	1.126
extracellular matrix, complement (M140)	FcGRIIAH	extracellular matrix, complement (M140)	57	10	10	19	0.002936	0.002936	17	-0.488687
golgi membrane (I) (M113)	FcGRIIAH	golgi membrane (I) (M113)	48	1	1	26	-0.0002905	-0.0002905	62	1.19059
heme biosynthesis (I) (M171)	FcGRIIAH	enriched in cell cycle (M167)	63	2	14.5	16	0.002375	0.00103357	32	-0.101161
immuregulation - monocytes, T and B cells (M57)	FcGRIIAH	immuregulation - monocytes, T and B cells (M57)	31	33	33	8	0.001663	0.001663	24	-0.617863
innate activation by cytosolic DNA sensing (M13)	FcGRIIAH	innate activation by cytosolic DNA sensing (M13)	17	96	35.6	7	0.2032	0.0781971	1	-1.39291
innate antiviral response (M150)	FcGRIIAH	innate activation by cytosolic DNA sensing (M13)	17	23	35.6	7	0.07709	0.0781971	1	-1.39291
leukocyte migration (M88.0)	FcGRIIAH	leukocyte migration (M88.0)	41	5	5	22	-0.0007804	-0.0007804	79	1.61041
lymphocyte generic cluster (M60)	FcGRIIAH	lymphocyte generic cluster (M60)	32	10	10	19	0.0001811	0.0001811	48	0.512421
lysosomal/endosomal proteins (M139)	FcGRIIAH	lysosomal/endosomal proteins (M139)	56	2	2	25	0.002639	0.002639	21	-0.165749
Membrane, ER proteins (M134)	FcGRIIAH	Membrane, ER proteins (M134)	55	1	1	26	-6.093e-05	-6.093e-05	53	0.899947
Memory B cell surface signature (S9)	FcGRIIAH	Memory B cell surface signature (S9)	72	1	1	26	-0.000271	-0.000271	61	1.1583
MHC-TLR7-TLR8 cluster (M146)	FcGRIIAH	MHC-TLR7-TLR8 cluster (M146)	60	98	98	1	0.0263	0.0263	5	-1.4575
mitotic cell cycle in stimulated CD4 T cells (M4.5)	FcGRIIAH	mitotic cell cycle in stimulated CD4 T cells (M4.5)	7	4	4	23	0.001662	0.001662	25	-0.101161
mitotic cell division (M6)	FcGRIIAH	cell cycle (I) (M4.1)	5	15	15	15	0.001854	0.0013724	29	-0.230337
Monocyte surface signature (S4)	FcGRIIAH	regulation of signal transduction (M3)	3	17	17	14	0.0003305	0.00270302	20	-0.553275
myeloid cell enriched receptors and transporters (M4.3)	FcGRIIAH	regulation of signal transduction (M3)	3	17	17	14	0.009098	0.00270302	20	-0.553275
NK cell surface signature (S1)	FcGRIIAH	enriched in NK cells (I) (M7.2)	13	19.25	19.25	13	0.00544	0.00589	12	-0.84392
plasma cells & B cells, immunoglobulins (M156.0)	FcGRIIAH	plasma cells & B cells, immunoglobulins (M156.0)	61	10	10	19	0.001196	0.0011035	30	-0.0688676
plasma cells, immunoglobulins (M156.1)	FcGRIIAH	plasma cells & B cells, immunoglobulins (M156.0)	61	10	10	19	0.001011	0.0011035	30	-0.0688676
platelet activation - actin binding (M196)	FcGRIIAH	cell movement, Adhesion & Platelet activation (M30)	21	5	5	22	-0.0006975	-0.000444013	70	1.31977
PLK1 signaling events (M4.2)	FcGRIIAH	PLK1 signaling events (M4.2)	6	4	4	23	0.0009085	0.0009085	34	0.189483
receptors, cell migration (M109)	FcGRIIAH	receptors, cell migration (M109)	45	5	5	22	-0.0002337	-0.0002337	57	0.899947
regulation of antigen presentation and immune response (M5.0)	FcGRIIAH	regulation of antigen presentation and immune response (M5.0)	10	33	33	8	0.04674	0.04674	3	-1.29603
regulation of signal transduction (M3)	FcGRIIAH	regulation of signal transduction (M3)	3	17	17	14	0.000437	0.00270302	20	-0.553275
Resting dendritic cell surface signature (S10)	FcGRIIAH	DC surface signature (S5)	70	10	10	19	0.0009081	0.00614905	10	-0.714744
TBA (M105)	FcGRIIAH	TBA (M105)	44	9	9	20	0.0009966	0.0009966	33	0.0603078
TBA (M121)	FcGRIIAH	TBA (M121)	52	2	2	25	-0.0002559	-0.0002559	58	1.02912
TBA (M131)	FcGRIIAH	TBA (M131)	54	2	2	25	-2.568e-05	3.70767e-05	51	0.803066
TBA (M177.0)	FcGRIIAH	TBA (M177.0)	65	41	41	5	0.001054	0.001054	31	-0.488687
TBA (M193)	FcGRIIAH	TBA (M131)	54	2	2	25	0.000155	3.70767e-05	51	0.803066
TBA (M201)	FcGRIIAH	TBA (M131)	54	2	2	25	-1.809e-05	3.70767e-05	51	0.803066
TBA (M66)	FcGRIIAH	TBA (M66)	34	31	31	9	0.01198	0.01198	7	-1.13456
transmembrane transport (I) (M87)	FcGRIIAH	transmembrane transport (I) (M87)	40	77	77	2	0.00678	0.00678	9	-1.29603
type I interferon response (M127)	FcGRIIAH	innate activation by cytosolic DNA sensing (M13)	17	52	35.6	7	0.1305	0.0781971	1	-1.39291
viral sensing & immunity; IRF2 targets network (I) (M111.0)	FcGRIIAH	viral sensing & immunity; IRF2 targets network (I) (M111.0)	46	38	38	6	0.009689	0.009689	8	-1.19915
Activated (LPS) dendritic cell surface signature (S11)	FcGRIIAR	innate activation by cytosolic DNA sensing (M13)	17	40	36.5	11	0.05072	0.08731	1	-1.6547
activated dendritic cells (M67)	FcGRIIAR	innate activation by cytosolic DNA sensing (M13)	17	13	36.5	11	0.05217	0.08731	1	-1.6547
antigen presentation (lipids and proteins) (M28)	FcGRIIAR	antigen presentation (lipids and proteins) (M28)	20	3	3	33	0.002389	0.002389	25	-0.140173
antiviral IFN signature (M75)	FcGRIIAR	innate activation by cytosolic DNA sensing (M13)	17	36.5	36.5	11	0.03379	0.08731	1	-1.6547
B cell surface signature (S2)	FcGRIIAR	enriched in B cells (I) (M47.0)	26	1	1	37	0.000161	0.0004598	45	0.650013
blood coagulation (M11.1)	FcGRIIAR	blood coagulation (M11.1)	16	2	2	35	6.932e-05	6.932e-05	58	1.01218
C-MYC transcriptional network (M4.12)	FcGRIIAR	C-MYC transcriptional network (M4.12)	9	3	3	33	0.002347	0.002347	27	-0.0743245
CD1 and other DC receptors (M50)	FcGRIIAR	CD1 and other DC receptors (M50)	30	79	79	4	0.002364	0.002364	26	-1.06206
cell adhesion (GO) (M117)	FcGRIIAR	cell adhesion (GO) (M117)	51	37	37	10	0.004994	0.004994	14	-1.2596
cell adhesion (M51)	FcGRIIAR	cell movement, Adhesion & Platelet activation (M30)	21	54	31.5	12	0.002089	0.00194667	30	-0.666964
cell cycle (I) (M4.1)	FcGRIIAR	cell cycle (I) (M4.1)	5	4	2.5	34	0.001565	0.001715	33	0.156147
cell cycle and growth arrest (M31)	FcGRIIAR	T cell activation (III) (M7.4)	15	1	41	9	0.0008248	0.0074474	12	-1.35838
cell division - E2F transcription network (M4.8)	FcGRIIAR	cell division - E2F transcription network (M4.8)	8	5	5	31	0.002507	0.002507	24	-0.238947
cell division (stimulated CD4+ T cells) (M46)	FcGRIIAR	cell division (stimulated CD4+ T cells) (M46)	25	1	1	37	-0.0004775	-0.0004775	75	1.63775
cell movement, Adhesion & Platelet activation (M30)	FcGRIIAR	cell movement, Adhesion & Platelet activation (M30)	21	9	31.5	12	0.002072	0.00194667	30	-0.666964
chemokine cluster (I) (M27.0)	FcGRIIAR	chemokine cluster (I) (M27.0)	19	3	3	33	8.971e-05	8.971e-05	56	0.880484
chromosome Y linked (M240)	FcGRIIAR	chromosome Y linked (M240)	68	29	29	14	-0.0007391	-0.0007391	78	0.979258
collagen, TGFB family et al (M77)	FcGRIIAR	collagen, TGFB family et al (M77)	36	4	4	32	0.000502	0.000502	44	0.452467
complement activation (I) (M112.0)	FcGRIIAR	complement activation (I) (M112.0)	47	28	28	15	0.003835	0.003835	19	-0.93036
CRP	FcGRIIAR	CRP_modality	73	94	94	3	0.02981	0.02981	3	-1.85224
CYT_IFNGCBA	FcGRIIAR	CYT_IFNGCBA	74	15	15	23	0.004738	0.004738	17	-0.732813
CYT_IL10	FcGRIIAR	CYT_IL10	76	6	6	30	-0.0004391	-0.0004391	73	1.34143
CYT_IL1B	FcGRIIAR	CYT_IL1B	77	9	7	29	-0.00027	0.00021395	52	0.617089
CYT_IL5	FcGRIIAR	CYT_IL1B	77	5	7	29	0.0006979	0.00021395	52	0.617089
CYT_IL6	FcGRIIAR	CYT_IL6	78	22	22	18	0.007558	0.007558	11	-1.09498
CYT_IP10	FcGRIIAR	CYT_IP10	75	78	78	5	0.01416	0.01416	7	-1.6547
CYT_MCP1	FcGRIIAR	CYT_MCP1	79	28	28	15	-0.0009011	-0.0009011	79	1.04511
CYT_TNFA	FcGRIIAR	CYT_TNFA	80	2	2	35	0.000256	0.000256	51	0.781711
cytoskeletal remodeling (enriched for SRF targets) (M34)	FcGRIIAR	cytoskeletal remodeling (enriched for SRF targets) (M34)	22	2	2	35	-3.79e-05	-3.79e-05	62	1.14388
cytoskeleton/actin (SRF transcription targets) (M145.0)	FcGRIIAR	cytoskeleton/actin (SRF transcription targets) (M145.0)	58	2	2	35	-0.0007018	-0.0007018	77	1.63775
DC surface signature (S5)	FcGRIIAR	DC surface signature (S5)	70	3	16	22	0.003534	0.00187315	31	-0.304796
endoplasmic reticulum (M37.2)	FcGRIIAR	endoplasmic reticulum (M37.2)	24	55	55	7	0.02187	0.02187	4	-1.68762
enriched for SMAD2/3 signaling (M97)	FcGRIIAR	enriched for SMAD2/3 signaling (M97)	42	69	69	6	0.00393	0.00393	18	-1.2596
enriched in activated dendritic cells (II) (M165)	FcGRIIAR	innate activation by cytosolic DNA sensing (M13)	17	5	36.5	11	0.05039	0.08731	1	-1.6547
enriched in activated dendritic cells/monocytes (M64)	FcGRIIAR	enriched in neutrophils (I) (M37.1)	23	1	1	37	8.272e-05	-0.00010009	63	1.24265
enriched in antigen presentation (I) (M71)	FcGRIIAR	enriched in antigen presentation (I) (M71)	35	1	1	37	0.008218	0.008218	9	-0.535267
enriched in B cells (I) (M47.0)	FcGRIIAR	enriched in B cells (I) (M47.0)	26	1	1	37	0.0009417	0.0004598	45	0.650013
enriched in B cells (II) (M47.1)	FcGRIIAR	enriched in B cells (I) (M47.0)	26	1	1	37	0.0006449	0.0004598	45	0.650013
enriched in B cells (III) (M47.2)	FcGRIIAR	enriched in B cells (I) (M47.0)	26	1	1	37	0.0002251	0.0004598	45	0.650013
enriched in B cells (IV) (M47.3)	FcGRIIAR	enriched in B cells (IV) (M47.3)	27	2	2	35	-0.0002533	-0.0002533	65	1.24265
enriched in B cells (VI) (M69)	FcGRIIAR	enriched in B cells (I) (M47.0)	26	1	1	37	0.0003263	0.0004598	45	0.650013
enriched in cell cycle (M167)	FcGRIIAR	enriched in cell cycle (M167)	63	2	1.66667	36	-0.0005766	2.14633e-05	60	1.11096
enriched in dendritic cells (M168)	FcGRIIAR	enriched in dendritic cells (M168)	64	2	2	35	0.0004567	0.0004567	46	0.617089
enriched in membrane proteins (M124)	FcGRIIAR	enriched in membrane proteins (M124)	53	1	1	37	0.0009092	0.0009092	42	0.55124
enriched in monocytes (II) (M11.0)	FcGRIIAR	regulation of signal transduction (M3)	3	6	6	30	0.000397	0.00142453	34	0.0573733
enriched in naive and memory B cells (M83)	FcGRIIAR	enriched in naive and memory B cells (M83)	38	3	3	33	0.0001871	0.0001871	54	0.814635
enriched in neutrophils (I) (M37.1)	FcGRIIAR	enriched in neutrophils (I) (M37.1)	23	1	1	37	-0.0002829	-0.00010009	63	1.24265
enriched in neutrophils (II) (M163)	FcGRIIAR	enriched in neutrophils (II) (M163)	62	2	2	35	-0.0005402	-0.0005402	76	1.60482
enriched in NK cells (I) (M7.2)	FcGRIIAR	enriched in NK cells (I) (M7.2)	13	3	8.5	27	0.0046	0.00331688	22	-0.436493
enriched in NK cells (II) (M61.0)	FcGRIIAR	enriched in NK cells (I) (M7.2)	13	18	8.5	27	0.00727	0.00331688	22	-0.436493
enriched in NK cells (KIR cluster) (M61.1)	FcGRIIAR	enriched in NK cells (I) (M7.2)	13	4	8.5	27	0.0008624	0.00331688	22	-0.436493
enriched in NK cells (receptor activation) (M61.2)	FcGRIIAR	enriched in NK cells (I) (M7.2)	13	9	8.5	27	0.001612	0.00331688	22	-0.436493
enriched in T cells (I) (M7.0)	FcGRIIAR	enriched in T cells (I) (M7.0)	11	25	25	17	0.0145	0.01877	5	-1.32545
enriched in T cells (II) (M223)	FcGRIIAR	enriched in T cells (I) (M7.0)	11	25	25	17	0.02304	0.01877	5	-1.32545
erythrocyte differentiation (M173)	FcGRIIAR	enriched in cell cycle (M167)	63	2	1.66667	36	8.549e-05	2.14633e-05	60	1.11096
extracellular matrix (I) (M2.0)	FcGRIIAR	extracellular matrix (I) (M2.0)	1	6	6	30	-2.76e-05	-2.76e-05	61	0.946333
extracellular matrix (II) (M2.1)	FcGRIIAR	extracellular matrix (II) (M2.1)	2	19	19	19	-0.0004044	-0.0004044	71	0.913409
extracellular matrix, complement (M140)	FcGRIIAR	extracellular matrix, complement (M140)	57	14	14	24	-0.0009162	-0.0009162	80	1.37435
glycerophospholipid metabolism (M114.1)	FcGRIIAR	glycerophospholipid metabolism (M114.1)	50	2	2	35	0.0003573	0.0003573	49	0.715862
golgi membrane (I) (M113)	FcGRIIAR	golgi membrane (I) (M113)	48	3	3	33	0.0002057	0.0002057	53	0.781711
heme biosynthesis (I) (M171)	FcGRIIAR	enriched in cell cycle (M167)	63	1	1.66667	36	0.0005555	2.14633e-05	60	1.11096
immuregulation - monocytes, T and B cells (M57)	FcGRIIAR	immuregulation - monocytes, T and B cells (M57)	31	98	98	2	0.004819	0.004819	16	-1.45715
innate activation by cytosolic DNA sensing (M13)	FcGRIIAR	innate activation by cytosolic DNA sensing (M13)	17	68	36.5	11	0.1656	0.08731	1	-1.6547
innate antiviral response (M150)	FcGRIIAR	innate activation by cytosolic DNA sensing (M13)	17	40	36.5	11	0.1047	0.08731	1	-1.6547
leukocyte migration (M88.0)	FcGRIIAR	leukocyte migration (M88.0)	41	4	4	32	0.001257	0.001257	36	0.189071
lymphocyte generic cluster (M60)	FcGRIIAR	lymphocyte generic cluster (M60)	32	30	30	13	0.0007732	0.0007732	43	-0.206022
lysosomal/endosomal proteins (M139)	FcGRIIAR	lysosomal/endosomal proteins (M139)	56	3	3	33	0.007951	0.007951	10	-0.63404
Membrane, ER proteins (M134)	FcGRIIAR	Membrane, ER proteins (M134)	55	10	10	26	0.001086	0.001086	38	0.0573733
Memory B cell surface signature (S9)	FcGRIIAR	Memory B cell surface signature (S9)	72	16	16	22	-0.0003905	-0.0003905	70	0.979258
MHC-TLR7-TLR8 cluster (M146)	FcGRIIAR	MHC-TLR7-TLR8 cluster (M146)	60	100	100	1	0.07724	0.07724	2	-1.95102
mitotic cell cycle in stimulated CD4 T cells (M4.5)	FcGRIIAR	mitotic cell cycle in stimulated CD4 T cells (M4.5)	7	5	5	31	0.00136	0.00136	35	0.123222
mitotic cell division (M6)	FcGRIIAR	cell cycle (I) (M4.1)	5	1	2.5	34	0.001865	0.001715	33	0.156147
Monocyte surface signature (S4)	FcGRIIAR	regulation of signal transduction (M3)	3	6	6	30	0.0006386	0.00142453	34	0.0573733
myeloid cell enriched receptors and transporters (M4.3)	FcGRIIAR	regulation of signal transduction (M3)	3	11	6	30	0.005146	0.00142453	34	0.0573733
Naive B cell surface signature (S8)	FcGRIIAR	Naive B cell surface signature (S8)	71	3	3	33	-0.0002899	-0.0002899	68	1.27558
NK cell surface signature (S1)	FcGRIIAR	enriched in NK cells (I) (M7.2)	13	8.5	8.5	27	0.00224	0.00331688	22	-0.436493
plasma cells & B cells, immunoglobulins (M156.0)	FcGRIIAR	plasma cells & B cells, immunoglobulins (M156.0)	61	4	8	28	0.001534	0.0012424	37	0.0902977
plasma cells, immunoglobulins (M156.1)	FcGRIIAR	plasma cells & B cells, immunoglobulins (M156.0)	61	12	8	28	0.0009508	0.0012424	37	0.0902977
platelet activation - actin binding (M196)	FcGRIIAR	cell movement, Adhesion & Platelet activation (M30)	21	31.5	31.5	12	0.001679	0.00194667	30	-0.666964
platelet activation & blood coagulation (M199)	FcGRIIAR	platelet activation & blood coagulation (M199)	67	6	6	30	0.0001337	0.0001337	55	0.748787
PLK1 signaling events (M4.2)	FcGRIIAR	PLK1 signaling events (M4.2)	6	5	5	31	0.001065	0.001065	39	0.25492
receptors, cell migration (M109)	FcGRIIAR	receptors, cell migration (M109)	45	27	27	16	0.002047	0.002047	29	-0.568191
regulation of antigen presentation and immune response (M5.0)	FcGRIIAR	regulation of antigen presentation and immune response (M5.0)	10	3	3	33	0.01806	0.01806	6	-0.765738
regulation of signal transduction (M3)	FcGRIIAR	regulation of signal transduction (M3)	3	1	6	30	-0.0004835	0.00142453	34	0.0573733
Resting dendritic cell surface signature (S10)	FcGRIIAR	DC surface signature (S5)	70	29	16	22	0.0002123	0.00187315	31	-0.304796
T & B cell development, activation (M62.0)	FcGRIIAR	T & B cell development, activation (M62.0)	33	17	17	21	0.0003804	0.0003804	48	0.221996
T cell activation (II) (M7.3)	FcGRIIAR	T cell activation (II) (M7.3)	14	7	7	29	-0.000439	-0.000439	72	1.27558
T cell activation (III) (M7.4)	FcGRIIAR	T cell activation (III) (M7.4)	15	81	41	9	0.01407	0.0074474	12	-1.35838
T cell surface signature (S0)	FcGRIIAR	T cell surface signature (S0)	69	1	1	37	0.006706	0.006706	13	-0.403569
TBA (M104)	FcGRIIAR	TBA (M104)	43	1	1	37	-0.0002614	-0.0002614	66	1.34143
TBA (M105)	FcGRIIAR	TBA (M105)	44	4	4	32	-0.0003625	-0.0003625	69	1.27558
TBA (M121)	FcGRIIAR	TBA (M121)	52	46	46	8	0.00279	0.00279	23	-1.02913
TBA (M131)	FcGRIIAR	TBA (M131)	54	8	6	30	-0.0003296	3.95e-05	59	0.880484
TBA (M177.0)	FcGRIIAR	TBA (M177.0)	65	7	7	29	0.003487	0.003487	21	-0.403569
TBA (M188)	FcGRIIAR	TBA (M188)	66	12	12	25	-0.0004711	-0.0004711	74	1.20973
TBA (M193)	FcGRIIAR	TBA (M131)	54	4	6	30	-0.0002117	3.95e-05	59	0.880484
TBA (M201)	FcGRIIAR	TBA (M131)	54	6	6	30	0.0006598	3.95e-05	59	0.880484
TBA (M66)	FcGRIIAR	TBA (M66)	34	4	4	32	0.004825	0.004825	15	-0.502342
transmembrane transport (I) (M87)	FcGRIIAR	transmembrane transport (I) (M87)	40	18	18	20	0.001005	0.001005	40	-0.0743245
type I interferon response (M127)	FcGRIIAR	innate activation by cytosolic DNA sensing (M13)	17	53	36.5	11	0.1538	0.08731	1	-1.6547
viral sensing & immunity; IRF2 targets network (I) (M111.0)	FcGRIIAR	viral sensing & immunity; IRF2 targets network (I) (M111.0)	46	7	7	29	0.01052	0.01052	8	-0.831587
Activated (LPS) dendritic cell surface signature (S11)	FcGRIIB	innate activation by cytosolic DNA sensing (M13)	17	5	27.6667	12	0.03253	0.0723829	1	-1.50448
activated dendritic cells (M67)	FcGRIIB	innate activation by cytosolic DNA sensing (M13)	17	16	27.6667	12	0.03932	0.0723829	1	-1.50448
antigen presentation (lipids and proteins) (M28)	FcGRIIB	antigen presentation (lipids and proteins) (M28)	20	11	11	22	0.005011	0.005011	15	-0.703017
antiviral IFN signature (M75)	FcGRIIB	innate activation by cytosolic DNA sensing (M13)	17	27.6667	27.6667	12	0.02315	0.0723829	1	-1.50448
B cell surface signature (S2)	FcGRIIB	enriched in B cells (I) (M47.0)	26	1	1	32	-0.001144	-0.00036976	60	1.13366
C-MYC transcriptional network (M4.12)	FcGRIIB	C-MYC transcriptional network (M4.12)	9	9	9	25	0.002245	0.002245	28	-0.16871
CD1 and other DC receptors (M50)	FcGRIIB	CD1 and other DC receptors (M50)	30	96	96	2	0.008146	0.008146	9	-1.57127
cell adhesion (GO) (M117)	FcGRIIB	cell adhesion (GO) (M117)	51	65	65	6	0.001168	0.001168	36	-0.536046
cell adhesion (M51)	FcGRIIB	cell movement, Adhesion & Platelet activation (M30)	21	34	34	11	0.002476	0.0012554	34	-0.435864
cell cycle (I) (M4.1)	FcGRIIB	cell cycle (I) (M4.1)	5	12	12	21	0.004091	0.004442	17	-0.669623
cell cycle and growth arrest (M31)	FcGRIIB	T cell activation (III) (M7.4)	15	1	13.5	19	0.0004523	0.00298165	23	-0.536046
cell division - E2F transcription network (M4.8)	FcGRIIB	cell division - E2F transcription network (M4.8)	8	15	15	18	0.003045	0.003045	21	-0.636229
cell movement, Adhesion & Platelet activation (M30)	FcGRIIB	cell movement, Adhesion & Platelet activation (M30)	21	34	34	11	0.0009411	0.0012554	34	-0.435864
chemokine cluster (I) (M27.0)	FcGRIIB	chemokine cluster (I) (M27.0)	19	4	4	29	-0.0006936	-0.0006936	73	1.4676
chromosome Y linked (M240)	FcGRIIB	chromosome Y linked (M240)	68	1	1	32	-0.0004405	-0.0004405	65	1.30063
complement activation (I) (M112.0)	FcGRIIB	complement activation (I) (M112.0)	47	1	1	32	-0.000195	-0.000195	55	0.966692
CRP	FcGRIIB	CRP_modality	73	23	23	15	0.01045	0.01045	7	-1.20393
CYT_IFNGCBA	FcGRIIB	CYT_IFNGCBA	74	1	1	32	0.004674	0.004674	16	-0.335681
CYT_IL1B	FcGRIIB	CYT_IL1B	77	11	8.5	26	-0.0006797	-0.000203	56	0.799721
CYT_IL5	FcGRIIB	CYT_IL1B	77	6	8.5	26	0.0002737	-0.000203	56	0.799721
CYT_IL6	FcGRIIB	CYT_IL6	78	3	3	30	0.001644	0.001644	31	0.0984432
CYT_IP10	FcGRIIB	CYT_IP10	75	95	95	3	0.01151	0.01151	6	-1.63805
CYT_MCP1	FcGRIIB	CYT_MCP1	79	13	13	20	-0.0005929	-0.0005929	69	1.03348
CYT_TNFA	FcGRIIB	CYT_TNFA	80	2	2	31	-0.0008689	-0.0008689	76	1.63458
cytoskeletal remodeling (enriched for SRF targets) (M34)	FcGRIIB	cytoskeletal remodeling (enriched for SRF targets) (M34)	22	10	10	23	-1.867e-05	-1.867e-05	52	0.565962
cytoskeleton/actin (SRF transcription targets) (M145.0)	FcGRIIB	cytoskeleton/actin (SRF transcription targets) (M145.0)	58	6	6	27	-0.001434	-0.001434	80	1.63458
cytoskeleton/actin (SRF transcription targets) (M145.1)	FcGRIIB	cytoskeleton/actin (SRF transcription targets) (M145.1)	59	1	1	32	-0.0005432	-0.0005432	67	1.36742
DC surface signature (S5)	FcGRIIB	DC surface signature (S5)	70	2	2	31	0.001784	0.0009579	37	0.332202
endoplasmic reticulum (M37.2)	FcGRIIB	endoplasmic reticulum (M37.2)	24	17	17	17	0.01472	0.01472	5	-1.20393
enriched for SMAD2/3 signaling (M97)	FcGRIIB	enriched for SMAD2/3 signaling (M97)	42	1	1	32	0.0007855	0.0007855	39	0.432385
enriched in activated dendritic cells (II) (M165)	FcGRIIB	innate activation by cytosolic DNA sensing (M13)	17	2	27.6667	12	0.05028	0.0723829	1	-1.50448
enriched in antigen presentation (I) (M71)	FcGRIIB	enriched in antigen presentation (I) (M71)	35	5	5	28	0.005978	0.005978	13	-0.56944
enriched in B cells (I) (M47.0)	FcGRIIB	enriched in B cells (I) (M47.0)	26	1	1	32	-0.001115	-0.00036976	60	1.13366
enriched in B cells (II) (M47.1)	FcGRIIB	enriched in B cells (I) (M47.0)	26	1	1	32	-0.0005855	-0.00036976	60	1.13366
enriched in B cells (III) (M47.2)	FcGRIIB	enriched in B cells (I) (M47.0)	26	1	1	32	-0.0003503	-0.00036976	60	1.13366
enriched in B cells (IV) (M47.3)	FcGRIIB	enriched in B cells (IV) (M47.3)	27	75	75	4	0.0007664	0.0007664	40	-0.469258
enriched in B cells (V) (M47.4)	FcGRIIB	enriched in B cells (V) (M47.4)	28	3	3	30	-0.0002658	-0.0002658	57	0.966692
enriched in B cells (VI) (M69)	FcGRIIB	enriched in B cells (I) (M47.0)	26	1	1	32	0.001346	-0.00036976	60	1.13366
enriched in cell cycle (M167)	FcGRIIB	enriched in cell cycle (M167)	63	1	9.33333	24	-0.0002951	0.00368997	19	-0.502652
enriched in dendritic cells (M168)	FcGRIIB	enriched in dendritic cells (M168)	64	1	1	32	0.001449	0.001449	32	0.198626
enriched in membrane proteins (M124)	FcGRIIB	enriched in membrane proteins (M124)	53	71	71	5	0.003839	0.003839	18	-1.17054
enriched in monocytes (II) (M11.0)	FcGRIIB	regulation of signal transduction (M3)	3	62	62	7	0.0002399	0.00253621	24	-0.903382
enriched in naive and memory B cells (M83)	FcGRIIB	enriched in naive and memory B cells (M83)	38	3	3	30	-0.0008829	-0.0008829	77	1.63458
enriched in neutrophils (II) (M163)	FcGRIIB	enriched in neutrophils (II) (M163)	62	1	1	32	-0.0005642	-0.0005642	68	1.40082
enriched in NK cells (I) (M7.2)	FcGRIIB	enriched in NK cells (I) (M7.2)	13	9	4	29	0.003444	0.0024432	25	-0.135316
enriched in NK cells (II) (M61.0)	FcGRIIB	enriched in NK cells (I) (M7.2)	13	1	4	29	0.003968	0.0024432	25	-0.135316
enriched in NK cells (KIR cluster) (M61.1)	FcGRIIB	enriched in NK cells (I) (M7.2)	13	4	4	29	0.001454	0.0024432	25	-0.135316
enriched in NK cells (receptor activation) (M61.2)	FcGRIIB	enriched in NK cells (I) (M7.2)	13	2	4	29	0.001458	0.0024432	25	-0.135316
enriched in T cells (I) (M7.0)	FcGRIIB	enriched in T cells (I) (M7.0)	11	4	4	29	0.005364	0.007832	10	-0.636229
enriched in T cells (II) (M223)	FcGRIIB	enriched in T cells (I) (M7.0)	11	4	4	29	0.0103	0.007832	10	-0.636229
erythrocyte differentiation (M173)	FcGRIIB	enriched in cell cycle (M167)	63	23	9.33333	24	0.00433	0.00368997	19	-0.502652
extracellular matrix (I) (M2.0)	FcGRIIB	extracellular matrix (I) (M2.0)	1	1	1	32	-0.000634	-0.000634	72	1.53439
extracellular matrix (II) (M2.1)	FcGRIIB	extracellular matrix (II) (M2.1)	2	1	1	32	-0.0007124	-0.0007124	74	1.60118
extracellular matrix, complement (M140)	FcGRIIB	extracellular matrix, complement (M140)	57	58	58	8	4.807e-05	4.807e-05	50	-0.00173928
glycerophospholipid metabolism (M114.1)	FcGRIIB	glycerophospholipid metabolism (M114.1)	50	5	5	28	0.0003053	0.0003053	44	0.465779
golgi membrane (I) (M113)	FcGRIIB	golgi membrane (I) (M113)	48	4	4	29	-0.0004958	-0.0004958	66	1.23385
heme biosynthesis (I) (M171)	FcGRIIB	enriched in cell cycle (M167)	63	4	9.33333	24	0.007035	0.00368997	19	-0.502652
immuregulation - monocytes, T and B cells (M57)	FcGRIIB	immuregulation - monocytes, T and B cells (M57)	31	25	25	14	0.00014	0.00014	48	0.131837
innate activation by cytosolic DNA sensing (M13)	FcGRIIB	innate activation by cytosolic DNA sensing (M13)	17	35	27.6667	12	0.1536	0.0723829	1	-1.50448
innate antiviral response (M150)	FcGRIIB	innate activation by cytosolic DNA sensing (M13)	17	57	27.6667	12	0.1045	0.0723829	1	-1.50448
leukocyte migration (M88.0)	FcGRIIB	leukocyte migration (M88.0)	41	3	3	30	-0.0004193	-0.0004193	63	1.16706
lymphocyte generic cluster (M60)	FcGRIIB	lymphocyte generic cluster (M60)	32	1	1	32	-0.001224	-0.001224	78	1.73476
lysosomal/endosomal proteins (M139)	FcGRIIB	lysosomal/endosomal proteins (M139)	56	54	54	9	0.01839	0.01839	4	-1.50448
Membrane, ER proteins (M134)	FcGRIIB	Membrane, ER proteins (M134)	55	1	1	32	-0.0006074	-0.0006074	70	1.4676
MHC-TLR7-TLR8 cluster (M146)	FcGRIIB	MHC-TLR7-TLR8 cluster (M146)	60	100	100	1	0.06594	0.06594	2	-1.83842
mitotic cell cycle in stimulated CD4 T cells (M4.5)	FcGRIIB	mitotic cell cycle in stimulated CD4 T cells (M4.5)	7	5	5	28	0.001436	0.001436	33	0.0984432
mitotic cell division (M6)	FcGRIIB	cell cycle (I) (M4.1)	5	12	12	21	0.004793	0.004442	17	-0.669623
Monocyte surface signature (S4)	FcGRIIB	regulation of signal transduction (M3)	3	62	62	7	-1.947e-05	0.00253621	24	-0.903382
myeloid cell enriched receptors and transporters (M4.3)	FcGRIIB	regulation of signal transduction (M3)	3	62	62	7	0.01081	0.00253621	24	-0.903382
Naive B cell surface signature (S8)	FcGRIIB	Naive B cell surface signature (S8)	71	1	1	32	-0.0003163	-0.0003163	59	1.10027
NK cell surface signature (S1)	FcGRIIB	enriched in NK cells (I) (M7.2)	13	4	4	29	0.001892	0.0024432	25	-0.135316
plasma cells & B cells, immunoglobulins (M156.0)	FcGRIIB	plasma cells & B cells, immunoglobulins (M156.0)	61	19	19	16	-0.0002134	7.47e-05	49	0.23202
plasma cells, immunoglobulins (M156.1)	FcGRIIB	plasma cells & B cells, immunoglobulins (M156.0)	61	19	19	16	0.0003628	7.47e-05	49	0.23202
platelet activation - actin binding (M196)	FcGRIIB	cell movement, Adhesion & Platelet activation (M30)	21	34	34	11	0.0003491	0.0012554	34	-0.435864
platelet activation and degranulation (M85)	FcGRIIB	platelet activation and degranulation (M85)	39	1	1	32	0.000864	0.000864	38	0.398991
PLK1 signaling events (M4.2)	FcGRIIB	PLK1 signaling events (M4.2)	6	65	65	6	0.008159	0.008159	8	-1.47108
receptors, cell migration (M109)	FcGRIIB	receptors, cell migration (M109)	45	27	27	13	0.002988	0.002988	22	-0.769805
regulation of antigen presentation and immune response (M5.0)	FcGRIIB	regulation of antigen presentation and immune response (M5.0)	10	13	13	20	0.01864	0.01864	3	-1.17054
regulation of signal transduction (M3)	FcGRIIB	regulation of signal transduction (M3)	3	62	62	7	-0.0008856	0.00253621	24	-0.903382
Resting dendritic cell surface signature (S10)	FcGRIIB	DC surface signature (S5)	70	2	2	31	0.0001318	0.0009579	37	0.332202
T & B cell development, activation (M62.0)	FcGRIIB	T & B cell development, activation (M62.0)	33	3	3	30	-0.0006177	-0.0006177	71	1.43421
T cell activation (III) (M7.4)	FcGRIIB	T cell activation (III) (M7.4)	15	26	13.5	19	0.005511	0.00298165	23	-0.536046
T cell surface signature (S0)	FcGRIIB	T cell surface signature (S0)	69	3	3	30	0.002384	0.002384	26	-0.0685276
TBA (M105)	FcGRIIB	TBA (M105)	44	1	1	32	0.0001862	0.0001862	46	0.666144
TBA (M114.0)	FcGRIIB	TBA (M114.0)	49	1	1	32	-0.0001831	-0.0001831	54	0.933298
TBA (M121)	FcGRIIB	TBA (M121)	52	10	10	23	0.00684	0.00684	12	-0.769805
TBA (M131)	FcGRIIB	TBA (M131)	54	1	1	32	-0.0005117	-0.000287683	58	1.06687
TBA (M177.0)	FcGRIIB	TBA (M177.0)	65	3	3	30	0.002212	0.002212	29	0.0316549
TBA (M188)	FcGRIIB	TBA (M188)	66	5	5	28	-0.000169	-0.000169	53	0.766327
TBA (M193)	FcGRIIB	TBA (M131)	54	1	1	32	-0.0004303	-0.000287683	58	1.06687
TBA (M201)	FcGRIIB	TBA (M131)	54	1	1	32	7.895e-05	-0.000287683	58	1.06687
TBA (M66)	FcGRIIB	TBA (M66)	34	4	4	29	0.007511	0.007511	11	-0.602834
transcription regulation in cell development (M49)	FcGRIIB	transcription regulation in cell development (M49)	29	17	17	17	0.003463	0.003463	20	-0.703017
transmembrane transport (I) (M87)	FcGRIIB	transmembrane transport (I) (M87)	40	35	35	10	0.002284	0.002284	27	-0.703017
type I interferon response (M127)	FcGRIIB	innate activation by cytosolic DNA sensing (M13)	17	51	27.6667	12	0.1033	0.0723829	1	-1.50448
viral sensing & immunity; IRF2 targets network (I) (M111.0)	FcGRIIB	viral sensing & immunity; IRF2 targets network (I) (M111.0)	46	3	3	30	0.002084	0.002084	30	0.0650491
Activated (LPS) dendritic cell surface signature (S11)	FcGRIIIAF	innate activation by cytosolic DNA sensing (M13)	17	2	22.6	21	0.01981	0.0444729	3	-1.35646
activated dendritic cells (M67)	FcGRIIIAF	innate activation by cytosolic DNA sensing (M13)	17	5	22.6	21	0.02305	0.0444729	3	-1.35646
antiviral IFN signature (M75)	FcGRIIIAF	innate activation by cytosolic DNA sensing (M13)	17	22.6	22.6	21	0.01297	0.0444729	3	-1.35646
B cell surface signature (S2)	FcGRIIIAF	enriched in B cells (I) (M47.0)	26	1	1	36	-0.0001176	8.828e-05	60	1.11941
C-MYC transcriptional network (M4.12)	FcGRIIIAF	C-MYC transcriptional network (M4.12)	9	87	87	3	0.002764	0.002764	23	-1.28768
CD1 and other DC receptors (M50)	FcGRIIIAF	CD1 and other DC receptors (M50)	30	58	58	11	0.002616	0.002616	25	-0.943813
cell adhesion (GO) (M117)	FcGRIIIAF	cell adhesion (GO) (M117)	51	34	34	18	0.008514	0.008514	13	-1.11575
cell adhesion (M51)	FcGRIIIAF	cell movement, Adhesion & Platelet activation (M30)	21	81	41.5	16	0.001696	0.00101583	46	-0.0497514
cell cycle (I) (M4.1)	FcGRIIIAF	cell cycle (I) (M4.1)	5	2	2	35	0.002306	0.001809	33	0.156571
cell cycle and growth arrest (M31)	FcGRIIIAF	T cell activation (III) (M7.4)	15	17	17	25	0.001732	0.0057345	17	-0.737491
cell division - E2F transcription network (M4.8)	FcGRIIIAF	cell division - E2F transcription network (M4.8)	8	8	8	29	0.001616	0.001616	39	0.156571
cell division (stimulated CD4+ T cells) (M46)	FcGRIIIAF	cell division (stimulated CD4+ T cells) (M46)	25	7	7	31	-0.0002277	-0.0002277	68	1.22257
cell movement, Adhesion & Platelet activation (M30)	FcGRIIIAF	cell movement, Adhesion & Platelet activation (M30)	21	41.5	41.5	16	-0.0001105	0.00101583	46	-0.0497514
chemokine cluster (I) (M27.0)	FcGRIIIAF	chemokine cluster (I) (M27.0)	19	1	1	36	8.041e-05	8.041e-05	61	1.15379
chromosome Y linked (M240)	FcGRIIIAF	chromosome Y linked (M240)	68	56	56	12	-0.0008739	-0.0008739	79	0.947471
collagen, TGFB family et al (M77)	FcGRIIIAF	collagen, TGFB family et al (M77)	36	1	1	36	0.0009533	0.0009533	47	0.672375
complement activation (I) (M112.0)	FcGRIIIAF	complement activation (I) (M112.0)	47	27	27	20	0.003911	0.003911	20	-0.806265
CRP	FcGRIIIAF	CRP_modality	73	69	69	8	0.0233	0.0233	5	-1.73471
CYT_IFNGCBA	FcGRIIIAF	CYT_IFNGCBA	74	6	6	32	0.008801	0.008801	12	-0.668717
CYT_IL10	FcGRIIIAF	CYT_IL10	76	7	7	31	-0.000196	-0.000196	66	1.15379
CYT_IL1B	FcGRIIIAF	CYT_IL1B	77	3	7.5	30	-0.0002164	0.0001615	55	0.741149
CYT_IL5	FcGRIIIAF	CYT_IL1B	77	12	7.5	30	0.0005394	0.0001615	55	0.741149
CYT_IL6	FcGRIIIAF	CYT_IL6	78	77	77	6	0.02628	0.02628	4	-1.83788
CYT_IP10	FcGRIIIAF	CYT_IP10	75	86	86	4	0.02176	0.02176	6	-1.83788
CYT_MCP1	FcGRIIIAF	CYT_MCP1	79	6	6	32	-0.0009357	-0.0009357	80	1.6696
CYT_TNFA	FcGRIIIAF	CYT_TNFA	80	6	6	32	-0.0006566	-0.0006566	77	1.56644
cytoskeleton/actin (SRF transcription targets) (M145.0)	FcGRIIIAF	cytoskeleton/actin (SRF transcription targets) (M145.0)	58	45	45	15	-0.0006133	-0.0006133	75	0.913084
endoplasmic reticulum (M37.2)	FcGRIIIAF	endoplasmic reticulum (M37.2)	24	35	35	17	0.01954	0.01954	8	-1.32207
enriched for SMAD2/3 signaling (M97)	FcGRIIIAF	enriched for SMAD2/3 signaling (M97)	42	49	49	14	0.008948	0.008948	11	-1.32207
enriched in activated dendritic cells (II) (M165)	FcGRIIIAF	innate activation by cytosolic DNA sensing (M13)	17	22.6	22.6	21	0.02414	0.0444729	3	-1.35646
enriched in B cells (I) (M47.0)	FcGRIIIAF	enriched in B cells (I) (M47.0)	26	1	1	36	0.0001256	8.828e-05	60	1.11941
enriched in B cells (II) (M47.1)	FcGRIIIAF	enriched in B cells (I) (M47.0)	26	1	1	36	0.0002976	8.828e-05	60	1.11941
enriched in B cells (III) (M47.2)	FcGRIIIAF	enriched in B cells (I) (M47.0)	26	1	1	36	-0.0001754	8.828e-05	60	1.11941
enriched in B cells (V) (M47.4)	FcGRIIIAF	enriched in B cells (V) (M47.4)	28	3	3	34	-0.000644	-0.000644	76	1.60082
enriched in B cells (VI) (M69)	FcGRIIIAF	enriched in B cells (I) (M47.0)	26	1	1	36	0.0003112	8.828e-05	60	1.11941
enriched in cell cycle (M167)	FcGRIIIAF	enriched in cell cycle (M167)	63	1	3.66667	33	-0.0005622	0.000421633	50	0.672375
enriched in dendritic cells (M168)	FcGRIIIAF	enriched in dendritic cells (M168)	64	1	1	36	0.000389	0.000389	52	0.84431
enriched in membrane proteins (M124)	FcGRIIIAF	enriched in membrane proteins (M124)	53	14	14	26	0.001906	0.001906	31	-0.221686
enriched in monocytes (II) (M11.0)	FcGRIIIAF	regulation of signal transduction (M3)	3	1	1	36	0.0008478	0.0017183	37	0.328506
enriched in monocytes (IV) (M118.0)	FcGRIIIAF	TLR and inflammatory signaling (M16)	18	1	1	36	0.0005541	0.00158737	40	0.431667
enriched in myeloid cells and monocytes (M81)	FcGRIIIAF	enriched in myeloid cells and monocytes (M81)	37	8	8	29	0.001271	0.001271	43	0.294119
enriched in neutrophils (II) (M163)	FcGRIIIAF	enriched in neutrophils (II) (M163)	62	13	13	27	0.00146	0.00146	41	0.156571
enriched in NK cells (I) (M7.2)	FcGRIIIAF	enriched in NK cells (I) (M7.2)	13	8	7	31	0.001793	0.00132556	42	0.328506
enriched in NK cells (II) (M61.0)	FcGRIIIAF	enriched in NK cells (I) (M7.2)	13	6	7	31	0.002016	0.00132556	42	0.328506
enriched in NK cells (KIR cluster) (M61.1)	FcGRIIIAF	enriched in NK cells (I) (M7.2)	13	3	7	31	0.0003788	0.00132556	42	0.328506
enriched in NK cells (receptor activation) (M61.2)	FcGRIIIAF	enriched in NK cells (I) (M7.2)	13	11	7	31	0.002336	0.00132556	42	0.328506
enriched in T cells (I) (M7.0)	FcGRIIIAF	enriched in T cells (I) (M7.0)	11	1	29.5	19	0.01127	0.02142	7	-1.28768
enriched in T cells (II) (M223)	FcGRIIIAF	enriched in T cells (I) (M7.0)	11	58	29.5	19	0.03157	0.02142	7	-1.28768
erythrocyte differentiation (M173)	FcGRIIIAF	enriched in cell cycle (M167)	63	6	3.66667	33	0.0005531	0.000421633	50	0.672375
extracellular matrix (I) (M2.0)	FcGRIIIAF	extracellular matrix (I) (M2.0)	1	3	3	34	-0.0003607	-0.0003607	70	1.3945
extracellular matrix (II) (M2.1)	FcGRIIIAF	extracellular matrix (II) (M2.1)	2	7	7	31	-0.0005709	-0.0005709	73	1.3945
extracellular matrix, complement (M140)	FcGRIIIAF	extracellular matrix, complement (M140)	57	65	65	9	0.004035	0.004035	19	-1.21891
glycerophospholipid metabolism (M114.1)	FcGRIIIAF	glycerophospholipid metabolism (M114.1)	50	7	7	31	0.0001307	0.0001307	57	0.84431
heme biosynthesis (I) (M171)	FcGRIIIAF	enriched in cell cycle (M167)	63	4	3.66667	33	0.001274	0.000421633	50	0.672375
immune activation - generic cluster (M37.0)	FcGRIIIAF	TLR and inflammatory signaling (M16)	18	1	1	36	0.002434	0.00158737	40	0.431667
immuregulation - monocytes, T and B cells (M57)	FcGRIIIAF	immuregulation - monocytes, T and B cells (M57)	31	20	20	23	0.002441	0.002441	27	-0.462395
innate activation by cytosolic DNA sensing (M13)	FcGRIIIAF	innate activation by cytosolic DNA sensing (M13)	17	64	22.6	21	0.1104	0.0444729	3	-1.35646
innate antiviral response (M150)	FcGRIIIAF	innate activation by cytosolic DNA sensing (M13)	17	20	22.6	21	0.05966	0.0444729	3	-1.35646
lymphocyte generic cluster (M60)	FcGRIIIAF	lymphocyte generic cluster (M60)	32	14	14	26	0.0004116	0.0004116	51	0.466054
lysosomal/endosomal proteins (M139)	FcGRIIIAF	lysosomal/endosomal proteins (M139)	56	7	7	31	0.007578	0.007578	14	-0.63433
Membrane, ER proteins (M134)	FcGRIIIAF	Membrane, ER proteins (M134)	55	73	73	7	0.0004829	0.0004829	49	-0.256073
Memory B cell surface signature (S9)	FcGRIIIAF	Memory B cell surface signature (S9)	72	3	3	34	0.001761	0.001761	35	0.190958
MHC-TLR7-TLR8 cluster (M146)	FcGRIIIAF	MHC-TLR7-TLR8 cluster (M146)	60	100	100	1	0.0755	0.0755	1	-2.11297
mitotic cell cycle in stimulated CD4 T cells (M4.5)	FcGRIIIAF	mitotic cell cycle in stimulated CD4 T cells (M4.5)	7	6	6	32	0.002194	0.002194	28	-0.118525
mitotic cell division (M6)	FcGRIIIAF	cell cycle (I) (M4.1)	5	2	2	35	0.001312	0.001809	33	0.156571
Monocyte surface signature (S4)	FcGRIIIAF	regulation of signal transduction (M3)	3	1	1	36	0.0006068	0.0017183	37	0.328506
myeloid cell enriched receptors and transporters (M4.3)	FcGRIIIAF	regulation of signal transduction (M3)	3	1	1	36	0.005182	0.0017183	37	0.328506
Naive B cell surface signature (S8)	FcGRIIIAF	Naive B cell surface signature (S8)	71	1	1	36	-2.17e-05	-2.17e-05	64	1.25695
NK cell surface signature (S1)	FcGRIIIAF	enriched in NK cells (I) (M7.2)	13	7	7	31	0.000104	0.00132556	42	0.328506
plasma cells & B cells, immunoglobulins (M156.0)	FcGRIIIAF	plasma cells & B cells, immunoglobulins (M156.0)	61	7	17.5	24	0.002228	0.001804	34	-0.187299
plasma cells, immunoglobulins (M156.1)	FcGRIIIAF	plasma cells & B cells, immunoglobulins (M156.0)	61	28	17.5	24	0.00138	0.001804	34	-0.187299
platelet activation - actin binding (M196)	FcGRIIIAF	cell movement, Adhesion & Platelet activation (M30)	21	2	41.5	16	0.001462	0.00101583	46	-0.0497514
platelet activation & blood coagulation (M199)	FcGRIIIAF	platelet activation & blood coagulation (M199)	67	22	22	22	5.124e-05	5.124e-05	62	0.706762
PLK1 signaling events (M4.2)	FcGRIIIAF	PLK1 signaling events (M4.2)	6	3	3	34	0.001983	0.001983	30	0.0190226
receptors, cell migration (M109)	FcGRIIIAF	receptors, cell migration (M109)	45	63	63	10	0.003633	0.003633	21	-1.11575
regulation of antigen presentation and immune response (M5.0)	FcGRIIIAF	regulation of antigen presentation and immune response (M5.0)	10	56	56	12	0.05451	0.05451	2	-1.70033
regulation of signal transduction (M3)	FcGRIIIAF	regulation of signal transduction (M3)	3	1	1	36	0.0002366	0.0017183	37	0.328506
T & B cell development, activation (M62.0)	FcGRIIIAF	T & B cell development, activation (M62.0)	33	1	1	36	0.001146	0.001146	44	0.569215
T cell activation (II) (M7.3)	FcGRIIIAF	T cell activation (II) (M7.3)	14	3	3	34	-0.0006925	-0.0006925	78	1.6696
T cell activation (III) (M7.4)	FcGRIIIAF	T cell activation (III) (M7.4)	15	17	17	25	0.009737	0.0057345	17	-0.737491
T cell surface signature (S0)	FcGRIIIAF	T cell surface signature (S0)	69	3	3	34	0.009566	0.009566	10	-0.668717
TBA (M105)	FcGRIIIAF	TBA (M105)	44	1	1	36	0.001103	0.001103	45	0.603602
TBA (M114.0)	FcGRIIIAF	TBA (M114.0)	49	3	3	34	-0.0001865	-0.0001865	65	1.22257
TBA (M121)	FcGRIIIAF	TBA (M121)	52	52	52	13	0.002714	0.002714	24	-0.909426
TBA (M131)	FcGRIIIAF	TBA (M131)	54	2	2	35	-4.044e-06	0.000110372	58	1.01625
TBA (M177.0)	FcGRIIIAF	TBA (M177.0)	65	9	9	28	1.808e-05	1.808e-05	63	0.947471
TBA (M188)	FcGRIIIAF	TBA (M188)	66	78	78	5	0.00181	0.00181	32	-0.909426
TBA (M193)	FcGRIIIAF	TBA (M131)	54	2	2	35	-5.114e-05	0.000110372	58	1.01625
TBA (M201)	FcGRIIIAF	TBA (M131)	54	2	2	35	0.0003863	0.000110372	58	1.01625
TBA (M66)	FcGRIIIAF	TBA (M66)	34	17	17	25	0.00437	0.00437	18	-0.703104
TLR and inflammatory signaling (M16)	FcGRIIIAF	TLR and inflammatory signaling (M16)	18	1	1	36	0.001774	0.00158737	40	0.431667
transmembrane transport (I) (M87)	FcGRIIIAF	transmembrane transport (I) (M87)	40	96	96	2	0.003049	0.003049	22	-1.35646
type I interferon response (M127)	FcGRIIIAF	innate activation by cytosolic DNA sensing (M13)	17	22	22.6	21	0.06128	0.0444729	3	-1.35646
viral sensing & immunity; IRF2 targets network (I) (M111.0)	FcGRIIIAF	viral sensing & immunity; IRF2 targets network (I) (M111.0)	46	17	17	25	0.01824	0.01824	9	-1.01259
Activated (LPS) dendritic cell surface signature (S11)	FcGRIIIAV	innate activation by cytosolic DNA sensing (M13)	17	72	43.5	8	0.0795	0.09554	1	-1.40974
activated dendritic cells (M67)	FcGRIIIAV	innate activation by cytosolic DNA sensing (M13)	17	1	43.5	8	0.04914	0.09554	1	-1.40974
antigen presentation (lipids and proteins) (M28)	FcGRIIIAV	antigen presentation (lipids and proteins) (M28)	20	3	3	24	0.001093	0.001093	37	0.343342
antiviral IFN signature (M75)	FcGRIIIAV	innate activation by cytosolic DNA sensing (M13)	17	43.5	43.5	8	0.04171	0.09554	1	-1.40974
C-MYC transcriptional network (M4.12)	FcGRIIIAV	C-MYC transcriptional network (M4.12)	9	6	6	21	0.002117	0.002117	28	-0.0612161
CD1 and other DC receptors (M50)	FcGRIIIAV	CD1 and other DC receptors (M50)	30	93	93	2	0.005371	0.005371	12	-1.24118
cell adhesion (GO) (M117)	FcGRIIIAV	cell adhesion (GO) (M117)	51	12	12	16	0.002794	0.002794	23	-0.398348
cell adhesion (M51)	FcGRIIIAV	cell movement, Adhesion & Platelet activation (M30)	21	57	29	11	0.00277	0.00108232	38	-0.0612161
cell cycle (I) (M4.1)	FcGRIIIAV	cell cycle (I) (M4.1)	5	4	4	23	0.001879	0.0025665	25	-0.0949293
cell cycle and growth arrest (M31)	FcGRIIIAV	T cell activation (III) (M7.4)	15	88	88	3	0.0006899	0.00751495	9	-1.3086
cell division - E2F transcription network (M4.8)	FcGRIIIAV	cell division - E2F transcription network (M4.8)	8	3	3	24	0.008176	0.008176	7	-0.668054
cell movement, Adhesion & Platelet activation (M30)	FcGRIIIAV	cell movement, Adhesion & Platelet activation (M30)	21	1	29	11	0.0005102	0.00108232	38	-0.0612161
chemokine cluster (I) (M27.0)	FcGRIIIAV	chemokine cluster (I) (M27.0)	19	1	1	28	5.133e-05	5.133e-05	57	1.15246
chromosome Y linked (M240)	FcGRIIIAV	chromosome Y linked (M240)	68	1	1	28	-0.001075	-0.001075	79	1.89415
collagen, TGFB family et al (M77)	FcGRIIIAV	collagen, TGFB family et al (M77)	36	3	3	24	0.0006219	0.0006219	45	0.613048
complement activation (I) (M112.0)	FcGRIIIAV	complement activation (I) (M112.0)	47	53	53	6	0.005207	0.005207	13	-1.07261
CRP	FcGRIIIAV	CRP_modality	73	55	55	5	0.02006	0.02006	4	-1.40974
CYT_IFNGCBA	FcGRIIIAV	CYT_IFNGCBA	74	7	7	20	0.002746	0.002746	24	-0.229782
CYT_IL10	FcGRIIIAV	CYT_IL10	76	1	1	28	-0.0002012	-0.0002012	67	1.48959
CYT_IL1B	FcGRIIIAV	CYT_IL1B	77	3	3	24	-0.0006485	-0.00010335	63	1.21989
CYT_IL5	FcGRIIIAV	CYT_IL1B	77	3	3	24	0.0004418	-0.00010335	63	1.21989
CYT_IL6	FcGRIIIAV	CYT_IL6	78	3	3	24	0.004244	0.004244	15	-0.398348
CYT_IP10	FcGRIIIAV	CYT_IP10	75	1	1	28	0.007936	0.007936	8	-0.499488
CYT_MCP1	FcGRIIIAV	CYT_MCP1	79	21	21	14	-0.0008493	-0.0008493	78	1.38845
cytoskeletal remodeling (enriched for SRF targets) (M34)	FcGRIIIAV	cytoskeletal remodeling (enriched for SRF targets) (M34)	22	3	3	24	0.0003067	0.0003067	51	0.815327
cytoskeleton/actin (SRF transcription targets) (M145.0)	FcGRIIIAV	cytoskeleton/actin (SRF transcription targets) (M145.0)	58	1	1	28	-0.0007139	-0.0007139	77	1.82672
cytoskeleton/actin (SRF transcription targets) (M145.1)	FcGRIIIAV	cytoskeleton/actin (SRF transcription targets) (M145.1)	59	1	1	28	-0.0005574	-0.0005574	74	1.72558
DC surface signature (S5)	FcGRIIIAV	DC surface signature (S5)	70	2	2	26	0.003551	0.0019445	31	0.20849
endoplasmic reticulum (M37.2)	FcGRIIIAV	endoplasmic reticulum (M37.2)	24	44	44	7	0.01967	0.01967	5	-1.3086
enriched for SMAD2/3 signaling (M97)	FcGRIIIAV	enriched for SMAD2/3 signaling (M97)	42	35	35	10	0.002005	0.002005	29	-0.398348
enriched in activated dendritic cells (II) (M165)	FcGRIIIAV	innate activation by cytosolic DNA sensing (M13)	17	21	43.5	8	0.06483	0.09554	1	-1.40974
enriched in activated dendritic cells/monocytes (M64)	FcGRIIIAV	enriched in neutrophils (I) (M37.1)	23	1	1	28	0.0008899	0.0003944	49	0.882754
enriched in B cells (IV) (M47.3)	FcGRIIIAV	enriched in B cells (IV) (M47.3)	27	8	8	19	0.0009626	0.0009626	40	0.275916
enriched in monocytes (II) (M11.0)	FcGRIIIAV	regulation of signal transduction (M3)	3	22	22	13	0.0005058	0.00343545	17	-0.701767
enriched in monocytes (IV) (M118.0)	FcGRIIIAV	TLR and inflammatory signaling (M16)	18	1	1	28	-8.264e-05	0.00061872	46	0.781614
enriched in naive and memory B cells (M83)	FcGRIIIAV	enriched in naive and memory B cells (M83)	38	1	1	28	0.0001348	0.0001348	55	1.08503
enriched in neutrophils (I) (M37.1)	FcGRIIIAV	enriched in neutrophils (I) (M37.1)	23	1	1	28	-0.0001011	0.0003944	49	0.882754
enriched in NK cells (I) (M7.2)	FcGRIIIAV	enriched in NK cells (I) (M7.2)	13	1	2.5	25	0.005003	0.00311576	21	-0.162356
enriched in NK cells (II) (M61.0)	FcGRIIIAV	enriched in NK cells (I) (M7.2)	13	5	2.5	25	0.006026	0.00311576	21	-0.162356
enriched in NK cells (KIR cluster) (M61.1)	FcGRIIIAV	enriched in NK cells (I) (M7.2)	13	3	2.5	25	0.0009688	0.00311576	21	-0.162356
enriched in NK cells (receptor activation) (M61.2)	FcGRIIIAV	enriched in NK cells (I) (M7.2)	13	1	2.5	25	0.001191	0.00311576	21	-0.162356
enriched in T cells (I) (M7.0)	FcGRIIIAV	enriched in T cells (I) (M7.0)	11	3	3	24	0.004327	0.0058775	11	-0.533201
enriched in T cells (II) (M223)	FcGRIIIAV	enriched in T cells (I) (M7.0)	11	3	3	24	0.007428	0.0058775	11	-0.533201
extracellular matrix (II) (M2.1)	FcGRIIIAV	extracellular matrix (II) (M2.1)	2	3	3	24	-0.000626	-0.000626	75	1.62444
immune activation - generic cluster (M37.0)	FcGRIIIAV	TLR and inflammatory signaling (M16)	18	1	1	28	0.0006118	0.00061872	46	0.781614
immuregulation - monocytes, T and B cells (M57)	FcGRIIIAV	immuregulation - monocytes, T and B cells (M57)	31	74	74	4	0.001149	0.001149	36	-0.364635
innate activation by cytosolic DNA sensing (M13)	FcGRIIIAV	innate activation by cytosolic DNA sensing (M13)	17	54	43.5	8	0.1148	0.09554	1	-1.40974
innate antiviral response (M150)	FcGRIIIAV	innate activation by cytosolic DNA sensing (M13)	17	88	43.5	8	0.1744	0.09554	1	-1.40974
lymphocyte generic cluster (M60)	FcGRIIIAV	lymphocyte generic cluster (M60)	32	1	1	28	-0.0001978	-0.0001978	66	1.45588
Memory B cell surface signature (S9)	FcGRIIIAV	Memory B cell surface signature (S9)	72	3	3	24	-0.0002566	-0.0002566	69	1.42216
MHC-TLR7-TLR8 cluster (M146)	FcGRIIIAV	MHC-TLR7-TLR8 cluster (M146)	60	100	100	1	0.05358	0.05358	2	-1.61202
mitotic cell cycle in stimulated CD4 T cells (M4.5)	FcGRIIIAV	mitotic cell cycle in stimulated CD4 T cells (M4.5)	7	7	7	20	0.001634	0.001634	33	0.0736367
mitotic cell division (M6)	FcGRIIIAV	cell cycle (I) (M4.1)	5	4	4	23	0.003254	0.0025665	25	-0.0949293
Monocyte surface signature (S4)	FcGRIIIAV	regulation of signal transduction (M3)	3	5	22	13	0.001997	0.00343545	17	-0.701767
myeloid cell enriched receptors and transporters (M4.3)	FcGRIIIAV	regulation of signal transduction (M3)	3	39	22	13	0.01015	0.00343545	17	-0.701767
NK cell surface signature (S1)	FcGRIIIAV	enriched in NK cells (I) (M7.2)	13	2.5	2.5	25	0.00239	0.00311576	21	-0.162356
plasma cells & B cells, immunoglobulins (M156.0)	FcGRIIIAV	plasma cells & B cells, immunoglobulins (M156.0)	61	3	20	15	0.00236	0.001577	34	-0.0612161
plasma cells, immunoglobulins (M156.1)	FcGRIIIAV	plasma cells & B cells, immunoglobulins (M156.0)	61	37	20	15	0.000794	0.001577	34	-0.0612161
platelet activation - actin binding (M196)	FcGRIIIAV	cell movement, Adhesion & Platelet activation (M30)	21	29	29	11	-3.323e-05	0.00108232	38	-0.0612161
PLK1 signaling events (M4.2)	FcGRIIIAV	PLK1 signaling events (M4.2)	6	24	24	12	0.00353	0.00353	16	-0.769193
receptors, cell migration (M109)	FcGRIIIAV	receptors, cell migration (M109)	45	5	5	22	0.0007749	0.0007749	44	0.511908
regulation of antigen presentation and immune response (M5.0)	FcGRIIIAV	regulation of antigen presentation and immune response (M5.0)	10	11	11	17	0.02486	0.02486	3	-1.0389
regulation of signal transduction (M3)	FcGRIIIAV	regulation of signal transduction (M3)	3	22	22	13	0.001089	0.00343545	17	-0.701767
Resting dendritic cell surface signature (S10)	FcGRIIIAV	DC surface signature (S5)	70	2	2	26	0.000338	0.0019445	31	0.20849
T cell activation (III) (M7.4)	FcGRIIIAV	T cell activation (III) (M7.4)	15	88	88	3	0.01434	0.00751495	9	-1.3086
TBA (M105)	FcGRIIIAV	TBA (M105)	44	1	1	28	-0.0002054	-0.0002054	68	1.5233
TBA (M121)	FcGRIIIAV	TBA (M121)	52	3	3	24	0.003173	0.003173	20	-0.229782
TBA (M131)	FcGRIIIAV	TBA (M131)	54	1	1.5	27	-0.0005599	-0.000375967	73	1.65816
TBA (M177.0)	FcGRIIIAV	TBA (M177.0)	65	9	9	18	0.001968	0.001968	30	-0.0949293
TBA (M193)	FcGRIIIAV	TBA (M131)	54	2	1.5	27	-0.0003293	-0.000375967	73	1.65816
TBA (M201)	FcGRIIIAV	TBA (M131)	54	1.5	1.5	27	-0.0002387	-0.000375967	73	1.65816
TBA (M66)	FcGRIIIAV	TBA (M66)	34	3	3	24	0.004475	0.004475	14	-0.432061
TLR and inflammatory signaling (M16)	FcGRIIIAV	TLR and inflammatory signaling (M16)	18	1	1	28	0.001327	0.00061872	46	0.781614
transmembrane transport (I) (M87)	FcGRIIIAV	transmembrane transport (I) (M87)	40	38	38	9	0.002412	0.002412	26	-0.533201
type I interferon response (M127)	FcGRIIIAV	innate activation by cytosolic DNA sensing (M13)	17	25	43.5	8	0.1444	0.09554	1	-1.40974
viral sensing & immunity; IRF2 targets network (I) (M111.0)	FcGRIIIAV	viral sensing & immunity; IRF2 targets network (I) (M111.0)	46	8	8	19	0.006215	0.006215	10	-0.73548
Activated (LPS) dendritic cell surface signature (S11)	FcGRIIIB	innate activation by cytosolic DNA sensing (M13)	17	1	31	8	0.01629	0.0563729	2	-0.992694
activated dendritic cells (M67)	FcGRIIIB	innate activation by cytosolic DNA sensing (M13)	17	62	31	8	0.06637	0.0563729	2	-0.992694
antiviral IFN signature (M75)	FcGRIIIB	innate activation by cytosolic DNA sensing (M13)	17	31	31	8	0.02213	0.0563729	2	-0.992694
CD1 and other DC receptors (M50)	FcGRIIIB	CD1 and other DC receptors (M50)	30	90	90	2	0.01012	0.01012	8	-0.992694
cell cycle and growth arrest (M31)	FcGRIIIB	T cell activation (III) (M7.4)	15	5	5	13	-4.385e-05	0.00502807	20	0.0698914
collagen, TGFB family et al (M77)	FcGRIIIB	collagen, TGFB family et al (M77)	36	1	1	18	0.0005945	0.0005945	33	0.90148
complement activation (I) (M112.0)	FcGRIIIB	complement activation (I) (M112.0)	47	69	69	3	0.006754	0.006754	13	-0.715498
CRP	FcGRIIIB	CRP_modality	73	30	30	9	0.01838	0.01838	5	-0.807897
CYT_IL1B	FcGRIIIB	CYT_IL1B	77	1	1	18	0.001486	0.00045705	37	1.08628
CYT_IL5	FcGRIIIB	CYT_IL1B	77	1	1	18	-0.0005719	0.00045705	37	1.08628
CYT_IP10	FcGRIIIB	CYT_IP10	75	4	4	14	0.01919	0.01919	4	-0.623099
endoplasmic reticulum (M37.2)	FcGRIIIB	endoplasmic reticulum (M37.2)	24	24	24	10	0.01524	0.01524	6	-0.715498
enriched in activated dendritic cells (II) (M165)	FcGRIIIB	innate activation by cytosolic DNA sensing (M13)	17	31	31	8	0.02809	0.0563729	2	-0.992694
enriched in NK cells (I) (M7.2)	FcGRIIIB	enriched in NK cells (I) (M7.2)	13	2	1.33333	17	0.001874	0.0037788	23	0.393287
enriched in NK cells (II) (M61.0)	FcGRIIIB	enriched in NK cells (I) (M7.2)	13	1	1.33333	17	0.004522	0.0037788	23	0.393287
enriched in NK cells (KIR cluster) (M61.1)	FcGRIIIB	enriched in NK cells (I) (M7.2)	13	1.33333	1.33333	17	0.005435	0.0037788	23	0.393287
enriched in NK cells (receptor activation) (M61.2)	FcGRIIIB	enriched in NK cells (I) (M7.2)	13	1	1.33333	17	0.005168	0.0037788	23	0.393287
enriched in T cells (I) (M7.0)	FcGRIIIB	enriched in T cells (I) (M7.0)	11	48	48	5	0.00336	0.006725	14	-0.5769
enriched in T cells (II) (M223)	FcGRIIIB	enriched in T cells (I) (M7.0)	11	48	48	5	0.01009	0.006725	14	-0.5769
extracellular matrix, complement (M140)	FcGRIIIB	extracellular matrix, complement (M140)	57	3	3	15	-0.0007286	-0.0007286	65	2.24126
immuregulation - monocytes, T and B cells (M57)	FcGRIIIB	immuregulation - monocytes, T and B cells (M57)	31	2	2	16	0.0008234	0.0008234	30	0.670483
innate activation by cytosolic DNA sensing (M13)	FcGRIIIB	innate activation by cytosolic DNA sensing (M13)	17	78	31	8	0.1238	0.0563729	2	-0.992694
innate antiviral response (M150)	FcGRIIIB	innate activation by cytosolic DNA sensing (M13)	17	9	31	8	0.0547	0.0563729	2	-0.992694
Memory B cell surface signature (S9)	FcGRIIIB	Memory B cell surface signature (S9)	72	6	6	12	-0.0002677	-0.0002677	47	1.27108
MHC-TLR7-TLR8 cluster (M146)	FcGRIIIB	MHC-TLR7-TLR8 cluster (M146)	60	96	96	1	0.06348	0.06348	1	-1.36229
NK cell surface signature (S1)	FcGRIIIB	enriched in NK cells (I) (M7.2)	13	1.33333	1.33333	17	0.001895	0.0037788	23	0.393287
PLK1 signaling events (M4.2)	FcGRIIIB	PLK1 signaling events (M4.2)	6	1	1	18	0.001701	0.001701	26	0.578085
regulation of antigen presentation and immune response (M5.0)	FcGRIIIB	regulation of antigen presentation and immune response (M5.0)	10	39	39	7	0.04457	0.04457	3	-0.992694
T cell activation (III) (M7.4)	FcGRIIIB	T cell activation (III) (M7.4)	15	5	5	13	0.0101	0.00502807	20	0.0698914
T cell surface signature (S0)	FcGRIIIB	T cell surface signature (S0)	69	3	3	15	0.006772	0.006772	12	-0.207305
TBA (M121)	FcGRIIIB	TBA (M121)	52	53	53	4	0.01189	0.01189	7	-0.946495
TBA (M131)	FcGRIIIB	TBA (M131)	54	1	1	18	-0.0002891	-0.0005161	55	1.91787
TBA (M177.0)	FcGRIIIB	TBA (M177.0)	65	46	46	6	0.004022	0.004022	22	-0.161106
TBA (M193)	FcGRIIIB	TBA (M131)	54	1	1	18	-0.0007636	-0.0005161	55	1.91787
TBA (M201)	FcGRIIIB	TBA (M131)	54	1	1	18	-0.0004956	-0.0005161	55	1.91787
TBA (M66)	FcGRIIIB	TBA (M66)	34	6	6	12	0.008006	0.008006	11	-0.392102
transmembrane transport (I) (M87)	FcGRIIIB	transmembrane transport (I) (M87)	40	1	1	18	0.0006974	0.0006974	32	0.855281
type I interferon response (M127)	FcGRIIIB	innate activation by cytosolic DNA sensing (M13)	17	5	31	8	0.08323	0.0563729	2	-0.992694
viral sensing & immunity; IRF2 targets network (I) (M111.0)	FcGRIIIB	viral sensing & immunity; IRF2 targets network (I) (M111.0)	46	16	16	11	0.008835	0.008835	9	-0.530701
Activated (LPS) dendritic cell surface signature (S11)	FcRn	innate activation by cytosolic DNA sensing (M13)	17	8	8	16	0.007685	0.0223703	6	-0.94488
activated dendritic cells (M67)	FcRn	innate activation by cytosolic DNA sensing (M13)	17	13	8	16	0.05003	0.0223703	6	-0.94488
antiviral IFN signature (M75)	FcRn	innate activation by cytosolic DNA sensing (M13)	17	8	8	16	0.002237	0.0223703	6	-0.94488
C-MYC transcriptional network (M4.12)	FcRn	C-MYC transcriptional network (M4.12)	9	3	3	20	-0.0004022	-0.0004022	63	1.42799
CD1 and other DC receptors (M50)	FcRn	CD1 and other DC receptors (M50)	30	33	33	10	0.001459	0.001459	24	-0.478087
cell adhesion (GO) (M117)	FcRn	cell adhesion (GO) (M117)	51	3	3	20	1.155e-05	1.155e-05	48	0.844495
cell adhesion (M51)	FcRn	cell movement, Adhesion & Platelet activation (M30)	21	5	5	18	0.0008578	0.000374757	41	0.4944
cell cycle and growth arrest (M31)	FcRn	T cell activation (III) (M7.4)	15	13	13	13	0.001377	0.003966	16	-0.672584
cell division - E2F transcription network (M4.8)	FcRn	cell division - E2F transcription network (M4.8)	8	4	4	19	2.299e-05	2.299e-05	46	0.727796
cell division (stimulated CD4+ T cells) (M46)	FcRn	cell division (stimulated CD4+ T cells) (M46)	25	1	1	22	-0.0006586	-0.0006586	69	1.73918
cell movement, Adhesion & Platelet activation (M30)	FcRn	cell movement, Adhesion & Platelet activation (M30)	21	5	5	18	0.0001701	0.000374757	41	0.4944
chemokine cluster (I) (M27.0)	FcRn	chemokine cluster (I) (M27.0)	19	3	3	20	0.0001266	0.0001266	45	0.727796
collagen, TGFB family et al (M77)	FcRn	collagen, TGFB family et al (M77)	36	29	29	12	0.001019	0.001019	29	-0.205791
complement activation (I) (M112.0)	FcRn	complement activation (I) (M112.0)	47	1	1	22	-0.0004644	-0.0004644	67	1.66138
CRP	FcRn	CRP_modality	73	78	78	5	0.02582	0.02582	5	-1.41167
CYT_IFNGCBA	FcRn	CYT_IFNGCBA	74	1	1	22	0.000991	0.000991	30	0.222103
CYT_IL10	FcRn	CYT_IL10	76	3	3	20	0.001068	0.001068	27	0.0276061
CYT_IL1B	FcRn	CYT_IL1B	77	8	6	17	0.002518	0.0022	18	-0.439187
CYT_IL5	FcRn	CYT_IL1B	77	4	6	17	0.001882	0.0022	18	-0.439187
CYT_IP10	FcRn	CYT_IP10	75	31	31	11	0.02613	0.02613	4	-1.21718
CYT_MCP1	FcRn	CYT_MCP1	79	1	1	22	-0.001109	-0.001109	75	1.97258
CYT_TNFA	FcRn	CYT_TNFA	80	12	12	14	0.008674	0.008674	10	-0.867082
endoplasmic reticulum (M37.2)	FcRn	endoplasmic reticulum (M37.2)	24	43	43	8	0.02647	0.02647	3	-1.37277
enriched for SMAD2/3 signaling (M97)	FcRn	enriched for SMAD2/3 signaling (M97)	42	37	37	9	0.004767	0.004767	14	-0.905981
enriched in activated dendritic cells (II) (M165)	FcRn	innate activation by cytosolic DNA sensing (M13)	17	8	8	16	0.0066	0.0223703	6	-0.94488
enriched in B cells (IV) (M47.3)	FcRn	enriched in B cells (IV) (M47.3)	27	53	53	7	0.001048	0.001048	28	-0.439187
enriched in cell cycle (M167)	FcRn	enriched in cell cycle (M167)	63	1	1	22	-0.0003788	0.0004696	38	0.533299
enriched in monocytes (II) (M11.0)	FcRn	regulation of signal transduction (M3)	3	3	3	20	0.001297	0.00163962	22	-0.166891
enriched in NK cells (I) (M7.2)	FcRn	enriched in NK cells (I) (M7.2)	13	1	1	22	0.0009757	0.000912302	31	0.261003
enriched in NK cells (II) (M61.0)	FcRn	enriched in NK cells (I) (M7.2)	13	1	1	22	0.001061	0.000912302	31	0.261003
enriched in NK cells (KIR cluster) (M61.1)	FcRn	enriched in NK cells (I) (M7.2)	13	1	1	22	3.811e-06	0.000912302	31	0.261003
enriched in NK cells (receptor activation) (M61.2)	FcRn	enriched in NK cells (I) (M7.2)	13	1	1	22	0.00146	0.000912302	31	0.261003
enriched in T cells (I) (M7.0)	FcRn	enriched in T cells (I) (M7.0)	11	81	81	4	0.0016	0.005011	13	-1.13938
enriched in T cells (II) (M223)	FcRn	enriched in T cells (I) (M7.0)	11	81	81	4	0.008422	0.005011	13	-1.13938
erythrocyte differentiation (M173)	FcRn	enriched in cell cycle (M167)	63	1	1	22	0.0007726	0.0004696	38	0.533299
extracellular matrix (I) (M2.0)	FcRn	extracellular matrix (I) (M2.0)	1	1	1	22	-0.001451	-0.001451	78	2.08928
extracellular matrix, complement (M140)	FcRn	extracellular matrix, complement (M140)	57	1	1	22	-0.0008146	-0.0008146	70	1.77808
glycerophospholipid metabolism (M114.1)	FcRn	glycerophospholipid metabolism (M114.1)	50	1	1	22	0.0009029	0.0009029	32	0.299902
heme biosynthesis (I) (M171)	FcRn	enriched in cell cycle (M167)	63	1	1	22	0.001015	0.0004696	38	0.533299
immuregulation - monocytes, T and B cells (M57)	FcRn	immuregulation - monocytes, T and B cells (M57)	31	11	11	15	0.001422	0.001422	25	-0.24469
innate activation by cytosolic DNA sensing (M13)	FcRn	innate activation by cytosolic DNA sensing (M13)	17	8	8	16	0.03169	0.0223703	6	-0.94488
innate antiviral response (M150)	FcRn	innate activation by cytosolic DNA sensing (M13)	17	3	8	16	0.01476	0.0223703	6	-0.94488
lysosomal/endosomal proteins (M139)	FcRn	lysosomal/endosomal proteins (M139)	56	2	2	21	0.002897	0.002897	17	-0.322489
Membrane, ER proteins (M134)	FcRn	Membrane, ER proteins (M134)	55	3	3	20	-0.0002023	-0.0002023	54	1.07789
MHC-TLR7-TLR8 cluster (M146)	FcRn	MHC-TLR7-TLR8 cluster (M146)	60	100	100	1	0.3222	0.3222	1	-1.72287
mitotic cell cycle in stimulated CD4 T cells (M4.5)	FcRn	mitotic cell cycle in stimulated CD4 T cells (M4.5)	7	1	1	22	0.0002265	0.0002265	43	0.727796
Monocyte surface signature (S4)	FcRn	regulation of signal transduction (M3)	3	3	3	20	0.0007352	0.00163962	22	-0.166891
myeloid cell enriched receptors and transporters (M4.3)	FcRn	regulation of signal transduction (M3)	3	3	3	20	0.004459	0.00163962	22	-0.166891
Naive B cell surface signature (S8)	FcRn	Naive B cell surface signature (S8)	71	5	5	18	-0.001798	-0.001798	80	2.01148
NK cell surface signature (S1)	FcRn	enriched in NK cells (I) (M7.2)	13	1	1	22	0.001061	0.000912302	31	0.261003
plasma cells & B cells, immunoglobulins (M156.0)	FcRn	plasma cells & B cells, immunoglobulins (M156.0)	61	2	2	21	0.000525	0.0003904	40	0.572199
plasma cells, immunoglobulins (M156.1)	FcRn	plasma cells & B cells, immunoglobulins (M156.0)	61	2	2	21	0.0002558	0.0003904	40	0.572199
platelet activation - actin binding (M196)	FcRn	cell movement, Adhesion & Platelet activation (M30)	21	5	5	18	9.637e-05	0.000374757	41	0.4944
platelet activation & blood coagulation (M199)	FcRn	platelet activation & blood coagulation (M199)	67	3	3	20	-0.0004226	-0.0004226	64	1.46689
regulation of signal transduction (M3)	FcRn	regulation of signal transduction (M3)	3	3	3	20	6.729e-05	0.00163962	22	-0.166891
T cell activation (III) (M7.4)	FcRn	T cell activation (III) (M7.4)	15	13	13	13	0.006555	0.003966	16	-0.672584
T cell surface signature (S0)	FcRn	T cell surface signature (S0)	69	29	29	12	0.006525	0.006525	12	-0.867082
TBA (M114.0)	FcRn	TBA (M114.0)	49	2	2	21	-0.0004425	-0.0004425	65	1.54469
TBA (M121)	FcRn	TBA (M121)	52	58	58	6	0.01062	0.01062	8	-1.25608
TBA (M177.0)	FcRn	TBA (M177.0)	65	83	83	3	0.009119	0.009119	9	-1.33388
TBA (M66)	FcRn	TBA (M66)	34	85	85	2	0.01381	0.01381	7	-1.45057
type I interferon response (M127)	FcRn	innate activation by cytosolic DNA sensing (M13)	17	8	8	16	0.04359	0.0223703	6	-0.94488
Activated (LPS) dendritic cell surface signature (S11)	IGA1	innate activation by cytosolic DNA sensing (M13)	17	95	52.3333	3	0.0496	0.07879	2	-1.5077
activated dendritic cells (M67)	IGA1	innate activation by cytosolic DNA sensing (M13)	17	43	52.3333	3	0.06256	0.07879	2	-1.5077
antigen presentation (lipids and proteins) (M28)	IGA1	antigen presentation (lipids and proteins) (M28)	20	27	27	10	0.003214	0.003214	21	-0.566995
antiviral IFN signature (M75)	IGA1	innate activation by cytosolic DNA sensing (M13)	17	9	52.3333	3	0.05087	0.07879	2	-1.5077
C-MYC transcriptional network (M4.12)	IGA1	C-MYC transcriptional network (M4.12)	9	62	62	2	0.001415	0.001415	34	-0.386089
CD1 and other DC receptors (M50)	IGA1	CD1 and other DC receptors (M50)	30	3	3	22	0.0003439	0.0003439	45	0.735522
cell adhesion (M51)	IGA1	cell movement, Adhesion & Platelet activation (M30)	21	1	1	25	0.001185	0.000184333	49	0.988789
cell cycle (I) (M4.1)	IGA1	cell cycle (I) (M4.1)	5	8	8	17	0.002553	0.002125	27	-0.0966414
cell cycle and growth arrest (M31)	IGA1	T cell activation (III) (M7.4)	15	3	3	22	0.000716	0.0051125	12	-0.458451
cell cycle and transcription (M4.0)	IGA1	cell cycle and transcription (M4.0)	4	1	1	25	0.001841	0.001841	28	0.228988
cell division - E2F transcription network (M4.8)	IGA1	cell division - E2F transcription network (M4.8)	8	36	36	6	0.003336	0.003336	20	-0.7479
cell movement, Adhesion & Platelet activation (M30)	IGA1	cell movement, Adhesion & Platelet activation (M30)	21	1	1	25	-0.0003774	0.000184333	49	0.988789
chemokine cluster (I) (M27.0)	IGA1	chemokine cluster (I) (M27.0)	19	2	2	23	-0.0002353	-0.0002353	68	1.60387
chromosome Y linked (M240)	IGA1	chromosome Y linked (M240)	68	4	4	21	6.844e-05	6.844e-05	52	0.952608
collagen, TGFB family et al (M77)	IGA1	collagen, TGFB family et al (M77)	36	6	6	19	-0.0003927	-0.0003927	72	1.60387
complement activation (I) (M112.0)	IGA1	complement activation (I) (M112.0)	47	49	49	4	0.01023	0.01023	8	-1.25443
CRP	IGA1	CRP_modality	73	7	7	18	0.01049	0.01049	7	-0.784081
CYT_IL10	IGA1	CYT_IL10	76	3	3	22	0.004543	0.004543	15	-0.349908
CYT_IL1B	IGA1	CYT_IL1B	77	1	1	25	-0.0005483	6.635e-05	53	1.13351
CYT_IL5	IGA1	CYT_IL1B	77	1	1	25	0.000681	6.635e-05	53	1.13351
CYT_IL6	IGA1	CYT_IL6	78	23	23	11	0.002523	0.002523	23	-0.458451
CYT_IP10	IGA1	CYT_IP10	75	6	6	19	0.005079	0.005079	13	-0.530814
cytoskeletal remodeling (enriched for SRF targets) (M34)	IGA1	cytoskeletal remodeling (enriched for SRF targets) (M34)	22	5	5	20	0.0003928	0.0003928	42	0.554617
endoplasmic reticulum (M37.2)	IGA1	endoplasmic reticulum (M37.2)	24	35	35	7	0.02285	0.02285	4	-1.29061
enriched for SMAD2/3 signaling (M97)	IGA1	enriched for SMAD2/3 signaling (M97)	42	23	23	11	0.002212	0.002212	26	-0.349908
enriched in activated dendritic cells (II) (M165)	IGA1	innate activation by cytosolic DNA sensing (M13)	17	52.3333	52.3333	3	0.05003	0.07879	2	-1.5077
enriched in activated dendritic cells/monocytes (M64)	IGA1	enriched in neutrophils (I) (M37.1)	23	2	2	23	-0.0003057	-0.00031385	71	1.71241
enriched in antigen presentation (I) (M71)	IGA1	enriched in antigen presentation (I) (M71)	35	1	1	25	0.01073	0.01073	5	-0.603176
enriched in B cells (V) (M47.4)	IGA1	enriched in B cells (V) (M47.4)	28	9	9	16	-0.0002551	-0.0002551	69	1.38678
enriched in cell cycle (M167)	IGA1	enriched in cell cycle (M167)	63	11	11	15	0.001316	0.00169	31	-0.0242794
enriched in monocytes (II) (M11.0)	IGA1	regulation of signal transduction (M3)	3	13	13	14	0.001553	0.00304995	22	-0.386089
enriched in naive and memory B cells (M83)	IGA1	enriched in naive and memory B cells (M83)	38	1	1	25	0.0005722	0.0005722	39	0.626979
enriched in neutrophils (I) (M37.1)	IGA1	enriched in neutrophils (I) (M37.1)	23	2	2	23	-0.000322	-0.00031385	71	1.71241
enriched in neutrophils (II) (M163)	IGA1	enriched in neutrophils (II) (M163)	62	23	23	11	0.004016	0.004016	17	-0.675538
enriched in NK cells (I) (M7.2)	IGA1	enriched in NK cells (I) (M7.2)	13	23	11	15	0.006315	0.003656	18	-0.494633
enriched in NK cells (II) (M61.0)	IGA1	enriched in NK cells (I) (M7.2)	13	18	11	15	0.006202	0.003656	18	-0.494633
enriched in NK cells (KIR cluster) (M61.1)	IGA1	enriched in NK cells (I) (M7.2)	13	2	11	15	0.001443	0.003656	18	-0.494633
enriched in NK cells (receptor activation) (M61.2)	IGA1	enriched in NK cells (I) (M7.2)	13	11	11	15	0.00184	0.003656	18	-0.494633
enriched in T cells (I) (M7.0)	IGA1	enriched in T cells (I) (M7.0)	11	6	6	19	0.008013	0.0060745	11	-0.603176
enriched in T cells (II) (M223)	IGA1	enriched in T cells (I) (M7.0)	11	6	6	19	0.004136	0.0060745	11	-0.603176
erythrocyte differentiation (M173)	IGA1	enriched in cell cycle (M167)	63	11	11	15	0.001754	0.00169	31	-0.0242794
extracellular matrix (I) (M2.0)	IGA1	extracellular matrix (I) (M2.0)	1	8	8	17	0.0002355	0.0002355	47	0.626979
extracellular matrix (II) (M2.1)	IGA1	extracellular matrix (II) (M2.1)	2	4	4	21	-0.0001913	-0.0001913	64	1.38678
heme biosynthesis (I) (M171)	IGA1	enriched in cell cycle (M167)	63	11	11	15	0.002	0.00169	31	-0.0242794
immuregulation - monocytes, T and B cells (M57)	IGA1	immuregulation - monocytes, T and B cells (M57)	31	39	39	5	-0.0002287	-0.0002287	67	0.916427
innate activation by cytosolic DNA sensing (M13)	IGA1	innate activation by cytosolic DNA sensing (M13)	17	65	52.3333	3	0.07527	0.07879	2	-1.5077
innate antiviral response (M150)	IGA1	innate activation by cytosolic DNA sensing (M13)	17	42	52.3333	3	0.1187	0.07879	2	-1.5077
leukocyte migration (M88.0)	IGA1	leukocyte migration (M88.0)	41	1	1	25	-0.0002861	-0.0002861	70	1.74859
lysosomal/endosomal proteins (M139)	IGA1	lysosomal/endosomal proteins (M139)	56	7	7	18	0.004424	0.004424	16	-0.458451
Membrane, ER proteins (M134)	IGA1	Membrane, ER proteins (M134)	55	1	1	25	-0.0007603	-0.0007603	78	2.03804
MHC-TLR7-TLR8 cluster (M146)	IGA1	MHC-TLR7-TLR8 cluster (M146)	60	100	100	1	0.09901	0.09901	1	-1.61624
mitotic cell cycle in stimulated CD4 T cells (M4.5)	IGA1	mitotic cell cycle in stimulated CD4 T cells (M4.5)	7	3	3	22	0.001481	0.001481	33	0.30135
mitotic cell division (M6)	IGA1	cell cycle (I) (M4.1)	5	8	8	17	0.001697	0.002125	27	-0.0966414
Monocyte surface signature (S4)	IGA1	regulation of signal transduction (M3)	3	13	13	14	0.001516	0.00304995	22	-0.386089
myeloid cell enriched receptors and transporters (M4.3)	IGA1	regulation of signal transduction (M3)	3	13	13	14	0.00887	0.00304995	22	-0.386089
NK cell surface signature (S1)	IGA1	enriched in NK cells (I) (M7.2)	13	1	11	15	0.00248	0.003656	18	-0.494633
plasma cells & B cells, immunoglobulins (M156.0)	IGA1	plasma cells & B cells, immunoglobulins (M156.0)	61	7	7	18	0.0007334	0.00047885	40	0.409893
plasma cells, immunoglobulins (M156.1)	IGA1	plasma cells & B cells, immunoglobulins (M156.0)	61	7	7	18	0.0002243	0.00047885	40	0.409893
platelet activation - actin binding (M196)	IGA1	cell movement, Adhesion & Platelet activation (M30)	21	1	1	25	-0.0002546	0.000184333	49	0.988789
PLK1 signaling events (M4.2)	IGA1	PLK1 signaling events (M4.2)	6	31	31	9	0.006495	0.006495	10	-1.00117
receptors, cell migration (M109)	IGA1	receptors, cell migration (M109)	45	19	19	13	-0.0005073	-0.0005073	77	1.56769
regulation of antigen presentation and immune response (M5.0)	IGA1	regulation of antigen presentation and immune response (M5.0)	10	11	11	15	0.03276	0.03276	3	-1.03735
regulation of signal transduction (M3)	IGA1	regulation of signal transduction (M3)	3	13	13	14	0.0002608	0.00304995	22	-0.386089
T cell activation (II) (M7.3)	IGA1	T cell activation (II) (M7.3)	14	1	1	25	-0.0004995	-0.0004995	76	1.96568
T cell activation (III) (M7.4)	IGA1	T cell activation (III) (M7.4)	15	3	3	22	0.009509	0.0051125	12	-0.458451
T cell surface signature (S0)	IGA1	T cell surface signature (S0)	69	1	1	25	0.002348	0.002348	25	0.120445
TBA (M121)	IGA1	TBA (M121)	52	20	20	12	0.00487	0.00487	14	-0.7479
TBA (M131)	IGA1	TBA (M131)	54	1	1.5	24	0.0005613	0.000375733	43	0.735522
TBA (M177.0)	IGA1	TBA (M177.0)	65	20	20	12	0.001747	0.001747	29	-0.205184
TBA (M188)	IGA1	TBA (M188)	66	1	1	25	-5.665e-06	-5.665e-06	56	1.24206
TBA (M193)	IGA1	TBA (M131)	54	2	1.5	24	0.0004219	0.000375733	43	0.735522
TBA (M201)	IGA1	TBA (M131)	54	1.5	1.5	24	0.000144	0.000375733	43	0.735522
TBA (M66)	IGA1	TBA (M66)	34	34	34	8	0.007646	0.007646	9	-1.07353
transmembrane transport (I) (M87)	IGA1	transmembrane transport (I) (M87)	40	4	4	21	0.0001347	0.0001347	51	0.916427
type I interferon response (M127)	IGA1	innate activation by cytosolic DNA sensing (M13)	17	60	52.3333	3	0.1445	0.07879	2	-1.5077
viral sensing & immunity; IRF2 targets network (I) (M111.0)	IGA1	viral sensing & immunity; IRF2 targets network (I) (M111.0)	46	27	27	10	0.01053	0.01053	6	-1.10971
Activated (LPS) dendritic cell surface signature (S11)	IGA2	innate activation by cytosolic DNA sensing (M13)	17	100	50.1667	3	0.09173	0.0859929	1	-1.48087
activated dendritic cells (M67)	IGA2	innate activation by cytosolic DNA sensing (M13)	17	58	50.1667	3	0.09853	0.0859929	1	-1.48087
antigen presentation (lipids and proteins) (M28)	IGA2	antigen presentation (lipids and proteins) (M28)	20	4	4	21	0.000924	0.000924	32	0.315621
antiviral IFN signature (M75)	IGA2	innate activation by cytosolic DNA sensing (M13)	17	3	50.1667	3	0.05735	0.0859929	1	-1.48087
C-MYC transcriptional network (M4.12)	IGA2	C-MYC transcriptional network (M4.12)	9	13	13	15	0.0001659	0.0001659	43	0.498937
CD1 and other DC receptors (M50)	IGA2	CD1 and other DC receptors (M50)	30	2	2	23	0.0004829	0.0004829	37	0.572263
cell adhesion (GO) (M117)	IGA2	cell adhesion (GO) (M117)	51	1	1	24	0.001207	0.001207	30	0.352284
cell cycle (I) (M4.1)	IGA2	cell cycle (I) (M4.1)	5	8	8	18	0.003721	0.0025515	19	-0.270988
cell cycle and growth arrest (M31)	IGA2	T cell activation (III) (M7.4)	15	2	2	23	0.001652	0.0037045	17	-0.160999
cell division - E2F transcription network (M4.8)	IGA2	cell division - E2F transcription network (M4.8)	8	62	62	2	0.002458	0.002458	20	-0.820934
chemokine cluster (I) (M27.0)	IGA2	chemokine cluster (I) (M27.0)	19	17	17	11	0.0002455	0.0002455	40	0.242295
collagen, TGFB family et al (M77)	IGA2	collagen, TGFB family et al (M77)	36	3	3	22	-0.0005869	-0.0005869	76	1.96546
complement activation (I) (M112.0)	IGA2	complement activation (I) (M112.0)	47	13	13	15	0.006222	0.006222	10	-0.710945
CRP	IGA2	CRP_modality	73	1	1	24	0.009118	0.009118	9	-0.41764
CYT_IFNGCBA	IGA2	CYT_IFNGCBA	74	2	2	23	0.004007	0.004007	16	-0.197662
CYT_IL10	IGA2	CYT_IL10	76	7	7	19	0.001719	0.001719	24	-0.0510095
CYT_IL6	IGA2	CYT_IL6	78	24	24	8	0.004961	0.004961	12	-0.89426
CYT_IP10	IGA2	CYT_IP10	75	19	19	9	0.01216	0.01216	4	-1.1509
CYT_MCP1	IGA2	CYT_MCP1	79	1	1	24	-0.0006323	-0.0006323	77	2.07545
cytoskeletal remodeling (enriched for SRF targets) (M34)	IGA2	cytoskeletal remodeling (enriched for SRF targets) (M34)	22	1	1	24	9.917e-05	9.917e-05	44	0.865567
cytoskeleton/actin (SRF transcription targets) (M145.1)	IGA2	cytoskeleton/actin (SRF transcription targets) (M145.1)	59	1	1	24	-0.0003597	-0.0003597	67	1.70882
endoplasmic reticulum (M37.2)	IGA2	endoplasmic reticulum (M37.2)	24	1	1	24	0.01105	0.01105	5	-0.564292
enriched for SMAD2/3 signaling (M97)	IGA2	enriched for SMAD2/3 signaling (M97)	42	18	18	10	0.001532	0.001532	28	-0.234325
enriched in activated dendritic cells (II) (M165)	IGA2	innate activation by cytosolic DNA sensing (M13)	17	50.1667	50.1667	3	0.04933	0.0859929	1	-1.48087
enriched in B cells (V) (M47.4)	IGA2	enriched in B cells (V) (M47.4)	28	7	7	19	-0.0003435	-0.0003435	66	1.48884
enriched in cell cycle (M167)	IGA2	enriched in cell cycle (M167)	63	14	14	14	0.000986	0.00161963	26	-0.160999
enriched in membrane proteins (M124)	IGA2	enriched in membrane proteins (M124)	53	2	2	23	0.00103	0.00103	31	0.352284
enriched in monocytes (II) (M11.0)	IGA2	regulation of signal transduction (M3)	3	3	3	22	0.001365	0.00207828	22	-0.0143464
enriched in neutrophils (II) (M163)	IGA2	enriched in neutrophils (II) (M163)	62	27	27	7	0.002271	0.002271	21	-0.600956
enriched in NK cells (I) (M7.2)	IGA2	enriched in NK cells (I) (M7.2)	13	27	16	12	0.006384	0.0044134	15	-0.637619
enriched in NK cells (II) (M61.0)	IGA2	enriched in NK cells (I) (M7.2)	13	24	16	12	0.007374	0.0044134	15	-0.637619
enriched in NK cells (KIR cluster) (M61.1)	IGA2	enriched in NK cells (I) (M7.2)	13	8	16	12	0.00232	0.0044134	15	-0.637619
enriched in NK cells (receptor activation) (M61.2)	IGA2	enriched in NK cells (I) (M7.2)	13	16	16	12	0.00262	0.0044134	15	-0.637619
enriched in T cells (I) (M7.0)	IGA2	enriched in T cells (I) (M7.0)	11	1	1	24	0.007718	0.0060075	11	-0.344314
enriched in T cells (II) (M223)	IGA2	enriched in T cells (I) (M7.0)	11	1	1	24	0.004297	0.0060075	11	-0.344314
erythrocyte differentiation (M173)	IGA2	enriched in cell cycle (M167)	63	14	14	14	0.0009159	0.00161963	26	-0.160999
extracellular matrix (I) (M2.0)	IGA2	extracellular matrix (I) (M2.0)	1	10	10	17	9.268e-05	9.268e-05	45	0.645589
extracellular matrix (II) (M2.1)	IGA2	extracellular matrix (II) (M2.1)	2	1	1	24	-0.0002973	-0.0002973	64	1.59883
extracellular matrix, complement (M140)	IGA2	extracellular matrix, complement (M140)	57	1	1	24	-4.057e-05	-4.057e-05	55	1.26886
heme biosynthesis (I) (M171)	IGA2	enriched in cell cycle (M167)	63	14	14	14	0.002957	0.00161963	26	-0.160999
immuregulation - monocytes, T and B cells (M57)	IGA2	immuregulation - monocytes, T and B cells (M57)	31	12	12	16	-0.0002447	-0.0002447	61	1.19553
innate activation by cytosolic DNA sensing (M13)	IGA2	innate activation by cytosolic DNA sensing (M13)	17	41	50.1667	3	0.07661	0.0859929	1	-1.48087
innate antiviral response (M150)	IGA2	innate activation by cytosolic DNA sensing (M13)	17	35	50.1667	3	0.1129	0.0859929	1	-1.48087
lymphocyte generic cluster (M60)	IGA2	lymphocyte generic cluster (M60)	32	1	1	24	-0.000457	-0.000457	73	1.9288
lysosomal/endosomal proteins (M139)	IGA2	lysosomal/endosomal proteins (M139)	56	4	4	21	0.003147	0.003147	18	-0.197662
Membrane, ER proteins (M134)	IGA2	Membrane, ER proteins (M134)	55	1	1	24	-0.0006789	-0.0006789	79	2.14877
MHC-TLR7-TLR8 cluster (M146)	IGA2	MHC-TLR7-TLR8 cluster (M146)	60	100	100	1	0.06602	0.06602	2	-1.51753
mitotic cell division (M6)	IGA2	cell cycle (I) (M4.1)	5	8	8	18	0.001382	0.0025515	19	-0.270988
Monocyte surface signature (S4)	IGA2	regulation of signal transduction (M3)	3	3	3	22	0.0008079	0.00207828	22	-0.0143464
myeloid cell enriched receptors and transporters (M4.3)	IGA2	regulation of signal transduction (M3)	3	3	3	22	0.006294	0.00207828	22	-0.0143464
NK cell surface signature (S1)	IGA2	enriched in NK cells (I) (M7.2)	13	5	16	12	0.003369	0.0044134	15	-0.637619
plasma cells & B cells, immunoglobulins (M156.0)	IGA2	plasma cells & B cells, immunoglobulins (M156.0)	61	1	1	24	0.0004466	8.57e-05	46	0.938893
plasma cells, immunoglobulins (M156.1)	IGA2	plasma cells & B cells, immunoglobulins (M156.0)	61	1	1	24	-0.0002752	8.57e-05	46	0.938893
PLK1 signaling events (M4.2)	IGA2	PLK1 signaling events (M4.2)	6	35	35	5	0.004424	0.004424	14	-0.930923
receptors, cell migration (M109)	IGA2	receptors, cell migration (M109)	45	36	36	4	0.0007964	0.0007964	34	-0.234325
regulation of antigen presentation and immune response (M5.0)	IGA2	regulation of antigen presentation and immune response (M5.0)	10	7	7	19	0.02189	0.02189	3	-0.820934
regulation of signal transduction (M3)	IGA2	regulation of signal transduction (M3)	3	3	3	22	-0.0001538	0.00207828	22	-0.0143464
T cell activation (III) (M7.4)	IGA2	T cell activation (III) (M7.4)	15	2	2	23	0.005757	0.0037045	17	-0.160999
TBA (M105)	IGA2	TBA (M105)	44	1	1	24	0.0002363	0.0002363	41	0.755578
TBA (M114.0)	IGA2	TBA (M114.0)	49	5	5	20	-0.0001095	-0.0001095	59	1.26886
TBA (M121)	IGA2	TBA (M121)	52	28	28	6	0.01061	0.01061	7	-1.1509
TBA (M131)	IGA2	TBA (M131)	54	2	2	23	0.0005057	0.000210313	42	0.755578
TBA (M177.0)	IGA2	TBA (M177.0)	65	3	3	22	-3.076e-05	-3.076e-05	53	1.12221
TBA (M193)	IGA2	TBA (M131)	54	2	2	23	0.0001407	0.000210313	42	0.755578
TBA (M201)	IGA2	TBA (M131)	54	2	2	23	-1.546e-05	0.000210313	42	0.755578
TBA (M66)	IGA2	TBA (M66)	34	15	15	13	0.00469	0.00469	13	-0.674282
transcription regulation in cell development (M49)	IGA2	transcription regulation in cell development (M49)	29	1	1	24	-0.0002543	-0.0002543	62	1.5255
type I interferon response (M127)	IGA2	innate activation by cytosolic DNA sensing (M13)	17	64	50.1667	3	0.1155	0.0859929	1	-1.48087
viral sensing & immunity; IRF2 targets network (I) (M111.0)	IGA2	viral sensing & immunity; IRF2 targets network (I) (M111.0)	46	35	35	5	0.0107	0.0107	6	-1.22423
Activated (LPS) dendritic cell surface signature (S11)	IGG	innate activation by cytosolic DNA sensing (M13)	17	28	13.25	21	0.02901	0.0554543	1	-1.06918
activated dendritic cells (M67)	IGG	innate activation by cytosolic DNA sensing (M13)	17	13.25	13.25	21	0.01433	0.0554543	1	-1.06918
antigen presentation (lipids and proteins) (M28)	IGG	antigen presentation (lipids and proteins) (M28)	20	2	2	30	0.001109	0.001109	38	0.603062
antiviral IFN signature (M75)	IGG	innate activation by cytosolic DNA sensing (M13)	17	13.25	13.25	21	0.05175	0.0554543	1	-1.06918
B cell surface signature (S2)	IGG	enriched in B cells (I) (M47.0)	26	1.75	1.75	31	0.0004945	0.0023789	27	0.239532
CD1 and other DC receptors (M50)	IGG	CD1 and other DC receptors (M50)	30	83	83	4	0.004734	0.004734	19	-1.03283
cell adhesion (GO) (M117)	IGG	cell adhesion (GO) (M117)	51	2	2	30	0.001896	0.001896	31	0.348591
cell adhesion (M51)	IGG	cell movement, Adhesion & Platelet activation (M30)	21	57	57	9	0.004329	0.00220848	28	-0.523883
cell cycle and growth arrest (M31)	IGG	T cell activation (III) (M7.4)	15	12	41	11	0.00845	0.007248	13	-0.996472
cell cycle and transcription (M4.0)	IGG	cell cycle and transcription (M4.0)	4	8	8	25	0.006986	0.006986	14	-0.451176
cell division - E2F transcription network (M4.8)	IGG	cell division - E2F transcription network (M4.8)	8	4	4	29	0.001662	0.001662	35	0.45765
cell movement, Adhesion & Platelet activation (M30)	IGG	cell movement, Adhesion & Platelet activation (M30)	21	57	57	9	3.844e-05	0.00220848	28	-0.523883
chemokine cluster (I) (M27.0)	IGG	chemokine cluster (I) (M27.0)	19	12	12	22	-0.000382	-0.000382	73	1.5846
chromosome Y linked (M240)	IGG	chromosome Y linked (M240)	68	1	1	32	0.001035	0.001035	40	0.748475
collagen, TGFB family et al (M77)	IGG	collagen, TGFB family et al (M77)	36	1	1	32	0.0003768	0.0003768	51	1.14836
complement activation (I) (M112.0)	IGG	complement activation (I) (M112.0)	47	9	9	24	0.002055	0.002055	30	0.0941196
CRP	IGG	CRP_modality	73	63	63	6	0.008017	0.008017	12	-1.21459
CYT_IL10	IGG	CYT_IL10	76	11	11	23	-0.000239	-0.000239	65	1.33012
CYT_IL1B	IGG	CYT_IL1B	77	1	1	32	-0.0007948	-0.0004567	77	2.09354
CYT_IL5	IGG	CYT_IL1B	77	1	1	32	-0.0001186	-0.0004567	77	2.09354
CYT_IL6	IGG	CYT_IL6	78	7	7	27	0.009365	0.009365	8	-0.596589
CYT_IP10	IGG	CYT_IP10	75	85	85	3	0.02614	0.02614	4	-1.61447
CYT_MCP1	IGG	CYT_MCP1	79	1	1	32	0.0004078	0.0004078	50	1.11201
CYT_TNFA	IGG	CYT_TNFA	80	1	1	32	-0.0002021	-0.0002021	64	1.62095
DC surface signature (S5)	IGG	DC surface signature (S5)	70	2	2	30	0.001785	0.00060045	43	0.784828
endoplasmic reticulum (M37.2)	IGG	endoplasmic reticulum (M37.2)	24	31	31	14	0.0165	0.0165	6	-1.14188
enriched for SMAD2/3 signaling (M97)	IGG	enriched for SMAD2/3 signaling (M97)	42	62	62	7	0.005899	0.005899	15	-1.06918
enriched in activated dendritic cells (II) (M165)	IGG	innate activation by cytosolic DNA sensing (M13)	17	13.25	13.25	21	0.03596	0.0554543	1	-1.06918
enriched in antigen presentation (I) (M71)	IGG	enriched in antigen presentation (I) (M71)	35	12	12	22	0.02547	0.02547	5	-0.887413
enriched in B cells (I) (M47.0)	IGG	enriched in B cells (I) (M47.0)	26	1	1.75	31	0.002131	0.0023789	27	0.239532
enriched in B cells (II) (M47.1)	IGG	enriched in B cells (I) (M47.0)	26	1	1.75	31	0.003753	0.0023789	27	0.239532
enriched in B cells (III) (M47.2)	IGG	enriched in B cells (I) (M47.0)	26	1	1.75	31	0.002919	0.0023789	27	0.239532
enriched in B cells (VI) (M69)	IGG	enriched in B cells (I) (M47.0)	26	4	1.75	31	0.002597	0.0023789	27	0.239532
enriched in cell cycle (M167)	IGG	enriched in cell cycle (M167)	63	1	1	32	-0.0001257	0.000103203	58	1.40283
enriched in membrane proteins (M124)	IGG	enriched in membrane proteins (M124)	53	93	93	2	0.005828	0.005828	16	-1.21459
enriched in monocytes (II) (M11.0)	IGG	regulation of signal transduction (M3)	3	24	24	17	0.003288	0.00240845	26	-0.305764
enriched in NK cells (I) (M7.2)	IGG	enriched in NK cells (I) (M7.2)	13	1	7.66667	26	0.004207	0.0025588	24	-0.0512927
enriched in NK cells (II) (M61.0)	IGG	enriched in NK cells (I) (M7.2)	13	7.66667	7.66667	26	0.003555	0.0025588	24	-0.0512927
enriched in NK cells (KIR cluster) (M61.1)	IGG	enriched in NK cells (I) (M7.2)	13	18	7.66667	26	0.001579	0.0025588	24	-0.0512927
enriched in NK cells (receptor activation) (M61.2)	IGG	enriched in NK cells (I) (M7.2)	13	4	7.66667	26	0.001611	0.0025588	24	-0.0512927
erythrocyte differentiation (M173)	IGG	enriched in cell cycle (M167)	63	1	1	32	0.0003361	0.000103203	58	1.40283
extracellular matrix, complement (M140)	IGG	extracellular matrix, complement (M140)	57	60	60	8	0.004127	0.004127	20	-0.85106
heme biosynthesis (I) (M171)	IGG	enriched in cell cycle (M167)	63	1	1	32	9.921e-05	0.000103203	58	1.40283
immuregulation - monocytes, T and B cells (M57)	IGG	immuregulation - monocytes, T and B cells (M57)	31	21	21	19	0.0005374	0.0005374	47	0.530356
innate activation by cytosolic DNA sensing (M13)	IGG	innate activation by cytosolic DNA sensing (M13)	17	4	13.25	21	0.09169	0.0554543	1	-1.06918
innate antiviral response (M150)	IGG	innate activation by cytosolic DNA sensing (M13)	17	20	13.25	21	0.07766	0.0554543	1	-1.06918
lymphocyte generic cluster (M60)	IGG	lymphocyte generic cluster (M60)	32	27	27	16	-0.0004409	-0.0004409	76	1.47554
lysosomal/endosomal proteins (M139)	IGG	lysosomal/endosomal proteins (M139)	56	1	1	32	0.005657	0.005657	17	-0.0876457
Membrane, ER proteins (M134)	IGG	Membrane, ER proteins (M134)	55	31	31	14	0.001456	0.001456	36	-0.0512927
MHC-TLR7-TLR8 cluster (M146)	IGG	MHC-TLR7-TLR8 cluster (M146)	60	98	98	1	0.04388	0.04388	2	-1.75989
mitotic cell cycle in stimulated CD4 T cells (M4.5)	IGG	mitotic cell cycle in stimulated CD4 T cells (M4.5)	7	2	2	30	0.0002654	0.0002654	55	1.22106
Monocyte surface signature (S4)	IGG	regulation of signal transduction (M3)	3	24	24	17	0.0001169	0.00240845	26	-0.305764
myeloid cell enriched receptors and transporters (M4.3)	IGG	regulation of signal transduction (M3)	3	24	24	17	0.006447	0.00240845	26	-0.305764
Naive B cell surface signature (S8)	IGG	Naive B cell surface signature (S8)	71	2	2	30	0.0003639	0.0003639	52	1.11201
NK cell surface signature (S1)	IGG	enriched in NK cells (I) (M7.2)	13	7.66667	7.66667	26	0.001842	0.0025588	24	-0.0512927
plasma cells & B cells, immunoglobulins (M156.0)	IGG	plasma cells & B cells, immunoglobulins (M156.0)	61	15	15	20	0.002953	0.0016909	34	0.0941196
plasma cells, immunoglobulins (M156.1)	IGG	plasma cells & B cells, immunoglobulins (M156.0)	61	15	15	20	0.0004288	0.0016909	34	0.0941196
platelet activation - actin binding (M196)	IGG	cell movement, Adhesion & Platelet activation (M30)	21	57	57	9	0.002258	0.00220848	28	-0.523883
receptors, cell migration (M109)	IGG	receptors, cell migration (M109)	45	22	22	18	0.0004358	0.0004358	49	0.566709
regulation of antigen presentation and immune response (M5.0)	IGG	regulation of antigen presentation and immune response (M5.0)	10	85	85	3	0.03373	0.03373	3	-1.65083
regulation of signal transduction (M3)	IGG	regulation of signal transduction (M3)	3	24	24	17	-0.0002181	0.00240845	26	-0.305764
Resting dendritic cell surface signature (S10)	IGG	DC surface signature (S5)	70	2	2	30	-0.0005841	0.00060045	43	0.784828
T & B cell development, activation (M62.0)	IGG	T & B cell development, activation (M62.0)	33	7	7	27	-0.0003174	-0.0003174	70	1.6573
T cell activation (II) (M7.3)	IGG	T cell activation (II) (M7.3)	14	1	1	32	-0.0004388	-0.0004388	75	2.02083
T cell activation (III) (M7.4)	IGG	T cell activation (III) (M7.4)	15	70	41	11	0.006046	0.007248	13	-0.996472
T cell surface signature (S0)	IGG	T cell surface signature (S0)	69	7	7	27	0.009043	0.009043	9	-0.560236
TBA (M114.0)	IGG	TBA (M114.0)	49	5	5	28	0.0005466	0.0005466	46	0.821181
TBA (M121)	IGG	TBA (M121)	52	34	34	13	0.004798	0.004798	18	-0.742001
TBA (M177.0)	IGG	TBA (M177.0)	65	38	38	12	0.001745	0.001745	33	-0.233058
TBA (M66)	IGG	TBA (M66)	34	30	30	15	0.008408	0.008408	11	-0.923766
transmembrane transport (I) (M87)	IGG	transmembrane transport (I) (M87)	40	42	42	10	0.0004794	0.0004794	48	0.239532
type I interferon response (M127)	IGG	innate activation by cytosolic DNA sensing (M13)	17	1	13.25	21	0.08778	0.0554543	1	-1.06918
viral sensing & immunity; IRF2 targets network (I) (M111.0)	IGG	viral sensing & immunity; IRF2 targets network (I) (M111.0)	46	81	81	5	0.01534	0.01534	7	-1.43271
Activated (LPS) dendritic cell surface signature (S11)	IGG1	innate activation by cytosolic DNA sensing (M13)	17	30.25	30.25	11	0.007916	0.0585137	1	-1.52572
activated dendritic cells (M67)	IGG1	innate activation by cytosolic DNA sensing (M13)	17	30.25	30.25	11	0.02336	0.0585137	1	-1.52572
antiviral IFN signature (M75)	IGG1	innate activation by cytosolic DNA sensing (M13)	17	8	30.25	11	0.03726	0.0585137	1	-1.52572
blood coagulation (M11.1)	IGG1	blood coagulation (M11.1)	16	2	2	28	5.613e-05	5.613e-05	52	0.774257
C-MYC transcriptional network (M4.12)	IGG1	C-MYC transcriptional network (M4.12)	9	2	2	28	0.0004072	0.0004072	41	0.402202
CD1 and other DC receptors (M50)	IGG1	CD1 and other DC receptors (M50)	30	99	99	1	0.01357	0.01357	7	-1.66101
cell adhesion (GO) (M117)	IGG1	cell adhesion (GO) (M117)	51	1	1	29	0.002455	0.002455	22	-0.206616
cell adhesion (M51)	IGG1	cell movement, Adhesion & Platelet activation (M30)	21	4	3	26	-2.632e-05	-2.05733e-05	54	0.774257
cell cycle (I) (M4.1)	IGG1	cell cycle (I) (M4.1)	5	4	2.5	27	-0.0002157	-0.00028795	63	1.11249
cell cycle and growth arrest (M31)	IGG1	T cell activation (III) (M7.4)	15	2	44.5	8	0.006356	0.008678	10	-1.32278
cell division (stimulated CD4+ T cells) (M46)	IGG1	cell division (stimulated CD4+ T cells) (M46)	25	1	1	29	-0.0002311	-0.0002311	61	1.11249
cell movement, Adhesion & Platelet activation (M30)	IGG1	cell movement, Adhesion & Platelet activation (M30)	21	4	3	26	0.0001493	-2.05733e-05	54	0.774257
chemokine cluster (I) (M27.0)	IGG1	chemokine cluster (I) (M27.0)	19	2	2	28	-0.0005395	-0.0005395	73	1.48454
chromosome Y linked (M240)	IGG1	chromosome Y linked (M240)	68	3	3	26	-0.000548	-0.000548	74	1.45072
complement activation (I) (M112.0)	IGG1	complement activation (I) (M112.0)	47	41	41	9	0.00209	0.00209	23	-0.849256
CRP	IGG1	CRP_modality	73	97	97	2	0.02068	0.02068	5	-1.69484
CYT_IL1B	IGG1	CYT_IL1B	77	22	11.5	19	-0.0005437	-0.0001888	59	0.70661
CYT_IL5	IGG1	CYT_IL1B	77	1	11.5	19	0.0001661	-0.0001888	59	0.70661
CYT_IL6	IGG1	CYT_IL6	78	5	5	24	0.004403	0.004403	17	-0.544847
CYT_IP10	IGG1	CYT_IP10	75	80	80	6	0.02623	0.02623	4	-1.59337
CYT_MCP1	IGG1	CYT_MCP1	79	14	14	17	-0.0009529	-0.0009529	79	1.31543
cytoskeletal remodeling (enriched for SRF targets) (M34)	IGG1	cytoskeletal remodeling (enriched for SRF targets) (M34)	22	4	4	25	0.0002225	0.0002225	43	0.368379
cytoskeleton/actin (SRF transcription targets) (M145.0)	IGG1	cytoskeleton/actin (SRF transcription targets) (M145.0)	58	2	2	28	-0.001563	-0.001563	80	1.72131
cytoskeleton/actin (SRF transcription targets) (M145.1)	IGG1	cytoskeleton/actin (SRF transcription targets) (M145.1)	59	1	1	29	-0.0003228	-0.0003228	66	1.2816
DC surface signature (S5)	IGG1	DC surface signature (S5)	70	5	4	25	0.0009608	0.0001723	47	0.503671
endoplasmic reticulum (M37.2)	IGG1	endoplasmic reticulum (M37.2)	24	3	3	26	0.008174	0.008174	11	-0.68014
enriched for SMAD2/3 signaling (M97)	IGG1	enriched for SMAD2/3 signaling (M97)	42	17	17	15	0.0009467	0.0009467	29	-0.443378
enriched in activated dendritic cells (II) (M165)	IGG1	innate activation by cytosolic DNA sensing (M13)	17	30.25	30.25	11	0.05218	0.0585137	1	-1.52572
enriched in activated dendritic cells/monocytes (M64)	IGG1	enriched in neutrophils (I) (M37.1)	23	9	9	21	0.001204	0.00058198	37	0.0301468
enriched in antigen presentation (I) (M71)	IGG1	enriched in antigen presentation (I) (M71)	35	33	33	10	0.01813	0.01813	6	-1.39043
enriched in B cells (IV) (M47.3)	IGG1	enriched in B cells (IV) (M47.3)	27	3	3	26	-0.0003679	-0.0003679	67	1.21396
enriched in B cells (V) (M47.4)	IGG1	enriched in B cells (V) (M47.4)	28	1	1	29	-0.0002742	-0.0002742	62	1.14631
enriched in cell cycle (M167)	IGG1	enriched in cell cycle (M167)	63	1	1	29	-0.0002064	0.0002671	42	0.469848
enriched in dendritic cells (M168)	IGG1	enriched in dendritic cells (M168)	64	5	5	24	5.832e-05	5.832e-05	51	0.605141
enriched in membrane proteins (M124)	IGG1	enriched in membrane proteins (M124)	53	6	6	23	0.0008191	0.0008191	31	-0.105146
enriched in monocytes (II) (M11.0)	IGG1	regulation of signal transduction (M3)	3	1	1	29	0.0009121	0.000802712	32	0.131616
enriched in monocytes (IV) (M118.0)	IGG1	TLR and inflammatory signaling (M16)	18	2	2	28	-0.0002124	0.000747933	33	0.131616
enriched in naive and memory B cells (M83)	IGG1	enriched in naive and memory B cells (M83)	38	1	1	29	-0.0005183	-0.0005183	72	1.48454
enriched in neutrophils (I) (M37.1)	IGG1	enriched in neutrophils (I) (M37.1)	23	9	9	21	-4.004e-05	0.00058198	37	0.0301468
enriched in neutrophils (II) (M163)	IGG1	enriched in neutrophils (II) (M163)	62	3	3	26	0.000464	0.000464	40	0.300732
enriched in NK cells (I) (M7.2)	IGG1	enriched in NK cells (I) (M7.2)	13	15.75	15.75	16	0.003302	0.0047922	16	-0.849256
enriched in NK cells (II) (M61.0)	IGG1	enriched in NK cells (I) (M7.2)	13	34	15.75	16	0.01066	0.0047922	16	-0.849256
enriched in NK cells (KIR cluster) (M61.1)	IGG1	enriched in NK cells (I) (M7.2)	13	8	15.75	16	0.002779	0.0047922	16	-0.849256
enriched in NK cells (receptor activation) (M61.2)	IGG1	enriched in NK cells (I) (M7.2)	13	18	15.75	16	0.00477	0.0047922	16	-0.849256
enriched in T cells (I) (M7.0)	IGG1	enriched in T cells (I) (M7.0)	11	13	10	20	0.01164	0.009854	8	-0.984549
enriched in T cells (II) (M223)	IGG1	enriched in T cells (I) (M7.0)	11	7	10	20	0.008068	0.009854	8	-0.984549
erythrocyte differentiation (M173)	IGG1	enriched in cell cycle (M167)	63	1	1	29	-7.13e-05	0.0002671	42	0.469848
extracellular matrix (I) (M2.0)	IGG1	extracellular matrix (I) (M2.0)	1	3	3	26	-0.000104	-0.000104	56	0.841903
extracellular matrix, complement (M140)	IGG1	extracellular matrix, complement (M140)	57	6	6	23	-0.0001377	-0.0001377	57	0.774257
glycerophospholipid metabolism (M114.1)	IGG1	glycerophospholipid metabolism (M114.1)	50	1	1	29	0.0002178	0.0002178	45	0.571318
golgi membrane (I) (M113)	IGG1	golgi membrane (I) (M113)	48	1	1	29	-0.0004017	-0.0004017	69	1.38307
heme biosynthesis (I) (M171)	IGG1	enriched in cell cycle (M167)	63	1	1	29	0.001079	0.0002671	42	0.469848
immune activation - generic cluster (M37.0)	IGG1	TLR and inflammatory signaling (M16)	18	2	2	28	0.0007082	0.000747933	33	0.131616
immuregulation - monocytes, T and B cells (M57)	IGG1	immuregulation - monocytes, T and B cells (M57)	31	55	55	7	0.001067	0.001067	26	-0.815433
innate activation by cytosolic DNA sensing (M13)	IGG1	innate activation by cytosolic DNA sensing (M13)	17	24	30.25	11	0.1103	0.0585137	1	-1.52572
innate antiviral response (M150)	IGG1	innate activation by cytosolic DNA sensing (M13)	17	26	30.25	11	0.05958	0.0585137	1	-1.52572
leukocyte migration (M88.0)	IGG1	leukocyte migration (M88.0)	41	1	1	29	-0.0002245	-0.0002245	60	1.07867
lymphocyte generic cluster (M60)	IGG1	lymphocyte generic cluster (M60)	32	2	2	28	-0.0006906	-0.0006906	76	1.58601
lysosomal/endosomal proteins (M139)	IGG1	lysosomal/endosomal proteins (M139)	56	1	1	29	0.003919	0.003919	18	-0.341908
Membrane, ER proteins (M134)	IGG1	Membrane, ER proteins (M134)	55	12	12	18	0.0008507	0.0008507	30	-0.308085
MHC-TLR7-TLR8 cluster (M146)	IGG1	MHC-TLR7-TLR8 cluster (M146)	60	96	96	3	0.03437	0.03437	3	-1.72866
mitotic cell cycle in stimulated CD4 T cells (M4.5)	IGG1	mitotic cell cycle in stimulated CD4 T cells (M4.5)	7	28	28	12	0.002758	0.002758	21	-0.815433
mitotic cell division (M6)	IGG1	cell cycle (I) (M4.1)	5	1	2.5	27	-0.0003602	-0.00028795	63	1.11249
Monocyte surface signature (S4)	IGG1	regulation of signal transduction (M3)	3	1	1	29	6.925e-05	0.000802712	32	0.131616
myeloid cell enriched receptors and transporters (M4.3)	IGG1	regulation of signal transduction (M3)	3	1	1	29	0.002865	0.000802712	32	0.131616
NK cell surface signature (S1)	IGG1	enriched in NK cells (I) (M7.2)	13	3	15.75	16	0.00245	0.0047922	16	-0.849256
plasma cells & B cells, immunoglobulins (M156.0)	IGG1	plasma cells & B cells, immunoglobulins (M156.0)	61	12	12	18	0.0003607	0.0002205	44	0.165439
plasma cells, immunoglobulins (M156.1)	IGG1	plasma cells & B cells, immunoglobulins (M156.0)	61	12	12	18	8.03e-05	0.0002205	44	0.165439
platelet activation - actin binding (M196)	IGG1	cell movement, Adhesion & Platelet activation (M30)	21	1	3	26	-0.0001847	-2.05733e-05	54	0.774257
platelet activation & blood coagulation (M199)	IGG1	platelet activation & blood coagulation (M199)	67	1	1	29	-0.0004895	-0.0004895	71	1.45072
PLK1 signaling events (M4.2)	IGG1	PLK1 signaling events (M4.2)	6	1	1	29	0.005247	0.005247	15	-0.443378
receptors, cell migration (M109)	IGG1	receptors, cell migration (M109)	45	83	83	4	0.006792	0.006792	13	-1.3566
regulation of antigen presentation and immune response (M5.0)	IGG1	regulation of antigen presentation and immune response (M5.0)	10	81	81	5	0.0403	0.0403	2	-1.69484
regulation of signal transduction (M3)	IGG1	regulation of signal transduction (M3)	3	1	1	29	-0.0006355	0.000802712	32	0.131616
Resting dendritic cell surface signature (S10)	IGG1	DC surface signature (S5)	70	3	4	25	-0.0006162	0.0001723	47	0.503671
T & B cell development, activation (M62.0)	IGG1	T & B cell development, activation (M62.0)	33	12	12	18	0.001665	0.001665	24	-0.511024
T cell activation (II) (M7.3)	IGG1	T cell activation (II) (M7.3)	14	2	2	28	-0.0003063	-0.0003063	65	1.21396
T cell activation (III) (M7.4)	IGG1	T cell activation (III) (M7.4)	15	87	44.5	8	0.011	0.008678	10	-1.32278
T cell surface signature (S0)	IGG1	T cell surface signature (S0)	69	12	12	18	0.006664	0.006664	14	-0.849256
TBA (M104)	IGG1	TBA (M104)	43	1	1	29	-0.0002921	-0.0002921	64	1.21396
TBA (M105)	IGG1	TBA (M105)	44	1	1	29	0.0001444	0.0001444	48	0.672787
TBA (M114.0)	IGG1	TBA (M114.0)	49	24	24	13	0.0002096	0.0002096	46	0.0639699
TBA (M121)	IGG1	TBA (M121)	52	2	2	28	0.001049	0.001049	27	-0.0713228
TBA (M131)	IGG1	TBA (M131)	54	2.5	2.5	27	-0.0004305	-2.89e-05	55	0.841903
TBA (M188)	IGG1	TBA (M188)	66	4	4	25	-0.0009189	-0.0009189	78	1.55219
TBA (M193)	IGG1	TBA (M131)	54	3	2.5	27	-0.0001955	-2.89e-05	55	0.841903
TBA (M201)	IGG1	TBA (M131)	54	2	2.5	27	0.0005393	-2.89e-05	55	0.841903
TBA (M66)	IGG1	TBA (M66)	34	2	2	28	0.003823	0.003823	19	-0.341908
TLR and inflammatory signaling (M16)	IGG1	TLR and inflammatory signaling (M16)	18	2	2	28	0.001748	0.000747933	33	0.131616
transmembrane transport (I) (M87)	IGG1	transmembrane transport (I) (M87)	40	7	7	22	0.001003	0.001003	28	-0.240439
type I interferon response (M127)	IGG1	innate activation by cytosolic DNA sensing (M13)	17	63	30.25	11	0.119	0.0585137	1	-1.52572
viral sensing & immunity; IRF2 targets network (I) (M111.0)	IGG1	viral sensing & immunity; IRF2 targets network (I) (M111.0)	46	20	20	14	0.007321	0.007321	12	-1.0522
Activated (LPS) dendritic cell surface signature (S11)	IGG3	innate activation by cytosolic DNA sensing (M13)	17	35	28.1429	17	0.02071	0.0536329	2	-1.44391
activated dendritic cells (M67)	IGG3	innate activation by cytosolic DNA sensing (M13)	17	42	28.1429	17	0.05626	0.0536329	2	-1.44391
antigen presentation (lipids and proteins) (M28)	IGG3	antigen presentation (lipids and proteins) (M28)	20	1	1	35	0.001183	0.001183	32	0.221459
antiviral IFN signature (M75)	IGG3	innate activation by cytosolic DNA sensing (M13)	17	2	28.1429	17	0.02739	0.0536329	2	-1.44391
B cell surface signature (S2)	IGG3	enriched in B cells (I) (M47.0)	26	2	1.5	34	0.000412	0.0008567	36	0.325544
C-MYC transcriptional network (M4.12)	IGG3	C-MYC transcriptional network (M4.12)	9	35	35	15	0.0004933	0.0004933	42	-0.125493
CD1 and other DC receptors (M50)	IGG3	CD1 and other DC receptors (M50)	30	94	94	3	0.006327	0.006327	9	-1.68678
cell adhesion (GO) (M117)	IGG3	cell adhesion (GO) (M117)	51	45	45	10	0.002935	0.002935	19	-1.09696
cell adhesion (M51)	IGG3	cell movement, Adhesion & Platelet activation (M30)	21	77	39	14	0.004525	0.0022222	26	-0.715311
cell cycle (I) (M4.1)	IGG3	cell cycle (I) (M4.1)	5	2	2	33	-0.00122	-0.0008846	73	1.57457
cell cycle and growth arrest (M31)	IGG3	T cell activation (III) (M7.4)	15	63	63	7	0.001018	0.004796	13	-1.40921
cell division - E2F transcription network (M4.8)	IGG3	cell division - E2F transcription network (M4.8)	8	25	25	19	5.936e-05	5.936e-05	54	0.42963
cell movement, Adhesion & Platelet activation (M30)	IGG3	cell movement, Adhesion & Platelet activation (M30)	21	39	39	14	0.0003646	0.0022222	26	-0.715311
chromosome Y linked (M240)	IGG3	chromosome Y linked (M240)	68	2	2	33	-0.001858	-0.001858	80	1.81744
collagen, TGFB family et al (M77)	IGG3	collagen, TGFB family et al (M77)	36	48	48	9	0.0009079	0.0009079	35	-0.576531
complement activation (I) (M112.0)	IGG3	complement activation (I) (M112.0)	47	2	2	33	6.978e-06	6.978e-06	57	1.01945
CRP	IGG3	CRP_modality	73	43	43	12	0.01209	0.01209	7	-1.44391
CYT_IFNGCBA	IGG3	CYT_IFNGCBA	74	3	3	32	0.003575	0.003575	17	-0.403055
CYT_IL10	IGG3	CYT_IL10	76	3	3	32	0.001673	0.001673	30	0.0479827
CYT_IL1B	IGG3	CYT_IL1B	77	6	3.5	31	-0.0003178	0.0005151	41	0.394934
CYT_IL5	IGG3	CYT_IL1B	77	1	3.5	31	0.001348	0.0005151	41	0.394934
CYT_IL6	IGG3	CYT_IL6	78	63	63	7	0.01255	0.01255	6	-1.65208
CYT_IP10	IGG3	CYT_IP10	75	88	88	4	0.03172	0.03172	4	-1.82556
CYT_MCP1	IGG3	CYT_MCP1	79	65	65	6	-0.0009317	-0.0009317	75	0.707191
CYT_TNFA	IGG3	CYT_TNFA	80	4	4	30	-0.0003715	-0.0003715	64	1.15823
cytoskeletal remodeling (enriched for SRF targets) (M34)	IGG3	cytoskeletal remodeling (enriched for SRF targets) (M34)	22	1	1	35	0.0001301	0.0001301	52	0.915362
cytoskeleton/actin (SRF transcription targets) (M145.0)	IGG3	cytoskeleton/actin (SRF transcription targets) (M145.0)	58	4	4	30	-0.0003932	-0.0003932	65	1.19292
cytoskeleton/actin (SRF transcription targets) (M145.1)	IGG3	cytoskeleton/actin (SRF transcription targets) (M145.1)	59	2	2	33	-0.0003688	-0.0003688	63	1.22762
DC surface signature (S5)	IGG3	DC surface signature (S5)	70	1	1	35	0.00552	0.00260385	20	-0.194884
endoplasmic reticulum (M37.2)	IGG3	endoplasmic reticulum (M37.2)	24	100	100	1	0.03328	0.03328	3	-1.96434
enriched for SMAD2/3 signaling (M97)	IGG3	enriched for SMAD2/3 signaling (M97)	42	53	53	8	0.001773	0.001773	28	-0.854092
enriched in activated dendritic cells (II) (M165)	IGG3	innate activation by cytosolic DNA sensing (M13)	17	2	28.1429	17	0.03013	0.0536329	2	-1.44391
enriched in activated dendritic cells/monocytes (M64)	IGG3	enriched in neutrophils (I) (M37.1)	23	1	1	35	-0.0008177	-0.00084565	72	1.60927
enriched in B cells (I) (M47.0)	IGG3	enriched in B cells (I) (M47.0)	26	1.5	1.5	34	0.001294	0.0008567	36	0.325544
enriched in B cells (II) (M47.1)	IGG3	enriched in B cells (I) (M47.0)	26	1.5	1.5	34	0.0008379	0.0008567	36	0.325544
enriched in B cells (III) (M47.2)	IGG3	enriched in B cells (I) (M47.0)	26	1.5	1.5	34	0.0008642	0.0008567	36	0.325544
enriched in B cells (IV) (M47.3)	IGG3	enriched in B cells (IV) (M47.3)	27	4	4	30	-0.001097	-0.001097	78	1.64396
enriched in B cells (VI) (M69)	IGG3	enriched in B cells (I) (M47.0)	26	1	1.5	34	0.0008754	0.0008567	36	0.325544
enriched in cell cycle (M167)	IGG3	enriched in cell cycle (M167)	63	1	1	35	-9.741e-05	0.000327563	47	0.741886
enriched in dendritic cells (M168)	IGG3	enriched in dendritic cells (M168)	64	1	1	35	0.0007313	0.0007313	38	0.42963
enriched in membrane proteins (M124)	IGG3	enriched in membrane proteins (M124)	53	1	1	35	3.297e-05	3.297e-05	56	1.05414
enriched in monocytes (II) (M11.0)	IGG3	regulation of signal transduction (M3)	3	1	1	35	6.035e-05	0.000359887	46	0.707191
enriched in myeloid cells and monocytes (M81)	IGG3	enriched in myeloid cells and monocytes (M81)	37	1	1	35	0.001695	0.001695	29	0.117373
enriched in naive and memory B cells (M83)	IGG3	enriched in naive and memory B cells (M83)	38	5	5	29	0.0007761	0.0007761	37	0.186763
enriched in neutrophils (I) (M37.1)	IGG3	enriched in neutrophils (I) (M37.1)	23	1	1	35	-0.0008736	-0.00084565	72	1.60927
enriched in NK cells (I) (M7.2)	IGG3	enriched in NK cells (I) (M7.2)	13	46	16	23	0.003933	0.0023771	23	-0.50714
enriched in NK cells (II) (M61.0)	IGG3	enriched in NK cells (I) (M7.2)	13	17	16	23	0.004195	0.0023771	23	-0.50714
enriched in NK cells (KIR cluster) (M61.1)	IGG3	enriched in NK cells (I) (M7.2)	13	9	16	23	0.001587	0.0023771	23	-0.50714
enriched in NK cells (receptor activation) (M61.2)	IGG3	enriched in NK cells (I) (M7.2)	13	1	16	23	0.0006765	0.0023771	23	-0.50714
erythrocyte differentiation (M173)	IGG3	enriched in cell cycle (M167)	63	1	1	35	0.0009	0.000327563	47	0.741886
extracellular matrix (I) (M2.0)	IGG3	extracellular matrix (I) (M2.0)	1	6	6	28	0.00229	0.00229	25	-0.264274
extracellular matrix (II) (M2.1)	IGG3	extracellular matrix (II) (M2.1)	2	41	41	13	0.0001775	0.0001775	49	0.0479827
extracellular matrix, complement (M140)	IGG3	extracellular matrix, complement (M140)	57	3	3	32	-0.001001	-0.001001	77	1.67866
glycerophospholipid metabolism (M114.1)	IGG3	glycerophospholipid metabolism (M114.1)	50	15	15	24	0.0007113	0.0007113	39	0.0826779
golgi membrane (I) (M113)	IGG3	golgi membrane (I) (M113)	48	1	1	35	1.084e-06	1.084e-06	58	1.12353
heme biosynthesis (I) (M171)	IGG3	enriched in cell cycle (M167)	63	1	1	35	0.0001801	0.000327563	47	0.741886
immuregulation - monocytes, T and B cells (M57)	IGG3	immuregulation - monocytes, T and B cells (M57)	31	31	31	16	0.002031	0.002031	27	-0.611226
innate activation by cytosolic DNA sensing (M13)	IGG3	innate activation by cytosolic DNA sensing (M13)	17	47	28.1429	17	0.1038	0.0536329	2	-1.44391
innate antiviral response (M150)	IGG3	innate activation by cytosolic DNA sensing (M13)	17	53	28.1429	17	0.06496	0.0536329	2	-1.44391
leukocyte migration (M88.0)	IGG3	leukocyte migration (M88.0)	41	4	4	30	-0.0008432	-0.0008432	71	1.40109
lymphocyte generic cluster (M60)	IGG3	lymphocyte generic cluster (M60)	32	4	4	30	-0.0007637	-0.0007637	70	1.3664
lysosomal/endosomal proteins (M139)	IGG3	lysosomal/endosomal proteins (M139)	56	7	7	27	0.005379	0.005379	12	-0.750006
Membrane, ER proteins (M134)	IGG3	Membrane, ER proteins (M134)	55	4	4	30	-0.0005051	-0.0005051	66	1.22762
Memory B cell surface signature (S9)	IGG3	Memory B cell surface signature (S9)	72	2	2	33	0.001645	0.001645	31	0.117373
MHC-TLR7-TLR8 cluster (M146)	IGG3	MHC-TLR7-TLR8 cluster (M146)	60	99	99	2	0.08554	0.08554	1	-1.99903
mitotic cell cycle in stimulated CD4 T cells (M4.5)	IGG3	mitotic cell cycle in stimulated CD4 T cells (M4.5)	7	8	8	26	0.0001763	0.0001763	50	0.533715
mitotic cell division (M6)	IGG3	cell cycle (I) (M4.1)	5	2	2	33	-0.0005492	-0.0008846	73	1.57457
Monocyte surface signature (S4)	IGG3	regulation of signal transduction (M3)	3	1	1	35	-0.0003688	0.000359887	46	0.707191
myeloid cell enriched receptors and transporters (M4.3)	IGG3	regulation of signal transduction (M3)	3	1	1	35	0.002989	0.000359887	46	0.707191
NK cell surface signature (S1)	IGG3	enriched in NK cells (I) (M7.2)	13	7	16	23	0.001494	0.0023771	23	-0.50714
plasma cells & B cells, immunoglobulins (M156.0)	IGG3	plasma cells & B cells, immunoglobulins (M156.0)	61	1	21	20	0.00113	0.00047675	43	0.0826779
plasma cells, immunoglobulins (M156.1)	IGG3	plasma cells & B cells, immunoglobulins (M156.0)	61	41	21	20	-0.0001765	0.00047675	43	0.0826779
platelet activation - actin binding (M196)	IGG3	cell movement, Adhesion & Platelet activation (M30)	21	1	39	14	0.001777	0.0022222	26	-0.715311
platelet activation and degranulation (M85)	IGG3	platelet activation and degranulation (M85)	39	7	7	27	-0.0002315	-0.0002315	60	0.915362
PLK1 signaling events (M4.2)	IGG3	PLK1 signaling events (M4.2)	6	2	2	33	0.001089	0.001089	33	0.186763
receptors, cell migration (M109)	IGG3	receptors, cell migration (M109)	45	80	80	5	0.002389	0.002389	22	-1.16635
regulation of antigen presentation and immune response (M5.0)	IGG3	regulation of antigen presentation and immune response (M5.0)	10	5	5	29	0.01326	0.01326	5	-0.923482
regulation of signal transduction (M3)	IGG3	regulation of signal transduction (M3)	3	1	1	35	-0.001241	0.000359887	46	0.707191
Resting dendritic cell surface signature (S10)	IGG3	DC surface signature (S5)	70	1	1	35	-0.0003123	0.00260385	20	-0.194884
T & B cell development, activation (M62.0)	IGG3	T & B cell development, activation (M62.0)	33	4	4	30	-7.253e-05	-7.253e-05	59	0.984753
T cell activation (III) (M7.4)	IGG3	T cell activation (III) (M7.4)	15	63	63	7	0.008574	0.004796	13	-1.40921
T cell surface signature (S0)	IGG3	T cell surface signature (S0)	69	1	1	35	0.004779	0.004779	14	-0.403055
TBA (M105)	IGG3	TBA (M105)	44	1	1	35	-0.0002411	-0.0002411	61	1.22762
TBA (M114.0)	IGG3	TBA (M114.0)	49	20	20	21	0.001024	0.001024	34	-0.194884
TBA (M121)	IGG3	TBA (M121)	52	27	27	18	0.004711	0.004711	15	-0.958178
TBA (M131)	IGG3	TBA (M131)	54	4	4	30	0.000437	0.000288337	48	0.603106
TBA (M177.0)	IGG3	TBA (M177.0)	65	6	6	28	0.002304	0.002304	24	-0.298969
TBA (M193)	IGG3	TBA (M131)	54	4	4	30	-1.529e-05	0.000288337	48	0.603106
TBA (M201)	IGG3	TBA (M131)	54	4	4	30	0.0004433	0.000288337	48	0.603106
TBA (M66)	IGG3	TBA (M66)	34	44	44	11	0.004075	0.004075	16	-1.16635
transcription regulation in cell development (M49)	IGG3	transcription regulation in cell development (M49)	29	10	10	25	0.0001493	0.0001493	51	0.533715
transmembrane transport (I) (M87)	IGG3	transmembrane transport (I) (M87)	40	20	20	21	0.000607	0.000607	40	0.0132875
type I interferon response (M127)	IGG3	innate activation by cytosolic DNA sensing (M13)	17	16	28.1429	17	0.07218	0.0536329	2	-1.44391
viral sensing & immunity; IRF2 targets network (I) (M111.0)	IGG3	viral sensing & immunity; IRF2 targets network (I) (M111.0)	46	17	17	22	0.008601	0.008601	8	-1.06226
Activated (LPS) dendritic cell surface signature (S11)	IGM	innate activation by cytosolic DNA sensing (M13)	17	78	43.8	6	0.05828	0.0547814	1	-1.24995
activated dendritic cells (M67)	IGM	innate activation by cytosolic DNA sensing (M13)	17	29	43.8	6	0.0378	0.0547814	1	-1.24995
antiviral IFN signature (M75)	IGM	innate activation by cytosolic DNA sensing (M13)	17	43.8	43.8	6	0.01674	0.0547814	1	-1.24995
CD1 and other DC receptors (M50)	IGM	CD1 and other DC receptors (M50)	30	8	8	15	0.001221	0.001221	29	0.150693
cell adhesion (M51)	IGM	cell movement, Adhesion & Platelet activation (M30)	21	10	10	13	0.0009242	6.15e-05	46	0.718524
cell cycle and growth arrest (M31)	IGM	T cell activation (III) (M7.4)	15	2	32	8	0.002666	0.0044005	13	-0.71998
cell movement, Adhesion & Platelet activation (M30)	IGM	cell movement, Adhesion & Platelet activation (M30)	21	10	10	13	-0.0003623	6.15e-05	46	0.718524
chemokine cluster (I) (M27.0)	IGM	chemokine cluster (I) (M27.0)	19	1	1	22	-0.0007379	-0.0007379	73	2.08132
collagen, TGFB family et al (M77)	IGM	collagen, TGFB family et al (M77)	36	1	1	22	0.0003706	0.0003706	39	0.794234
complement activation (I) (M112.0)	IGM	complement activation (I) (M112.0)	47	18	18	11	0.005584	0.005584	9	-0.757835
CRP	IGM	CRP_modality	73	95	95	2	0.01618	0.01618	5	-1.24995
CYT_IFNGCBA	IGM	CYT_IFNGCBA	74	9	9	14	0.002814	0.002814	18	-0.303571
CYT_IP10	IGM	CYT_IP10	75	31	31	9	0.005316	0.005316	10	-0.79569
cytoskeletal remodeling (enriched for SRF targets) (M34)	IGM	cytoskeletal remodeling (enriched for SRF targets) (M34)	22	4	4	18	0.001349	0.001349	27	0.188549
endoplasmic reticulum (M37.2)	IGM	endoplasmic reticulum (M37.2)	24	75	75	4	0.04423	0.04423	3	-1.24995
enriched for SMAD2/3 signaling (M97)	IGM	enriched for SMAD2/3 signaling (M97)	42	31	31	9	0.0006995	0.0006995	34	0.112838
enriched in activated dendritic cells (II) (M165)	IGM	innate activation by cytosolic DNA sensing (M13)	17	43.8	43.8	6	0.04274	0.0547814	1	-1.24995
enriched in cell cycle (M167)	IGM	enriched in cell cycle (M167)	63	5	5	17	-0.0002422	-1.37298e-05	51	1.05922
enriched in membrane proteins (M124)	IGM	enriched in membrane proteins (M124)	53	1	1	22	2.525e-05	2.525e-05	47	1.09708
enriched in monocytes (II) (M11.0)	IGM	regulation of signal transduction (M3)	3	1	1	22	0.0006485	0.00139383	26	0.302115
enriched in NK cells (I) (M7.2)	IGM	enriched in NK cells (I) (M7.2)	13	2	1.5	21	0.001913	0.00147572	25	0.226404
enriched in NK cells (II) (M61.0)	IGM	enriched in NK cells (I) (M7.2)	13	1.5	1.5	21	0.003897	0.00147572	25	0.226404
enriched in NK cells (KIR cluster) (M61.1)	IGM	enriched in NK cells (I) (M7.2)	13	1	1.5	21	0.000795	0.00147572	25	0.226404
enriched in NK cells (receptor activation) (M61.2)	IGM	enriched in NK cells (I) (M7.2)	13	1.5	1.5	21	0.0009795	0.00147572	25	0.226404
enriched in T cells (I) (M7.0)	IGM	enriched in T cells (I) (M7.0)	11	4	4	18	0.007414	0.0064155	7	-0.568558
enriched in T cells (II) (M223)	IGM	enriched in T cells (I) (M7.0)	11	4	4	18	0.005417	0.0064155	7	-0.568558
erythrocyte differentiation (M173)	IGM	enriched in cell cycle (M167)	63	5	5	17	-2.895e-07	-1.37298e-05	51	1.05922
extracellular matrix, complement (M140)	IGM	extracellular matrix, complement (M140)	57	6	6	16	0.001308	0.001308	28	0.150693
heme biosynthesis (I) (M171)	IGM	enriched in cell cycle (M167)	63	5	5	17	0.0002013	-1.37298e-05	51	1.05922
immuregulation - monocytes, T and B cells (M57)	IGM	immuregulation - monocytes, T and B cells (M57)	31	1	1	22	-0.001091	-0.001091	78	2.27059
innate activation by cytosolic DNA sensing (M13)	IGM	innate activation by cytosolic DNA sensing (M13)	17	34	43.8	6	0.0585	0.0547814	1	-1.24995
innate antiviral response (M150)	IGM	innate activation by cytosolic DNA sensing (M13)	17	58	43.8	6	0.06481	0.0547814	1	-1.24995
lysosomal/endosomal proteins (M139)	IGM	lysosomal/endosomal proteins (M139)	56	2	2	20	0.002347	0.002347	19	-0.0385833
MHC-TLR7-TLR8 cluster (M146)	IGM	MHC-TLR7-TLR8 cluster (M146)	60	48	48	5	0.03495	0.03495	4	-1.17424
Monocyte surface signature (S4)	IGM	regulation of signal transduction (M3)	3	1	1	22	9.782e-05	0.00139383	26	0.302115
myeloid cell enriched receptors and transporters (M4.3)	IGM	regulation of signal transduction (M3)	3	1	1	22	0.005924	0.00139383	26	0.302115
Naive B cell surface signature (S8)	IGM	Naive B cell surface signature (S8)	71	3	3	19	-1.939e-06	-1.939e-06	50	1.09708
NK cell surface signature (S1)	IGM	enriched in NK cells (I) (M7.2)	13	1.5	1.5	21	-0.0002059	0.00147572	25	0.226404
platelet activation - actin binding (M196)	IGM	cell movement, Adhesion & Platelet activation (M30)	21	10	10	13	-0.0003774	6.15e-05	46	0.718524
platelet activation & blood coagulation (M199)	IGM	platelet activation & blood coagulation (M199)	67	2	2	20	-0.0004033	-0.0004033	64	1.66491
PLK1 signaling events (M4.2)	IGM	PLK1 signaling events (M4.2)	6	1	1	22	0.002035	0.002035	21	0.112838
receptors, cell migration (M109)	IGM	receptors, cell migration (M109)	45	1	1	22	-0.0009034	-0.0009034	76	2.19488
regulation of antigen presentation and immune response (M5.0)	IGM	regulation of antigen presentation and immune response (M5.0)	10	100	100	1	0.04656	0.04656	2	-1.40138
regulation of signal transduction (M3)	IGM	regulation of signal transduction (M3)	3	1	1	22	-0.001095	0.00139383	26	0.302115
T cell activation (III) (M7.4)	IGM	T cell activation (III) (M7.4)	15	62	32	8	0.006135	0.0044005	13	-0.71998
T cell surface signature (S0)	IGM	T cell surface signature (S0)	69	2	2	20	0.003404	0.003404	16	-0.152149
TBA (M104)	IGM	TBA (M104)	43	1	1	22	-0.0002859	-0.0002859	61	1.62705
TBA (M121)	IGM	TBA (M121)	52	21	21	10	0.008551	0.008551	6	-0.909256
TBA (M177.0)	IGM	TBA (M177.0)	65	87	87	3	0.005216	0.005216	11	-0.984967
transmembrane transport (I) (M87)	IGM	transmembrane transport (I) (M87)	40	36	36	7	0.001824	0.001824	23	-0.379282
type I interferon response (M127)	IGM	innate activation by cytosolic DNA sensing (M13)	17	20	43.8	6	0.1046	0.0547814	1	-1.24995
viral sensing & immunity; IRF2 targets network (I) (M111.0)	IGM	viral sensing & immunity; IRF2 targets network (I) (M111.0)	46	11	11	12	0.003751	0.003751	15	-0.492848
Activated (LPS) dendritic cell surface signature (S11)	W1	innate activation by cytosolic DNA sensing (M13)	17	1	1.75	27	0.0003025	0.000265716	29	-0.0800586
activated dendritic cells (M67)	W1	innate activation by cytosolic DNA sensing (M13)	17	1.75	1.75	27	0.0006145	0.000265716	29	-0.0800586
antigen presentation (lipids and proteins) (M28)	W1	antigen presentation (lipids and proteins) (M28)	20	2	2	26	-0.0002335	-0.0002335	66	1.3904
antiviral IFN signature (M75)	W1	innate activation by cytosolic DNA sensing (M13)	17	3	1.75	27	0.0004376	0.000265716	29	-0.0800586
B cell surface signature (S2)	W1	enriched in B cells (I) (M47.0)	26	4	4	22	0.0008826	9.3782e-05	40	0.165019
C-MYC transcriptional network (M4.12)	W1	C-MYC transcriptional network (M4.12)	9	9	9	15	-0.0001096	-0.0001096	57	0.573481
CD1 and other DC receptors (M50)	W1	CD1 and other DC receptors (M50)	30	19	19	9	-0.000109	-0.000109	56	0.287557
cell adhesion (GO) (M117)	W1	cell adhesion (GO) (M117)	51	8	8	16	0.0004731	0.0004731	20	-0.896983
cell adhesion (M51)	W1	cell movement, Adhesion & Platelet activation (M30)	21	9	4.66667	21	-4.218e-05	5.80297e-05	41	0.165019
cell cycle (I) (M4.1)	W1	cell cycle (I) (M4.1)	5	15	15	11	-2.914e-05	-3.698e-05	49	0.0833263
cell cycle and transcription (M4.0)	W1	cell cycle and transcription (M4.0)	4	1	1	29	0.000532	0.000532	19	-0.406828
cell division - E2F transcription network (M4.8)	W1	cell division - E2F transcription network (M4.8)	8	37	37	5	3.491e-06	3.491e-06	46	-0.28429
cell division (stimulated CD4+ T cells) (M46)	W1	cell division (stimulated CD4+ T cells) (M46)	25	1	1	29	-0.0005003	-0.0005003	79	2.04394
cell movement, Adhesion & Platelet activation (M30)	W1	cell movement, Adhesion & Platelet activation (M30)	21	2	4.66667	21	-1.831e-06	5.80297e-05	41	0.165019
chemokine cluster (I) (M27.0)	W1	chemokine cluster (I) (M27.0)	19	7	7	17	-0.0002833	-0.0002833	69	1.14533
chromosome Y linked (M240)	W1	chromosome Y linked (M240)	68	72	72	2	0.003753	0.003753	2	-2.20406
collagen, TGFB family et al (M77)	W1	collagen, TGFB family et al (M77)	36	2	2	26	0.0002287	0.0002287	32	0.00163385
complement activation (I) (M112.0)	W1	complement activation (I) (M112.0)	47	26	26	6	-0.0001289	-0.0001289	58	0.246711
CRP	W1	CRP_modality	73	2	2	26	0.002771	0.002771	4	-1.14206
CYT_IFNGCBA	W1	CYT_IFNGCBA	74	12	12	13	0.00086	0.00086	12	-1.34629
CYT_IL10	W1	CYT_IL10	76	11	11	14	0.0002794	0.0002794	28	-0.651905
CYT_IL1B	W1	CYT_IL1B	77	3	3.5	23	-0.0001025	-0.0001749	61	1.06364
CYT_IL5	W1	CYT_IL1B	77	4	3.5	23	-0.0002473	-0.0001749	61	1.06364
CYT_IL6	W1	CYT_IL6	78	1	1	29	0.0003112	0.0003112	25	-0.161751
CYT_IP10	W1	CYT_IP10	75	8	8	16	0.0001407	0.0001407	36	-0.243443
CYT_MCP1	W1	CYT_MCP1	79	2	2	26	3.963e-05	3.963e-05	43	0.450942
CYT_TNFA	W1	CYT_TNFA	80	19	19	9	0.001292	0.001292	8	-1.67306
cytoskeleton/actin (SRF transcription targets) (M145.0)	W1	cytoskeleton/actin (SRF transcription targets) (M145.0)	58	12	12	13	4.801e-05	4.801e-05	42	-0.120905
DC surface signature (S5)	W1	DC surface signature (S5)	70	44	22.5	8	0.001166	0.000554335	18	-1.30544
endoplasmic reticulum (M37.2)	W1	endoplasmic reticulum (M37.2)	24	7	7	17	-0.0003629	-0.0003629	75	1.3904
enriched for SMAD2/3 signaling (M97)	W1	enriched for SMAD2/3 signaling (M97)	42	1	1	29	0.0005777	0.0005777	17	-0.488521
enriched in activated dendritic cells (II) (M165)	W1	innate activation by cytosolic DNA sensing (M13)	17	1	1.75	27	0.0001627	0.000265716	29	-0.0800586
enriched in activated dendritic cells/monocytes (M64)	W1	enriched in neutrophils (I) (M37.1)	23	7	6.5	18	-8.589e-05	-0.000102895	54	0.573481
enriched in antigen presentation (I) (M71)	W1	enriched in antigen presentation (I) (M71)	35	8	8	16	0.0006046	0.0006046	15	-1.10121
enriched in B cells (I) (M47.0)	W1	enriched in B cells (I) (M47.0)	26	4	4	22	-0.0001566	9.3782e-05	40	0.165019
enriched in B cells (II) (M47.1)	W1	enriched in B cells (I) (M47.0)	26	4	4	22	-0.0003168	9.3782e-05	40	0.165019
enriched in B cells (III) (M47.2)	W1	enriched in B cells (I) (M47.0)	26	4	4	22	6.932e-05	9.3782e-05	40	0.165019
enriched in B cells (IV) (M47.3)	W1	enriched in B cells (IV) (M47.3)	27	14	14	12	0.0005868	0.0005868	16	-1.22375
enriched in B cells (VI) (M69)	W1	enriched in B cells (I) (M47.0)	26	4	4	22	-9.61e-06	9.3782e-05	40	0.165019
enriched in cell cycle (M167)	W1	enriched in cell cycle (M167)	63	3	2.5	25	-0.0001345	-0.000180173	62	1.18617
enriched in membrane proteins (M124)	W1	enriched in membrane proteins (M124)	53	2	2	26	-0.0003357	-0.0003357	73	1.67633
enriched in monocytes (II) (M11.0)	W1	regulation of signal transduction (M3)	3	2	2	26	0.0004555	0.000427195	21	-0.447674
enriched in monocytes (IV) (M118.0)	W1	TLR and inflammatory signaling (M16)	18	6	5	20	0.0001924	1.863e-05	44	0.246711
enriched in myeloid cells and monocytes (M81)	W1	enriched in myeloid cells and monocytes (M81)	37	3	3	24	-0.0002699	-0.0002699	68	1.3904
enriched in naive and memory B cells (M83)	W1	enriched in naive and memory B cells (M83)	38	1	1	29	-3.864e-05	-3.864e-05	50	0.859404
enriched in neutrophils (I) (M37.1)	W1	enriched in neutrophils (I) (M37.1)	23	6	6.5	18	-0.0001199	-0.000102895	54	0.573481
enriched in neutrophils (II) (M163)	W1	enriched in neutrophils (II) (M163)	62	2	2	26	-0.0004058	-0.0004058	76	1.79887
enriched in NK cells (I) (M7.2)	W1	enriched in NK cells (I) (M7.2)	13	15.3333	15.3333	10	0.0004073	0.00112542	9	-1.59137
enriched in NK cells (II) (M61.0)	W1	enriched in NK cells (I) (M7.2)	13	15.3333	15.3333	10	0.0016	0.00112542	9	-1.59137
enriched in NK cells (KIR cluster) (M61.1)	W1	enriched in NK cells (I) (M7.2)	13	22	15.3333	10	0.001823	0.00112542	9	-1.59137
enriched in NK cells (receptor activation) (M61.2)	W1	enriched in NK cells (I) (M7.2)	13	8	15.3333	10	0.001119	0.00112542	9	-1.59137
erythrocyte differentiation (M173)	W1	enriched in cell cycle (M167)	63	2	2.5	25	-8.602e-05	-0.000180173	62	1.18617
extracellular matrix (I) (M2.0)	W1	extracellular matrix (I) (M2.0)	1	19	19	9	-8.51e-06	-8.51e-06	48	-0.0392124
extracellular matrix (II) (M2.1)	W1	extracellular matrix (II) (M2.1)	2	2	2	26	-0.0002916	-0.0002916	70	1.55379
extracellular matrix, complement (M140)	W1	extracellular matrix, complement (M140)	57	14	14	12	-0.0005089	-0.0005089	80	1.3904
glycerophospholipid metabolism (M114.1)	W1	glycerophospholipid metabolism (M114.1)	50	5	5	20	0.002697	0.002697	5	-1.34629
golgi membrane (I) (M113)	W1	golgi membrane (I) (M113)	48	14	14	12	0.000804	0.000804	13	-1.34629
heme biosynthesis (I) (M171)	W1	enriched in cell cycle (M167)	63	2.5	2.5	25	-0.00032	-0.000180173	62	1.18617
immune activation - generic cluster (M37.0)	W1	TLR and inflammatory signaling (M16)	18	4	5	20	-0.0001975	1.863e-05	44	0.246711
immuregulation - monocytes, T and B cells (M57)	W1	immuregulation - monocytes, T and B cells (M57)	31	8	8	16	-0.0003413	-0.0003413	74	1.30871
innate activation by cytosolic DNA sensing (M13)	W1	innate activation by cytosolic DNA sensing (M13)	17	1.75	1.75	27	5.651e-05	0.000265716	29	-0.0800586
innate antiviral response (M150)	W1	innate activation by cytosolic DNA sensing (M13)	17	2	1.75	27	0.0001639	0.000265716	29	-0.0800586
leukocyte migration (M88.0)	W1	leukocyte migration (M88.0)	41	8	8	16	-0.000334	-0.000334	72	1.22702
lymphocyte generic cluster (M60)	W1	lymphocyte generic cluster (M60)	32	3	3	24	0.0001293	0.0001293	38	0.165019
lysosomal/endosomal proteins (M139)	W1	lysosomal/endosomal proteins (M139)	56	2	2	26	0.0001277	0.0001277	39	0.287557
Membrane, ER proteins (M134)	W1	Membrane, ER proteins (M134)	55	14	14	12	-0.0002268	-0.0002268	64	0.736866
Memory B cell surface signature (S9)	W1	Memory B cell surface signature (S9)	72	5	5	20	0.0003515	0.0003515	24	-0.570213
MHC-TLR7-TLR8 cluster (M146)	W1	MHC-TLR7-TLR8 cluster (M146)	60	9	9	15	0.0008917	0.0008917	11	-1.30544
mitotic cell cycle in stimulated CD4 T cells (M4.5)	W1	mitotic cell cycle in stimulated CD4 T cells (M4.5)	7	1	1	29	-8.609e-05	-8.609e-05	53	0.981943
mitotic cell division (M6)	W1	cell cycle (I) (M4.1)	5	15	15	11	-4.482e-05	-3.698e-05	49	0.0833263
Monocyte surface signature (S4)	W1	regulation of signal transduction (M3)	3	2	2	26	0.00135	0.000427195	21	-0.447674
myeloid cell enriched receptors and transporters (M4.3)	W1	regulation of signal transduction (M3)	3	2	2	26	5.758e-05	0.000427195	21	-0.447674
Naive B cell surface signature (S8)	W1	Naive B cell surface signature (S8)	71	5	5	20	0.0001387	0.0001387	37	-0.0392124
NK cell surface signature (S1)	W1	enriched in NK cells (I) (M7.2)	13	16	15.3333	10	0.0006778	0.00112542	9	-1.59137
plasma cells & B cells, immunoglobulins (M156.0)	W1	plasma cells & B cells, immunoglobulins (M156.0)	61	1	1	29	0.0001699	0.0002235	33	0.165019
plasma cells, immunoglobulins (M156.1)	W1	plasma cells & B cells, immunoglobulins (M156.0)	61	1	1	29	0.0002771	0.0002235	33	0.165019
platelet activation - actin binding (M196)	W1	cell movement, Adhesion & Platelet activation (M30)	21	3	4.66667	21	0.0002181	5.80297e-05	41	0.165019
platelet activation & blood coagulation (M199)	W1	platelet activation & blood coagulation (M199)	67	2	2	26	-0.0004502	-0.0004502	78	1.88056
platelet activation and degranulation (M85)	W1	platelet activation and degranulation (M85)	39	3	3	24	-0.0003163	-0.0003163	71	1.51294
PLK1 signaling events (M4.2)	W1	PLK1 signaling events (M4.2)	6	5	5	20	-0.0002339	-0.0002339	67	1.18617
receptors, cell migration (M109)	W1	receptors, cell migration (M109)	45	44	44	4	0.001449	0.001449	7	-1.91814
regulation of antigen presentation and immune response (M5.0)	W1	regulation of antigen presentation and immune response (M5.0)	10	1	1	29	0.001749	0.001749	6	-0.937829
regulation of signal transduction (M3)	W1	regulation of signal transduction (M3)	3	2	2	26	-0.0001543	0.000427195	21	-0.447674
Resting dendritic cell surface signature (S10)	W1	DC surface signature (S5)	70	1	22.5	8	-5.733e-05	0.000554335	18	-1.30544
T & B cell development, activation (M62.0)	W1	T & B cell development, activation (M62.0)	33	25	25	7	-6.712e-05	-6.712e-05	51	0.00163385
T cell activation (II) (M7.3)	W1	T cell activation (II) (M7.3)	14	8	8	16	-6.896e-05	-6.896e-05	52	0.410096
TBA (M105)	W1	TBA (M105)	44	6	6	19	0.000281	0.000281	27	-0.488521
TBA (M114.0)	W1	TBA (M114.0)	49	2	2	26	0.0003707	0.0003707	22	-0.406828
TBA (M121)	W1	TBA (M121)	52	76	76	1	0.005664	0.005664	1	-2.28575
TBA (M131)	W1	TBA (M131)	54	1.5	1.5	28	0.0002361	0.000170167	34	0.165019
TBA (M177.0)	W1	TBA (M177.0)	65	7	7	17	-0.000188	-0.000188	63	0.90025
TBA (M188)	W1	TBA (M188)	66	1	1	29	-0.0001748	-0.0001748	60	1.26787
TBA (M193)	W1	TBA (M131)	54	1	1.5	28	-1.199e-06	0.000170167	34	0.165019
TBA (M201)	W1	TBA (M131)	54	2	1.5	28	0.0002756	0.000170167	34	0.165019
TBA (M66)	W1	TBA (M66)	34	56	56	3	0.002847	0.002847	3	-2.12237
TLR and inflammatory signaling (M16)	W1	TLR and inflammatory signaling (M16)	18	5	5	20	6.099e-05	1.863e-05	44	0.246711
transcription regulation in cell development (M49)	W1	transcription regulation in cell development (M49)	29	2	2	26	-6.814e-06	-6.814e-06	47	0.614327
transmembrane transport (I) (M87)	W1	transmembrane transport (I) (M87)	40	3	3	24	0.0002357	0.0002357	31	-0.120905
type I interferon response (M127)	W1	innate activation by cytosolic DNA sensing (M13)	17	1.75	1.75	27	0.0001223	0.000265716	29	-0.0800586
viral sensing & immunity; IRF2 targets network (I) (M111.0)	W1	viral sensing & immunity; IRF2 targets network (I) (M111.0)	46	1	1	29	0.0009298	0.0009298	10	-0.774444

## Sheet: D360
BTM_name	Adapt	BTMRep	Cluster_ID	count.x	LASSO_count_total	LASSO_rank_BTM	count.y	RF_count_total	RF_rank_BTM	Avg_Rank
Activated (LPS) dendritic cell surface signature (S11)	ADCC3D	innate activation by cytosolic DNA sensing (M13)	17	6	22.4	8	0.02544	0.0267244	2	-1.3435
activated dendritic cells (M67)	ADCC3D	innate activation by cytosolic DNA sensing (M13)	17	1	22.4	8	0.009409	0.0267244	2	-1.3435
antigen presentation (lipids and proteins) (M28)	ADCC3D	antigen presentation (lipids and proteins) (M28)	20	1	1	21	-0.0007991	-0.0007991	72	1.74083
antiviral IFN signature (M75)	ADCC3D	innate activation by cytosolic DNA sensing (M13)	17	1	22.4	8	0.01404	0.0267244	2	-1.3435
B cell surface signature (S2)	ADCC3D	enriched in B cells (I) (M47.0)	26	3.5	3.5	18	1.191e-05	-0.000347418	63	1.2949
C-MYC transcriptional network (M4.12)	ADCC3D	C-MYC transcriptional network (M4.12)	9	6	6	16	0.0004492	0.0004492	40	0.365888
cell adhesion (GO) (M117)	ADCC3D	cell adhesion (GO) (M117)	51	4	4	17	0.002053	0.002053	24	-0.19152
cell adhesion (M51)	ADCC3D	cell movement, Adhesion & Platelet activation (M30)	21	4	4	17	0.003335	0.000944933	35	0.217246
cell cycle (I) (M4.1)	ADCC3D	cell cycle (I) (M4.1)	5	11	11	12	-0.0002786	0.0001162	51	0.626012
cell cycle and transcription (M4.0)	ADCC3D	cell cycle and transcription (M4.0)	4	2	2	20	0.006247	0.006247	10	-0.600285
cell division (stimulated CD4+ T cells) (M46)	ADCC3D	cell division (stimulated CD4+ T cells) (M46)	25	1	1	21	-0.0003836	-0.0003836	66	1.51786
cell movement, Adhesion & Platelet activation (M30)	ADCC3D	cell movement, Adhesion & Platelet activation (M30)	21	4	4	17	-0.0005989	0.000944933	35	0.217246
chemokine cluster (I) (M27.0)	ADCC3D	chemokine cluster (I) (M27.0)	19	1	1	21	-0.001194	-0.001194	75	1.85231
complement activation (I) (M112.0)	ADCC3D	complement activation (I) (M112.0)	47	1	1	21	0.004749	0.004749	11	-0.525964
CRP	ADCC3D	CRP_modality	73	9	9	14	0.01288	0.01288	6	-0.97189
CYT_IL6	ADCC3D	CYT_IL6	78	12	12	11	0.0003835	0.0003835	42	0.254407
CYT_IP10	ADCC3D	CYT_IP10	75	1	1	21	0.0106	0.0106	8	-0.637446
CYT_TNFA	ADCC3D	CYT_TNFA	80	11	11	12	0.001079	0.001079	34	-0.005717
DC surface signature (S5)	ADCC3D	DC surface signature (S5)	70	25	25	5	0.03365	0.018141	3	-1.41782
enriched for SMAD2/3 signaling (M97)	ADCC3D	enriched for SMAD2/3 signaling (M97)	42	1	1	21	-2.129e-05	-2.129e-05	53	1.03478
enriched in activated dendritic cells (II) (M165)	ADCC3D	innate activation by cytosolic DNA sensing (M13)	17	6	22.4	8	0.04497	0.0267244	2	-1.3435
enriched in B cells (I) (M47.0)	ADCC3D	enriched in B cells (I) (M47.0)	26	2	3.5	18	-0.0005987	-0.000347418	63	1.2949
enriched in B cells (II) (M47.1)	ADCC3D	enriched in B cells (I) (M47.0)	26	3.5	3.5	18	-0.0005693	-0.000347418	63	1.2949
enriched in B cells (III) (M47.2)	ADCC3D	enriched in B cells (I) (M47.0)	26	3.5	3.5	18	0.000443	-0.000347418	63	1.2949
enriched in B cells (V) (M47.4)	ADCC3D	enriched in B cells (V) (M47.4)	28	3	3	19	0.0007224	0.0007224	37	0.365888
enriched in B cells (VI) (M69)	ADCC3D	enriched in B cells (I) (M47.0)	26	5	3.5	18	-0.001024	-0.000347418	63	1.2949
enriched in cell cycle (M167)	ADCC3D	enriched in cell cycle (M167)	63	9	9	14	-0.002065	-0.000346777	62	1.1091
enriched in dendritic cells (M168)	ADCC3D	enriched in dendritic cells (M168)	64	24	24	6	0.004162	0.004162	12	-1.04621
enriched in membrane proteins (M124)	ADCC3D	enriched in membrane proteins (M124)	53	21	21	9	0.002896	0.002896	19	-0.674606
enriched in monocytes (II) (M11.0)	ADCC3D	regulation of signal transduction (M3)	3	1	1	21	0.002971	0.00314922	17	-0.303001
enriched in monocytes (IV) (M118.0)	ADCC3D	TLR and inflammatory signaling (M16)	18	9	9	14	0.002086	0.00164333	30	-0.080038
enriched in neutrophils (II) (M163)	ADCC3D	enriched in neutrophils (II) (M163)	62	2	2	20	0.002825	0.002825	21	-0.19152
enriched in T cells (I) (M7.0)	ADCC3D	enriched in T cells (I) (M7.0)	11	10	13.5	10	0.004948	0.008829	9	-1.00905
enriched in T cells (II) (M223)	ADCC3D	enriched in T cells (I) (M7.0)	11	17	13.5	10	0.01271	0.008829	9	-1.00905
erythrocyte differentiation (M173)	ADCC3D	enriched in cell cycle (M167)	63	9	9	14	0.001007	-0.000346777	62	1.1091
extracellular matrix (II) (M2.1)	ADCC3D	extracellular matrix (II) (M2.1)	2	9	9	14	-0.000442	-0.000442	68	1.33206
extracellular matrix, complement (M140)	ADCC3D	extracellular matrix, complement (M140)	57	9	9	14	-0.0002408	-0.0002408	61	1.07194
heme biosynthesis (I) (M171)	ADCC3D	enriched in cell cycle (M167)	63	9	9	14	1.767e-05	-0.000346777	62	1.1091
immune activation - generic cluster (M37.0)	ADCC3D	TLR and inflammatory signaling (M16)	18	9	9	14	0.001637	0.00164333	30	-0.080038
immuregulation - monocytes, T and B cells (M57)	ADCC3D	immuregulation - monocytes, T and B cells (M57)	31	2	2	20	0.0002297	0.0002297	48	0.811814
innate activation by cytosolic DNA sensing (M13)	ADCC3D	innate activation by cytosolic DNA sensing (M13)	17	22.4	22.4	8	0.008512	0.0267244	2	-1.3435
innate antiviral response (M150)	ADCC3D	innate activation by cytosolic DNA sensing (M13)	17	98	22.4	8	0.06498	0.0267244	2	-1.3435
leukocyte migration (M88.0)	ADCC3D	leukocyte migration (M88.0)	41	10	10	13	0.0002878	0.0002878	45	0.440209
lysosomal/endosomal proteins (M139)	ADCC3D	lysosomal/endosomal proteins (M139)	56	12	12	11	0.0277	0.0277	1	-1.26917
MHC-TLR7-TLR8 cluster (M146)	ADCC3D	MHC-TLR7-TLR8 cluster (M146)	60	95	95	1	0.01089	0.01089	7	-1.41782
mitotic cell division (M6)	ADCC3D	cell cycle (I) (M4.1)	5	11	11	12	0.000511	0.0001162	51	0.626012
Monocyte surface signature (S4)	ADCC3D	regulation of signal transduction (M3)	3	1	1	21	0.002171	0.00314922	17	-0.303001
myeloid cell enriched receptors and transporters (M4.3)	ADCC3D	regulation of signal transduction (M3)	3	1	1	21	0.007049	0.00314922	17	-0.303001
plasma cells & B cells, immunoglobulins (M156.0)	ADCC3D	plasma cells & B cells, immunoglobulins (M156.0)	61	1	4	17	0.0009762	0.0022451	22	-0.265841
plasma cells, immunoglobulins (M156.1)	ADCC3D	plasma cells & B cells, immunoglobulins (M156.0)	61	7	4	17	0.003514	0.0022451	22	-0.265841
platelet activation - actin binding (M196)	ADCC3D	cell movement, Adhesion & Platelet activation (M30)	21	4	4	17	9.87e-05	0.000944933	35	0.217246
PLK1 signaling events (M4.2)	ADCC3D	PLK1 signaling events (M4.2)	6	3	3	19	0.00377	0.00377	14	-0.488804
receptors, cell migration (M109)	ADCC3D	receptors, cell migration (M109)	45	23	23	7	-0.001618	-0.001618	78	1.44354
regulation of antigen presentation and immune response (M5.0)	ADCC3D	regulation of antigen presentation and immune response (M5.0)	10	21	21	9	0.0158	0.0158	5	-1.19485
regulation of signal transduction (M3)	ADCC3D	regulation of signal transduction (M3)	3	1	1	21	0.0004059	0.00314922	17	-0.303001
Resting dendritic cell surface signature (S10)	ADCC3D	DC surface signature (S5)	70	25	25	5	0.002632	0.018141	3	-1.41782
T & B cell development, activation (M62.0)	ADCC3D	T & B cell development, activation (M62.0)	33	3	3	19	-0.0003705	-0.0003705	65	1.40638
T cell surface signature (S0)	ADCC3D	T cell surface signature (S0)	69	1	1	21	-9.036e-05	-9.036e-05	56	1.14626
TBA (M105)	ADCC3D	TBA (M105)	44	41	41	3	0.001759	0.001759	27	-0.600285
TBA (M121)	ADCC3D	TBA (M121)	52	4	4	17	0.001383	0.001383	32	0.105765
TBA (M177.0)	ADCC3D	TBA (M177.0)	65	8	8	15	-0.0003533	-0.0003533	64	1.22058
TBA (M66)	ADCC3D	TBA (M66)	34	42	42	2	0.004103	0.004103	13	-1.15769
TLR and inflammatory signaling (M16)	ADCC3D	TLR and inflammatory signaling (M16)	18	9	9	14	0.001207	0.00164333	30	-0.080038
transmembrane transport (I) (M87)	ADCC3D	transmembrane transport (I) (M87)	40	27	27	4	0.0019	0.0019	26	-0.600285
type I interferon response (M127)	ADCC3D	innate activation by cytosolic DNA sensing (M13)	17	22.4	22.4	8	0.01972	0.0267244	2	-1.3435
Activated (LPS) dendritic cell surface signature (S11)	C1q	innate activation by cytosolic DNA sensing (M13)	17	2	23	4	0.002838	0.00467657	7	-1.13949
activated dendritic cells (M67)	C1q	innate activation by cytosolic DNA sensing (M13)	17	3	23	4	0.005079	0.00467657	7	-1.13949
antiviral IFN signature (M75)	C1q	innate activation by cytosolic DNA sensing (M13)	17	23	23	4	0.00265	0.00467657	7	-1.13949
B cell surface signature (S2)	C1q	enriched in B cells (I) (M47.0)	26	10	10	8	0.0001289	0.00061136	34	0.171415
C-MYC transcriptional network (M4.12)	C1q	C-MYC transcriptional network (M4.12)	9	4	4	16	0.0008999	0.0008999	33	0.467426
CD1 and other DC receptors (M50)	C1q	CD1 and other DC receptors (M50)	30	2	2	18	0.001221	0.001221	26	0.25599
cell adhesion (GO) (M117)	C1q	cell adhesion (GO) (M117)	51	17	17	6	0.008533	0.008533	3	-1.22407
cell adhesion (M51)	C1q	cell movement, Adhesion & Platelet activation (M30)	21	2	2	18	0.01581	0.0070267	4	-0.674332
cell cycle (I) (M4.1)	C1q	cell cycle (I) (M4.1)	5	5	5	15	0.0006557	0.0002583	44	0.8903
cell movement, Adhesion & Platelet activation (M30)	C1q	cell movement, Adhesion & Platelet activation (M30)	21	2	2	18	0.0007421	0.0070267	4	-0.674332
chemokine cluster (I) (M27.0)	C1q	chemokine cluster (I) (M27.0)	19	7	7	11	0.009782	0.009782	2	-1.05492
CYT_IL10	C1q	CYT_IL10	76	1	1	19	-0.0002161	-0.0002161	58	1.65147
CYT_IL6	C1q	CYT_IL6	78	1	1	19	0.002535	0.002535	19	0.00226539
CYT_IP10	C1q	CYT_IP10	75	1	1	19	0.002872	0.002872	15	-0.166884
CYT_MCP1	C1q	CYT_MCP1	79	4	4	16	-0.0009093	-0.0009093	76	2.28578
CYT_TNFA	C1q	CYT_TNFA	80	7	7	11	0.00131	0.00131	25	-0.0823093
cytoskeleton/actin (SRF transcription targets) (M145.1)	C1q	cytoskeleton/actin (SRF transcription targets) (M145.1)	59	6	6	13	0.0002591	0.0002591	42	0.72115
DC surface signature (S5)	C1q	DC surface signature (S5)	70	4	4	16	0.005779	0.00279945	17	-0.209171
enriched for SMAD2/3 signaling (M97)	C1q	enriched for SMAD2/3 signaling (M97)	42	2	2	18	0.001521	0.001521	22	0.0868401
enriched in activated dendritic cells (II) (M165)	C1q	innate activation by cytosolic DNA sensing (M13)	17	1	23	4	0.003869	0.00467657	7	-1.13949
enriched in B cells (I) (M47.0)	C1q	enriched in B cells (I) (M47.0)	26	10	10	8	0.000814	0.00061136	34	0.171415
enriched in B cells (II) (M47.1)	C1q	enriched in B cells (I) (M47.0)	26	10	10	8	0.0006655	0.00061136	34	0.171415
enriched in B cells (III) (M47.2)	C1q	enriched in B cells (I) (M47.0)	26	10	10	8	0.0009504	0.00061136	34	0.171415
enriched in B cells (IV) (M47.3)	C1q	enriched in B cells (IV) (M47.3)	27	1	1	19	0.00363	0.00363	11	-0.336033
enriched in B cells (VI) (M69)	C1q	enriched in B cells (I) (M47.0)	26	10	10	8	0.000498	0.00061136	34	0.171415
enriched in cell cycle (M167)	C1q	enriched in cell cycle (M167)	63	3	6.33333	12	0.0005023	0.0014401	23	-0.124597
enriched in membrane proteins (M124)	C1q	enriched in membrane proteins (M124)	53	7	7	11	0.002889	0.002889	14	-0.54747
enriched in monocytes (IV) (M118.0)	C1q	TLR and inflammatory signaling (M16)	18	2	2	18	-0.0006764	-0.000588833	74	2.28578
enriched in T cells (I) (M7.0)	C1q	enriched in T cells (I) (M7.0)	11	5	3	17	0.003583	0.002978	12	-0.378321
enriched in T cells (II) (M223)	C1q	enriched in T cells (I) (M7.0)	11	1	3	17	0.002373	0.002978	12	-0.378321
erythrocyte differentiation (M173)	C1q	enriched in cell cycle (M167)	63	11	6.33333	12	0.002781	0.0014401	23	-0.124597
extracellular matrix (I) (M2.0)	C1q	extracellular matrix (I) (M2.0)	1	3	3	17	-0.0002661	-0.0002661	60	1.65147
heme biosynthesis (I) (M171)	C1q	enriched in cell cycle (M167)	63	5	6.33333	12	0.001037	0.0014401	23	-0.124597
immune activation - generic cluster (M37.0)	C1q	TLR and inflammatory signaling (M16)	18	2	2	18	-0.0007164	-0.000588833	74	2.28578
immuregulation - monocytes, T and B cells (M57)	C1q	immuregulation - monocytes, T and B cells (M57)	31	14	14	7	0.005742	0.005742	5	-1.09721
innate activation by cytosolic DNA sensing (M13)	C1q	innate activation by cytosolic DNA sensing (M13)	17	23	23	4	0.003588	0.00467657	7	-1.13949
innate antiviral response (M150)	C1q	innate activation by cytosolic DNA sensing (M13)	17	86	23	4	0.01041	0.00467657	7	-1.13949
leukocyte migration (M88.0)	C1q	leukocyte migration (M88.0)	41	29	29	2	-0.000227	-0.000227	59	0.974874
MHC-TLR7-TLR8 cluster (M146)	C1q	MHC-TLR7-TLR8 cluster (M146)	60	24	24	3	0.001201	0.001201	27	-0.336033
mitotic cell cycle in stimulated CD4 T cells (M4.5)	C1q	mitotic cell cycle in stimulated CD4 T cells (M4.5)	7	3	3	17	0.001338	0.001338	24	0.129127
mitotic cell division (M6)	C1q	cell cycle (I) (M4.1)	5	5	5	15	-0.0001391	0.0002583	44	0.8903
platelet activation - actin binding (M196)	C1q	cell movement, Adhesion & Platelet activation (M30)	21	2	2	18	0.004528	0.0070267	4	-0.674332
PLK1 signaling events (M4.2)	C1q	PLK1 signaling events (M4.2)	6	8	8	10	0.003755	0.003755	9	-0.801194
receptors, cell migration (M109)	C1q	receptors, cell migration (M109)	45	36	36	1	0.002557	0.002557	18	-0.801194
Resting dendritic cell surface signature (S10)	C1q	DC surface signature (S5)	70	4	4	16	-0.0001801	0.00279945	17	-0.209171
T cell activation (I) (M7.1)	C1q	T cell activation (I) (M7.1)	12	1	1	19	0.002014	0.002014	20	0.0445527
T cell activation (II) (M7.3)	C1q	T cell activation (II) (M7.3)	14	1	1	19	-0.0008407	-0.0008407	75	2.37036
T cell surface signature (S0)	C1q	T cell surface signature (S0)	69	6	6	13	0.0003202	0.0003202	41	0.678863
TBA (M114.0)	C1q	TBA (M114.0)	49	2	2	18	0.0009041	0.0009041	32	0.509714
TBA (M121)	C1q	TBA (M121)	52	20	20	5	0.001966	0.001966	21	-0.505183
TBA (M131)	C1q	TBA (M131)	54	6	5.5	14	0.01242	0.00458627	8	-0.674332
TBA (M177.0)	C1q	TBA (M177.0)	65	9	9	9	0.003698	0.003698	10	-0.801194
TBA (M193)	C1q	TBA (M131)	54	5	5.5	14	0.0009797	0.00458627	8	-0.674332
TBA (M201)	C1q	TBA (M131)	54	5.5	5.5	14	0.0003591	0.00458627	8	-0.674332
TLR and inflammatory signaling (M16)	C1q	TLR and inflammatory signaling (M16)	18	2	2	18	-0.0003737	-0.000588833	74	2.28578
type I interferon response (M127)	C1q	innate activation by cytosolic DNA sensing (M13)	17	23	23	4	0.004302	0.00467657	7	-1.13949
Activated (LPS) dendritic cell surface signature (S11)	FcAR	innate activation by cytosolic DNA sensing (M13)	17	87	43.6667	3	0.04897	0.07191	1	-1.55782
activated dendritic cells (M67)	FcAR	innate activation by cytosolic DNA sensing (M13)	17	15	43.6667	3	0.05126	0.07191	1	-1.55782
antigen presentation (lipids and proteins) (M28)	FcAR	antigen presentation (lipids and proteins) (M28)	20	6	6	21	0.00104	0.00104	35	0.288636
antiviral IFN signature (M75)	FcAR	innate activation by cytosolic DNA sensing (M13)	17	33	43.6667	3	0.07024	0.07191	1	-1.55782
C-MYC transcriptional network (M4.12)	FcAR	C-MYC transcriptional network (M4.12)	9	27	27	8	0.001883	0.001883	28	-0.42154
CD1 and other DC receptors (M50)	FcAR	CD1 and other DC receptors (M50)	30	4	4	22	0.0006138	0.0006138	42	0.572707
cell adhesion (GO) (M117)	FcAR	cell adhesion (GO) (M117)	51	6	6	21	0.001102	0.001102	33	0.217618
cell adhesion (M51)	FcAR	cell movement, Adhesion & Platelet activation (M30)	21	1	1	25	0.0005191	0.00121447	32	0.324145
cell cycle (I) (M4.1)	FcAR	cell cycle (I) (M4.1)	5	1	1	25	0.00117	0.001316	31	0.288636
cell cycle and growth arrest (M31)	FcAR	T cell activation (III) (M7.4)	15	2	2	24	0.00115	0.005182	15	-0.315014
cell division - E2F transcription network (M4.8)	FcAR	cell division - E2F transcription network (M4.8)	8	18	18	13	0.003651	0.003651	20	-0.528067
cell movement, Adhesion & Platelet activation (M30)	FcAR	cell movement, Adhesion & Platelet activation (M30)	21	1	1	25	8.432e-05	0.00121447	32	0.324145
chemokine cluster (I) (M27.0)	FcAR	chemokine cluster (I) (M27.0)	19	1	1	25	-0.0005731	-0.0005731	73	1.78001
chromosome Y linked (M240)	FcAR	chromosome Y linked (M240)	68	2	2	24	0.0003451	0.0003451	44	0.714742
collagen, TGFB family et al (M77)	FcAR	collagen, TGFB family et al (M77)	36	2	2	24	-0.0002768	-0.0002768	64	1.42492
complement activation (I) (M112.0)	FcAR	complement activation (I) (M112.0)	47	39	39	6	0.01189	0.01189	6	-1.27375
CRP	FcAR	CRP_modality	73	14	14	15	0.008611	0.008611	10	-0.812137
CYT_IL1B	FcAR	CYT_IL1B	77	1	1	25	-0.0007395	-0.000686	74	1.81552
CYT_IL5	FcAR	CYT_IL1B	77	1	1	25	-0.0006325	-0.000686	74	1.81552
CYT_IL6	FcAR	CYT_IL6	78	3	3	23	0.003028	0.003028	23	-0.0664522
CYT_IP10	FcAR	CYT_IP10	75	42	42	4	0.0106	0.0106	7	-1.30926
endoplasmic reticulum (M37.2)	FcAR	endoplasmic reticulum (M37.2)	24	23	23	9	0.02226	0.02226	4	-1.23824
enriched for SMAD2/3 signaling (M97)	FcAR	enriched for SMAD2/3 signaling (M97)	42	15	15	14	0.00325	0.00325	22	-0.42154
enriched in activated dendritic cells (II) (M165)	FcAR	innate activation by cytosolic DNA sensing (M13)	17	43.6667	43.6667	3	0.03746	0.07191	1	-1.55782
enriched in B cells (IV) (M47.3)	FcAR	enriched in B cells (IV) (M47.3)	27	2	2	24	-0.0003728	-0.0003728	69	1.60246
enriched in cell cycle (M167)	FcAR	enriched in cell cycle (M167)	63	2	2	24	0.0002851	0.0002774	47	0.821268
enriched in dendritic cells (M168)	FcAR	enriched in dendritic cells (M168)	64	1	1	25	0.003597	0.003597	21	-0.0664522
enriched in monocytes (II) (M11.0)	FcAR	regulation of signal transduction (M3)	3	4	4	22	0.0006509	0.0027162	24	-0.0664522
enriched in neutrophils (II) (M163)	FcAR	enriched in neutrophils (II) (M163)	62	9	9	18	0.007022	0.007022	12	-0.634593
enriched in NK cells (I) (M7.2)	FcAR	enriched in NK cells (I) (M7.2)	13	13	7	20	0.00428	0.00202938	27	-0.0309434
enriched in NK cells (II) (M61.0)	FcAR	enriched in NK cells (I) (M7.2)	13	1	7	20	0.003491	0.00202938	27	-0.0309434
enriched in NK cells (KIR cluster) (M61.1)	FcAR	enriched in NK cells (I) (M7.2)	13	7	7	20	0.000986	0.00202938	27	-0.0309434
enriched in NK cells (receptor activation) (M61.2)	FcAR	enriched in NK cells (I) (M7.2)	13	7	7	20	-2.12e-06	0.00202938	27	-0.0309434
enriched in T cells (I) (M7.0)	FcAR	enriched in T cells (I) (M7.0)	11	22	22	10	0.007548	0.0059935	14	-0.847646
enriched in T cells (II) (M223)	FcAR	enriched in T cells (I) (M7.0)	11	22	22	10	0.004439	0.0059935	14	-0.847646
erythrocyte differentiation (M173)	FcAR	enriched in cell cycle (M167)	63	2	2	24	0.0004458	0.0002774	47	0.821268
extracellular matrix (I) (M2.0)	FcAR	extracellular matrix (I) (M2.0)	1	8	8	19	9.333e-06	9.333e-06	53	0.856777
extracellular matrix (II) (M2.1)	FcAR	extracellular matrix (II) (M2.1)	2	3	3	23	-8.16e-05	-8.16e-05	55	1.06983
extracellular matrix, complement (M140)	FcAR	extracellular matrix, complement (M140)	57	2	2	24	-0.0003234	-0.0003234	68	1.56695
glycerophospholipid metabolism (M114.1)	FcAR	glycerophospholipid metabolism (M114.1)	50	1	1	25	-0.0001217	-0.0001217	57	1.21187
heme biosynthesis (I) (M171)	FcAR	enriched in cell cycle (M167)	63	2	2	24	0.0001013	0.0002774	47	0.821268
immuregulation - monocytes, T and B cells (M57)	FcAR	immuregulation - monocytes, T and B cells (M57)	31	41	41	5	-0.0009045	-0.0009045	78	1.24737
innate activation by cytosolic DNA sensing (M13)	FcAR	innate activation by cytosolic DNA sensing (M13)	17	37	43.6667	3	0.06524	0.07191	1	-1.55782
innate antiviral response (M150)	FcAR	innate activation by cytosolic DNA sensing (M13)	17	53	43.6667	3	0.1009	0.07191	1	-1.55782
lymphocyte generic cluster (M60)	FcAR	lymphocyte generic cluster (M60)	32	1	1	25	-0.0002187	-0.0002187	62	1.38941
lysosomal/endosomal proteins (M139)	FcAR	lysosomal/endosomal proteins (M139)	56	4	4	22	0.004352	0.004352	16	-0.350523
Memory B cell surface signature (S9)	FcAR	Memory B cell surface signature (S9)	72	1	1	25	-0.0008453	-0.0008453	75	1.85102
MHC-TLR7-TLR8 cluster (M146)	FcAR	MHC-TLR7-TLR8 cluster (M146)	60	100	100	1	0.05928	0.05928	2	-1.59333
mitotic cell division (M6)	FcAR	cell cycle (I) (M4.1)	5	1	1	25	0.001462	0.001316	31	0.288636
Monocyte surface signature (S4)	FcAR	regulation of signal transduction (M3)	3	4	4	22	0.0009949	0.0027162	24	-0.0664522
myeloid cell enriched receptors and transporters (M4.3)	FcAR	regulation of signal transduction (M3)	3	4	4	22	0.00776	0.0027162	24	-0.0664522
NK cell surface signature (S1)	FcAR	enriched in NK cells (I) (M7.2)	13	7	7	20	0.001392	0.00202938	27	-0.0309434
plasma cells & B cells, immunoglobulins (M156.0)	FcAR	plasma cells & B cells, immunoglobulins (M156.0)	61	2	19.5	12	0.002151	0.001825	29	-0.243996
plasma cells, immunoglobulins (M156.1)	FcAR	plasma cells & B cells, immunoglobulins (M156.0)	61	37	19.5	12	0.001499	0.001825	29	-0.243996
platelet activation - actin binding (M196)	FcAR	cell movement, Adhesion & Platelet activation (M30)	21	1	1	25	0.00304	0.00121447	32	0.324145
PLK1 signaling events (M4.2)	FcAR	PLK1 signaling events (M4.2)	6	65	65	2	0.008578	0.008578	11	-1.23824
receptors, cell migration (M109)	FcAR	receptors, cell migration (M109)	45	2	2	24	-0.0001989	-0.0001989	61	1.31839
regulation of antigen presentation and immune response (M5.0)	FcAR	regulation of antigen presentation and immune response (M5.0)	10	10	10	17	0.02653	0.02653	3	-0.989682
regulation of signal transduction (M3)	FcAR	regulation of signal transduction (M3)	3	4	4	22	0.001459	0.0027162	24	-0.0664522
T & B cell development, activation (M62.0)	FcAR	T & B cell development, activation (M62.0)	33	1	1	25	0.0003195	0.0003195	46	0.821268
T cell activation (II) (M7.3)	FcAR	T cell activation (II) (M7.3)	14	2	2	24	-0.0002875	-0.0002875	65	1.46043
T cell activation (III) (M7.4)	FcAR	T cell activation (III) (M7.4)	15	2	2	24	0.009214	0.005182	15	-0.315014
T cell surface signature (S0)	FcAR	T cell surface signature (S0)	69	3	3	23	0.002095	0.002095	26	0.0400742
TBA (M114.0)	FcAR	TBA (M114.0)	49	2	2	24	0.0006534	0.0006534	41	0.608215
TBA (M121)	FcAR	TBA (M121)	52	2	2	24	0.004125	0.004125	18	-0.208488
TBA (M177.0)	FcAR	TBA (M177.0)	65	11	11	16	0.006098	0.006098	13	-0.670102
TBA (M66)	FcAR	TBA (M66)	34	20	20	11	0.009198	0.009198	9	-0.989682
transmembrane transport (I) (M87)	FcAR	transmembrane transport (I) (M87)	40	4	4	22	0.0008359	0.0008359	38	0.430671
type I interferon response (M127)	FcAR	innate activation by cytosolic DNA sensing (M13)	17	37	43.6667	3	0.1293	0.07191	1	-1.55782
viral sensing & immunity; IRF2 targets network (I) (M111.0)	FcAR	viral sensing & immunity; IRF2 targets network (I) (M111.0)	46	36	36	7	0.009923	0.009923	8	-1.16723
Activated (LPS) dendritic cell surface signature (S11)	FcGRIIAH	innate activation by cytosolic DNA sensing (M13)	17	84	26.6667	11	0.1102	0.04812	2	-1.09509
activated dendritic cells (M67)	FcGRIIAH	innate activation by cytosolic DNA sensing (M13)	17	1	26.6667	11	0.01817	0.04812	2	-1.09509
antiviral IFN signature (M75)	FcGRIIAH	innate activation by cytosolic DNA sensing (M13)	17	26.6667	26.6667	11	0.03831	0.04812	2	-1.09509
C-MYC transcriptional network (M4.12)	FcGRIIAH	C-MYC transcriptional network (M4.12)	9	62	62	4	0.002328	0.002328	29	-0.379475
CD1 and other DC receptors (M50)	FcGRIIAH	CD1 and other DC receptors (M50)	30	75	75	2	0.006745	0.006745	12	-1.05931
cell adhesion (M51)	FcGRIIAH	cell movement, Adhesion & Platelet activation (M30)	21	23	23	12	0.02135	0.00847133	11	-0.737281
cell cycle (I) (M4.1)	FcGRIIAH	cell cycle (I) (M4.1)	5	5	18	14	0.0009417	0.00239585	28	-0.0574504
cell cycle and growth arrest (M31)	FcGRIIAH	T cell activation (III) (M7.4)	15	14	14	15	0.005137	0.005608	16	-0.451036
cell division - E2F transcription network (M4.8)	FcGRIIAH	cell division - E2F transcription network (M4.8)	8	4	4	22	-0.0003035	-0.0003035	65	1.55267
cell movement, Adhesion & Platelet activation (M30)	FcGRIIAH	cell movement, Adhesion & Platelet activation (M30)	21	23	23	12	0.001894	0.00847133	11	-0.737281
chromosome Y linked (M240)	FcGRIIAH	chromosome Y linked (M240)	68	1	1	26	-0.0007765	-0.0007765	73	1.98204
CRP	FcGRIIAH	CRP_modality	73	4	4	22	0.005045	0.005045	18	-0.129012
CYT_IFNGCBA	FcGRIIAH	CYT_IFNGCBA	74	6	6	19	0.002782	0.002782	25	0.0141106
CYT_IL10	FcGRIIAH	CYT_IL10	76	4	4	22	0.001556	0.001556	35	0.479258
CYT_IL1B	FcGRIIAH	CYT_IL1B	77	2	1.5	25	-0.0002333	0.00102485	40	0.765502
CYT_IL5	FcGRIIAH	CYT_IL1B	77	1	1.5	25	0.002283	0.00102485	40	0.765502
CYT_IL6	FcGRIIAH	CYT_IL6	78	1	1	26	0.002654	0.002654	26	0.300355
CYT_IP10	FcGRIIAH	CYT_IP10	75	39	39	9	0.01819	0.01819	4	-1.09509
CYT_MCP1	FcGRIIAH	CYT_MCP1	79	9	9	17	-0.0005352	-0.0005352	70	1.55267
CYT_TNFA	FcGRIIAH	CYT_TNFA	80	43	43	7	0.00479	0.00479	19	-0.629939
cytoskeletal remodeling (enriched for SRF targets) (M34)	FcGRIIAH	cytoskeletal remodeling (enriched for SRF targets) (M34)	22	6	6	19	0.003127	0.003127	23	-0.0574504
cytoskeleton/actin (SRF transcription targets) (M145.1)	FcGRIIAH	cytoskeleton/actin (SRF transcription targets) (M145.1)	59	1	1	26	-0.0009617	-0.0009617	76	2.08938
DC surface signature (S5)	FcGRIIAH	DC surface signature (S5)	70	2	2	24	0.01126	0.006226	14	-0.200573
endoplasmic reticulum (M37.2)	FcGRIIAH	endoplasmic reticulum (M37.2)	24	20	20	13	0.008809	0.008809	10	-0.737281
enriched for SMAD2/3 signaling (M97)	FcGRIIAH	enriched for SMAD2/3 signaling (M97)	42	5	5	20	0.0006006	0.0006006	45	0.765502
enriched in activated dendritic cells (II) (M165)	FcGRIIAH	innate activation by cytosolic DNA sensing (M13)	17	16	26.6667	11	0.04826	0.04812	2	-1.09509
enriched in B cells (IV) (M47.3)	FcGRIIAH	enriched in B cells (IV) (M47.3)	27	1	1	26	0.0003541	0.0003541	48	1.08753
enriched in cell cycle (M167)	FcGRIIAH	enriched in cell cycle (M167)	63	1	1	26	-0.000104	0.000182167	53	1.26643
enriched in membrane proteins (M124)	FcGRIIAH	enriched in membrane proteins (M124)	53	1	1	26	-9.158e-05	-9.158e-05	58	1.44533
enriched in monocytes (II) (M11.0)	FcGRIIAH	regulation of signal transduction (M3)	3	41.5	41.5	8	0.0009426	0.0104227	8	-0.987744
enriched in myeloid cells and monocytes (M81)	FcGRIIAH	enriched in myeloid cells and monocytes (M81)	37	7	7	18	0.00521	0.00521	17	-0.307914
enriched in naive and memory B cells (M83)	FcGRIIAH	enriched in naive and memory B cells (M83)	38	2	2	24	0.0003372	0.0003372	50	1.08753
enriched in NK cells (I) (M7.2)	FcGRIIAH	enriched in NK cells (I) (M7.2)	13	10	4.25	21	0.005908	0.00230456	30	0.264574
enriched in NK cells (II) (M61.0)	FcGRIIAH	enriched in NK cells (I) (M7.2)	13	4	4.25	21	0.003281	0.00230456	30	0.264574
enriched in NK cells (KIR cluster) (M61.1)	FcGRIIAH	enriched in NK cells (I) (M7.2)	13	2	4.25	21	0.0009573	0.00230456	30	0.264574
enriched in NK cells (receptor activation) (M61.2)	FcGRIIAH	enriched in NK cells (I) (M7.2)	13	1	4.25	21	0.001461	0.00230456	30	0.264574
enriched in T cells (I) (M7.0)	FcGRIIAH	enriched in T cells (I) (M7.0)	11	36	36	10	0.007249	0.0093995	9	-0.880403
enriched in T cells (II) (M223)	FcGRIIAH	enriched in T cells (I) (M7.0)	11	36	36	10	0.01155	0.0093995	9	-0.880403
erythrocyte differentiation (M173)	FcGRIIAH	enriched in cell cycle (M167)	63	1	1	26	0.0004382	0.000182167	53	1.26643
glycerophospholipid metabolism (M114.1)	FcGRIIAH	glycerophospholipid metabolism (M114.1)	50	3	3	23	-0.0001529	-0.0001529	60	1.40955
heme biosynthesis (I) (M171)	FcGRIIAH	enriched in cell cycle (M167)	63	1	1	26	0.0002123	0.000182167	53	1.26643
immuregulation - monocytes, T and B cells (M57)	FcGRIIAH	immuregulation - monocytes, T and B cells (M57)	31	56	56	5	0.003548	0.003548	22	-0.594158
innate activation by cytosolic DNA sensing (M13)	FcGRIIAH	innate activation by cytosolic DNA sensing (M13)	17	54	26.6667	11	0.04371	0.04812	2	-1.09509
innate antiviral response (M150)	FcGRIIAH	innate activation by cytosolic DNA sensing (M13)	17	4	26.6667	11	0.0467	0.04812	2	-1.09509
lysosomal/endosomal proteins (M139)	FcGRIIAH	lysosomal/endosomal proteins (M139)	56	7	7	18	0.003791	0.003791	21	-0.164792
Membrane, ER proteins (M134)	FcGRIIAH	Membrane, ER proteins (M134)	55	1	1	26	-0.001057	-0.001057	78	2.16094
MHC-TLR7-TLR8 cluster (M146)	FcGRIIAH	MHC-TLR7-TLR8 cluster (M146)	60	94	94	1	0.0275	0.0275	3	-1.41711
mitotic cell cycle in stimulated CD4 T cells (M4.5)	FcGRIIAH	mitotic cell cycle in stimulated CD4 T cells (M4.5)	7	12	12	16	0.002584	0.002584	27	-0.0216699
mitotic cell division (M6)	FcGRIIAH	cell cycle (I) (M4.1)	5	31	18	14	0.00385	0.00239585	28	-0.0574504
Monocyte surface signature (S4)	FcGRIIAH	regulation of signal transduction (M3)	3	41.5	41.5	8	0.0004994	0.0104227	8	-0.987744
myeloid cell enriched receptors and transporters (M4.3)	FcGRIIAH	regulation of signal transduction (M3)	3	72	41.5	8	0.03488	0.0104227	8	-0.987744
Naive B cell surface signature (S8)	FcGRIIAH	Naive B cell surface signature (S8)	71	1	1	26	-0.001257	-0.001257	80	2.2325
NK cell surface signature (S1)	FcGRIIAH	enriched in NK cells (I) (M7.2)	13	4.25	4.25	21	-8.45e-05	0.00230456	30	0.264574
plasma cells & B cells, immunoglobulins (M156.0)	FcGRIIAH	plasma cells & B cells, immunoglobulins (M156.0)	61	7	43	7	0.01688	0.01599	5	-1.13087
plasma cells, immunoglobulins (M156.1)	FcGRIIAH	plasma cells & B cells, immunoglobulins (M156.0)	61	79	43	7	0.0151	0.01599	5	-1.13087
platelet activation - actin binding (M196)	FcGRIIAH	cell movement, Adhesion & Platelet activation (M30)	21	23	23	12	0.00217	0.00847133	11	-0.737281
platelet activation & blood coagulation (M199)	FcGRIIAH	platelet activation & blood coagulation (M199)	67	1	1	26	0.001492	0.001492	37	0.693941
PLK1 signaling events (M4.2)	FcGRIIAH	PLK1 signaling events (M4.2)	6	63	63	3	0.01187	0.01187	7	-1.20243
regulation of antigen presentation and immune response (M5.0)	FcGRIIAH	regulation of antigen presentation and immune response (M5.0)	10	56	56	5	0.05669	0.05669	1	-1.34555
regulation of signal transduction (M3)	FcGRIIAH	regulation of signal transduction (M3)	3	11	41.5	8	0.005369	0.0104227	8	-0.987744
Resting dendritic cell surface signature (S10)	FcGRIIAH	DC surface signature (S5)	70	2	2	24	0.001192	0.006226	14	-0.200573
T cell activation (II) (M7.3)	FcGRIIAH	T cell activation (II) (M7.3)	14	7	7	18	-0.0005204	-0.0005204	69	1.55267
T cell activation (III) (M7.4)	FcGRIIAH	T cell activation (III) (M7.4)	15	14	14	15	0.006079	0.005608	16	-0.451036
TBA (M121)	FcGRIIAH	TBA (M121)	52	6	6	19	0.006497	0.006497	13	-0.415256
TBA (M131)	FcGRIIAH	TBA (M131)	54	6	6	19	0.0006107	0.000667367	43	0.65816
TBA (M177.0)	FcGRIIAH	TBA (M177.0)	65	50	50	6	0.005989	0.005989	15	-0.808842
TBA (M193)	FcGRIIAH	TBA (M131)	54	6	6	19	0.0009166	0.000667367	43	0.65816
TBA (M201)	FcGRIIAH	TBA (M131)	54	6	6	19	0.0004748	0.000667367	43	0.65816
TBA (M66)	FcGRIIAH	TBA (M66)	34	12	12	16	0.004282	0.004282	20	-0.272134
transmembrane transport (I) (M87)	FcGRIIAH	transmembrane transport (I) (M87)	40	1	1	26	0.0008486	0.0008486	42	0.872844
type I interferon response (M127)	FcGRIIAH	innate activation by cytosolic DNA sensing (M13)	17	1	26.6667	11	0.03149	0.04812	2	-1.09509
Activated (LPS) dendritic cell surface signature (S11)	FcGRIIIAV	innate activation by cytosolic DNA sensing (M13)	17	29.1667	29.1667	7	0.02689	0.0737229	2	-1.47435
activated dendritic cells (M67)	FcGRIIIAV	innate activation by cytosolic DNA sensing (M13)	17	14	29.1667	7	0.05789	0.0737229	2	-1.47435
antigen presentation (lipids and proteins) (M28)	FcGRIIIAV	antigen presentation (lipids and proteins) (M28)	20	13	13	15	0.0009425	0.0009425	36	-0.0203914
antiviral IFN signature (M75)	FcGRIIIAV	innate activation by cytosolic DNA sensing (M13)	17	25	29.1667	7	0.05297	0.0737229	2	-1.47435
C-MYC transcriptional network (M4.12)	FcGRIIIAV	C-MYC transcriptional network (M4.12)	9	8	8	18	-0.0001399	-0.0001399	59	0.879678
CD1 and other DC receptors (M50)	FcGRIIIAV	CD1 and other DC receptors (M50)	30	3	3	22	0.000471	0.000471	46	0.568115
cell adhesion (GO) (M117)	FcGRIIIAV	cell adhesion (GO) (M117)	51	54	54	5	0.01575	0.01575	5	-1.43973
cell adhesion (M51)	FcGRIIIAV	cell movement, Adhesion & Platelet activation (M30)	21	1	1	24	0.003299	0.00113957	32	0.152699
cell cycle and growth arrest (M31)	FcGRIIIAV	T cell activation (III) (M7.4)	15	1	1	24	-0.001087	0.002592	22	-0.193482
cell cycle and transcription (M4.0)	FcGRIIIAV	cell cycle and transcription (M4.0)	4	2	2	23	0.005353	0.005353	14	-0.505044
cell division (stimulated CD4+ T cells) (M46)	FcGRIIIAV	cell division (stimulated CD4+ T cells) (M46)	25	3	3	22	-0.0005514	-0.0005514	72	1.46818
cell movement, Adhesion & Platelet activation (M30)	FcGRIIIAV	cell movement, Adhesion & Platelet activation (M30)	21	1	1	24	-0.0002233	0.00113957	32	0.152699
chemokine cluster (I) (M27.0)	FcGRIIIAV	chemokine cluster (I) (M27.0)	19	20	20	10	-0.0003779	-0.0003779	68	0.914296
chromosome Y linked (M240)	FcGRIIIAV	chromosome Y linked (M240)	68	3	3	22	-0.001068	-0.001068	78	1.67589
collagen, TGFB family et al (M77)	FcGRIIIAV	collagen, TGFB family et al (M77)	36	89	89	2	0.00117	0.00117	31	-0.643516
complement activation (I) (M112.0)	FcGRIIIAV	complement activation (I) (M112.0)	47	1	1	24	0.00362	0.00362	19	-0.297336
CRP	FcGRIIIAV	CRP_modality	73	2	2	23	0.004934	0.004934	15	-0.470426
CYT_IFNGCBA	FcGRIIIAV	CYT_IFNGCBA	74	2	2	23	0.001644	0.001644	27	-0.0550095
CYT_IL10	FcGRIIIAV	CYT_IL10	76	1	1	24	0.0006361	0.0006361	45	0.602733
CYT_IL1B	FcGRIIIAV	CYT_IL1B	77	2	2	23	-0.000672	0.0016705	26	-0.0896275
CYT_IL5	FcGRIIIAV	CYT_IL1B	77	2	2	23	0.004013	0.0016705	26	-0.0896275
CYT_IP10	FcGRIIIAV	CYT_IP10	75	100	100	1	0.08071	0.08071	1	-1.71668
CYT_MCP1	FcGRIIIAV	CYT_MCP1	79	68	68	4	0.004206	0.004206	17	-1.05893
CYT_TNFA	FcGRIIIAV	CYT_TNFA	80	18	18	12	0.0008083	0.0008083	39	-0.0203914
cytoskeleton/actin (SRF transcription targets) (M145.0)	FcGRIIIAV	cytoskeleton/actin (SRF transcription targets) (M145.0)	58	4	4	21	0.001996	0.001996	24	-0.2281
endoplasmic reticulum (M37.2)	FcGRIIIAV	endoplasmic reticulum (M37.2)	24	19	19	11	0.01696	0.01696	4	-1.26664
enriched for SMAD2/3 signaling (M97)	FcGRIIIAV	enriched for SMAD2/3 signaling (M97)	42	100	100	1	0.01264	0.01264	8	-1.47435
enriched in activated dendritic cells (II) (M165)	FcGRIIIAV	innate activation by cytosolic DNA sensing (M13)	17	1	29.1667	7	0.0262	0.0737229	2	-1.47435
enriched in activated dendritic cells/monocytes (M64)	FcGRIIIAV	enriched in neutrophils (I) (M37.1)	23	1	1	24	-0.00367	-0.00231325	80	1.81436
enriched in antigen presentation (I) (M71)	FcGRIIIAV	enriched in antigen presentation (I) (M71)	35	1	1	24	0.003667	0.003667	18	-0.331954
enriched in B cells (IV) (M47.3)	FcGRIIIAV	enriched in B cells (IV) (M47.3)	27	16	16	13	0.0006672	0.0006672	42	0.118081
enriched in cell cycle (M167)	FcGRIIIAV	enriched in cell cycle (M167)	63	21	21	9	0.0002152	0.00214807	23	-0.678134
enriched in monocytes (IV) (M118.0)	FcGRIIIAV	TLR and inflammatory signaling (M16)	18	1	1	24	-0.0003044	-0.000160467	61	1.15662
enriched in neutrophils (I) (M37.1)	FcGRIIIAV	enriched in neutrophils (I) (M37.1)	23	1	1	24	-0.0009565	-0.00231325	80	1.81436
enriched in NK cells (I) (M7.2)	FcGRIIIAV	enriched in NK cells (I) (M7.2)	13	12	12	16	0.0012	0.00032236	51	0.533497
enriched in NK cells (II) (M61.0)	FcGRIIIAV	enriched in NK cells (I) (M7.2)	13	12	12	16	0.0004767	0.00032236	51	0.533497
enriched in NK cells (KIR cluster) (M61.1)	FcGRIIIAV	enriched in NK cells (I) (M7.2)	13	12	12	16	-0.0005515	0.00032236	51	0.533497
enriched in NK cells (receptor activation) (M61.2)	FcGRIIIAV	enriched in NK cells (I) (M7.2)	13	12	12	16	-0.0003224	0.00032236	51	0.533497
enriched in T cells (I) (M7.0)	FcGRIIIAV	enriched in T cells (I) (M7.0)	11	9	9	17	0.008975	0.0141075	7	-0.955079
enriched in T cells (II) (M223)	FcGRIIIAV	enriched in T cells (I) (M7.0)	11	9	9	17	0.01924	0.0141075	7	-0.955079
erythrocyte differentiation (M173)	FcGRIIIAV	enriched in cell cycle (M167)	63	21	21	9	0.00462	0.00214807	23	-0.678134
extracellular matrix (I) (M2.0)	FcGRIIIAV	extracellular matrix (I) (M2.0)	1	1	1	24	-0.001359	-0.001359	79	1.77975
extracellular matrix (II) (M2.1)	FcGRIIIAV	extracellular matrix (II) (M2.1)	2	6	6	19	-0.0004163	-0.0004163	70	1.29509
extracellular matrix, complement (M140)	FcGRIIIAV	extracellular matrix, complement (M140)	57	1	1	24	-5.784e-05	-5.784e-05	57	1.01815
glycerophospholipid metabolism (M114.1)	FcGRIIIAV	glycerophospholipid metabolism (M114.1)	50	2	2	23	0.0004626	0.0004626	47	0.637351
heme biosynthesis (I) (M171)	FcGRIIIAV	enriched in cell cycle (M167)	63	21	21	9	0.001609	0.00214807	23	-0.678134
immune activation - generic cluster (M37.0)	FcGRIIIAV	TLR and inflammatory signaling (M16)	18	1	1	24	0.0002356	-0.000160467	61	1.15662
innate activation by cytosolic DNA sensing (M13)	FcGRIIIAV	innate activation by cytosolic DNA sensing (M13)	17	20	29.1667	7	0.06758	0.0737229	2	-1.47435
innate antiviral response (M150)	FcGRIIIAV	innate activation by cytosolic DNA sensing (M13)	17	85	29.1667	7	0.1975	0.0737229	2	-1.47435
Membrane, ER proteins (M134)	FcGRIIIAV	Membrane, ER proteins (M134)	55	1	1	24	0.0002154	0.0002154	52	0.84506
Memory B cell surface signature (S9)	FcGRIIIAV	Memory B cell surface signature (S9)	72	1	1	24	0.0006923	0.0006923	41	0.464261
MHC-TLR7-TLR8 cluster (M146)	FcGRIIIAV	MHC-TLR7-TLR8 cluster (M146)	60	100	100	1	0.02223	0.02223	3	-1.64744
Naive B cell surface signature (S8)	FcGRIIIAV	Naive B cell surface signature (S8)	71	14	14	14	-0.000554	-0.000554	73	1.22586
NK cell surface signature (S1)	FcGRIIIAV	enriched in NK cells (I) (M7.2)	13	12	12	16	0.000809	0.00032236	51	0.533497
plasma cells & B cells, immunoglobulins (M156.0)	FcGRIIIAV	plasma cells & B cells, immunoglobulins (M156.0)	61	1	1	24	-0.0003711	-0.0002437	65	1.29509
plasma cells, immunoglobulins (M156.1)	FcGRIIIAV	plasma cells & B cells, immunoglobulins (M156.0)	61	1	1	24	-0.0001163	-0.0002437	65	1.29509
platelet activation - actin binding (M196)	FcGRIIIAV	cell movement, Adhesion & Platelet activation (M30)	21	1	1	24	0.000343	0.00113957	32	0.152699
platelet activation & blood coagulation (M199)	FcGRIIIAV	platelet activation & blood coagulation (M199)	67	6	6	19	0.001557	0.001557	28	-0.158864
platelet activation and degranulation (M85)	FcGRIIIAV	platelet activation and degranulation (M85)	39	6	6	19	1.62e-05	1.62e-05	55	0.775823
PLK1 signaling events (M4.2)	FcGRIIIAV	PLK1 signaling events (M4.2)	6	1	1	24	0.001368	0.001368	30	0.0834627
receptors, cell migration (M109)	FcGRIIIAV	receptors, cell migration (M109)	45	70	70	3	0.002918	0.002918	21	-0.955079
T & B cell development, activation (M62.0)	FcGRIIIAV	T & B cell development, activation (M62.0)	33	2	2	23	-0.0003257	-0.0003257	66	1.29509
T cell activation (III) (M7.4)	FcGRIIIAV	T cell activation (III) (M7.4)	15	1	1	24	0.006271	0.002592	22	-0.193482
T cell surface signature (S0)	FcGRIIIAV	T cell surface signature (S0)	69	8	8	18	0.005398	0.005398	13	-0.712752
TBA (M104)	FcGRIIIAV	TBA (M104)	43	18	18	12	0.0007661	0.0007661	40	0.0142266
TBA (M114.0)	FcGRIIIAV	TBA (M114.0)	49	1	1	24	-0.000133	-0.000133	58	1.05277
TBA (M121)	FcGRIIIAV	TBA (M121)	52	22	22	8	0.007004	0.007004	9	-1.1974
TBA (M177.0)	FcGRIIIAV	TBA (M177.0)	65	4	4	21	0.0001998	0.0001998	53	0.775823
TBA (M188)	FcGRIIIAV	TBA (M188)	66	5	5	20	0.001114	0.001114	34	0.0834627
TBA (M66)	FcGRIIIAV	TBA (M66)	34	30	30	6	0.005566	0.005566	12	-1.16279
TLR and inflammatory signaling (M16)	FcGRIIIAV	TLR and inflammatory signaling (M16)	18	1	1	24	-0.0004126	-0.000160467	61	1.15662
transcription regulation in cell development (M49)	FcGRIIIAV	transcription regulation in cell development (M49)	29	4	4	21	0.00199	0.00199	25	-0.193482
type I interferon response (M127)	FcGRIIIAV	innate activation by cytosolic DNA sensing (M13)	17	30	29.1667	7	0.08703	0.0737229	2	-1.47435
Activated (LPS) dendritic cell surface signature (S11)	IGG2	innate activation by cytosolic DNA sensing (M13)	17	2	8.5	17	0.01842	0.00811086	12	-0.821228
activated dendritic cells (M67)	IGG2	innate activation by cytosolic DNA sensing (M13)	17	8.5	8.5	17	0.002474	0.00811086	12	-0.821228
antigen presentation (lipids and proteins) (M28)	IGG2	antigen presentation (lipids and proteins) (M28)	20	1	1	23	0.001877	0.001877	44	0.614172
antiviral IFN signature (M75)	IGG2	innate activation by cytosolic DNA sensing (M13)	17	14	8.5	17	0.004657	0.00811086	12	-0.821228
C-MYC transcriptional network (M4.12)	IGG2	C-MYC transcriptional network (M4.12)	9	2	2	22	0.000643	0.000643	57	1.06746
CD1 and other DC receptors (M50)	IGG2	CD1 and other DC receptors (M50)	30	14	14	13	-0.0001108	-0.0001108	69	1.18078
cell adhesion (GO) (M117)	IGG2	cell adhesion (GO) (M117)	51	11	11	15	0.002731	0.002731	32	-0.141302
cell adhesion (M51)	IGG2	cell movement, Adhesion & Platelet activation (M30)	21	1	1	23	0.003312	0.00246128	36	0.311983
cell cycle (I) (M4.1)	IGG2	cell cycle (I) (M4.1)	5	1	1	23	0.002574	0.0023265	37	0.349756
cell cycle and growth arrest (M31)	IGG2	T cell activation (III) (M7.4)	15	1	1	23	0.00534	0.002032	40	0.463077
cell cycle and transcription (M4.0)	IGG2	cell cycle and transcription (M4.0)	4	16	16	11	0.01361	0.01361	7	-1.23674
cell division - E2F transcription network (M4.8)	IGG2	cell division - E2F transcription network (M4.8)	8	1	1	23	0.002192	0.002192	38	0.38753
cell division (stimulated CD4+ T cells) (M46)	IGG2	cell division (stimulated CD4+ T cells) (M46)	25	1	1	23	0.0006593	0.0006593	56	1.06746
cell movement, Adhesion & Platelet activation (M30)	IGG2	cell movement, Adhesion & Platelet activation (M30)	21	1	1	23	0.00413	0.00246128	36	0.311983
chemokine cluster (I) (M27.0)	IGG2	chemokine cluster (I) (M27.0)	19	31	31	9	0.001825	0.001825	45	0.123114
chromosome Y linked (M240)	IGG2	chromosome Y linked (M240)	68	2	2	22	0.001415	0.001415	47	0.689719
collagen, TGFB family et al (M77)	IGG2	collagen, TGFB family et al (M77)	36	46	46	5	0.009869	0.009869	9	-1.38783
complement activation (I) (M112.0)	IGG2	complement activation (I) (M112.0)	47	2	2	22	0.008447	0.008447	11	-0.670133
CRP	IGG2	CRP_modality	73	13	13	14	0.004399	0.004399	20	-0.632359
CYT_IL1B	IGG2	CYT_IL1B	77	8	5	20	-0.001538	-0.00069595	73	1.59629
CYT_IL5	IGG2	CYT_IL1B	77	2	5	20	0.0001461	-0.00069595	73	1.59629
CYT_IL6	IGG2	CYT_IL6	78	6	6	19	0.003019	0.003019	28	-0.141302
CYT_IP10	IGG2	CYT_IP10	75	66	66	2	0.01136	0.01136	8	-1.53893
CYT_MCP1	IGG2	CYT_MCP1	79	15	15	12	0.0001042	0.0001042	62	0.878588
cytoskeletal remodeling (enriched for SRF targets) (M34)	IGG2	cytoskeletal remodeling (enriched for SRF targets) (M34)	22	10	10	16	0.003148	0.003148	27	-0.292396
cytoskeleton/actin (SRF transcription targets) (M145.1)	IGG2	cytoskeleton/actin (SRF transcription targets) (M145.1)	59	3	3	21	0.001958	0.001958	42	0.463077
DC surface signature (S5)	IGG2	DC surface signature (S5)	70	1	1	23	0.02402	0.0153365	6	-0.821228
endoplasmic reticulum (M37.2)	IGG2	endoplasmic reticulum (M37.2)	24	60	60	3	0.0257	0.0257	3	-1.69002
enriched in activated dendritic cells (II) (M165)	IGG2	innate activation by cytosolic DNA sensing (M13)	17	8.5	8.5	17	0.002883	0.00811086	12	-0.821228
enriched in activated dendritic cells/monocytes (M64)	IGG2	enriched in neutrophils (I) (M37.1)	23	1	1	23	-0.001132	-0.0006778	72	1.67183
enriched in B cells (V) (M47.4)	IGG2	enriched in B cells (V) (M47.4)	28	2	2	22	0.002478	0.002478	35	0.236435
enriched in cell cycle (M167)	IGG2	enriched in cell cycle (M167)	63	3	3	21	-0.0001922	0.0003631	59	1.10523
enriched in dendritic cells (M168)	IGG2	enriched in dendritic cells (M168)	64	1	1	23	0.004831	0.004831	18	-0.367944
enriched in monocytes (II) (M11.0)	IGG2	regulation of signal transduction (M3)	3	97	97	1	0.02082	0.02535	4	-1.7278
enriched in monocytes (IV) (M118.0)	IGG2	TLR and inflammatory signaling (M16)	18	11	11	15	0.0003528	0.00251493	34	-0.0657542
enriched in naive and memory B cells (M83)	IGG2	enriched in naive and memory B cells (M83)	38	6	6	19	0.0008336	0.0008336	52	0.765267
enriched in neutrophils (I) (M37.1)	IGG2	enriched in neutrophils (I) (M37.1)	23	1	1	23	-0.0002236	-0.0006778	72	1.67183
enriched in T cells (I) (M7.0)	IGG2	enriched in T cells (I) (M7.0)	11	1	1	23	0.002104	0.0028765	30	0.0853405
enriched in T cells (II) (M223)	IGG2	enriched in T cells (I) (M7.0)	11	1	1	23	0.003649	0.0028765	30	0.0853405
erythrocyte differentiation (M173)	IGG2	enriched in cell cycle (M167)	63	3	3	21	0.0005312	0.0003631	59	1.10523
golgi membrane (I) (M113)	IGG2	golgi membrane (I) (M113)	48	2	2	22	0.001387	0.001387	48	0.727493
heme biosynthesis (I) (M171)	IGG2	enriched in cell cycle (M167)	63	3	3	21	0.0007503	0.0003631	59	1.10523
immune activation - generic cluster (M37.0)	IGG2	TLR and inflammatory signaling (M16)	18	11	11	15	0.001225	0.00251493	34	-0.0657542
immuregulation - monocytes, T and B cells (M57)	IGG2	immuregulation - monocytes, T and B cells (M57)	31	60	60	3	0.002562	0.002562	33	-0.556812
innate activation by cytosolic DNA sensing (M13)	IGG2	innate activation by cytosolic DNA sensing (M13)	17	12	8.5	17	0.01551	0.00811086	12	-0.821228
innate antiviral response (M150)	IGG2	innate activation by cytosolic DNA sensing (M13)	17	8.5	8.5	17	0.007961	0.00811086	12	-0.821228
leukocyte migration (M88.0)	IGG2	leukocyte migration (M88.0)	41	2	2	22	-0.0003002	-0.0003002	71	1.59629
lysosomal/endosomal proteins (M139)	IGG2	lysosomal/endosomal proteins (M139)	56	6	6	19	0.02104	0.02104	5	-1.0101
Membrane, ER proteins (M134)	IGG2	Membrane, ER proteins (M134)	55	16	16	11	-8.559e-05	-8.559e-05	68	1.06746
Memory B cell surface signature (S9)	IGG2	Memory B cell surface signature (S9)	72	11	11	15	-0.0002205	-0.0002205	70	1.2941
MHC-TLR7-TLR8 cluster (M146)	IGG2	MHC-TLR7-TLR8 cluster (M146)	60	97	97	1	0.04546	0.04546	1	-1.84112
mitotic cell division (M6)	IGG2	cell cycle (I) (M4.1)	5	1	1	23	0.002079	0.0023265	37	0.349756
Monocyte surface signature (S4)	IGG2	regulation of signal transduction (M3)	3	97	97	1	0.006395	0.02535	4	-1.7278
myeloid cell enriched receptors and transporters (M4.3)	IGG2	regulation of signal transduction (M3)	3	97	97	1	0.07154	0.02535	4	-1.7278
Naive B cell surface signature (S8)	IGG2	Naive B cell surface signature (S8)	71	1	1	23	0.00109	0.00109	50	0.840814
plasma cells & B cells, immunoglobulins (M156.0)	IGG2	plasma cells & B cells, immunoglobulins (M156.0)	61	1	41	7	0.004482	0.008876	10	-1.27451
plasma cells, immunoglobulins (M156.1)	IGG2	plasma cells & B cells, immunoglobulins (M156.0)	61	81	41	7	0.01327	0.008876	10	-1.27451
platelet activation - actin binding (M196)	IGG2	cell movement, Adhesion & Platelet activation (M30)	21	1	1	23	-5.816e-05	0.00246128	36	0.311983
platelet activation & blood coagulation (M199)	IGG2	platelet activation & blood coagulation (M199)	67	24	24	10	0.003519	0.003519	26	-0.556812
platelet activation and degranulation (M85)	IGG2	platelet activation and degranulation (M85)	39	48	48	4	0.003813	0.003813	24	-0.859001
PLK1 signaling events (M4.2)	IGG2	PLK1 signaling events (M4.2)	6	3	3	21	0.001033	0.001033	51	0.80304
receptors, cell migration (M109)	IGG2	receptors, cell migration (M109)	45	16	16	11	0.0007698	0.0007698	54	0.538625
regulation of antigen presentation and immune response (M5.0)	IGG2	regulation of antigen presentation and immune response (M5.0)	10	34	34	8	0.03863	0.03863	2	-1.53893
regulation of signal transduction (M3)	IGG2	regulation of signal transduction (M3)	3	97	97	1	0.002645	0.02535	4	-1.7278
Resting dendritic cell surface signature (S10)	IGG2	DC surface signature (S5)	70	1	1	23	0.006653	0.0153365	6	-0.821228
T & B cell development, activation (M62.0)	IGG2	T & B cell development, activation (M62.0)	33	6	6	19	-8.066e-05	-8.066e-05	67	1.33187
T cell activation (II) (M7.3)	IGG2	T cell activation (II) (M7.3)	14	45	45	6	0.003891	0.003891	23	-0.821228
T cell activation (III) (M7.4)	IGG2	T cell activation (III) (M7.4)	15	1	1	23	-0.001276	0.002032	40	0.463077
T cell surface signature (S0)	IGG2	T cell surface signature (S0)	69	1	1	23	0.004624	0.004624	19	-0.33017
TBA (M104)	IGG2	TBA (M104)	43	6	6	19	0.002826	0.002826	31	-0.0279805
TBA (M105)	IGG2	TBA (M105)	44	1	1	23	3.66e-05	3.66e-05	65	1.40742
TBA (M114.0)	IGG2	TBA (M114.0)	49	1	1	23	-0.0007972	-0.0007972	77	1.8607
TBA (M131)	IGG2	TBA (M131)	54	6	6	19	0.001319	0.0012615	49	0.651946
TBA (M188)	IGG2	TBA (M188)	66	2	2	22	0.0008333	0.0008333	53	0.916361
TBA (M193)	IGG2	TBA (M131)	54	6	6	19	0.001922	0.0012615	49	0.651946
TBA (M201)	IGG2	TBA (M131)	54	6	6	19	0.0005435	0.0012615	49	0.651946
TLR and inflammatory signaling (M16)	IGG2	TLR and inflammatory signaling (M16)	18	11	11	15	0.005967	0.00251493	34	-0.0657542
transcription regulation in cell development (M49)	IGG2	transcription regulation in cell development (M49)	29	2	2	22	0.00291	0.00291	29	0.00979317
transmembrane transport (I) (M87)	IGG2	transmembrane transport (I) (M87)	40	24	24	10	0.006993	0.006993	15	-0.972322
type I interferon response (M127)	IGG2	innate activation by cytosolic DNA sensing (M13)	17	6	8.5	17	0.004871	0.00811086	12	-0.821228
viral sensing & immunity; IRF2 targets network (I) (M111.0)	IGG2	viral sensing & immunity; IRF2 targets network (I) (M111.0)	46	7	7	18	0.007581	0.007581	13	-0.74568
antigen presentation (lipids and proteins) (M28)	W1	antigen presentation (lipids and proteins) (M28)	20	2	2	6	0.0001904	0.0001904	11	-0.495557
B cell surface signature (S2)	W1	enriched in B cells (I) (M47.0)	26	1	1	8	-0.0003786	-0.000325968	57	1.68272
cell adhesion (M51)	W1	cell movement, Adhesion & Platelet activation (M30)	21	1	1	8	0.0001787	6.02667e-05	21	0.0490111
cell movement, Adhesion & Platelet activation (M30)	W1	cell movement, Adhesion & Platelet activation (M30)	21	1	1	8	0.0003077	6.02667e-05	21	0.0490111
CRP	W1	CRP_modality	73	15	15	2	0.00082	0.00082	3	-1.04013
DC surface signature (S5)	W1	DC surface signature (S5)	70	1	1	8	0.0002324	0.0002119	10	-0.450176
enriched in B cells (I) (M47.0)	W1	enriched in B cells (I) (M47.0)	26	1	1	8	-0.0002804	-0.000325968	57	1.68272
enriched in B cells (II) (M47.1)	W1	enriched in B cells (I) (M47.0)	26	1	1	8	-7.664e-05	-0.000325968	57	1.68272
enriched in B cells (III) (M47.2)	W1	enriched in B cells (I) (M47.0)	26	1	1	8	-0.0004832	-0.000325968	57	1.68272
enriched in B cells (VI) (M69)	W1	enriched in B cells (I) (M47.0)	26	1	1	8	-0.000411	-0.000325968	57	1.68272
enriched in dendritic cells (M168)	W1	enriched in dendritic cells (M168)	64	1	1	8	-5.451e-05	-5.451e-05	30	0.457437
enriched in membrane proteins (M124)	W1	enriched in membrane proteins (M124)	53	2	2	6	0.0001427	0.0001427	13	-0.404796
enriched in neutrophils (II) (M163)	W1	enriched in neutrophils (II) (M163)	62	1	1	8	8.815e-05	8.815e-05	18	-0.0871309
extracellular matrix (I) (M2.0)	W1	extracellular matrix (I) (M2.0)	1	46	46	1	0.0001241	0.0001241	14	-0.586319
extracellular matrix (II) (M2.1)	W1	extracellular matrix (II) (M2.1)	2	1	1	8	-0.0002364	-0.0002364	47	1.22891
MHC-TLR7-TLR8 cluster (M146)	W1	MHC-TLR7-TLR8 cluster (M146)	60	8	8	4	0.0003853	0.0003853	8	-0.722461
plasma cells & B cells, immunoglobulins (M156.0)	W1	plasma cells & B cells, immunoglobulins (M156.0)	61	1	9.5	3	7.286e-05	0.00089743	1	-1.08551
plasma cells, immunoglobulins (M156.1)	W1	plasma cells & B cells, immunoglobulins (M156.0)	61	18	9.5	3	0.001722	0.00089743	1	-1.08551
platelet activation - actin binding (M196)	W1	cell movement, Adhesion & Platelet activation (M30)	21	1	1	8	-0.0003056	6.02667e-05	21	0.0490111
Resting dendritic cell surface signature (S10)	W1	DC surface signature (S5)	70	1	1	8	0.0001914	0.0002119	10	-0.450176
T cell surface signature (S0)	W1	T cell surface signature (S0)	69	1	1	8	0.0005235	0.0005235	4	-0.722461
TBA (M131)	W1	TBA (M131)	54	2	1.5	7	0.001641	0.0004945	5	-0.722461
TBA (M193)	W1	TBA (M131)	54	1.5	1.5	7	-0.0002616	0.0004945	5	-0.722461
TBA (M201)	W1	TBA (M131)	54	1	1.5	7	0.0001041	0.0004945	5	-0.722461
transmembrane transport (I) (M87)	W1	transmembrane transport (I) (M87)	40	3	3	5	0.0008713	0.0008713	2	-0.949364
cell adhesion (M51)	FI1_percent	cell movement, Adhesion & Platelet activation (M30)	21	6	6	6	0.0002247	0.000434107	39	0.530482
cell cycle (I) (M4.1)	FI1_percent	cell cycle (I) (M4.1)	5	4	4	7	-0.0004425	0.00052325	38	0.530482
cell movement, Adhesion & Platelet activation (M30)	FI1_percent	cell movement, Adhesion & Platelet activation (M30)	21	6	6	6	8.182e-05	0.000434107	39	0.530482
chromosome Y linked (M240)	FI1_percent	chromosome Y linked (M240)	68	3	3	8	-0.0005774	-0.0005774	51	1.26339
CRP	FI1_percent	CRP_modality	73	21	21	3	0.01857	0.01857	1	-1.61588
CYT_IFNGCBA	FI1_percent	CYT_IFNGCBA	74	1	1	10	-0.003004	-0.003004	77	2.72919
DC surface signature (S5)	FI1_percent	DC surface signature (S5)	70	2	2	9	0.0007404	0.0009382	30	0.216381
enriched in activated dendritic cells/monocytes (M64)	FI1_percent	enriched in neutrophils (I) (M37.1)	23	2	2	9	-0.0007704	0.0009788	29	0.164031
enriched in B cells (IV) (M47.3)	FI1_percent	enriched in B cells (IV) (M47.3)	27	4	4	7	0.001936	0.001936	20	-0.411822
enriched in cell cycle (M167)	FI1_percent	enriched in cell cycle (M167)	63	2	2	9	0.002899	0.0030552	13	-0.673573
enriched in dendritic cells (M168)	FI1_percent	enriched in dendritic cells (M168)	64	4	4	7	0.003389	0.003389	11	-0.882974
enriched in membrane proteins (M124)	FI1_percent	enriched in membrane proteins (M124)	53	8	8	4	0.003084	0.003084	12	-0.987674
enriched in monocytes (II) (M11.0)	FI1_percent	regulation of signal transduction (M3)	3	1	1	10	0.001053	0.00259623	15	-0.516522
enriched in monocytes (IV) (M118.0)	FI1_percent	TLR and inflammatory signaling (M16)	18	2	2	9	0.001144	-0.000333567	48	1.15868
enriched in myeloid cells and monocytes (M81)	FI1_percent	enriched in myeloid cells and monocytes (M81)	37	7	7	5	0.002218	0.002218	17	-0.673573
enriched in neutrophils (I) (M37.1)	FI1_percent	enriched in neutrophils (I) (M37.1)	23	2	2	9	0.002728	0.0009788	29	0.164031
enriched in NK cells (I) (M7.2)	FI1_percent	enriched in NK cells (I) (M7.2)	13	6	6	6	0.0001263	0.0005495	37	0.425782
enriched in NK cells (II) (M61.0)	FI1_percent	enriched in NK cells (I) (M7.2)	13	6	6	6	0.001595	0.0005495	37	0.425782
enriched in NK cells (KIR cluster) (M61.1)	FI1_percent	enriched in NK cells (I) (M7.2)	13	6	6	6	0.001904	0.0005495	37	0.425782
enriched in NK cells (receptor activation) (M61.2)	FI1_percent	enriched in NK cells (I) (M7.2)	13	6	6	6	-0.0002668	0.0005495	37	0.425782
enriched in T cells (I) (M7.0)	FI1_percent	enriched in T cells (I) (M7.0)	11	1	1	10	0.0006041	0.0006206	36	0.582832
enriched in T cells (II) (M223)	FI1_percent	enriched in T cells (I) (M7.0)	11	1	1	10	0.0006371	0.0006206	36	0.582832
erythrocyte differentiation (M173)	FI1_percent	enriched in cell cycle (M167)	63	2	2	9	0.005347	0.0030552	13	-0.673573
extracellular matrix (I) (M2.0)	FI1_percent	extracellular matrix (I) (M2.0)	1	36	36	1	0.002213	0.002213	18	-0.830623
extracellular matrix (II) (M2.1)	FI1_percent	extracellular matrix (II) (M2.1)	2	2	2	9	0.00151	0.00151	23	-0.150071
golgi membrane (I) (M113)	FI1_percent	golgi membrane (I) (M113)	48	1	1	10	-0.0008985	-0.0008985	55	1.57749
heme biosynthesis (I) (M171)	FI1_percent	enriched in cell cycle (M167)	63	2	2	9	0.0009196	0.0030552	13	-0.673573
immune activation - generic cluster (M37.0)	FI1_percent	TLR and inflammatory signaling (M16)	18	2	2	9	-0.001693	-0.000333567	48	1.15868
leukocyte migration (M88.0)	FI1_percent	leukocyte migration (M88.0)	41	1	1	10	0.0006266	0.0006266	35	0.530482
lysosomal/endosomal proteins (M139)	FI1_percent	lysosomal/endosomal proteins (M139)	56	3	3	8	0.006551	0.006551	4	-1.19707
mitotic cell division (M6)	FI1_percent	cell cycle (I) (M4.1)	5	4	4	7	0.001489	0.00052325	38	0.530482
Monocyte surface signature (S4)	FI1_percent	regulation of signal transduction (M3)	3	1	1	10	0.0004529	0.00259623	15	-0.516522
myeloid cell enriched receptors and transporters (M4.3)	FI1_percent	regulation of signal transduction (M3)	3	1	1	10	0.006747	0.00259623	15	-0.516522
NK cell surface signature (S1)	FI1_percent	enriched in NK cells (I) (M7.2)	13	6	6	6	-0.000611	0.0005495	37	0.425782
plasma cells & B cells, immunoglobulins (M156.0)	FI1_percent	plasma cells & B cells, immunoglobulins (M156.0)	61	3	3	8	0.002139	0.0074845	2	-1.30178
plasma cells, immunoglobulins (M156.1)	FI1_percent	plasma cells & B cells, immunoglobulins (M156.0)	61	3	3	8	0.01283	0.0074845	2	-1.30178
platelet activation - actin binding (M196)	FI1_percent	cell movement, Adhesion & Platelet activation (M30)	21	6	6	6	0.0009958	0.000434107	39	0.530482
regulation of signal transduction (M3)	FI1_percent	regulation of signal transduction (M3)	3	1	1	10	0.002132	0.00259623	15	-0.516522
Resting dendritic cell surface signature (S10)	FI1_percent	DC surface signature (S5)	70	2	2	9	0.001136	0.0009382	30	0.216381
TBA (M105)	FI1_percent	TBA (M105)	44	1	1	10	-0.001524	-0.001524	66	2.15334
TBA (M131)	FI1_percent	TBA (M131)	54	23	23	2	0.008748	0.00661633	3	-1.56353
TBA (M193)	FI1_percent	TBA (M131)	54	23	23	2	0.000371	0.00661633	3	-1.56353
TBA (M201)	FI1_percent	TBA (M131)	54	23	23	2	0.01073	0.00661633	3	-1.56353
TBA (M66)	FI1_percent	TBA (M66)	34	3	3	8	0.001842	0.001842	21	-0.307121
TLR and inflammatory signaling (M16)	FI1_percent	TLR and inflammatory signaling (M16)	18	2	2	9	-0.0004517	-0.000333567	48	1.15868

## Sheet: D390
BTM_name	Adapt	BTMRep	Cluster_ID	count.x	LASSO_count_total	LASSO_rank_BTM	count.y	RF_count_total	RF_rank_BTM	Avg_Rank
Activated (LPS) dendritic cell surface signature (S11)	ADCC3D	innate activation by cytosolic DNA sensing (M13)	17	1	10.3333	33	0.01595	0.0603314	1	-1.06716
activated dendritic cells (M67)	ADCC3D	innate activation by cytosolic DNA sensing (M13)	17	7	10.3333	33	0.03723	0.0603314	1	-1.06716
antigen presentation (lipids and proteins) (M28)	ADCC3D	antigen presentation (lipids and proteins) (M28)	20	3	3	38	-0.001098	-0.001098	77	1.71619
antiviral IFN signature (M75)	ADCC3D	innate activation by cytosolic DNA sensing (M13)	17	10.3333	10.3333	33	0.01345	0.0603314	1	-1.06716
B cell surface signature (S2)	ADCC3D	enriched in B cells (I) (M47.0)	26	4	2	40	-0.001248	-0.00086166	74	1.68183
blood coagulation (M11.1)	ADCC3D	blood coagulation (M11.1)	16	2	2	40	0.001359	0.001359	42	0.582234
C-MYC transcriptional network (M4.12)	ADCC3D	C-MYC transcriptional network (M4.12)	9	97	97	2	0.004326	0.004326	19	-1.51387
CD1 and other DC receptors (M50)	ADCC3D	CD1 and other DC receptors (M50)	30	100	100	1	0.01256	0.01256	5	-2.02931
cell adhesion (GO) (M117)	ADCC3D	cell adhesion (GO) (M117)	51	12	12	30	0.001533	0.001533	40	0.169885
cell adhesion (M51)	ADCC3D	cell movement, Adhesion & Platelet activation (M30)	21	100	61	12	0.02393	0.0083149	10	-1.47951
cell cycle (I) (M4.1)	ADCC3D	cell cycle (I) (M4.1)	5	1	7	35	0.003436	0.00192055	36	0.204247
cell cycle and growth arrest (M31)	ADCC3D	T cell activation (III) (M7.4)	15	3	13.5	28	0.004279	0.006313	12	-0.860986
cell division - E2F transcription network (M4.8)	ADCC3D	cell division - E2F transcription network (M4.8)	8	23	23	24	0.005121	0.005121	15	-0.895349
cell division (stimulated CD4+ T cells) (M46)	ADCC3D	cell division (stimulated CD4+ T cells) (M46)	25	17	17	26	0.002234	0.002234	32	-0.242464
cell movement, Adhesion & Platelet activation (M30)	ADCC3D	cell movement, Adhesion & Platelet activation (M30)	21	22	61	12	0.0005938	0.0083149	10	-1.47951
chemokine cluster (I) (M27.0)	ADCC3D	chemokine cluster (I) (M27.0)	19	38	38	17	-0.0002446	-0.0002446	62	0.479147
chromosome Y linked (M240)	ADCC3D	chromosome Y linked (M240)	68	6	6	36	-0.00052	-0.00052	68	1.33821
collagen, TGFB family et al (M77)	ADCC3D	collagen, TGFB family et al (M77)	36	22	22	25	-0.001096	-0.001096	76	1.23512
complement activation (I) (M112.0)	ADCC3D	complement activation (I) (M112.0)	47	35	35	19	0.001183	0.001183	45	-0.0362892
CRP	ADCC3D	CRP_modality	73	7	7	35	0.003277	0.003277	22	-0.276826
CYT_IFNGCBA	ADCC3D	CYT_IFNGCBA	74	17	17	26	0.002058	0.002058	33	-0.208101
CYT_IL10	ADCC3D	CYT_IL10	76	22	22	25	-0.0004833	-0.0004833	67	0.925858
CYT_IL1B	ADCC3D	CYT_IL1B	77	20	10.5	32	-0.0006981	-0.00057275	69	1.23512
CYT_IL5	ADCC3D	CYT_IL1B	77	1	10.5	32	-0.0004474	-0.00057275	69	1.23512
CYT_IL6	ADCC3D	CYT_IL6	78	7	7	35	0.005671	0.005671	13	-0.586087
CYT_IP10	ADCC3D	CYT_IP10	75	32	32	21	0.009691	0.009691	7	-1.27334
CYT_MCP1	ADCC3D	CYT_MCP1	79	66	66	10	-0.0009184	-0.0009184	75	0.685321
CYT_TNFA	ADCC3D	CYT_TNFA	80	11	11	31	-0.0004598	-0.0004598	66	1.09767
cytoskeletal remodeling (enriched for SRF targets) (M34)	ADCC3D	cytoskeletal remodeling (enriched for SRF targets) (M34)	22	3	3	38	0.001313	0.001313	43	0.547871
cytoskeleton/actin (SRF transcription targets) (M145.0)	ADCC3D	cytoskeleton/actin (SRF transcription targets) (M145.0)	58	1	1	41	-0.001823	-0.001823	80	1.92237
cytoskeleton/actin (SRF transcription targets) (M145.1)	ADCC3D	cytoskeleton/actin (SRF transcription targets) (M145.1)	59	30	30	23	0.0009026	0.0009026	47	0.169885
DC surface signature (S5)	ADCC3D	DC surface signature (S5)	70	1	2	40	0.004257	0.00229425	28	0.10116
endoplasmic reticulum (M37.2)	ADCC3D	endoplasmic reticulum (M37.2)	24	2	2	40	0.008484	0.008484	9	-0.551725
enriched for SMAD2/3 signaling (M97)	ADCC3D	enriched for SMAD2/3 signaling (M97)	42	40	40	16	0.002461	0.002461	26	-0.792262
enriched in activated dendritic cells (II) (M165)	ADCC3D	innate activation by cytosolic DNA sensing (M13)	17	1	10.3333	33	0.03143	0.0603314	1	-1.06716
enriched in activated dendritic cells/monocytes (M64)	ADCC3D	enriched in neutrophils (I) (M37.1)	23	6	6	36	0.002068	0.0028165	24	-0.173739
enriched in antigen presentation (I) (M71)	ADCC3D	enriched in antigen presentation (I) (M71)	35	7	7	35	0.002252	0.002252	30	-0.00192686
enriched in B cells (I) (M47.0)	ADCC3D	enriched in B cells (I) (M47.0)	26	1	2	40	-0.001889	-0.00086166	74	1.68183
enriched in B cells (II) (M47.1)	ADCC3D	enriched in B cells (I) (M47.0)	26	2	2	40	-0.0003218	-0.00086166	74	1.68183
enriched in B cells (III) (M47.2)	ADCC3D	enriched in B cells (I) (M47.0)	26	2	2	40	-0.0003048	-0.00086166	74	1.68183
enriched in B cells (IV) (M47.3)	ADCC3D	enriched in B cells (IV) (M47.3)	27	13	13	29	0.0004115	0.0004115	53	0.582234
enriched in B cells (V) (M47.4)	ADCC3D	enriched in B cells (V) (M47.4)	28	2	2	40	-0.0002926	-0.0002926	63	1.30384
enriched in B cells (VI) (M69)	ADCC3D	enriched in B cells (I) (M47.0)	26	1	2	40	-0.0005447	-0.00086166	74	1.68183
enriched in cell cycle (M167)	ADCC3D	enriched in cell cycle (M167)	63	28	14	27	0.0007565	0.00351183	20	-0.62045
enriched in dendritic cells (M168)	ADCC3D	enriched in dendritic cells (M168)	64	14	14	27	0.000562	0.000562	49	0.376059
enriched in membrane proteins (M124)	ADCC3D	enriched in membrane proteins (M124)	53	2	2	40	0.001969	0.001969	35	0.341697
enriched in monocytes (II) (M11.0)	ADCC3D	regulation of signal transduction (M3)	3	3	3	38	0.0001016	0.0011128	46	0.650958
enriched in monocytes (IV) (M118.0)	ADCC3D	TLR and inflammatory signaling (M16)	18	11	11	31	-8.483e-06	0.00157717	39	0.169885
enriched in naive and memory B cells (M83)	ADCC3D	enriched in naive and memory B cells (M83)	38	4	4	37	-0.001536	-0.001536	79	1.75055
enriched in neutrophils (I) (M37.1)	ADCC3D	enriched in neutrophils (I) (M37.1)	23	6	6	36	0.003565	0.0028165	24	-0.173739
enriched in neutrophils (II) (M163)	ADCC3D	enriched in neutrophils (II) (M163)	62	69	69	8	0.006341	0.006341	11	-1.5826
enriched in NK cells (I) (M7.2)	ADCC3D	enriched in NK cells (I) (M7.2)	13	9	33	20	0.00815	0.0043632	17	-0.964074
enriched in NK cells (II) (M61.0)	ADCC3D	enriched in NK cells (I) (M7.2)	13	82	33	20	0.00573	0.0043632	17	-0.964074
enriched in NK cells (KIR cluster) (M61.1)	ADCC3D	enriched in NK cells (I) (M7.2)	13	6	33	20	0.0039	0.0043632	17	-0.964074
enriched in NK cells (receptor activation) (M61.2)	ADCC3D	enriched in NK cells (I) (M7.2)	13	35	33	20	0.002492	0.0043632	17	-0.964074
enriched in T cells (I) (M7.0)	ADCC3D	enriched in T cells (I) (M7.0)	11	10	10	34	0.00316	0.01191	6	-0.860986
enriched in T cells (II) (M223)	ADCC3D	enriched in T cells (I) (M7.0)	11	10	10	34	0.02066	0.01191	6	-0.860986
erythrocyte differentiation (M173)	ADCC3D	enriched in cell cycle (M167)	63	11	14	27	0.005042	0.00351183	20	-0.62045
extracellular matrix (I) (M2.0)	ADCC3D	extracellular matrix (I) (M2.0)	1	4	4	37	8.152e-05	8.152e-05	59	1.06331
extracellular matrix (II) (M2.1)	ADCC3D	extracellular matrix (II) (M2.1)	2	6	6	36	-0.000589	-0.000589	70	1.40693
extracellular matrix, complement (M140)	ADCC3D	extracellular matrix, complement (M140)	57	58	58	14	-0.0003043	-0.0003043	65	0.479147
golgi membrane (I) (M113)	ADCC3D	golgi membrane (I) (M113)	48	1	1	41	-0.0001726	-0.0001726	61	1.26948
heme biosynthesis (I) (M171)	ADCC3D	enriched in cell cycle (M167)	63	3	14	27	0.004737	0.00351183	20	-0.62045
immune activation - generic cluster (M37.0)	ADCC3D	TLR and inflammatory signaling (M16)	18	11	11	31	0.00235	0.00157717	39	0.169885
immuregulation - monocytes, T and B cells (M57)	ADCC3D	immuregulation - monocytes, T and B cells (M57)	31	64	64	11	0.001714	0.001714	38	-0.551725
innate activation by cytosolic DNA sensing (M13)	ADCC3D	innate activation by cytosolic DNA sensing (M13)	17	1	10.3333	33	0.06666	0.0603314	1	-1.06716
innate antiviral response (M150)	ADCC3D	innate activation by cytosolic DNA sensing (M13)	17	39	10.3333	33	0.141	0.0603314	1	-1.06716
leukocyte migration (M88.0)	ADCC3D	leukocyte migration (M88.0)	41	92	92	3	0.0005614	0.0005614	50	-0.414275
lymphocyte generic cluster (M60)	ADCC3D	lymphocyte generic cluster (M60)	32	67	67	9	-0.0006349	-0.0006349	71	0.513509
lysosomal/endosomal proteins (M139)	ADCC3D	lysosomal/endosomal proteins (M139)	56	52	52	15	0.01559	0.01559	4	-1.5826
Membrane, ER proteins (M134)	ADCC3D	Membrane, ER proteins (M134)	55	11	11	31	0.001261	0.001261	44	0.341697
Memory B cell surface signature (S9)	ADCC3D	Memory B cell surface signature (S9)	72	31	31	22	-0.0007774	-0.0007774	73	1.02894
MHC-TLR7-TLR8 cluster (M146)	ADCC3D	MHC-TLR7-TLR8 cluster (M146)	60	83	83	6	0.03154	0.03154	3	-1.92622
mitotic cell cycle in stimulated CD4 T cells (M4.5)	ADCC3D	mitotic cell cycle in stimulated CD4 T cells (M4.5)	7	1	1	41	0.00434	0.00434	18	-0.208101
mitotic cell division (M6)	ADCC3D	cell cycle (I) (M4.1)	5	13	7	35	0.0004051	0.00192055	36	0.204247
Monocyte surface signature (S4)	ADCC3D	regulation of signal transduction (M3)	3	1	3	38	-0.0006633	0.0011128	46	0.650958
myeloid cell enriched receptors and transporters (M4.3)	ADCC3D	regulation of signal transduction (M3)	3	4	3	38	0.005601	0.0011128	46	0.650958
Naive B cell surface signature (S8)	ADCC3D	Naive B cell surface signature (S8)	71	36	36	18	-0.001216	-0.001216	78	1.06331
NK cell surface signature (S1)	ADCC3D	enriched in NK cells (I) (M7.2)	13	33	33	20	0.001544	0.0043632	17	-0.964074
plasma cells & B cells, immunoglobulins (M156.0)	ADCC3D	plasma cells & B cells, immunoglobulins (M156.0)	61	60	58	14	0.003173	0.0022565	29	-0.757899
plasma cells, immunoglobulins (M156.1)	ADCC3D	plasma cells & B cells, immunoglobulins (M156.0)	61	56	58	14	0.00134	0.0022565	29	-0.757899
platelet activation - actin binding (M196)	ADCC3D	cell movement, Adhesion & Platelet activation (M30)	21	61	61	12	0.0004209	0.0083149	10	-1.47951
platelet activation & blood coagulation (M199)	ADCC3D	platelet activation & blood coagulation (M199)	67	3	3	38	0.002683	0.002683	25	-0.0706516
platelet activation and degranulation (M85)	ADCC3D	platelet activation and degranulation (M85)	39	14	14	27	-0.000672	-0.000672	72	1.16639
PLK1 signaling events (M4.2)	ADCC3D	PLK1 signaling events (M4.2)	6	6	6	36	0.0005355	0.0005355	51	0.754046
receptors, cell migration (M109)	ADCC3D	receptors, cell migration (M109)	45	73	73	7	0.001871	0.001871	37	-0.723537
regulation of antigen presentation and immune response (M5.0)	ADCC3D	regulation of antigen presentation and immune response (M5.0)	10	90	90	4	0.05612	0.05612	2	-2.02931
regulation of signal transduction (M3)	ADCC3D	regulation of signal transduction (M3)	3	4	3	38	-0.0005881	0.0011128	46	0.650958
Resting dendritic cell surface signature (S10)	ADCC3D	DC surface signature (S5)	70	3	2	40	0.0003315	0.00229425	28	0.10116
T & B cell development, activation (M62.0)	ADCC3D	T & B cell development, activation (M62.0)	33	6	6	36	2.191e-05	2.191e-05	60	1.06331
T cell activation (III) (M7.4)	ADCC3D	T cell activation (III) (M7.4)	15	24	13.5	28	0.008347	0.006313	12	-0.860986
T cell surface signature (S0)	ADCC3D	T cell surface signature (S0)	69	1	1	41	0.00555	0.00555	14	-0.345551
TBA (M104)	ADCC3D	TBA (M104)	43	1	1	41	0.001528	0.001528	41	0.582234
TBA (M105)	ADCC3D	TBA (M105)	44	6	6	36	0.0002846	0.0002846	54	0.857133
TBA (M114.0)	ADCC3D	TBA (M114.0)	49	2	2	40	0.0004472	0.0004472	52	0.925858
TBA (M121)	ADCC3D	TBA (M121)	52	3	3	38	0.004475	0.004475	16	-0.379913
TBA (M131)	ADCC3D	TBA (M131)	54	3	2.5	39	0.0005884	0.000877	48	0.754046
TBA (M177.0)	ADCC3D	TBA (M177.0)	65	90	90	4	0.003182	0.003182	23	-1.3077
TBA (M188)	ADCC3D	TBA (M188)	66	6	6	36	0.0001114	0.0001114	58	0.994582
TBA (M193)	ADCC3D	TBA (M131)	54	2.5	2.5	39	0.0005376	0.000877	48	0.754046
TBA (M201)	ADCC3D	TBA (M131)	54	2	2.5	39	0.001505	0.000877	48	0.754046
TBA (M66)	ADCC3D	TBA (M66)	34	13	13	29	0.00231	0.00231	27	-0.311188
TLR and inflammatory signaling (M16)	ADCC3D	TLR and inflammatory signaling (M16)	18	11	11	31	0.00239	0.00157717	39	0.169885
transcription regulation in cell development (M49)	ADCC3D	transcription regulation in cell development (M49)	29	87	87	5	0.002242	0.002242	31	-0.998436
transmembrane transport (I) (M87)	ADCC3D	transmembrane transport (I) (M87)	40	59	59	13	0.003494	0.003494	21	-1.06716
type I interferon response (M127)	ADCC3D	innate activation by cytosolic DNA sensing (M13)	17	13	10.3333	33	0.1166	0.0603314	1	-1.06716
viral sensing & immunity; IRF2 targets network (I) (M111.0)	ADCC3D	viral sensing & immunity; IRF2 targets network (I) (M111.0)	46	4	4	37	0.002002	0.002002	34	0.204247
Activated (LPS) dendritic cell surface signature (S11)	ADCP_Score	innate activation by cytosolic DNA sensing (M13)	17	25.8	25.8	18	0.01153	0.0756371	1	-1.32724
activated dendritic cells (M67)	ADCP_Score	innate activation by cytosolic DNA sensing (M13)	17	18	25.8	18	0.01062	0.0756371	1	-1.32724
antigen presentation (lipids and proteins) (M28)	ADCP_Score	antigen presentation (lipids and proteins) (M28)	20	5	5	34	0.0005277	0.0005277	42	0.442412
antiviral IFN signature (M75)	ADCP_Score	innate activation by cytosolic DNA sensing (M13)	17	25.8	25.8	18	0.01594	0.0756371	1	-1.32724
B cell surface signature (S2)	ADCP_Score	enriched in B cells (I) (M47.0)	26	1	1	39	-0.001054	-0.00084902	76	1.65322
C-MYC transcriptional network (M4.12)	ADCP_Score	C-MYC transcriptional network (M4.12)	9	66	66	4	0.002872	0.002872	17	-1.26514
CD1 and other DC receptors (M50)	ADCP_Score	CD1 and other DC receptors (M50)	30	73	73	2	0.001914	0.001914	26	-1.04782
cell adhesion (GO) (M117)	ADCP_Score	cell adhesion (GO) (M117)	51	10	10	30	0.0001259	0.0001259	53	0.659737
cell adhesion (M51)	ADCP_Score	cell movement, Adhesion & Platelet activation (M30)	21	79	40	13	0.001656	0.00147447	29	-0.613168
cell cycle (I) (M4.1)	ADCP_Score	cell cycle (I) (M4.1)	5	4	4	35	0.000691	0.000297995	47	0.628691
cell cycle and growth arrest (M31)	ADCP_Score	T cell activation (III) (M7.4)	15	42	42	12	0.008507	0.0086385	8	-1.29619
cell cycle and transcription (M4.0)	ADCP_Score	cell cycle and transcription (M4.0)	4	1	1	39	0.00135	0.00135	30	0.225087
cell division - E2F transcription network (M4.8)	ADCP_Score	cell division - E2F transcription network (M4.8)	8	6	6	33	0.000517	0.000517	43	0.442412
cell division (stimulated CD4+ T cells) (M46)	ADCP_Score	cell division (stimulated CD4+ T cells) (M46)	25	4	4	35	1.513e-06	1.513e-06	57	0.939155
cell movement, Adhesion & Platelet activation (M30)	ADCP_Score	cell movement, Adhesion & Platelet activation (M30)	21	1	40	13	0.002606	0.00147447	29	-0.613168
chemokine cluster (I) (M27.0)	ADCP_Score	chemokine cluster (I) (M27.0)	19	4	4	35	-0.0004415	-0.0004415	65	1.18753
chromosome Y linked (M240)	ADCP_Score	chromosome Y linked (M240)	68	2	2	37	-0.0007025	-0.0007025	73	1.49799
complement activation (I) (M112.0)	ADCP_Score	complement activation (I) (M112.0)	47	2	2	37	0.0001668	0.0001668	52	0.846016
CRP	ADCP_Score	CRP_modality	73	57	57	5	0.008455	0.008455	9	-1.48247
CYT_IFNGCBA	ADCP_Score	CYT_IFNGCBA	74	13	13	27	0.007804	0.007804	10	-0.7684
CYT_IL10	ADCP_Score	CYT_IL10	76	1	1	39	-0.0003311	-0.0003311	62	1.21857
CYT_IL1B	ADCP_Score	CYT_IL1B	77	11	19	22	-0.0004177	-0.00052495	69	0.908109
CYT_IL5	ADCP_Score	CYT_IL1B	77	27	19	22	-0.0006322	-0.00052495	69	0.908109
CYT_IL6	ADCP_Score	CYT_IL6	78	2	2	37	0.0001071	0.0001071	54	0.908109
CYT_IP10	ADCP_Score	CYT_IP10	75	47	47	9	0.0105	0.0105	7	-1.42038
CYT_MCP1	ADCP_Score	CYT_MCP1	79	16	16	24	-0.0006351	-0.0006351	72	1.06334
CYT_TNFA	ADCP_Score	CYT_TNFA	80	19	19	22	-0.0007302	-0.0007302	74	1.06334
cytoskeletal remodeling (enriched for SRF targets) (M34)	ADCP_Score	cytoskeletal remodeling (enriched for SRF targets) (M34)	22	6	6	33	-0.0001265	-0.0001265	58	0.908109
cytoskeleton/actin (SRF transcription targets) (M145.0)	ADCP_Score	cytoskeleton/actin (SRF transcription targets) (M145.0)	58	9	9	31	-0.0001373	-0.0001373	59	0.877062
cytoskeleton/actin (SRF transcription targets) (M145.1)	ADCP_Score	cytoskeleton/actin (SRF transcription targets) (M145.1)	59	3	3	36	-0.0008408	-0.0008408	75	1.52904
DC surface signature (S5)	ADCP_Score	DC surface signature (S5)	70	1	2	37	0.004677	0.0025371	18	-0.209564
endoplasmic reticulum (M37.2)	ADCP_Score	endoplasmic reticulum (M37.2)	24	46	46	10	0.01779	0.01779	4	-1.48247
enriched for SMAD2/3 signaling (M97)	ADCP_Score	enriched for SMAD2/3 signaling (M97)	42	66	66	4	0.000481	0.000481	45	-0.395842
enriched in activated dendritic cells (II) (M165)	ADCP_Score	innate activation by cytosolic DNA sensing (M13)	17	20	25.8	18	0.06041	0.0756371	1	-1.32724
enriched in activated dendritic cells/monocytes (M64)	ADCP_Score	enriched in neutrophils (I) (M37.1)	23	3	3	36	0.0003717	0.00020747	50	0.752877
enriched in antigen presentation (I) (M71)	ADCP_Score	enriched in antigen presentation (I) (M71)	35	2	2	37	0.001569	0.001569	28	0.100901
enriched in B cells (I) (M47.0)	ADCP_Score	enriched in B cells (I) (M47.0)	26	1	1	39	-0.001415	-0.00084902	76	1.65322
enriched in B cells (II) (M47.1)	ADCP_Score	enriched in B cells (I) (M47.0)	26	1	1	39	-0.0008014	-0.00084902	76	1.65322
enriched in B cells (III) (M47.2)	ADCP_Score	enriched in B cells (I) (M47.0)	26	1	1	39	-0.0008389	-0.00084902	76	1.65322
enriched in B cells (IV) (M47.3)	ADCP_Score	enriched in B cells (IV) (M47.3)	27	3	3	36	0.0009459	0.0009459	35	0.28718
enriched in B cells (V) (M47.4)	ADCP_Score	enriched in B cells (V) (M47.4)	28	1	1	39	0.0007576	0.0007576	38	0.473458
enriched in B cells (VI) (M69)	ADCP_Score	enriched in B cells (I) (M47.0)	26	1	1	39	-0.0001358	-0.00084902	76	1.65322
enriched in cell cycle (M167)	ADCP_Score	enriched in cell cycle (M167)	63	2	12	28	-0.0004433	3.19533e-05	56	0.690784
enriched in dendritic cells (M168)	ADCP_Score	enriched in dendritic cells (M168)	64	4	4	35	0.0005092	0.0005092	44	0.535551
enriched in membrane proteins (M124)	ADCP_Score	enriched in membrane proteins (M124)	53	3	3	36	0.0009536	0.0009536	34	0.256133
enriched in monocytes (II) (M11.0)	ADCP_Score	regulation of signal transduction (M3)	3	1	6	33	0.003371	0.00749165	11	-0.551075
enriched in monocytes (IV) (M118.0)	ADCP_Score	TLR and inflammatory signaling (M16)	18	21	11	29	0.001879	0.00122417	31	-0.0543313
enriched in myeloid cells and monocytes (M81)	ADCP_Score	enriched in myeloid cells and monocytes (M81)	37	1	1	39	0.002299	0.002299	22	-0.0232848
enriched in neutrophils (I) (M37.1)	ADCP_Score	enriched in neutrophils (I) (M37.1)	23	3	3	36	4.324e-05	0.00020747	50	0.752877
enriched in neutrophils (II) (M163)	ADCP_Score	enriched in neutrophils (II) (M163)	62	4	4	35	0.0007101	0.0007101	40	0.411366
enriched in NK cells (I) (M7.2)	ADCP_Score	enriched in NK cells (I) (M7.2)	13	73	26	17	0.01117	0.0062208	12	-1.01677
enriched in NK cells (II) (M61.0)	ADCP_Score	enriched in NK cells (I) (M7.2)	13	20	26	17	0.007752	0.0062208	12	-1.01677
enriched in NK cells (KIR cluster) (M61.1)	ADCP_Score	enriched in NK cells (I) (M7.2)	13	5	26	17	0.002589	0.0062208	12	-1.01677
enriched in NK cells (receptor activation) (M61.2)	ADCP_Score	enriched in NK cells (I) (M7.2)	13	6	26	17	0.003448	0.0062208	12	-1.01677
enriched in T cells (I) (M7.0)	ADCP_Score	enriched in T cells (I) (M7.0)	11	15	15	25	0.01209	0.025265	2	-1.07886
enriched in T cells (II) (M223)	ADCP_Score	enriched in T cells (I) (M7.0)	11	15	15	25	0.03844	0.025265	2	-1.07886
erythrocyte differentiation (M173)	ADCP_Score	enriched in cell cycle (M167)	63	22	12	28	0.0004917	3.19533e-05	56	0.690784
extracellular matrix (I) (M2.0)	ADCP_Score	extracellular matrix (I) (M2.0)	1	23	23	19	0.0002567	0.0002567	49	0.19404
extracellular matrix (II) (M2.1)	ADCP_Score	extracellular matrix (II) (M2.1)	2	23	23	19	0.0003582	0.0003582	46	0.100901
extracellular matrix, complement (M140)	ADCP_Score	extracellular matrix, complement (M140)	57	12	12	28	0.0008541	0.0008541	36	0.0698545
glycerophospholipid metabolism (M114.1)	ADCP_Score	glycerophospholipid metabolism (M114.1)	50	1	1	39	0.0008279	0.0008279	37	0.442412
golgi membrane (I) (M113)	ADCP_Score	golgi membrane (I) (M113)	48	1	1	39	0.0006902	0.0006902	41	0.566598
heme biosynthesis (I) (M171)	ADCP_Score	enriched in cell cycle (M167)	63	12	12	28	4.746e-05	3.19533e-05	56	0.690784
immune activation - generic cluster (M37.0)	ADCP_Score	TLR and inflammatory signaling (M16)	18	1	11	29	0.001532	0.00122417	31	-0.0543313
immuregulation - monocytes, T and B cells (M57)	ADCP_Score	immuregulation - monocytes, T and B cells (M57)	31	35	35	14	0.002516	0.002516	19	-0.892586
innate activation by cytosolic DNA sensing (M13)	ADCP_Score	innate activation by cytosolic DNA sensing (M13)	17	64	25.8	18	0.2869	0.0756371	1	-1.32724
innate antiviral response (M150)	ADCP_Score	innate activation by cytosolic DNA sensing (M13)	17	22	25.8	18	0.03746	0.0756371	1	-1.32724
leukocyte migration (M88.0)	ADCP_Score	leukocyte migration (M88.0)	41	54	54	7	0.00606	0.00606	13	-1.29619
lymphocyte generic cluster (M60)	ADCP_Score	lymphocyte generic cluster (M60)	32	3	3	36	-0.0003801	-0.0003801	64	1.18753
lysosomal/endosomal proteins (M139)	ADCP_Score	lysosomal/endosomal proteins (M139)	56	51	51	8	0.004783	0.004783	14	-1.2341
Membrane, ER proteins (M134)	ADCP_Score	Membrane, ER proteins (M134)	55	14	14	26	-0.0009272	-0.0009272	77	1.28067
Memory B cell surface signature (S9)	ADCP_Score	Memory B cell surface signature (S9)	72	5	5	34	-0.0005223	-0.0005223	68	1.24962
MHC-TLR7-TLR8 cluster (M146)	ADCP_Score	MHC-TLR7-TLR8 cluster (M146)	60	68	68	3	0.02279	0.02279	3	-1.73084
mitotic cell cycle in stimulated CD4 T cells (M4.5)	ADCP_Score	mitotic cell cycle in stimulated CD4 T cells (M4.5)	7	42	42	12	0.002129	0.002129	24	-0.799446
mitotic cell division (M6)	ADCP_Score	cell cycle (I) (M4.1)	5	4	4	35	-9.501e-05	0.000297995	47	0.628691
Monocyte surface signature (S4)	ADCP_Score	regulation of signal transduction (M3)	3	2	6	33	0.0003645	0.00749165	11	-0.551075
myeloid cell enriched receptors and transporters (M4.3)	ADCP_Score	regulation of signal transduction (M3)	3	19	6	33	0.02671	0.00749165	11	-0.551075
Naive B cell surface signature (S8)	ADCP_Score	Naive B cell surface signature (S8)	71	20	20	21	-0.002285	-0.002285	80	1.21857
NK cell surface signature (S1)	ADCP_Score	enriched in NK cells (I) (M7.2)	13	26	26	17	0.006145	0.0062208	12	-1.01677
plasma cells & B cells, immunoglobulins (M156.0)	ADCP_Score	plasma cells & B cells, immunoglobulins (M156.0)	61	99	99	1	0.002842	0.0034135	16	-1.38933
plasma cells, immunoglobulins (M156.1)	ADCP_Score	plasma cells & B cells, immunoglobulins (M156.0)	61	99	99	1	0.003985	0.0034135	16	-1.38933
platelet activation - actin binding (M196)	ADCP_Score	cell movement, Adhesion & Platelet activation (M30)	21	40	40	13	0.0001614	0.00147447	29	-0.613168
platelet activation & blood coagulation (M199)	ADCP_Score	platelet activation & blood coagulation (M199)	67	1	1	39	-0.0001887	-0.0001887	60	1.15648
platelet activation and degranulation (M85)	ADCP_Score	platelet activation and degranulation (M85)	39	16	16	24	0.002144	0.002144	23	-0.457935
PLK1 signaling events (M4.2)	ADCP_Score	PLK1 signaling events (M4.2)	6	2	2	37	0.004749	0.004749	15	-0.302703
receptors, cell migration (M109)	ADCP_Score	receptors, cell migration (M109)	45	3	3	36	-0.001026	-0.001026	78	1.62218
regulation of antigen presentation and immune response (M5.0)	ADCP_Score	regulation of antigen presentation and immune response (M5.0)	10	6	6	33	0.01121	0.01121	6	-0.706307
regulation of signal transduction (M3)	ADCP_Score	regulation of signal transduction (M3)	3	2	6	33	-0.0004789	0.00749165	11	-0.551075
Resting dendritic cell surface signature (S10)	ADCP_Score	DC surface signature (S5)	70	3	2	37	0.0003972	0.0025371	18	-0.209564
T & B cell development, activation (M62.0)	ADCP_Score	T & B cell development, activation (M62.0)	33	5	5	34	-0.0004937	-0.0004937	67	1.21857
T cell activation (III) (M7.4)	ADCP_Score	T cell activation (III) (M7.4)	15	42	42	12	0.00877	0.0086385	8	-1.29619
TBA (M105)	ADCP_Score	TBA (M105)	44	17	17	23	0.001065	0.001065	33	-0.178517
TBA (M114.0)	ADCP_Score	TBA (M114.0)	49	6	6	33	-0.0006326	-0.0006326	71	1.31171
TBA (M121)	ADCP_Score	TBA (M121)	52	55	55	6	0.0007501	0.0007501	39	-0.520028
TBA (M131)	ADCP_Score	TBA (M131)	54	2	1.33333	38	-0.0005401	0.000185233	51	0.846016
TBA (M177.0)	ADCP_Score	TBA (M177.0)	65	27	27	16	0.002316	0.002316	21	-0.7684
TBA (M188)	ADCP_Score	TBA (M188)	66	7	7	32	-0.0004574	-0.0004574	66	1.12543
TBA (M193)	ADCP_Score	TBA (M131)	54	1	1.33333	38	-0.0003642	0.000185233	51	0.846016
TBA (M201)	ADCP_Score	TBA (M131)	54	1	1.33333	38	0.00146	0.000185233	51	0.846016
TBA (M66)	ADCP_Score	TBA (M66)	34	33	33	15	0.001934	0.001934	25	-0.67526
TLR and inflammatory signaling (M16)	ADCP_Score	TLR and inflammatory signaling (M16)	18	11	11	29	0.0002615	0.00122417	31	-0.0543313
transmembrane transport (I) (M87)	ADCP_Score	transmembrane transport (I) (M87)	40	22	22	20	0.002338	0.002338	20	-0.67526
type I interferon response (M127)	ADCP_Score	innate activation by cytosolic DNA sensing (M13)	17	5	25.8	18	0.1066	0.0756371	1	-1.32724
viral sensing & immunity; IRF2 targets network (I) (M111.0)	ADCP_Score	viral sensing & immunity; IRF2 targets network (I) (M111.0)	46	45	45	11	0.01346	0.01346	5	-1.42038
Activated (LPS) dendritic cell surface signature (S11)	ADDCP_Score	innate activation by cytosolic DNA sensing (M13)	17	16.5	16.5	17	0.01623	0.0539047	1	-1.11788
activated dendritic cells (M67)	ADDCP_Score	innate activation by cytosolic DNA sensing (M13)	17	19	16.5	17	0.02315	0.0539047	1	-1.11788
antiviral IFN signature (M75)	ADDCP_Score	innate activation by cytosolic DNA sensing (M13)	17	16.5	16.5	17	0.005583	0.0539047	1	-1.11788
B cell surface signature (S2)	ADDCP_Score	enriched in B cells (I) (M47.0)	26	2	2	30	-0.0005341	-0.00063206	72	1.63061
blood coagulation (M11.1)	ADDCP_Score	blood coagulation (M11.1)	16	6	6	26	0.001612	0.001612	29	0.0927669
C-MYC transcriptional network (M4.12)	ADDCP_Score	C-MYC transcriptional network (M4.12)	9	94	94	1	0.005945	0.005945	11	-1.3142
CD1 and other DC receptors (M50)	ADDCP_Score	CD1 and other DC receptors (M50)	30	91	91	2	0.008146	0.008146	6	-1.44508
cell adhesion (M51)	ADDCP_Score	cell movement, Adhesion & Platelet activation (M30)	21	100	34	9	0.02124	0.008023	7	-1.18332
cell cycle (I) (M4.1)	ADDCP_Score	cell cycle (I) (M4.1)	5	5	5	27	0.0007856	0.0013558	32	0.223647
cell cycle and growth arrest (M31)	ADDCP_Score	T cell activation (III) (M7.4)	15	3	15.5	18	0.006793	0.0067915	9	-0.823396
cell division - E2F transcription network (M4.8)	ADDCP_Score	cell division - E2F transcription network (M4.8)	8	4	4	28	0.001078	0.001078	43	0.616289
cell division (stimulated CD4+ T cells) (M46)	ADDCP_Score	cell division (stimulated CD4+ T cells) (M46)	25	1	1	31	-0.0005892	-0.0005892	70	1.59789
cell movement, Adhesion & Platelet activation (M30)	ADDCP_Score	cell movement, Adhesion & Platelet activation (M30)	21	1	34	9	0.001764	0.008023	7	-1.18332
chemokine cluster (I) (M27.0)	ADDCP_Score	chemokine cluster (I) (M27.0)	19	4	4	28	0.001152	0.001152	41	0.550849
chromosome Y linked (M240)	ADDCP_Score	chromosome Y linked (M240)	68	5	5	27	-0.0009419	-0.0009419	75	1.63061
complement activation (I) (M112.0)	ADDCP_Score	complement activation (I) (M112.0)	47	39	39	7	0.004892	0.004892	13	-1.05244
CRP	ADDCP_Score	CRP_modality	73	4	4	28	0.0001667	0.0001667	53	0.94349
CYT_IFNGCBA	ADDCP_Score	CYT_IFNGCBA	74	10	10	22	-0.0006345	-0.0006345	73	1.40157
CYT_IL10	ADDCP_Score	CYT_IL10	76	3	3	29	0.0001855	0.0001855	52	0.94349
CYT_IL1B	ADDCP_Score	CYT_IL1B	77	46	58	5	0.0001205	2.1815e-05	55	0.256368
CYT_IL5	ADDCP_Score	CYT_IL1B	77	70	58	5	-7.687e-05	2.1815e-05	55	0.256368
CYT_IP10	ADDCP_Score	CYT_IP10	75	1	1	31	0.00225	0.00225	24	0.0927669
CYT_MCP1	ADDCP_Score	CYT_MCP1	79	23	23	15	-0.000942	-0.000942	76	1.27069
CYT_TNFA	ADDCP_Score	CYT_TNFA	80	5	5	27	-0.0003286	-0.0003286	61	1.17253
cytoskeletal remodeling (enriched for SRF targets) (M34)	ADDCP_Score	cytoskeletal remodeling (enriched for SRF targets) (M34)	22	3	3	29	-0.0001635	-0.0001635	59	1.17253
cytoskeleton/actin (SRF transcription targets) (M145.0)	ADDCP_Score	cytoskeleton/actin (SRF transcription targets) (M145.0)	58	3	3	29	-0.0006092	-0.0006092	71	1.56517
endoplasmic reticulum (M37.2)	ADDCP_Score	endoplasmic reticulum (M37.2)	24	2	2	30	0.002772	0.002772	19	-0.103554
enriched for SMAD2/3 signaling (M97)	ADDCP_Score	enriched for SMAD2/3 signaling (M97)	42	36	36	8	0.002389	0.002389	23	-0.692516
enriched in activated dendritic cells (II) (M165)	ADDCP_Score	innate activation by cytosolic DNA sensing (M13)	17	16.5	16.5	17	0.03612	0.0539047	1	-1.11788
enriched in antigen presentation (I) (M71)	ADDCP_Score	enriched in antigen presentation (I) (M71)	35	3	3	29	0.002141	0.002141	25	0.0600468
enriched in B cells (I) (M47.0)	ADDCP_Score	enriched in B cells (I) (M47.0)	26	2	2	30	-0.0009854	-0.00063206	72	1.63061
enriched in B cells (II) (M47.1)	ADDCP_Score	enriched in B cells (I) (M47.0)	26	2	2	30	-0.0004261	-0.00063206	72	1.63061
enriched in B cells (III) (M47.2)	ADDCP_Score	enriched in B cells (I) (M47.0)	26	2	2	30	-0.0009246	-0.00063206	72	1.63061
enriched in B cells (IV) (M47.3)	ADDCP_Score	enriched in B cells (IV) (M47.3)	27	50	50	6	0.002426	0.002426	22	-0.790676
enriched in B cells (V) (M47.4)	ADDCP_Score	enriched in B cells (V) (M47.4)	28	1	1	31	-0.0005661	-0.0005661	69	1.56517
enriched in B cells (VI) (M69)	ADDCP_Score	enriched in B cells (I) (M47.0)	26	2	2	30	-0.0002901	-0.00063206	72	1.63061
enriched in cell cycle (M167)	ADDCP_Score	enriched in cell cycle (M167)	63	1	10.3333	21	0.001761	0.00321133	16	-0.496195
enriched in monocytes (II) (M11.0)	ADDCP_Score	regulation of signal transduction (M3)	3	36	36	8	0.002179	0.00498835	12	-1.05244
enriched in monocytes (IV) (M118.0)	ADDCP_Score	TLR and inflammatory signaling (M16)	18	6	6	26	0.003731	0.0038599	15	-0.365315
enriched in myeloid cells and monocytes (M81)	ADDCP_Score	enriched in myeloid cells and monocytes (M81)	37	3	3	29	0.01829	0.01829	3	-0.659796
enriched in neutrophils (II) (M163)	ADDCP_Score	enriched in neutrophils (II) (M163)	62	13	13	19	0.002037	0.002037	26	-0.234434
enriched in NK cells (I) (M7.2)	ADDCP_Score	enriched in NK cells (I) (M7.2)	13	60	32	11	0.0192	0.0103446	5	-1.18332
enriched in NK cells (II) (M61.0)	ADDCP_Score	enriched in NK cells (I) (M7.2)	13	65	32	11	0.01134	0.0103446	5	-1.18332
enriched in NK cells (KIR cluster) (M61.1)	ADDCP_Score	enriched in NK cells (I) (M7.2)	13	8	32	11	0.008023	0.0103446	5	-1.18332
enriched in NK cells (receptor activation) (M61.2)	ADDCP_Score	enriched in NK cells (I) (M7.2)	13	26	32	11	0.009954	0.0103446	5	-1.18332
enriched in T cells (I) (M7.0)	ADDCP_Score	enriched in T cells (I) (M7.0)	11	3	3	29	0.009943	0.0194565	2	-0.692516
enriched in T cells (II) (M223)	ADDCP_Score	enriched in T cells (I) (M7.0)	11	3	3	29	0.02897	0.0194565	2	-0.692516
erythrocyte differentiation (M173)	ADDCP_Score	enriched in cell cycle (M167)	63	29	10.3333	21	0.004014	0.00321133	16	-0.496195
extracellular matrix, complement (M140)	ADDCP_Score	extracellular matrix, complement (M140)	57	11	11	20	-0.0001286	-0.0001286	57	0.81261
glycerophospholipid metabolism (M114.1)	ADDCP_Score	glycerophospholipid metabolism (M114.1)	50	2	2	30	0.001551	0.001551	31	0.289088
heme biosynthesis (I) (M171)	ADDCP_Score	enriched in cell cycle (M167)	63	1	10.3333	21	0.003859	0.00321133	16	-0.496195
immune activation - generic cluster (M37.0)	ADDCP_Score	TLR and inflammatory signaling (M16)	18	6	6	26	0.007245	0.0038599	15	-0.365315
immuregulation - monocytes, T and B cells (M57)	ADDCP_Score	immuregulation - monocytes, T and B cells (M57)	31	7	7	25	-0.000435	-0.000435	63	1.17253
innate activation by cytosolic DNA sensing (M13)	ADDCP_Score	innate activation by cytosolic DNA sensing (M13)	17	36	16.5	17	0.1226	0.0539047	1	-1.11788
innate antiviral response (M150)	ADDCP_Score	innate activation by cytosolic DNA sensing (M13)	17	8	16.5	17	0.1085	0.0539047	1	-1.11788
leukocyte migration (M88.0)	ADDCP_Score	leukocyte migration (M88.0)	41	33	33	10	-0.0007458	-0.0007458	74	1.04165
lymphocyte generic cluster (M60)	ADDCP_Score	lymphocyte generic cluster (M60)	32	13	13	19	-0.0005031	-0.0005031	67	1.10709
lysosomal/endosomal proteins (M139)	ADDCP_Score	lysosomal/endosomal proteins (M139)	56	25	25	14	0.006899	0.006899	8	-0.986997
Membrane, ER proteins (M134)	ADDCP_Score	Membrane, ER proteins (M134)	55	1	1	31	-0.0004736	-0.0004736	66	1.46701
Memory B cell surface signature (S9)	ADDCP_Score	Memory B cell surface signature (S9)	72	1	1	31	0.001213	0.001213	37	0.518128
MHC-TLR7-TLR8 cluster (M146)	ADDCP_Score	MHC-TLR7-TLR8 cluster (M146)	60	27	27	13	0.01045	0.01045	4	-1.1506
mitotic cell division (M6)	ADDCP_Score	cell cycle (I) (M4.1)	5	5	5	27	0.001926	0.0013558	32	0.223647
Monocyte surface signature (S4)	ADDCP_Score	regulation of signal transduction (M3)	3	1	36	8	-0.0004076	0.00498835	12	-1.05244
myeloid cell enriched receptors and transporters (M4.3)	ADDCP_Score	regulation of signal transduction (M3)	3	71	36	8	0.01711	0.00498835	12	-1.05244
Naive B cell surface signature (S8)	ADDCP_Score	Naive B cell surface signature (S8)	71	2	2	30	-0.001416	-0.001416	79	1.85965
NK cell surface signature (S1)	ADDCP_Score	enriched in NK cells (I) (M7.2)	13	1	32	11	0.003206	0.0103446	5	-1.18332
plasma cells & B cells, immunoglobulins (M156.0)	ADDCP_Score	plasma cells & B cells, immunoglobulins (M156.0)	61	51	31.5	12	0.0003925	-0.00045175	64	0.779889
plasma cells, immunoglobulins (M156.1)	ADDCP_Score	plasma cells & B cells, immunoglobulins (M156.0)	61	12	31.5	12	-0.001296	-0.00045175	64	0.779889
platelet activation - actin binding (M196)	ADDCP_Score	cell movement, Adhesion & Platelet activation (M30)	21	1	34	9	0.001065	0.008023	7	-1.18332
platelet activation & blood coagulation (M199)	ADDCP_Score	platelet activation & blood coagulation (M199)	67	1	1	31	0.001171	0.001171	40	0.616289
platelet activation and degranulation (M85)	ADDCP_Score	platelet activation and degranulation (M85)	39	17	17	16	0.001322	0.001322	34	-0.0708337
PLK1 signaling events (M4.2)	ADDCP_Score	PLK1 signaling events (M4.2)	6	10	10	22	0.003055	0.003055	17	-0.430755
receptors, cell migration (M109)	ADDCP_Score	receptors, cell migration (M109)	45	6	6	26	0.000539	0.000539	47	0.681729
regulation of antigen presentation and immune response (M5.0)	ADDCP_Score	regulation of antigen presentation and immune response (M5.0)	10	8	8	24	0.002954	0.002954	18	-0.332595
regulation of signal transduction (M3)	ADDCP_Score	regulation of signal transduction (M3)	3	36	36	8	0.001072	0.00498835	12	-1.05244
T & B cell development, activation (M62.0)	ADDCP_Score	T & B cell development, activation (M62.0)	33	61	61	4	0.001228	0.001228	36	-0.398035
T cell activation (II) (M7.3)	ADDCP_Score	T cell activation (II) (M7.3)	14	3	3	29	-5.731e-05	-5.731e-05	56	1.07437
T cell activation (III) (M7.4)	ADDCP_Score	T cell activation (III) (M7.4)	15	28	15.5	18	0.00679	0.0067915	9	-0.823396
TBA (M105)	ADDCP_Score	TBA (M105)	44	13	13	19	0.0007072	0.0007072	46	0.419968
TBA (M121)	ADDCP_Score	TBA (M121)	52	58	58	5	0.006639	0.006639	10	-1.21604
TBA (M131)	ADDCP_Score	TBA (M131)	54	1	1	31	0.001188	0.0008678	44	0.747169
TBA (M177.0)	ADDCP_Score	TBA (M177.0)	65	94	94	1	0.004516	0.004516	14	-1.21604
TBA (M188)	ADDCP_Score	TBA (M188)	66	4	4	28	-0.0004687	-0.0004687	65	1.33613
TBA (M193)	ADDCP_Score	TBA (M131)	54	1	1	31	0.0006335	0.0008678	44	0.747169
TBA (M201)	ADDCP_Score	TBA (M131)	54	1	1	31	0.0007819	0.0008678	44	0.747169
TBA (M66)	ADDCP_Score	TBA (M66)	34	68	68	3	0.00133	0.00133	33	-0.528915
TLR and inflammatory signaling (M16)	ADDCP_Score	TLR and inflammatory signaling (M16)	18	6	6	26	0.0006037	0.0038599	15	-0.365315
transcription regulation in cell development (M49)	ADDCP_Score	transcription regulation in cell development (M49)	29	9	9	23	0.001693	0.001693	28	-0.0381135
transmembrane transport (I) (M87)	ADDCP_Score	transmembrane transport (I) (M87)	40	34	34	9	0.0012	0.0012	38	-0.168994
type I interferon response (M127)	ADDCP_Score	innate activation by cytosolic DNA sensing (M13)	17	3	16.5	17	0.06515	0.0539047	1	-1.11788
viral sensing & immunity; IRF2 targets network (I) (M111.0)	ADDCP_Score	viral sensing & immunity; IRF2 targets network (I) (M111.0)	46	1	1	31	0.002634	0.002634	20	-0.0381135
Activated (LPS) dendritic cell surface signature (S11)	ADNKA_MIP1B	innate activation by cytosolic DNA sensing (M13)	17	2	12.25	22	0.01912	0.00961814	9	-0.928655
activated dendritic cells (M67)	ADNKA_MIP1B	innate activation by cytosolic DNA sensing (M13)	17	3	12.25	22	0.005473	0.00961814	9	-0.928655
antigen presentation (lipids and proteins) (M28)	ADNKA_MIP1B	antigen presentation (lipids and proteins) (M28)	20	1	1	33	0.0002566	0.0002566	60	1.33632
antiviral IFN signature (M75)	ADNKA_MIP1B	innate activation by cytosolic DNA sensing (M13)	17	12.25	12.25	22	0.004633	0.00961814	9	-0.928655
C-MYC transcriptional network (M4.12)	ADNKA_MIP1B	C-MYC transcriptional network (M4.12)	9	64	64	6	0.005555	0.005555	16	-1.25744
CD1 and other DC receptors (M50)	ADNKA_MIP1B	CD1 and other DC receptors (M50)	30	7	7	27	0.001382	0.001382	38	0.313426
cell adhesion (GO) (M117)	ADNKA_MIP1B	cell adhesion (GO) (M117)	51	1	1	33	9.716e-05	9.716e-05	61	1.37285
cell adhesion (M51)	ADNKA_MIP1B	cell movement, Adhesion & Platelet activation (M30)	21	91	91	2	0.0152	0.00590763	15	-1.4401
cell cycle (I) (M4.1)	ADNKA_MIP1B	cell cycle (I) (M4.1)	5	23	19	17	0.004681	0.006594	14	-0.928655
cell cycle and growth arrest (M31)	ADNKA_MIP1B	T cell activation (III) (M7.4)	15	4	4	30	0.006219	0.0052985	17	-0.344146
cell division - E2F transcription network (M4.8)	ADNKA_MIP1B	cell division - E2F transcription network (M4.8)	8	4	4	30	0.000951	0.000951	45	0.678744
cell movement, Adhesion & Platelet activation (M30)	ADNKA_MIP1B	cell movement, Adhesion & Platelet activation (M30)	21	91	91	2	0.001591	0.00590763	15	-1.4401
chemokine cluster (I) (M27.0)	ADNKA_MIP1B	chemokine cluster (I) (M27.0)	19	7	7	27	-0.0007165	-0.0007165	70	1.48244
chromosome Y linked (M240)	ADNKA_MIP1B	chromosome Y linked (M240)	68	1	1	33	0.0009766	0.0009766	44	0.751808
collagen, TGFB family et al (M77)	ADNKA_MIP1B	collagen, TGFB family et al (M77)	36	11	11	24	0.0007402	0.0007402	49	0.605681
complement activation (I) (M112.0)	ADNKA_MIP1B	complement activation (I) (M112.0)	47	49	49	11	0.007808	0.007808	12	-1.22091
CYT_IFNGCBA	ADNKA_MIP1B	CYT_IFNGCBA	74	68	68	4	0.02475	0.02475	3	-1.80542
CYT_IL10	ADNKA_MIP1B	CYT_IL10	76	12	12	23	-0.0003645	-0.0003645	67	1.22672
CYT_IL1B	ADNKA_MIP1B	CYT_IL1B	77	3	5	29	0.001553	0.0008678	47	0.715276
CYT_IL5	ADNKA_MIP1B	CYT_IL1B	77	7	5	29	0.0001826	0.0008678	47	0.715276
CYT_IL6	ADNKA_MIP1B	CYT_IL6	78	46	46	12	0.01095	0.01095	7	-1.36704
CYT_IP10	ADNKA_MIP1B	CYT_IP10	75	93	93	1	0.0341	0.0341	1	-1.98808
CYT_MCP1	ADNKA_MIP1B	CYT_MCP1	79	2	2	32	-0.0008136	-0.0008136	74	1.81123
CYT_TNFA	ADNKA_MIP1B	CYT_TNFA	80	58	58	8	0.00397	0.00397	23	-0.928655
cytoskeletal remodeling (enriched for SRF targets) (M34)	ADNKA_MIP1B	cytoskeletal remodeling (enriched for SRF targets) (M34)	22	6	6	28	0.002774	0.002774	27	-0.0518918
cytoskeleton/actin (SRF transcription targets) (M145.0)	ADNKA_MIP1B	cytoskeleton/actin (SRF transcription targets) (M145.0)	58	6	6	28	0.0006559	0.0006559	51	0.824871
cytoskeleton/actin (SRF transcription targets) (M145.1)	ADNKA_MIP1B	cytoskeleton/actin (SRF transcription targets) (M145.1)	59	12	12	23	0.001178	0.001178	42	0.313426
DC surface signature (S5)	ADNKA_MIP1B	DC surface signature (S5)	70	2	2	32	0.001485	0.001531	36	0.423022
endoplasmic reticulum (M37.2)	ADNKA_MIP1B	endoplasmic reticulum (M37.2)	24	6	6	28	0.0003127	0.0003127	59	1.11713
enriched for SMAD2/3 signaling (M97)	ADNKA_MIP1B	enriched for SMAD2/3 signaling (M97)	42	13	13	20	0.001632	0.001632	34	-0.0884235
enriched in activated dendritic cells (II) (M165)	ADNKA_MIP1B	innate activation by cytosolic DNA sensing (M13)	17	12.25	12.25	22	0.001918	0.00961814	9	-0.928655
enriched in B cells (IV) (M47.3)	ADNKA_MIP1B	enriched in B cells (IV) (M47.3)	27	13	13	20	0.003065	0.003065	26	-0.380678
enriched in B cells (V) (M47.4)	ADNKA_MIP1B	enriched in B cells (V) (M47.4)	28	4	4	30	0.0008225	0.0008225	48	0.788339
enriched in cell cycle (M167)	ADNKA_MIP1B	enriched in cell cycle (M167)	63	1	1	33	0.0007015	0.00175217	31	0.276894
enriched in dendritic cells (M168)	ADNKA_MIP1B	enriched in dendritic cells (M168)	64	2	2	32	0.0003314	0.0003314	58	1.22672
enriched in membrane proteins (M124)	ADNKA_MIP1B	enriched in membrane proteins (M124)	53	2	2	32	1.473e-05	1.473e-05	62	1.37285
enriched in monocytes (II) (M11.0)	ADNKA_MIP1B	regulation of signal transduction (M3)	3	1	1	33	0.001235	0.00123832	41	0.642212
enriched in myeloid cells and monocytes (M81)	ADNKA_MIP1B	enriched in myeloid cells and monocytes (M81)	37	17	17	18	0.01594	0.01594	4	-1.25744
enriched in naive and memory B cells (M83)	ADNKA_MIP1B	enriched in naive and memory B cells (M83)	38	1	1	33	-0.00247	-0.00247	80	2.06695
enriched in neutrophils (II) (M163)	ADNKA_MIP1B	enriched in neutrophils (II) (M163)	62	4	4	30	0.004647	0.004647	19	-0.271083
enriched in NK cells (I) (M7.2)	ADNKA_MIP1B	enriched in NK cells (I) (M7.2)	13	11	12.8	21	0.002872	0.00276942	28	-0.271083
enriched in NK cells (II) (M61.0)	ADNKA_MIP1B	enriched in NK cells (I) (M7.2)	13	8	12.8	21	0.002794	0.00276942	28	-0.271083
enriched in NK cells (KIR cluster) (M61.1)	ADNKA_MIP1B	enriched in NK cells (I) (M7.2)	13	33	12.8	21	0.001986	0.00276942	28	-0.271083
enriched in NK cells (receptor activation) (M61.2)	ADNKA_MIP1B	enriched in NK cells (I) (M7.2)	13	11	12.8	21	0.006401	0.00276942	28	-0.271083
enriched in T cells (I) (M7.0)	ADNKA_MIP1B	enriched in T cells (I) (M7.0)	11	7	7	27	0.000295	0.0042445	21	-0.307614
enriched in T cells (II) (M223)	ADNKA_MIP1B	enriched in T cells (I) (M7.0)	11	7	7	27	0.008194	0.0042445	21	-0.307614
erythrocyte differentiation (M173)	ADNKA_MIP1B	enriched in cell cycle (M167)	63	1	1	33	0.002459	0.00175217	31	0.276894
extracellular matrix (I) (M2.0)	ADNKA_MIP1B	extracellular matrix (I) (M2.0)	1	67	67	5	0.001538	0.001538	35	-0.599869
extracellular matrix, complement (M140)	ADNKA_MIP1B	extracellular matrix, complement (M140)	57	69	69	3	0.003283	0.003283	24	-1.07478
glycerophospholipid metabolism (M114.1)	ADNKA_MIP1B	glycerophospholipid metabolism (M114.1)	50	1	1	33	0.000628	0.000628	53	1.08059
golgi membrane (I) (M113)	ADNKA_MIP1B	golgi membrane (I) (M113)	48	1	1	33	-0.0005605	-0.0005605	68	1.62857
heme biosynthesis (I) (M171)	ADNKA_MIP1B	enriched in cell cycle (M167)	63	1	1	33	0.002096	0.00175217	31	0.276894
immuregulation - monocytes, T and B cells (M57)	ADNKA_MIP1B	immuregulation - monocytes, T and B cells (M57)	31	1	1	33	-0.0007576	-0.0007576	72	1.7747
innate activation by cytosolic DNA sensing (M13)	ADNKA_MIP1B	innate activation by cytosolic DNA sensing (M13)	17	12.25	12.25	22	0.001893	0.00961814	9	-0.928655
innate antiviral response (M150)	ADNKA_MIP1B	innate activation by cytosolic DNA sensing (M13)	17	42	12.25	22	0.0221	0.00961814	9	-0.928655
leukocyte migration (M88.0)	ADNKA_MIP1B	leukocyte migration (M88.0)	41	32	32	14	-0.0001457	-0.0001457	65	0.824871
lymphocyte generic cluster (M60)	ADNKA_MIP1B	lymphocyte generic cluster (M60)	32	11	11	24	0.001246	0.001246	40	0.276894
lysosomal/endosomal proteins (M139)	ADNKA_MIP1B	lysosomal/endosomal proteins (M139)	56	58	58	8	0.01216	0.01216	6	-1.5497
Membrane, ER proteins (M134)	ADNKA_MIP1B	Membrane, ER proteins (M134)	55	60	60	7	0.0007359	0.0007359	50	0.0211718
Memory B cell surface signature (S9)	ADNKA_MIP1B	Memory B cell surface signature (S9)	72	4	4	30	-0.0007675	-0.0007675	73	1.70163
MHC-TLR7-TLR8 cluster (M146)	ADNKA_MIP1B	MHC-TLR7-TLR8 cluster (M146)	60	41	41	13	0.004587	0.004587	20	-0.855591
mitotic cell cycle in stimulated CD4 T cells (M4.5)	ADNKA_MIP1B	mitotic cell cycle in stimulated CD4 T cells (M4.5)	7	13	13	20	0.007603	0.007603	13	-0.855591
mitotic cell division (M6)	ADNKA_MIP1B	cell cycle (I) (M4.1)	5	15	19	17	0.008507	0.006594	14	-0.928655
Monocyte surface signature (S4)	ADNKA_MIP1B	regulation of signal transduction (M3)	3	1	1	33	0.0004852	0.00123832	41	0.642212
myeloid cell enriched receptors and transporters (M4.3)	ADNKA_MIP1B	regulation of signal transduction (M3)	3	1	1	33	0.003754	0.00123832	41	0.642212
Naive B cell surface signature (S8)	ADNKA_MIP1B	Naive B cell surface signature (S8)	71	4	4	30	-0.0009559	-0.0009559	78	1.88429
NK cell surface signature (S1)	ADNKA_MIP1B	enriched in NK cells (I) (M7.2)	13	1	12.8	21	-0.0002059	0.00276942	28	-0.271083
plasma cells & B cells, immunoglobulins (M156.0)	ADNKA_MIP1B	plasma cells & B cells, immunoglobulins (M156.0)	61	39	28	16	0.001505	0.0013055	39	-0.0518918
plasma cells, immunoglobulins (M156.1)	ADNKA_MIP1B	plasma cells & B cells, immunoglobulins (M156.0)	61	17	28	16	0.001106	0.0013055	39	-0.0518918
platelet activation - actin binding (M196)	ADNKA_MIP1B	cell movement, Adhesion & Platelet activation (M30)	21	91	91	2	0.0009319	0.00590763	15	-1.4401
platelet activation & blood coagulation (M199)	ADNKA_MIP1B	platelet activation & blood coagulation (M199)	67	5	5	29	0.001746	0.001746	32	0.167299
platelet activation and degranulation (M85)	ADNKA_MIP1B	platelet activation and degranulation (M85)	39	2	2	32	0.00912	0.00912	10	-0.526805
PLK1 signaling events (M4.2)	ADNKA_MIP1B	PLK1 signaling events (M4.2)	6	1	1	33	-0.0008147	-0.0008147	75	1.88429
receptors, cell migration (M109)	ADNKA_MIP1B	receptors, cell migration (M109)	45	8	8	26	0.001679	0.001679	33	0.0942354
regulation of antigen presentation and immune response (M5.0)	ADNKA_MIP1B	regulation of antigen presentation and immune response (M5.0)	10	6	6	28	0.02507	0.02507	2	-0.965187
regulation of signal transduction (M3)	ADNKA_MIP1B	regulation of signal transduction (M3)	3	1	1	33	-0.0005209	0.00123832	41	0.642212
Resting dendritic cell surface signature (S10)	ADNKA_MIP1B	DC surface signature (S5)	70	2	2	32	0.001577	0.001531	36	0.423022
T & B cell development, activation (M62.0)	ADNKA_MIP1B	T & B cell development, activation (M62.0)	33	5	5	29	0.0005457	0.0005457	56	1.04406
T cell activation (III) (M7.4)	ADNKA_MIP1B	T cell activation (III) (M7.4)	15	4	4	30	0.004378	0.0052985	17	-0.344146
TBA (M104)	ADNKA_MIP1B	TBA (M104)	43	3	3	31	0.002369	0.002369	29	0.130767
TBA (M105)	ADNKA_MIP1B	TBA (M105)	44	29	29	15	0.001046	0.001046	43	0.0577036
TBA (M177.0)	ADNKA_MIP1B	TBA (M177.0)	65	68	68	4	0.01062	0.01062	8	-1.62276
TBA (M188)	ADNKA_MIP1B	TBA (M188)	66	10	10	25	0.0006411	0.0006411	52	0.751808
TBA (M66)	ADNKA_MIP1B	TBA (M66)	34	15	15	19	0.003157	0.003157	25	-0.453741
transcription regulation in cell development (M49)	ADNKA_MIP1B	transcription regulation in cell development (M49)	29	57	57	9	0.008369	0.008369	11	-1.3305
transmembrane transport (I) (M87)	ADNKA_MIP1B	transmembrane transport (I) (M87)	40	53	53	10	0.004104	0.004104	22	-0.892123
type I interferon response (M127)	ADNKA_MIP1B	innate activation by cytosolic DNA sensing (M13)	17	2	12.25	22	0.01219	0.00961814	9	-0.928655
viral sensing & immunity; IRF2 targets network (I) (M111.0)	ADNKA_MIP1B	viral sensing & immunity; IRF2 targets network (I) (M111.0)	46	1	1	33	0.001435	0.001435	37	0.496085
Activated (LPS) dendritic cell surface signature (S11)	C1q	innate activation by cytosolic DNA sensing (M13)	17	92	92	4	0.01524	0.0582164	1	-1.73338
activated dendritic cells (M67)	C1q	innate activation by cytosolic DNA sensing (M13)	17	92	92	4	0.01601	0.0582164	1	-1.73338
antiviral IFN signature (M75)	C1q	innate activation by cytosolic DNA sensing (M13)	17	92	92	4	0.006385	0.0582164	1	-1.73338
C-MYC transcriptional network (M4.12)	C1q	C-MYC transcriptional network (M4.12)	9	96	96	3	0.001447	0.001447	34	-0.653709
CD1 and other DC receptors (M50)	C1q	CD1 and other DC receptors (M50)	30	100	100	1	0.005717	0.005717	13	-1.42973
cell adhesion (M51)	C1q	cell movement, Adhesion & Platelet activation (M30)	21	100	35	14	0.0233	0.00806165	8	-1.15981
cell cycle (I) (M4.1)	C1q	cell cycle (I) (M4.1)	5	1	1	31	0.0006876	0.00052885	51	0.864583
cell cycle and growth arrest (M31)	C1q	T cell activation (III) (M7.4)	15	3	3	29	0.004115	0.005437	15	-0.41753
cell division - E2F transcription network (M4.8)	C1q	cell division - E2F transcription network (M4.8)	8	5	5	27	0.003023	0.003023	27	-0.0801321
cell division (stimulated CD4+ T cells) (M46)	C1q	cell division (stimulated CD4+ T cells) (M46)	25	1	1	31	0.001292	0.001292	37	0.392226
cell movement, Adhesion & Platelet activation (M30)	C1q	cell movement, Adhesion & Platelet activation (M30)	21	4	35	14	1.415e-05	0.00806165	8	-1.15981
chemokine cluster (I) (M27.0)	C1q	chemokine cluster (I) (M27.0)	19	7	7	25	0.0002666	0.0002666	53	0.729624
chromosome Y linked (M240)	C1q	chromosome Y linked (M240)	68	1	1	31	-0.0008174	-0.0008174	73	1.60686
collagen, TGFB family et al (M77)	C1q	collagen, TGFB family et al (M77)	36	15	15	19	-0.0006883	-0.0006883	69	1.06702
complement activation (I) (M112.0)	C1q	complement activation (I) (M112.0)	47	5	5	27	0.001336	0.001336	36	0.223526
CRP	C1q	CRP_modality	73	2	2	30	0.003124	0.003124	24	-0.0801321
CYT_IFNGCBA	C1q	CYT_IFNGCBA	74	4	4	28	0.005781	0.005781	12	-0.55249
CYT_IL10	C1q	CYT_IL10	76	4	4	28	-0.001218	-0.001218	76	1.60686
CYT_IL1B	C1q	CYT_IL1B	77	8	8	24	-0.0009745	-0.0007038	70	1.26946
CYT_IL5	C1q	CYT_IL1B	77	8	8	24	-0.0004331	-0.0007038	70	1.26946
CYT_IP10	C1q	CYT_IP10	75	25	25	15	0.008387	0.008387	7	-1.15981
CYT_MCP1	C1q	CYT_MCP1	79	60	60	11	-7.525e-05	-7.525e-05	63	0.594665
CYT_TNFA	C1q	CYT_TNFA	80	35	35	14	-0.0009336	-0.0009336	74	1.06702
cytoskeletal remodeling (enriched for SRF targets) (M34)	C1q	cytoskeletal remodeling (enriched for SRF targets) (M34)	22	4	4	28	0.002436	0.002436	30	0.0548272
cytoskeleton/actin (SRF transcription targets) (M145.0)	C1q	cytoskeleton/actin (SRF transcription targets) (M145.0)	58	11	11	21	-0.001695	-0.001695	78	1.43816
cytoskeleton/actin (SRF transcription targets) (M145.1)	C1q	cytoskeleton/actin (SRF transcription targets) (M145.1)	59	8	8	24	0.002519	0.002519	29	-0.113872
enriched for SMAD2/3 signaling (M97)	C1q	enriched for SMAD2/3 signaling (M97)	42	42	42	13	0.002745	0.002745	28	-0.51875
enriched in activated dendritic cells (II) (M165)	C1q	innate activation by cytosolic DNA sensing (M13)	17	92	92	4	0.02798	0.0582164	1	-1.73338
enriched in B cells (IV) (M47.3)	C1q	enriched in B cells (IV) (M47.3)	27	35	35	14	0.0001428	0.0001428	59	0.560925
enriched in cell cycle (M167)	C1q	enriched in cell cycle (M167)	63	65	24.6667	16	0.002154	0.00469067	17	-0.788669
enriched in dendritic cells (M168)	C1q	enriched in dendritic cells (M168)	64	6	6	26	0.001175	0.001175	40	0.324746
enriched in monocytes (II) (M11.0)	C1q	regulation of signal transduction (M3)	3	2	2	30	0.001532	0.00119587	39	0.425965
enriched in monocytes (IV) (M118.0)	C1q	TLR and inflammatory signaling (M16)	18	6	6	26	0.0002027	0.00113923	41	0.358486
enriched in naive and memory B cells (M83)	C1q	enriched in naive and memory B cells (M83)	38	1	1	31	-0.001249	-0.001249	77	1.74182
enriched in neutrophils (II) (M163)	C1q	enriched in neutrophils (II) (M163)	62	9	9	23	0.001208	0.001208	38	0.156047
enriched in NK cells (I) (M7.2)	C1q	enriched in NK cells (I) (M7.2)	13	3	23	17	0.003235	0.000681304	49	0.324746
enriched in NK cells (II) (M61.0)	C1q	enriched in NK cells (I) (M7.2)	13	54	23	17	0.001334	0.000681304	49	0.324746
enriched in NK cells (KIR cluster) (M61.1)	C1q	enriched in NK cells (I) (M7.2)	13	51	23	17	-5.968e-05	0.000681304	49	0.324746
enriched in NK cells (receptor activation) (M61.2)	C1q	enriched in NK cells (I) (M7.2)	13	6	23	17	-0.0001377	0.000681304	49	0.324746
enriched in T cells (I) (M7.0)	C1q	enriched in T cells (I) (M7.0)	11	2	2	30	0.007208	0.009039	5	-0.721189
enriched in T cells (II) (M223)	C1q	enriched in T cells (I) (M7.0)	11	2	2	30	0.01087	0.009039	5	-0.721189
erythrocyte differentiation (M173)	C1q	enriched in cell cycle (M167)	63	8	24.6667	16	0.008678	0.00469067	17	-0.788669
extracellular matrix (I) (M2.0)	C1q	extracellular matrix (I) (M2.0)	1	3	3	29	-0.000371	-0.000371	67	1.33694
extracellular matrix (II) (M2.1)	C1q	extracellular matrix (II) (M2.1)	2	3	3	29	0.0002585	0.0002585	55	0.932063
extracellular matrix, complement (M140)	C1q	extracellular matrix, complement (M140)	57	75	75	8	0.0001666	0.0001666	58	0.324746
glycerophospholipid metabolism (M114.1)	C1q	glycerophospholipid metabolism (M114.1)	50	3	3	29	0.0002621	0.0002621	54	0.898323
golgi membrane (I) (M113)	C1q	golgi membrane (I) (M113)	48	2	2	30	0.0006936	0.0006936	48	0.729624
heme biosynthesis (I) (M171)	C1q	enriched in cell cycle (M167)	63	1	24.6667	16	0.00324	0.00469067	17	-0.788669
immune activation - generic cluster (M37.0)	C1q	TLR and inflammatory signaling (M16)	18	6	6	26	0.001638	0.00113923	41	0.358486
immuregulation - monocytes, T and B cells (M57)	C1q	immuregulation - monocytes, T and B cells (M57)	31	4	4	28	-0.0001866	-0.0001866	64	1.20198
innate activation by cytosolic DNA sensing (M13)	C1q	innate activation by cytosolic DNA sensing (M13)	17	92	92	4	0.01524	0.0582164	1	-1.73338
innate antiviral response (M150)	C1q	innate activation by cytosolic DNA sensing (M13)	17	92	92	4	0.272	0.0582164	1	-1.73338
leukocyte migration (M88.0)	C1q	leukocyte migration (M88.0)	41	72	72	9	-0.0007591	-0.0007591	72	0.830843
lymphocyte generic cluster (M60)	C1q	lymphocyte generic cluster (M60)	32	6	6	26	-0.0009573	-0.0009573	75	1.50564
lysosomal/endosomal proteins (M139)	C1q	lysosomal/endosomal proteins (M139)	56	72	72	9	0.008939	0.008939	6	-1.39599
Membrane, ER proteins (M134)	C1q	Membrane, ER proteins (M134)	55	10	10	22	0.0008158	0.0008158	45	0.358486
Memory B cell surface signature (S9)	C1q	Memory B cell surface signature (S9)	72	4	4	28	-3.651e-06	-3.651e-06	62	1.1345
MHC-TLR7-TLR8 cluster (M146)	C1q	MHC-TLR7-TLR8 cluster (M146)	60	77	77	7	0.015	0.015	3	-1.56468
mitotic cell cycle in stimulated CD4 T cells (M4.5)	C1q	mitotic cell cycle in stimulated CD4 T cells (M4.5)	7	1	1	31	0.0007865	0.0007865	47	0.729624
mitotic cell division (M6)	C1q	cell cycle (I) (M4.1)	5	1	1	31	0.0003701	0.00052885	51	0.864583
Monocyte surface signature (S4)	C1q	regulation of signal transduction (M3)	3	2	2	30	-0.0002204	0.00119587	39	0.425965
myeloid cell enriched receptors and transporters (M4.3)	C1q	regulation of signal transduction (M3)	3	2	2	30	0.003319	0.00119587	39	0.425965
Naive B cell surface signature (S8)	C1q	Naive B cell surface signature (S8)	71	10	10	22	-0.002036	-0.002036	79	1.50564
NK cell surface signature (S1)	C1q	enriched in NK cells (I) (M7.2)	13	1	23	17	-0.0009651	0.000681304	49	0.324746
plasma cells & B cells, immunoglobulins (M156.0)	C1q	plasma cells & B cells, immunoglobulins (M156.0)	61	44	45.5	12	0.004298	0.0031385	23	-0.721189
plasma cells, immunoglobulins (M156.1)	C1q	plasma cells & B cells, immunoglobulins (M156.0)	61	47	45.5	12	0.001979	0.0031385	23	-0.721189
platelet activation - actin binding (M196)	C1q	cell movement, Adhesion & Platelet activation (M30)	21	1	35	14	0.0008708	0.00806165	8	-1.15981
platelet activation & blood coagulation (M199)	C1q	platelet activation & blood coagulation (M199)	67	1	1	31	0.006266	0.006266	10	-0.51875
platelet activation and degranulation (M85)	C1q	platelet activation and degranulation (M85)	39	13	13	20	0.001101	0.001101	42	0.189787
PLK1 signaling events (M4.2)	C1q	PLK1 signaling events (M4.2)	6	3	3	29	-0.002414	-0.002414	80	1.77556
receptors, cell migration (M109)	C1q	receptors, cell migration (M109)	45	99	99	2	0.005696	0.005696	14	-1.36225
regulation of antigen presentation and immune response (M5.0)	C1q	regulation of antigen presentation and immune response (M5.0)	10	87	87	5	0.02584	0.02584	2	-1.6659
regulation of signal transduction (M3)	C1q	regulation of signal transduction (M3)	3	2	2	30	0.0001529	0.00119587	39	0.425965
T & B cell development, activation (M62.0)	C1q	T & B cell development, activation (M62.0)	33	2	2	30	0.0008037	0.0008037	46	0.662144
T cell activation (III) (M7.4)	C1q	T cell activation (III) (M7.4)	15	3	3	29	0.006759	0.005437	15	-0.41753
TBA (M105)	C1q	TBA (M105)	44	2	2	30	0.0001084	0.0001084	60	1.1345
TBA (M114.0)	C1q	TBA (M114.0)	49	18	18	18	0.001418	0.001418	35	-0.113872
TBA (M121)	C1q	TBA (M121)	52	10	10	22	0.004281	0.004281	18	-0.55249
TBA (M131)	C1q	TBA (M131)	54	4	4	28	0.0009268	0.00302693	26	-0.0801321
TBA (M177.0)	C1q	TBA (M177.0)	65	80	80	6	0.003821	0.003821	20	-1.02485
TBA (M188)	C1q	TBA (M188)	66	3	3	29	-0.0005563	-0.0005563	68	1.37068
TBA (M193)	C1q	TBA (M131)	54	4	4	28	0.00401	0.00302693	26	-0.0801321
TBA (M201)	C1q	TBA (M131)	54	4	4	28	0.004144	0.00302693	26	-0.0801321
TBA (M66)	C1q	TBA (M66)	34	3	3	29	0.002264	0.002264	31	0.122307
TLR and inflammatory signaling (M16)	C1q	TLR and inflammatory signaling (M16)	18	6	6	26	0.001577	0.00113923	41	0.358486
transcription regulation in cell development (M49)	C1q	transcription regulation in cell development (M49)	29	80	80	6	0.003332	0.003332	21	-0.991108
transmembrane transport (I) (M87)	C1q	transmembrane transport (I) (M87)	40	66	66	10	0.007781	0.007781	9	-1.26103
type I interferon response (M127)	C1q	innate activation by cytosolic DNA sensing (M13)	17	92	92	4	0.05466	0.0582164	1	-1.73338
Activated (LPS) dendritic cell surface signature (S11)	FcAR	innate activation by cytosolic DNA sensing (M13)	17	15	8.4	29	0.02592	0.0480329	1	-1.03282
activated dendritic cells (M67)	FcAR	innate activation by cytosolic DNA sensing (M13)	17	14	8.4	29	0.03453	0.0480329	1	-1.03282
antigen presentation (lipids and proteins) (M28)	FcAR	antigen presentation (lipids and proteins) (M28)	20	2	2	38	0.000609	0.000609	43	0.649633
antiviral IFN signature (M75)	FcAR	innate activation by cytosolic DNA sensing (M13)	17	8.4	8.4	29	0.01057	0.0480329	1	-1.03282
B cell surface signature (S2)	FcAR	enriched in B cells (I) (M47.0)	26	1	1	40	0.001152	0.00097446	39	0.583655
blood coagulation (M11.1)	FcAR	blood coagulation (M11.1)	16	5	5	34	0.0002652	0.0002652	48	0.682623
C-MYC transcriptional network (M4.12)	FcAR	C-MYC transcriptional network (M4.12)	9	92	92	4	0.004999	0.004999	15	-1.3957
CD1 and other DC receptors (M50)	FcAR	CD1 and other DC receptors (M50)	30	77	77	8	0.00398	0.00398	19	-1.13178
cell adhesion (GO) (M117)	FcAR	cell adhesion (GO) (M117)	51	7	7	30	0.0003053	0.0003053	47	0.517677
cell adhesion (M51)	FcAR	cell movement, Adhesion & Platelet activation (M30)	21	85	49	11	0.003092	0.00331867	21	-0.966837
cell cycle (I) (M4.1)	FcAR	cell cycle (I) (M4.1)	5	2	2.5	37	0.003847	0.0026285	24	-0.0101505
cell cycle and growth arrest (M31)	FcAR	T cell activation (III) (M7.4)	15	3	5.5	33	-4.674e-07	0.00244727	28	-0.0101505
cell cycle and transcription (M4.0)	FcAR	cell cycle and transcription (M4.0)	4	9	9	28	0.002462	0.002462	27	-0.208086
cell division - E2F transcription network (M4.8)	FcAR	cell division - E2F transcription network (M4.8)	8	95	95	3	0.004047	0.004047	18	-1.32972
cell division (stimulated CD4+ T cells) (M46)	FcAR	cell division (stimulated CD4+ T cells) (M46)	25	7	7	30	0.0009896	0.0009896	38	0.220774
cell movement, Adhesion & Platelet activation (M30)	FcAR	cell movement, Adhesion & Platelet activation (M30)	21	13	49	11	0.001413	0.00331867	21	-0.966837
chemokine cluster (I) (M27.0)	FcAR	chemokine cluster (I) (M27.0)	19	4	4	35	-0.0006157	-0.0006157	73	1.54034
chromosome Y linked (M240)	FcAR	chromosome Y linked (M240)	68	2	2	38	-0.0008614	-0.0008614	75	1.70529
collagen, TGFB family et al (M77)	FcAR	collagen, TGFB family et al (M77)	36	2	2	38	-0.001373	-0.001373	80	1.87023
complement activation (I) (M112.0)	FcAR	complement activation (I) (M112.0)	47	36	36	14	0.0094	0.0094	9	-1.26374
CRP	FcAR	CRP_modality	73	7	7	30	0.00306	0.00306	22	-0.307053
CYT_IFNGCBA	FcAR	CYT_IFNGCBA	74	28	28	16	0.003875	0.003875	20	-0.83488
CYT_IL10	FcAR	CYT_IL10	76	3	3	36	0.002485	0.002485	26	0.0228387
CYT_IL1B	FcAR	CYT_IL1B	77	14	46	13	-0.0007941	0.00025145	49	0.0228387
CYT_IL5	FcAR	CYT_IL1B	77	78	46	13	0.001297	0.00025145	49	0.0228387
CYT_IL6	FcAR	CYT_IL6	78	1	1	40	4.012e-05	4.012e-05	54	1.07849
CYT_IP10	FcAR	CYT_IP10	75	18	18	21	0.001651	0.001651	29	-0.373032
CYT_MCP1	FcAR	CYT_MCP1	79	10	10	27	-0.0004875	-0.0004875	70	1.17746
CYT_TNFA	FcAR	CYT_TNFA	80	10	10	27	-0.000867	-0.000867	76	1.3754
cytoskeleton/actin (SRF transcription targets) (M145.0)	FcAR	cytoskeleton/actin (SRF transcription targets) (M145.0)	58	2	2	38	-0.0003642	-0.0003642	67	1.44137
cytoskeleton/actin (SRF transcription targets) (M145.1)	FcAR	cytoskeleton/actin (SRF transcription targets) (M145.1)	59	3	3	36	0.002768	0.002768	23	-0.0761289
DC surface signature (S5)	FcAR	DC surface signature (S5)	70	1	1.5	39	0.001274	0.00096665	40	0.583655
endoplasmic reticulum (M37.2)	FcAR	endoplasmic reticulum (M37.2)	24	4	4	35	0.01861	0.01861	4	-0.735913
enriched for SMAD2/3 signaling (M97)	FcAR	enriched for SMAD2/3 signaling (M97)	42	89	89	6	0.00249	0.00249	25	-0.999826
enriched in activated dendritic cells (II) (M165)	FcAR	innate activation by cytosolic DNA sensing (M13)	17	1	8.4	29	0.08904	0.0480329	1	-1.03282
enriched in activated dendritic cells/monocytes (M64)	FcAR	enriched in neutrophils (I) (M37.1)	23	16	16	23	-0.001671	-0.0010481	79	1.34241
enriched in B cells (I) (M47.0)	FcAR	enriched in B cells (I) (M47.0)	26	1	1	40	0.0003614	0.00097446	39	0.583655
enriched in B cells (II) (M47.1)	FcAR	enriched in B cells (I) (M47.0)	26	1	1	40	0.0004399	0.00097446	39	0.583655
enriched in B cells (III) (M47.2)	FcAR	enriched in B cells (I) (M47.0)	26	1	1	40	0.001336	0.00097446	39	0.583655
enriched in B cells (IV) (M47.3)	FcAR	enriched in B cells (IV) (M47.3)	27	16	16	23	0.0016	0.0016	31	-0.241075
enriched in B cells (V) (M47.4)	FcAR	enriched in B cells (V) (M47.4)	28	1	1	40	-0.000132	-0.000132	58	1.21045
enriched in B cells (VI) (M69)	FcAR	enriched in B cells (I) (M47.0)	26	1	1	40	0.001583	0.00097446	39	0.583655
enriched in cell cycle (M167)	FcAR	enriched in cell cycle (M167)	63	2	2	38	0.0001094	0.00118807	35	0.38572
enriched in dendritic cells (M168)	FcAR	enriched in dendritic cells (M168)	64	16	16	23	0.00439	0.00439	17	-0.702924
enriched in membrane proteins (M124)	FcAR	enriched in membrane proteins (M124)	53	3	3	36	0.0006876	0.0006876	42	0.550666
enriched in monocytes (II) (M11.0)	FcAR	regulation of signal transduction (M3)	3	1	10	27	0.002635	0.0052017	14	-0.669934
enriched in myeloid cells and monocytes (M81)	FcAR	enriched in myeloid cells and monocytes (M81)	37	2	2	38	0.001648	0.001648	30	0.220774
enriched in naive and memory B cells (M83)	FcAR	enriched in naive and memory B cells (M83)	38	17	17	22	0.0003215	0.0003215	46	0.220774
enriched in neutrophils (I) (M37.1)	FcAR	enriched in neutrophils (I) (M37.1)	23	16	16	23	-0.0004252	-0.0010481	79	1.34241
enriched in neutrophils (II) (M163)	FcAR	enriched in neutrophils (II) (M163)	62	50	50	10	0.02485	0.02485	3	-1.59363
enriched in NK cells (I) (M7.2)	FcAR	enriched in NK cells (I) (M7.2)	13	92	92	4	0.01601	0.0053003	13	-1.46168
enriched in NK cells (II) (M61.0)	FcAR	enriched in NK cells (I) (M7.2)	13	92	92	4	0.004963	0.0053003	13	-1.46168
enriched in NK cells (KIR cluster) (M61.1)	FcAR	enriched in NK cells (I) (M7.2)	13	92	92	4	9.348e-05	0.0053003	13	-1.46168
enriched in NK cells (receptor activation) (M61.2)	FcAR	enriched in NK cells (I) (M7.2)	13	92	92	4	0.001921	0.0053003	13	-1.46168
enriched in T cells (I) (M7.0)	FcAR	enriched in T cells (I) (M7.0)	11	2	2	38	0.009958	0.016169	5	-0.603956
enriched in T cells (II) (M223)	FcAR	enriched in T cells (I) (M7.0)	11	2	2	38	0.02238	0.016169	5	-0.603956
erythrocyte differentiation (M173)	FcAR	enriched in cell cycle (M167)	63	2	2	38	0.002472	0.00118807	35	0.38572
extracellular matrix (I) (M2.0)	FcAR	extracellular matrix (I) (M2.0)	1	1	1	40	-0.0002386	-0.0002386	63	1.3754
extracellular matrix (II) (M2.1)	FcAR	extracellular matrix (II) (M2.1)	2	22	22	18	4.613e-05	4.613e-05	53	0.319741
extracellular matrix, complement (M140)	FcAR	extracellular matrix, complement (M140)	57	4	4	35	3.524e-05	3.524e-05	55	0.946536
golgi membrane (I) (M113)	FcAR	golgi membrane (I) (M113)	48	2	2	38	8.202e-05	8.202e-05	51	0.913547
heme biosynthesis (I) (M171)	FcAR	enriched in cell cycle (M167)	63	2	2	38	0.0009828	0.00118807	35	0.38572
immuregulation - monocytes, T and B cells (M57)	FcAR	immuregulation - monocytes, T and B cells (M57)	31	30	30	15	-0.0003373	-0.0003373	66	0.649633
innate activation by cytosolic DNA sensing (M13)	FcAR	innate activation by cytosolic DNA sensing (M13)	17	8.4	8.4	29	0.05668	0.0480329	1	-1.03282
innate antiviral response (M150)	FcAR	innate activation by cytosolic DNA sensing (M13)	17	8	8.4	29	0.05249	0.0480329	1	-1.03282
leukocyte migration (M88.0)	FcAR	leukocyte migration (M88.0)	41	23	23	17	0.001446	0.001446	32	-0.406021
lymphocyte generic cluster (M60)	FcAR	lymphocyte generic cluster (M60)	32	1	1	40	-0.0004203	-0.0004203	68	1.54034
lysosomal/endosomal proteins (M139)	FcAR	lysosomal/endosomal proteins (M139)	56	86	86	7	0.009985	0.009985	7	-1.56064
Membrane, ER proteins (M134)	FcAR	Membrane, ER proteins (M134)	55	9	9	28	-0.001022	-0.001022	78	1.47436
Memory B cell surface signature (S9)	FcAR	Memory B cell surface signature (S9)	72	1	1	40	-0.0009747	-0.0009747	77	1.83724
MHC-TLR7-TLR8 cluster (M146)	FcAR	MHC-TLR7-TLR8 cluster (M146)	60	91	91	5	0.03069	0.03069	2	-1.79157
mitotic cell cycle in stimulated CD4 T cells (M4.5)	FcAR	mitotic cell cycle in stimulated CD4 T cells (M4.5)	7	10	10	27	0.001209	0.001209	34	-0.0101505
mitotic cell division (M6)	FcAR	cell cycle (I) (M4.1)	5	3	2.5	37	0.00141	0.0026285	24	-0.0101505
Monocyte surface signature (S4)	FcAR	regulation of signal transduction (M3)	3	10	10	27	0.001792	0.0052017	14	-0.669934
myeloid cell enriched receptors and transporters (M4.3)	FcAR	regulation of signal transduction (M3)	3	19	10	27	0.01655	0.0052017	14	-0.669934
Naive B cell surface signature (S8)	FcAR	Naive B cell surface signature (S8)	71	11	11	25	0.0001744	0.0001744	50	0.451698
NK cell surface signature (S1)	FcAR	enriched in NK cells (I) (M7.2)	13	92	92	4	0.003514	0.0053003	13	-1.46168
plasma cells & B cells, immunoglobulins (M156.0)	FcAR	plasma cells & B cells, immunoglobulins (M156.0)	61	1	6.5	31	0.0004579	7.655e-05	52	0.715612
plasma cells, immunoglobulins (M156.1)	FcAR	plasma cells & B cells, immunoglobulins (M156.0)	61	12	6.5	31	-0.0003048	7.655e-05	52	0.715612
platelet activation - actin binding (M196)	FcAR	cell movement, Adhesion & Platelet activation (M30)	21	49	49	11	0.005451	0.00331867	21	-0.966837
platelet activation & blood coagulation (M199)	FcAR	platelet activation & blood coagulation (M199)	67	7	7	30	0.001092	0.001092	36	0.154795
platelet activation and degranulation (M85)	FcAR	platelet activation and degranulation (M85)	39	6	6	32	-0.0001734	-0.0001734	61	1.0455
PLK1 signaling events (M4.2)	FcAR	PLK1 signaling events (M4.2)	6	98	98	2	0.007343	0.007343	10	-1.62662
receptors, cell migration (M109)	FcAR	receptors, cell migration (M109)	45	15	15	24	-0.0004391	-0.0004391	69	1.0455
regulation of antigen presentation and immune response (M5.0)	FcAR	regulation of antigen presentation and immune response (M5.0)	10	6	6	32	0.005568	0.005568	12	-0.570967
regulation of signal transduction (M3)	FcAR	regulation of signal transduction (M3)	3	10	10	27	-0.0001702	0.0052017	14	-0.669934
Resting dendritic cell surface signature (S10)	FcAR	DC surface signature (S5)	70	2	1.5	39	0.0006593	0.00096665	40	0.583655
T & B cell development, activation (M62.0)	FcAR	T & B cell development, activation (M62.0)	33	21	21	19	-5.145e-06	-5.145e-06	56	0.451698
T cell activation (II) (M7.3)	FcAR	T cell activation (II) (M7.3)	14	1	1	40	-0.0001628	-0.0001628	60	1.27643
T cell activation (III) (M7.4)	FcAR	T cell activation (III) (M7.4)	15	8	5.5	33	0.004895	0.00244727	28	-0.0101505
T cell surface signature (S0)	FcAR	T cell surface signature (S0)	69	1	1	40	-0.0003263	-0.0003263	65	1.44137
TBA (M105)	FcAR	TBA (M105)	44	20	20	20	0.0003278	0.0003278	45	0.121806
TBA (M114.0)	FcAR	TBA (M114.0)	49	5	5	34	-0.0008097	-0.0008097	74	1.54034
TBA (M121)	FcAR	TBA (M121)	52	86	86	7	0.009463	0.009463	8	-1.52765
TBA (M131)	FcAR	TBA (M131)	54	3	10.3333	26	0.0002802	0.000945	41	0.187785
TBA (M177.0)	FcAR	TBA (M177.0)	65	48	48	12	0.001064	0.001064	37	-0.406021
TBA (M188)	FcAR	TBA (M188)	66	5	5	34	-0.0005513	-0.0005513	72	1.47436
TBA (M193)	FcAR	TBA (M131)	54	4	10.3333	26	0.0002138	0.000945	41	0.187785
TBA (M201)	FcAR	TBA (M131)	54	24	10.3333	26	0.002341	0.000945	41	0.187785
TBA (M66)	FcAR	TBA (M66)	34	100	100	1	0.01033	0.01033	6	-1.79157
transcription regulation in cell development (M49)	FcAR	transcription regulation in cell development (M49)	29	1	1	40	-0.0003062	-0.0003062	64	1.40838
transmembrane transport (I) (M87)	FcAR	transmembrane transport (I) (M87)	40	62	62	9	0.00725	0.00725	11	-1.36271
type I interferon response (M127)	FcAR	innate activation by cytosolic DNA sensing (M13)	17	4	8.4	29	0.067	0.0480329	1	-1.03282
viral sensing & immunity; IRF2 targets network (I) (M111.0)	FcAR	viral sensing & immunity; IRF2 targets network (I) (M111.0)	46	3	3	36	0.00462	0.00462	16	-0.307053
Activated (LPS) dendritic cell surface signature (S11)	FcGRIIAH	innate activation by cytosolic DNA sensing (M13)	17	6	30.6667	13	0.019	0.0662229	1	-1.44751
activated dendritic cells (M67)	FcGRIIAH	innate activation by cytosolic DNA sensing (M13)	17	15	30.6667	13	0.01427	0.0662229	1	-1.44751
antigen presentation (lipids and proteins) (M28)	FcGRIIAH	antigen presentation (lipids and proteins) (M28)	20	1	1	31	0.0001389	0.0001389	48	0.750697
antiviral IFN signature (M75)	FcGRIIAH	innate activation by cytosolic DNA sensing (M13)	17	30.6667	30.6667	13	0.02062	0.0662229	1	-1.44751
B cell surface signature (S2)	FcGRIIAH	enriched in B cells (I) (M47.0)	26	3	3	29	-0.0005584	-0.00019568	57	0.987427
C-MYC transcriptional network (M4.12)	FcGRIIAH	C-MYC transcriptional network (M4.12)	9	36	36	10	0.01171	0.01171	6	-1.37987
CD1 and other DC receptors (M50)	FcGRIIAH	CD1 and other DC receptors (M50)	30	82	82	4	0.006865	0.006865	10	-1.44751
cell adhesion (GO) (M117)	FcGRIIAH	cell adhesion (GO) (M117)	51	6	6	26	0.0001837	0.0001837	47	0.547786
cell adhesion (M51)	FcGRIIAH	cell movement, Adhesion & Platelet activation (M30)	21	87	87	2	0.002471	0.0013234	31	-0.804955
cell cycle (I) (M4.1)	FcGRIIAH	cell cycle (I) (M4.1)	5	1	2	30	0.004103	0.00168115	27	0.00668938
cell cycle and growth arrest (M31)	FcGRIIAH	T cell activation (III) (M7.4)	15	7	7	25	0.004325	0.004032	17	-0.500589
cell division - E2F transcription network (M4.8)	FcGRIIAH	cell division - E2F transcription network (M4.8)	8	10	10	22	-0.0007439	-0.0007439	69	1.15652
cell movement, Adhesion & Platelet activation (M30)	FcGRIIAH	cell movement, Adhesion & Platelet activation (M30)	21	87	87	2	0.00112	0.0013234	31	-0.804955
chemokine cluster (I) (M27.0)	FcGRIIAH	chemokine cluster (I) (M27.0)	19	1	1	31	-0.000331	-0.000331	61	1.19034
chromosome Y linked (M240)	FcGRIIAH	chromosome Y linked (M240)	68	3	3	29	-0.001057	-0.001057	75	1.59616
complement activation (I) (M112.0)	FcGRIIAH	complement activation (I) (M112.0)	47	2	2	30	3.174e-05	3.174e-05	51	0.818334
CYT_IFNGCBA	FcGRIIAH	CYT_IFNGCBA	74	1	1	31	0.003919	0.003919	18	-0.263859
CYT_IL1B	FcGRIIAH	CYT_IL1B	77	20	14	20	-0.0002646	-0.0002109	58	0.716879
CYT_IL5	FcGRIIAH	CYT_IL1B	77	8	14	20	-0.0001572	-0.0002109	58	0.716879
CYT_IP10	FcGRIIAH	CYT_IP10	75	24	24	15	0.005076	0.005076	13	-0.974048
CYT_MCP1	FcGRIIAH	CYT_MCP1	79	8	8	24	-0.001029	-0.001029	74	1.39325
CYT_TNFA	FcGRIIAH	CYT_TNFA	80	7	7	25	-0.001203	-0.001203	77	1.52852
cytoskeleton/actin (SRF transcription targets) (M145.0)	FcGRIIAH	cytoskeleton/actin (SRF transcription targets) (M145.0)	58	12	12	21	-0.0004725	-0.0004725	64	0.953608
cytoskeleton/actin (SRF transcription targets) (M145.1)	FcGRIIAH	cytoskeleton/actin (SRF transcription targets) (M145.1)	59	1	1	31	6.422e-05	6.422e-05	49	0.784516
endoplasmic reticulum (M37.2)	FcGRIIAH	endoplasmic reticulum (M37.2)	24	60	60	6	0.02614	0.02614	3	-1.6166
enriched for SMAD2/3 signaling (M97)	FcGRIIAH	enriched for SMAD2/3 signaling (M97)	42	72	72	5	0.005095	0.005095	12	-1.34605
enriched in activated dendritic cells (II) (M165)	FcGRIIAH	innate activation by cytosolic DNA sensing (M13)	17	66	30.6667	13	0.07303	0.0662229	1	-1.44751
enriched in B cells (I) (M47.0)	FcGRIIAH	enriched in B cells (I) (M47.0)	26	3	3	29	-0.0007276	-0.00019568	57	0.987427
enriched in B cells (II) (M47.1)	FcGRIIAH	enriched in B cells (I) (M47.0)	26	3	3	29	-0.0003016	-0.00019568	57	0.987427
enriched in B cells (III) (M47.2)	FcGRIIAH	enriched in B cells (I) (M47.0)	26	3	3	29	-0.0002896	-0.00019568	57	0.987427
enriched in B cells (IV) (M47.3)	FcGRIIAH	enriched in B cells (IV) (M47.3)	27	2	2	30	5.739e-05	5.739e-05	50	0.784516
enriched in B cells (V) (M47.4)	FcGRIIAH	enriched in B cells (V) (M47.4)	28	1	1	31	-0.0003677	-0.0003677	63	1.25798
enriched in B cells (VI) (M69)	FcGRIIAH	enriched in B cells (I) (M47.0)	26	3	3	29	0.0008988	-0.00019568	57	0.987427
enriched in cell cycle (M167)	FcGRIIAH	enriched in cell cycle (M167)	63	9	9	23	0.0002363	0.00290443	21	-0.432952
enriched in dendritic cells (M168)	FcGRIIAH	enriched in dendritic cells (M168)	64	1	1	31	0.0004242	0.0004242	44	0.615423
enriched in membrane proteins (M124)	FcGRIIAH	enriched in membrane proteins (M124)	53	2	2	30	0.006489	0.006489	11	-0.534407
enriched in monocytes (IV) (M118.0)	FcGRIIAH	TLR and inflammatory signaling (M16)	18	39	20	17	0.001844	0.00277433	22	-0.602044
enriched in neutrophils (II) (M163)	FcGRIIAH	enriched in neutrophils (II) (M163)	62	8	8	24	-0.001304	-0.001304	79	1.56234
enriched in NK cells (I) (M7.2)	FcGRIIAH	enriched in NK cells (I) (M7.2)	13	3	3	29	0.002952	0.0013868	30	0.0743264
enriched in NK cells (II) (M61.0)	FcGRIIAH	enriched in NK cells (I) (M7.2)	13	3	3	29	0.001991	0.0013868	30	0.0743264
enriched in NK cells (KIR cluster) (M61.1)	FcGRIIAH	enriched in NK cells (I) (M7.2)	13	3	3	29	0.0007373	0.0013868	30	0.0743264
enriched in NK cells (receptor activation) (M61.2)	FcGRIIAH	enriched in NK cells (I) (M7.2)	13	3	3	29	0.0006021	0.0013868	30	0.0743264
enriched in T cells (I) (M7.0)	FcGRIIAH	enriched in T cells (I) (M7.0)	11	1	23	16	0.01221	0.018495	4	-1.2446
enriched in T cells (II) (M223)	FcGRIIAH	enriched in T cells (I) (M7.0)	11	45	23	16	0.02478	0.018495	4	-1.2446
erythrocyte differentiation (M173)	FcGRIIAH	enriched in cell cycle (M167)	63	17	9	23	0.001726	0.00290443	21	-0.432952
extracellular matrix (I) (M2.0)	FcGRIIAH	extracellular matrix (I) (M2.0)	1	4	4	28	-0.002176	-0.002176	80	1.73143
extracellular matrix (II) (M2.1)	FcGRIIAH	extracellular matrix (II) (M2.1)	2	3	3	29	-0.0003001	-0.0003001	59	1.05506
extracellular matrix, complement (M140)	FcGRIIAH	extracellular matrix, complement (M140)	57	1	1	31	-0.0008045	-0.0008045	70	1.4947
glycerophospholipid metabolism (M114.1)	FcGRIIAH	glycerophospholipid metabolism (M114.1)	50	2	2	30	0.0002865	0.0002865	46	0.649241
golgi membrane (I) (M113)	FcGRIIAH	golgi membrane (I) (M113)	48	14	14	20	0.0004808	0.0004808	42	0.175782
heme biosynthesis (I) (M171)	FcGRIIAH	enriched in cell cycle (M167)	63	1	9	23	0.006751	0.00290443	21	-0.432952
immune activation - generic cluster (M37.0)	FcGRIIAH	TLR and inflammatory signaling (M16)	18	20	20	17	0.003392	0.00277433	22	-0.602044
immuregulation - monocytes, T and B cells (M57)	FcGRIIAH	immuregulation - monocytes, T and B cells (M57)	31	6	6	26	0.0006706	0.0006706	39	0.277238
innate activation by cytosolic DNA sensing (M13)	FcGRIIAH	innate activation by cytosolic DNA sensing (M13)	17	20	30.6667	13	0.1955	0.0662229	1	-1.44751
innate antiviral response (M150)	FcGRIIAH	innate activation by cytosolic DNA sensing (M13)	17	73	30.6667	13	0.06424	0.0662229	1	-1.44751
leukocyte migration (M88.0)	FcGRIIAH	leukocyte migration (M88.0)	41	46	46	8	0.002335	0.002335	24	-0.838774
lymphocyte generic cluster (M60)	FcGRIIAH	lymphocyte generic cluster (M60)	32	5	5	27	-0.0005726	-0.0005726	67	1.25798
lysosomal/endosomal proteins (M139)	FcGRIIAH	lysosomal/endosomal proteins (M139)	56	25	25	14	0.002042	0.002042	25	-0.602044
Membrane, ER proteins (M134)	FcGRIIAH	Membrane, ER proteins (M134)	55	1	1	31	-0.0006941	-0.0006941	68	1.42707
Memory B cell surface signature (S9)	FcGRIIAH	Memory B cell surface signature (S9)	72	9	9	23	-0.0008797	-0.0008797	71	1.25798
MHC-TLR7-TLR8 cluster (M146)	FcGRIIAH	MHC-TLR7-TLR8 cluster (M146)	60	90	90	1	0.05865	0.05865	2	-1.81951
mitotic cell cycle in stimulated CD4 T cells (M4.5)	FcGRIIAH	mitotic cell cycle in stimulated CD4 T cells (M4.5)	7	83	83	3	0.009748	0.009748	7	-1.58278
mitotic cell division (M6)	FcGRIIAH	cell cycle (I) (M4.1)	5	3	2	30	-0.0007407	0.00168115	27	0.00668938
Naive B cell surface signature (S8)	FcGRIIAH	Naive B cell surface signature (S8)	71	2	2	30	-0.0009461	-0.0009461	73	1.56234
NK cell surface signature (S1)	FcGRIIAH	enriched in NK cells (I) (M7.2)	13	3	3	29	0.0006516	0.0013868	30	0.0743264
plasma cells & B cells, immunoglobulins (M156.0)	FcGRIIAH	plasma cells & B cells, immunoglobulins (M156.0)	61	35	41	9	0.01348	0.0073815	9	-1.31223
plasma cells, immunoglobulins (M156.1)	FcGRIIAH	plasma cells & B cells, immunoglobulins (M156.0)	61	47	41	9	0.001283	0.0073815	9	-1.31223
platelet activation - actin binding (M196)	FcGRIIAH	cell movement, Adhesion & Platelet activation (M30)	21	87	87	2	0.0003792	0.0013234	31	-0.804955
platelet activation & blood coagulation (M199)	FcGRIIAH	platelet activation & blood coagulation (M199)	67	2	2	30	0.00126	0.00126	32	0.175782
platelet activation and degranulation (M85)	FcGRIIAH	platelet activation and degranulation (M85)	39	6	6	26	-0.0001571	-0.0001571	56	0.852153
PLK1 signaling events (M4.2)	FcGRIIAH	PLK1 signaling events (M4.2)	6	1	1	31	0.0009328	0.0009328	36	0.344875
receptors, cell migration (M109)	FcGRIIAH	receptors, cell migration (M109)	45	32	32	12	0.001121	0.001121	34	-0.365314
regulation of antigen presentation and immune response (M5.0)	FcGRIIAH	regulation of antigen presentation and immune response (M5.0)	10	8	8	24	0.004149	0.004149	16	-0.568226
T & B cell development, activation (M62.0)	FcGRIIAH	T & B cell development, activation (M62.0)	33	5	5	27	-0.0001102	-0.0001102	55	0.852153
T cell activation (I) (M7.1)	FcGRIIAH	T cell activation (I) (M7.1)	12	32	32	12	0.002616	0.002616	23	-0.737318
T cell activation (II) (M7.3)	FcGRIIAH	T cell activation (II) (M7.3)	14	15	15	19	0.0008995	0.0008995	37	-0.0271292
T cell activation (III) (M7.4)	FcGRIIAH	T cell activation (III) (M7.4)	15	7	7	25	0.003739	0.004032	17	-0.500589
TBA (M104)	FcGRIIAH	TBA (M104)	43	2	2	30	-0.0004744	-0.0004744	65	1.29179
TBA (M105)	FcGRIIAH	TBA (M105)	44	3	3	29	-7.819e-06	-7.819e-06	53	0.852153
TBA (M114.0)	FcGRIIAH	TBA (M114.0)	49	1	1	31	0.0004218	0.0004218	45	0.649241
TBA (M131)	FcGRIIAH	TBA (M131)	54	2	17.5	18	0.000688	0.0010944	35	-0.128585
TBA (M177.0)	FcGRIIAH	TBA (M177.0)	65	25	25	14	0.001641	0.001641	28	-0.500589
TBA (M188)	FcGRIIAH	TBA (M188)	66	7	7	25	-0.000518	-0.000518	66	1.15652
TBA (M193)	FcGRIIAH	TBA (M131)	54	17.5	17.5	18	-0.0002508	0.0010944	35	-0.128585
TBA (M201)	FcGRIIAH	TBA (M131)	54	33	17.5	18	0.002846	0.0010944	35	-0.128585
TBA (M66)	FcGRIIAH	TBA (M66)	34	2	2	30	0.0007518	0.0007518	38	0.378693
TLR and inflammatory signaling (M16)	FcGRIIAH	TLR and inflammatory signaling (M16)	18	1	20	17	0.003087	0.00277433	22	-0.602044
transcription regulation in cell development (M49)	FcGRIIAH	transcription regulation in cell development (M49)	29	1	1	31	0.003085	0.003085	20	-0.196222
transmembrane transport (I) (M87)	FcGRIIAH	transmembrane transport (I) (M87)	40	35	35	11	0.001898	0.001898	26	-0.669681
type I interferon response (M127)	FcGRIIAH	innate activation by cytosolic DNA sensing (M13)	17	4	30.6667	13	0.0769	0.0662229	1	-1.44751
viral sensing & immunity; IRF2 targets network (I) (M111.0)	FcGRIIAH	viral sensing & immunity; IRF2 targets network (I) (M111.0)	46	57	57	7	0.01271	0.01271	5	-1.51514
Activated (LPS) dendritic cell surface signature (S11)	FcGRIIAR	innate activation by cytosolic DNA sensing (M13)	17	25.4	25.4	12	0.01837	0.06431	1	-1.42024
activated dendritic cells (M67)	FcGRIIAR	innate activation by cytosolic DNA sensing (M13)	17	7	25.4	12	0.03292	0.06431	1	-1.42024
antigen presentation (lipids and proteins) (M28)	FcGRIIAR	antigen presentation (lipids and proteins) (M28)	20	2	2	35	-0.001282	-0.001282	76	1.82592
antiviral IFN signature (M75)	FcGRIIAR	innate activation by cytosolic DNA sensing (M13)	17	25.4	25.4	12	0.0173	0.06431	1	-1.42024
C-MYC transcriptional network (M4.12)	FcGRIIAR	C-MYC transcriptional network (M4.12)	9	81	81	4	0.001354	0.001354	34	-0.59214
CD1 and other DC receptors (M50)	FcGRIIAR	CD1 and other DC receptors (M50)	30	100	100	1	0.0191	0.0191	4	-1.68524
cell adhesion (GO) (M117)	FcGRIIAR	cell adhesion (GO) (M117)	51	3	3	33	-5.037e-05	-5.037e-05	57	1.13031
cell adhesion (M51)	FcGRIIAR	cell movement, Adhesion & Platelet activation (M30)	21	100	35	10	0.01119	0.00346713	16	-0.989629
cell cycle (I) (M4.1)	FcGRIIAR	cell cycle (I) (M4.1)	5	3	3	33	0.0005302	0.0003372	53	0.997817
cell cycle and growth arrest (M31)	FcGRIIAR	T cell activation (III) (M7.4)	15	1	6.5	29	0.004535	0.0046085	13	-0.459644
cell division - E2F transcription network (M4.8)	FcGRIIAR	cell division - E2F transcription network (M4.8)	8	10	10	24	0.003238	0.003238	17	-0.492768
cell division (stimulated CD4+ T cells) (M46)	FcGRIIAR	cell division (stimulated CD4+ T cells) (M46)	25	21	21	17	0.000693	0.000693	47	0.269087
cell movement, Adhesion & Platelet activation (M30)	FcGRIIAR	cell movement, Adhesion & Platelet activation (M30)	21	4	35	10	-0.0003631	0.00346713	16	-0.989629
chemokine cluster (I) (M27.0)	FcGRIIAR	chemokine cluster (I) (M27.0)	19	9	9	25	-0.0002742	-0.0002742	60	0.964693
chromosome Y linked (M240)	FcGRIIAR	chromosome Y linked (M240)	68	1	1	36	-0.0004897	-0.0004897	68	1.59405
complement activation (I) (M112.0)	FcGRIIAR	complement activation (I) (M112.0)	47	5	5	31	-0.00133	-0.00133	77	1.72655
CRP	FcGRIIAR	CRP_modality	73	47	47	7	0.007242	0.007242	8	-1.35399
CYT_IFNGCBA	FcGRIIAR	CYT_IFNGCBA	74	6	6	30	0.002993	0.002993	19	-0.227775
CYT_IL1B	FcGRIIAR	CYT_IL1B	77	2	8.5	26	-0.000312	-0.00036995	66	1.19656
CYT_IL5	FcGRIIAR	CYT_IL1B	77	15	8.5	26	-0.0004279	-0.00036995	66	1.19656
CYT_IL6	FcGRIIAR	CYT_IL6	78	2	2	35	0.003937	0.003937	14	-0.227775
CYT_IP10	FcGRIIAR	CYT_IP10	75	15	15	20	0.004647	0.004647	12	-0.790885
CYT_MCP1	FcGRIIAR	CYT_MCP1	79	24	24	14	-0.0008876	-0.0008876	73	1.03094
CYT_TNFA	FcGRIIAR	CYT_TNFA	80	11	11	23	-0.00074	-0.00074	70	1.22969
cytoskeletal remodeling (enriched for SRF targets) (M34)	FcGRIIAR	cytoskeletal remodeling (enriched for SRF targets) (M34)	22	8	8	27	0.001191	0.001191	37	0.269087
cytoskeleton/actin (SRF transcription targets) (M145.0)	FcGRIIAR	cytoskeleton/actin (SRF transcription targets) (M145.0)	58	25	25	13	-0.001481	-0.001481	78	1.16344
cytoskeleton/actin (SRF transcription targets) (M145.1)	FcGRIIAR	cytoskeleton/actin (SRF transcription targets) (M145.1)	59	4	4	32	0.0007949	0.0007949	46	0.732825
DC surface signature (S5)	FcGRIIAR	DC surface signature (S5)	70	1	1	36	0.008345	0.004713	11	-0.294023
endoplasmic reticulum (M37.2)	FcGRIIAR	endoplasmic reticulum (M37.2)	24	8	8	27	0.01896	0.01896	5	-0.790885
enriched for SMAD2/3 signaling (M97)	FcGRIIAR	enriched for SMAD2/3 signaling (M97)	42	39	39	8	0.0008061	0.0008061	43	-0.161527
enriched in activated dendritic cells (II) (M165)	FcGRIIAR	innate activation by cytosolic DNA sensing (M13)	17	1	25.4	12	0.05238	0.06431	1	-1.42024
enriched in B cells (IV) (M47.3)	FcGRIIAR	enriched in B cells (IV) (M47.3)	27	1	1	36	0.0006891	0.0006891	48	0.931569
enriched in B cells (V) (M47.4)	FcGRIIAR	enriched in B cells (V) (M47.4)	28	5	5	31	0.00153	0.00153	33	0.269087
enriched in cell cycle (M167)	FcGRIIAR	enriched in cell cycle (M167)	63	1	1	36	-0.0003431	0.00377963	15	-0.161527
enriched in dendritic cells (M168)	FcGRIIAR	enriched in dendritic cells (M168)	64	1	1	36	0.0004193	0.0004193	51	1.03094
enriched in monocytes (II) (M11.0)	FcGRIIAR	regulation of signal transduction (M3)	3	13	13	21	0.0007601	0.0013364	35	0.00409399
enriched in monocytes (IV) (M118.0)	FcGRIIAR	TLR and inflammatory signaling (M16)	18	3	2.5	34	0.0004383	0.0016531	31	0.302211
enriched in neutrophils (II) (M163)	FcGRIIAR	enriched in neutrophils (II) (M163)	62	4	4	32	0.001002	0.001002	41	0.567204
enriched in NK cells (I) (M7.2)	FcGRIIAR	enriched in NK cells (I) (M7.2)	13	1	19.75	18	0.0008573	0.00251726	20	-0.59214
enriched in NK cells (II) (M61.0)	FcGRIIAR	enriched in NK cells (I) (M7.2)	13	42	19.75	18	0.004216	0.00251726	20	-0.59214
enriched in NK cells (KIR cluster) (M61.1)	FcGRIIAR	enriched in NK cells (I) (M7.2)	13	16	19.75	18	0.003926	0.00251726	20	-0.59214
enriched in NK cells (receptor activation) (M61.2)	FcGRIIAR	enriched in NK cells (I) (M7.2)	13	20	19.75	18	0.001677	0.00251726	20	-0.59214
enriched in T cells (I) (M7.0)	FcGRIIAR	enriched in T cells (I) (M7.0)	11	16	16	19	0.0007571	0.00601855	10	-0.890257
enriched in T cells (II) (M223)	FcGRIIAR	enriched in T cells (I) (M7.0)	11	16	16	19	0.01128	0.00601855	10	-0.890257
erythrocyte differentiation (M173)	FcGRIIAR	enriched in cell cycle (M167)	63	1	1	36	0.005448	0.00377963	15	-0.161527
extracellular matrix (II) (M2.1)	FcGRIIAR	extracellular matrix (II) (M2.1)	2	1	1	36	-0.0003114	-0.0003114	65	1.49468
extracellular matrix, complement (M140)	FcGRIIAR	extracellular matrix, complement (M140)	57	57	57	6	0.002025	0.002025	28	-0.724637
glycerophospholipid metabolism (M114.1)	FcGRIIAR	glycerophospholipid metabolism (M114.1)	50	3	3	33	0.001244	0.001244	36	0.434707
golgi membrane (I) (M113)	FcGRIIAR	golgi membrane (I) (M113)	48	1	1	36	9.8e-05	9.8e-05	56	1.19656
heme biosynthesis (I) (M171)	FcGRIIAR	enriched in cell cycle (M167)	63	1	1	36	0.006234	0.00377963	15	-0.161527
immune activation - generic cluster (M37.0)	FcGRIIAR	TLR and inflammatory signaling (M16)	18	2.5	2.5	34	0.002977	0.0016531	31	0.302211
immuregulation - monocytes, T and B cells (M57)	FcGRIIAR	immuregulation - monocytes, T and B cells (M57)	31	23	23	15	0.0003483	0.0003483	52	0.368459
innate activation by cytosolic DNA sensing (M13)	FcGRIIAR	innate activation by cytosolic DNA sensing (M13)	17	1	25.4	12	0.1091	0.06431	1	-1.42024
innate antiviral response (M150)	FcGRIIAR	innate activation by cytosolic DNA sensing (M13)	17	84	25.4	12	0.105	0.06431	1	-1.42024
leukocyte migration (M88.0)	FcGRIIAR	leukocyte migration (M88.0)	41	26	26	11	0.0009429	0.0009429	42	-0.0952784
lymphocyte generic cluster (M60)	FcGRIIAR	lymphocyte generic cluster (M60)	32	2	2	35	-0.001043	-0.001043	74	1.75967
lysosomal/endosomal proteins (M139)	FcGRIIAR	lysosomal/endosomal proteins (M139)	56	21	21	17	0.006737	0.006737	9	-0.989629
Membrane, ER proteins (M134)	FcGRIIAR	Membrane, ER proteins (M134)	55	1	1	36	-0.0006147	-0.0006147	69	1.62718
Memory B cell surface signature (S9)	FcGRIIAR	Memory B cell surface signature (S9)	72	12	12	22	-0.001108	-0.001108	75	1.36218
MHC-TLR7-TLR8 cluster (M146)	FcGRIIAR	MHC-TLR7-TLR8 cluster (M146)	60	98	98	2	0.03077	0.03077	3	-1.68524
mitotic cell cycle in stimulated CD4 T cells (M4.5)	FcGRIIAR	mitotic cell cycle in stimulated CD4 T cells (M4.5)	7	15	15	20	0.002221	0.002221	24	-0.393395
mitotic cell division (M6)	FcGRIIAR	cell cycle (I) (M4.1)	5	3	3	33	0.0001442	0.0003372	53	0.997817
Monocyte surface signature (S4)	FcGRIIAR	regulation of signal transduction (M3)	3	13	13	21	-0.0002225	0.0013364	35	0.00409399
myeloid cell enriched receptors and transporters (M4.3)	FcGRIIAR	regulation of signal transduction (M3)	3	13	13	21	0.005909	0.0013364	35	0.00409399
Naive B cell surface signature (S8)	FcGRIIAR	Naive B cell surface signature (S8)	71	2	2	35	-0.001557	-0.001557	80	1.95842
NK cell surface signature (S1)	FcGRIIAR	enriched in NK cells (I) (M7.2)	13	19.75	19.75	18	0.00191	0.00251726	20	-0.59214
plasma cells & B cells, immunoglobulins (M156.0)	FcGRIIAR	plasma cells & B cells, immunoglobulins (M156.0)	61	24	57	6	0.003228	0.002171	25	-0.824009
plasma cells, immunoglobulins (M156.1)	FcGRIIAR	plasma cells & B cells, immunoglobulins (M156.0)	61	90	57	6	0.001114	0.002171	25	-0.824009
platelet activation - actin binding (M196)	FcGRIIAR	cell movement, Adhesion & Platelet activation (M30)	21	1	35	10	-0.0004255	0.00346713	16	-0.989629
platelet activation & blood coagulation (M199)	FcGRIIAR	platelet activation & blood coagulation (M199)	67	1	1	36	-0.0004281	-0.0004281	67	1.56093
platelet activation and degranulation (M85)	FcGRIIAR	platelet activation and degranulation (M85)	39	4	4	32	-0.0003029	-0.0003029	61	1.22969
PLK1 signaling events (M4.2)	FcGRIIAR	PLK1 signaling events (M4.2)	6	2	2	35	0.001829	0.001829	29	0.269087
receptors, cell migration (M109)	FcGRIIAR	receptors, cell migration (M109)	45	58	58	5	0.002153	0.002153	26	-0.824009
regulation of antigen presentation and immune response (M5.0)	FcGRIIAR	regulation of antigen presentation and immune response (M5.0)	10	81	81	4	0.04469	0.04469	2	-1.65211
regulation of signal transduction (M3)	FcGRIIAR	regulation of signal transduction (M3)	3	13	13	21	-0.001101	0.0013364	35	0.00409399
Resting dendritic cell surface signature (S10)	FcGRIIAR	DC surface signature (S5)	70	1	1	36	0.001081	0.004713	11	-0.294023
T & B cell development, activation (M62.0)	FcGRIIAR	T & B cell development, activation (M62.0)	33	3	3	33	-5.231e-05	-5.231e-05	58	1.16344
T cell activation (III) (M7.4)	FcGRIIAR	T cell activation (III) (M7.4)	15	12	6.5	29	0.004682	0.0046085	13	-0.459644
TBA (M104)	FcGRIIAR	TBA (M104)	43	7	7	28	-0.0003097	-0.0003097	64	1.19656
TBA (M105)	FcGRIIAR	TBA (M105)	44	37	37	9	0.0008012	0.0008012	45	-0.0621542
TBA (M114.0)	FcGRIIAR	TBA (M114.0)	49	22	22	16	0.001813	0.001813	30	-0.327147
TBA (M121)	FcGRIIAR	TBA (M121)	52	2	2	35	0.007662	0.007662	7	-0.459644
TBA (M177.0)	FcGRIIAR	TBA (M177.0)	65	35	35	10	0.002327	0.002327	22	-0.790885
TBA (M188)	FcGRIIAR	TBA (M188)	66	4	4	32	-0.0001629	-0.0001629	59	1.16344
TBA (M66)	FcGRIIAR	TBA (M66)	34	15	15	20	0.002376	0.002376	21	-0.492768
TLR and inflammatory signaling (M16)	FcGRIIAR	TLR and inflammatory signaling (M16)	18	2	2.5	34	0.001544	0.0016531	31	0.302211
transcription regulation in cell development (M49)	FcGRIIAR	transcription regulation in cell development (M49)	29	4	4	32	0.0005018	0.0005018	49	0.832197
transmembrane transport (I) (M87)	FcGRIIAR	transmembrane transport (I) (M87)	40	93	93	3	0.009192	0.009192	6	-1.55274
type I interferon response (M127)	FcGRIIAR	innate activation by cytosolic DNA sensing (M13)	17	34	25.4	12	0.1151	0.06431	1	-1.42024
Activated (LPS) dendritic cell surface signature (S11)	FcGRIIB	innate activation by cytosolic DNA sensing (M13)	17	1	26.8333	20	0.008834	0.0571077	1	-1.48002
activated dendritic cells (M67)	FcGRIIB	innate activation by cytosolic DNA sensing (M13)	17	13	26.8333	20	0.01803	0.0571077	1	-1.48002
antigen presentation (lipids and proteins) (M28)	FcGRIIB	antigen presentation (lipids and proteins) (M28)	20	9	9	34	0.0009259	0.0009259	34	0.16771
antiviral IFN signature (M75)	FcGRIIB	innate activation by cytosolic DNA sensing (M13)	17	26.8333	26.8333	20	0.01611	0.0571077	1	-1.48002
B cell surface signature (S2)	FcGRIIB	enriched in B cells (I) (M47.0)	26	1	9	34	0.000918	3.94e-06	48	0.658523
blood coagulation (M11.1)	FcGRIIB	blood coagulation (M11.1)	16	2	2	42	-0.0004245	-0.0004245	58	1.28957
C-MYC transcriptional network (M4.12)	FcGRIIB	C-MYC transcriptional network (M4.12)	9	18	18	26	0.004464	0.004464	14	-0.813915
CD1 and other DC receptors (M50)	FcGRIIB	CD1 and other DC receptors (M50)	30	96	96	1	0.01523	0.01523	4	-2.04095
cell adhesion (GO) (M117)	FcGRIIB	cell adhesion (GO) (M117)	51	8	8	35	4.454e-05	4.454e-05	47	0.658523
cell adhesion (M51)	FcGRIIB	cell movement, Adhesion & Platelet activation (M30)	21	96	36	13	0.003009	0.00118193	30	-0.708741
cell cycle (I) (M4.1)	FcGRIIB	cell cycle (I) (M4.1)	5	41	21.5	24	0.01529	0.00891	8	-1.09438
cell cycle and growth arrest (M31)	FcGRIIB	T cell activation (III) (M7.4)	15	4	2.5	41	0.003753	0.0024055	23	0.0274779
cell cycle and transcription (M4.0)	FcGRIIB	cell cycle and transcription (M4.0)	4	4	4	38	-0.001213	-0.001213	74	1.71026
cell division - E2F transcription network (M4.8)	FcGRIIB	cell division - E2F transcription network (M4.8)	8	70	70	5	0.01013	0.01013	6	-1.8306
cell division (stimulated CD4+ T cells) (M46)	FcGRIIB	cell division (stimulated CD4+ T cells) (M46)	25	49	49	9	0.003323	0.003323	17	-1.30473
cell movement, Adhesion & Platelet activation (M30)	FcGRIIB	cell movement, Adhesion & Platelet activation (M30)	21	5	36	13	0.0008207	0.00118193	30	-0.708741
chemokine cluster (I) (M27.0)	FcGRIIB	chemokine cluster (I) (M27.0)	19	8	8	35	-0.001179	-0.001179	72	1.53497
chromosome Y linked (M240)	FcGRIIB	chromosome Y linked (M240)	68	11	11	32	-0.001195	-0.001195	73	1.46486
collagen, TGFB family et al (M77)	FcGRIIB	collagen, TGFB family et al (M77)	36	16	16	27	0.0004512	0.0004512	41	0.16771
complement activation (I) (M112.0)	FcGRIIB	complement activation (I) (M112.0)	47	18	18	26	-0.001891	-0.001891	79	1.46486
CRP	FcGRIIB	CRP_modality	73	4	4	38	0.0007057	0.0007057	37	0.413116
CYT_IFNGCBA	FcGRIIB	CYT_IFNGCBA	74	11	11	32	0.002721	0.002721	19	-0.428277
CYT_IL10	FcGRIIB	CYT_IL10	76	9	9	34	-0.0006292	-0.0006292	62	1.14934
CYT_IL1B	FcGRIIB	CYT_IL1B	77	22	16	27	0.0007584	-9.95e-06	49	0.448174
CYT_IL5	FcGRIIB	CYT_IL1B	77	10	16	27	-0.0007783	-9.95e-06	49	0.448174
CYT_IL6	FcGRIIB	CYT_IL6	78	11	11	32	0.0006128	0.0006128	39	0.272884
CYT_IP10	FcGRIIB	CYT_IP10	75	20	20	25	0.000553	0.000553	40	0.062536
CYT_MCP1	FcGRIIB	CYT_MCP1	79	14	14	29	-0.0009017	-0.0009017	66	1.11428
CYT_TNFA	FcGRIIB	CYT_TNFA	80	6	6	37	-0.001299	-0.001299	76	1.74532
cytoskeletal remodeling (enriched for SRF targets) (M34)	FcGRIIB	cytoskeletal remodeling (enriched for SRF targets) (M34)	22	35	35	14	-0.0002705	-0.0002705	55	0.202768
cytoskeleton/actin (SRF transcription targets) (M145.0)	FcGRIIB	cytoskeleton/actin (SRF transcription targets) (M145.0)	58	72	72	4	-1.859e-05	-1.859e-05	51	-0.288044
cytoskeleton/actin (SRF transcription targets) (M145.1)	FcGRIIB	cytoskeleton/actin (SRF transcription targets) (M145.1)	59	2	2	42	0.0008979	0.0008979	35	0.483233
DC surface signature (S5)	FcGRIIB	DC surface signature (S5)	70	1	2.5	41	0.005027	0.00285145	18	-0.147812
endoplasmic reticulum (M37.2)	FcGRIIB	endoplasmic reticulum (M37.2)	24	13	13	30	0.01664	0.01664	3	-1.05932
enriched for SMAD2/3 signaling (M97)	FcGRIIB	enriched for SMAD2/3 signaling (M97)	42	42	42	12	0.0009506	0.0009506	33	-0.638625
enriched in activated dendritic cells (II) (M165)	FcGRIIB	innate activation by cytosolic DNA sensing (M13)	17	9	26.8333	20	0.03032	0.0571077	1	-1.48002
enriched in activated dendritic cells/monocytes (M64)	FcGRIIB	enriched in neutrophils (I) (M37.1)	23	4	4	38	0.0004818	0.0024969	22	-0.112754
enriched in antigen presentation (I) (M71)	FcGRIIB	enriched in antigen presentation (I) (M71)	35	2	2	42	-0.001552	-0.001552	78	1.99073
enriched in B cells (I) (M47.0)	FcGRIIB	enriched in B cells (I) (M47.0)	26	9	9	34	-0.001077	3.94e-06	48	0.658523
enriched in B cells (II) (M47.1)	FcGRIIB	enriched in B cells (I) (M47.0)	26	9	9	34	-0.0007493	3.94e-06	48	0.658523
enriched in B cells (III) (M47.2)	FcGRIIB	enriched in B cells (I) (M47.0)	26	24	9	34	-0.00082	3.94e-06	48	0.658523
enriched in B cells (IV) (M47.3)	FcGRIIB	enriched in B cells (IV) (M47.3)	27	44	44	11	0.001453	0.001453	28	-0.848973
enriched in B cells (V) (M47.4)	FcGRIIB	enriched in B cells (V) (M47.4)	28	6	6	37	0.0002922	0.0002922	43	0.588407
enriched in B cells (VI) (M69)	FcGRIIB	enriched in B cells (I) (M47.0)	26	2	9	34	0.001748	3.94e-06	48	0.658523
enriched in cell cycle (M167)	FcGRIIB	enriched in cell cycle (M167)	63	2	7.5	36	-0.001488	-0.0003993	57	1.04416
enriched in dendritic cells (M168)	FcGRIIB	enriched in dendritic cells (M168)	64	13	13	30	0.0002283	0.0002283	44	0.378058
enriched in membrane proteins (M124)	FcGRIIB	enriched in membrane proteins (M124)	53	31	31	16	0.006393	0.006393	12	-1.23461
enriched in monocytes (II) (M11.0)	FcGRIIB	regulation of signal transduction (M3)	3	28.6667	28.6667	18	0.00155	0.0066944	11	-1.19955
enriched in monocytes (IV) (M118.0)	FcGRIIB	TLR and inflammatory signaling (M16)	18	13	9	34	0.000361	0.004683	13	-0.568509
enriched in myeloid cells and monocytes (M81)	FcGRIIB	enriched in myeloid cells and monocytes (M81)	37	4	4	38	0.0008141	0.0008141	36	0.378058
enriched in naive and memory B cells (M83)	FcGRIIB	enriched in naive and memory B cells (M83)	38	14	14	29	-0.001135	-0.001135	70	1.25451
enriched in neutrophils (I) (M37.1)	FcGRIIB	enriched in neutrophils (I) (M37.1)	23	4	4	38	0.004512	0.0024969	22	-0.112754
enriched in neutrophils (II) (M163)	FcGRIIB	enriched in neutrophils (II) (M163)	62	2	2	42	0.001258	0.001258	29	0.272884
enriched in NK cells (I) (M7.2)	FcGRIIB	enriched in NK cells (I) (M7.2)	13	1	2.6	40	0.0006293	0.00113368	31	0.272884
enriched in NK cells (II) (M61.0)	FcGRIIB	enriched in NK cells (I) (M7.2)	13	1	2.6	40	0.002553	0.00113368	31	0.272884
enriched in NK cells (KIR cluster) (M61.1)	FcGRIIB	enriched in NK cells (I) (M7.2)	13	3	2.6	40	0.0003416	0.00113368	31	0.272884
enriched in NK cells (receptor activation) (M61.2)	FcGRIIB	enriched in NK cells (I) (M7.2)	13	5	2.6	40	0.0006165	0.00113368	31	0.272884
enriched in T cells (I) (M7.0)	FcGRIIB	enriched in T cells (I) (M7.0)	11	8	8	35	0.006522	0.010061	7	-0.743799
enriched in T cells (II) (M223)	FcGRIIB	enriched in T cells (I) (M7.0)	11	8	8	35	0.0136	0.010061	7	-0.743799
erythrocyte differentiation (M173)	FcGRIIB	enriched in cell cycle (M167)	63	13	7.5	36	0.0007993	-0.0003993	57	1.04416
extracellular matrix (I) (M2.0)	FcGRIIB	extracellular matrix (I) (M2.0)	1	25	25	22	-0.00103	-0.00103	69	0.974045
extracellular matrix (II) (M2.1)	FcGRIIB	extracellular matrix (II) (M2.1)	2	8	8	35	-0.0006348	-0.0006348	63	1.21945
extracellular matrix, complement (M140)	FcGRIIB	extracellular matrix, complement (M140)	57	11	11	32	-0.00143	-0.00143	77	1.60509
glycerophospholipid metabolism (M114.1)	FcGRIIB	glycerophospholipid metabolism (M114.1)	50	14	14	29	-0.0005452	-0.0005452	60	0.903929
golgi membrane (I) (M113)	FcGRIIB	golgi membrane (I) (M113)	48	44	44	11	0.001108	0.001108	32	-0.708741
heme biosynthesis (I) (M171)	FcGRIIB	enriched in cell cycle (M167)	63	7.5	7.5	36	-0.0005092	-0.0003993	57	1.04416
immune activation - generic cluster (M37.0)	FcGRIIB	TLR and inflammatory signaling (M16)	18	9	9	34	0.01005	0.004683	13	-0.568509
immuregulation - monocytes, T and B cells (M57)	FcGRIIB	immuregulation - monocytes, T and B cells (M57)	31	16	16	27	-0.0001431	-0.0001431	52	0.553349
innate activation by cytosolic DNA sensing (M13)	FcGRIIB	innate activation by cytosolic DNA sensing (M13)	17	47	26.8333	20	0.1669	0.0571077	1	-1.48002
innate antiviral response (M150)	FcGRIIB	innate activation by cytosolic DNA sensing (M13)	17	75	26.8333	20	0.08795	0.0571077	1	-1.48002
leukocyte migration (M88.0)	FcGRIIB	leukocyte migration (M88.0)	41	59	59	6	-0.001268	-0.001268	75	0.623465
lymphocyte generic cluster (M60)	FcGRIIB	lymphocyte generic cluster (M60)	32	27	27	19	-0.000608	-0.000608	61	0.588407
lysosomal/endosomal proteins (M139)	FcGRIIB	lysosomal/endosomal proteins (M139)	56	1	1	43	0.003323	0.003323	17	-0.112754
Membrane, ER proteins (M134)	FcGRIIB	Membrane, ER proteins (M134)	55	32	32	15	-0.000835	-0.000835	65	0.588407
Memory B cell surface signature (S9)	FcGRIIB	Memory B cell surface signature (S9)	72	15	15	28	-0.0009717	-0.0009717	68	1.14934
MHC-TLR7-TLR8 cluster (M146)	FcGRIIB	MHC-TLR7-TLR8 cluster (M146)	60	51	51	8	0.01832	0.01832	2	-1.86566
mitotic cell cycle in stimulated CD4 T cells (M4.5)	FcGRIIB	mitotic cell cycle in stimulated CD4 T cells (M4.5)	7	73	73	3	0.01189	0.01189	5	-1.93577
mitotic cell division (M6)	FcGRIIB	cell cycle (I) (M4.1)	5	2	21.5	24	0.00253	0.00891	8	-1.09438
Monocyte surface signature (S4)	FcGRIIB	regulation of signal transduction (M3)	3	2	28.6667	18	-0.0001834	0.0066944	11	-1.19955
myeloid cell enriched receptors and transporters (M4.3)	FcGRIIB	regulation of signal transduction (M3)	3	74	28.6667	18	0.02418	0.0066944	11	-1.19955
Naive B cell surface signature (S8)	FcGRIIB	Naive B cell surface signature (S8)	71	10	10	33	-0.001142	-0.001142	71	1.4298
NK cell surface signature (S1)	FcGRIIB	enriched in NK cells (I) (M7.2)	13	3	2.6	40	0.001528	0.00113368	31	0.272884
plasma cells & B cells, immunoglobulins (M156.0)	FcGRIIB	plasma cells & B cells, immunoglobulins (M156.0)	61	3	46	10	0.002137	0.001956	24	-1.02426
plasma cells, immunoglobulins (M156.1)	FcGRIIB	plasma cells & B cells, immunoglobulins (M156.0)	61	89	46	10	0.001775	0.001956	24	-1.02426
platelet activation - actin binding (M196)	FcGRIIB	cell movement, Adhesion & Platelet activation (M30)	21	7	36	13	-0.0002839	0.00118193	30	-0.708741
platelet activation & blood coagulation (M199)	FcGRIIB	platelet activation & blood coagulation (M199)	67	30	30	17	-0.0002027	-0.0002027	53	0.237826
platelet activation and degranulation (M85)	FcGRIIB	platelet activation and degranulation (M85)	39	12	12	31	-0.0002526	-0.0002526	54	0.763697
PLK1 signaling events (M4.2)	FcGRIIB	PLK1 signaling events (M4.2)	6	51	51	8	0.004079	0.004079	15	-1.4099
receptors, cell migration (M109)	FcGRIIB	receptors, cell migration (M109)	45	90	90	2	0.001621	0.001621	27	-1.19955
regulation of antigen presentation and immune response (M5.0)	FcGRIIB	regulation of antigen presentation and immune response (M5.0)	10	16	16	27	0.007526	0.007526	10	-0.919089
regulation of signal transduction (M3)	FcGRIIB	regulation of signal transduction (M3)	3	10	28.6667	18	0.001231	0.0066944	11	-1.19955
Resting dendritic cell surface signature (S10)	FcGRIIB	DC surface signature (S5)	70	4	2.5	41	0.0006759	0.00285145	18	-0.147812
T & B cell development, activation (M62.0)	FcGRIIB	T & B cell development, activation (M62.0)	33	72	72	4	0.0001969	0.0001969	45	-0.498393
T cell activation (I) (M7.1)	FcGRIIB	T cell activation (I) (M7.1)	12	22	22	23	0.001864	0.001864	25	-0.533451
T cell activation (II) (M7.3)	FcGRIIB	T cell activation (II) (M7.3)	14	26	26	21	0.0004414	0.0004414	42	-0.00758012
T cell activation (III) (M7.4)	FcGRIIB	T cell activation (III) (M7.4)	15	1	2.5	41	0.001058	0.0024055	23	0.0274779
T cell surface signature (S0)	FcGRIIB	T cell surface signature (S0)	69	1	1	43	0.002682	0.002682	20	-0.00758012
TBA (M104)	FcGRIIB	TBA (M104)	43	3	3	39	-0.0005033	-0.0005033	59	1.21945
TBA (M105)	FcGRIIB	TBA (M105)	44	8	8	35	-1.808e-05	-1.808e-05	50	0.763697
TBA (M114.0)	FcGRIIB	TBA (M114.0)	49	8	8	35	0.008376	0.008376	9	-0.673683
TBA (M131)	FcGRIIB	TBA (M131)	54	3	3	39	-0.0004853	-0.0003879	56	1.11428
TBA (M177.0)	FcGRIIB	TBA (M177.0)	65	13	13	30	0.0006726	0.0006726	38	0.16771
TBA (M188)	FcGRIIB	TBA (M188)	66	8	8	35	0.0001732	0.0001732	46	0.623465
TBA (M193)	FcGRIIB	TBA (M131)	54	3	3	39	-0.0001854	-0.0003879	56	1.11428
TBA (M201)	FcGRIIB	TBA (M131)	54	3	3	39	-0.000493	-0.0003879	56	1.11428
TBA (M66)	FcGRIIB	TBA (M66)	34	4	4	38	-0.0009391	-0.0009391	67	1.46486
TLR and inflammatory signaling (M16)	FcGRIIB	TLR and inflammatory signaling (M16)	18	5	9	34	0.003638	0.004683	13	-0.568509
transcription regulation in cell development (M49)	FcGRIIB	transcription regulation in cell development (M49)	29	3	3	39	-0.0008087	-0.0008087	64	1.39474
transmembrane transport (I) (M87)	FcGRIIB	transmembrane transport (I) (M87)	40	54	54	7	0.003423	0.003423	16	-1.4099
type I interferon response (M127)	FcGRIIB	innate activation by cytosolic DNA sensing (M13)	17	16	26.8333	20	0.07161	0.0571077	1	-1.48002
viral sensing & immunity; IRF2 targets network (I) (M111.0)	FcGRIIB	viral sensing & immunity; IRF2 targets network (I) (M111.0)	46	3	3	39	0.002607	0.002607	21	-0.112754
Activated (LPS) dendritic cell surface signature (S11)	FcGRIIIAF	innate activation by cytosolic DNA sensing (M13)	17	5	19	17	0.01795	0.0205746	3	-1.17281
activated dendritic cells (M67)	FcGRIIIAF	innate activation by cytosolic DNA sensing (M13)	17	26	19	17	0.02019	0.0205746	3	-1.17281
antiviral IFN signature (M75)	FcGRIIIAF	innate activation by cytosolic DNA sensing (M13)	17	19	19	17	0.003392	0.0205746	3	-1.17281
B cell surface signature (S2)	FcGRIIIAF	enriched in B cells (I) (M47.0)	26	3	3	29	0.0005821	-0.00035474	56	0.985988
blood coagulation (M11.1)	FcGRIIIAF	blood coagulation (M11.1)	16	1	1	31	0.001628	0.001628	31	0.222107
C-MYC transcriptional network (M4.12)	FcGRIIIAF	C-MYC transcriptional network (M4.12)	9	67	67	4	0.003008	0.003008	22	-0.973534
CD1 and other DC receptors (M50)	FcGRIIIAF	CD1 and other DC receptors (M50)	30	90	90	2	0.008315	0.008315	8	-1.50493
cell adhesion (GO) (M117)	FcGRIIIAF	cell adhesion (GO) (M117)	51	2	2	30	-0.0004489	-0.0004489	60	1.15205
cell adhesion (M51)	FcGRIIIAF	cell movement, Adhesion & Platelet activation (M30)	21	95	95	1	0.01112	0.0043433	16	-1.27244
cell cycle (I) (M4.1)	FcGRIIIAF	cell cycle (I) (M4.1)	5	7	4	27	0.003596	0.002892	23	-0.17644
cell cycle and growth arrest (M31)	FcGRIIIAF	T cell activation (III) (M7.4)	15	1	1	31	-0.0001184	0.0012173	36	0.388168
cell division (stimulated CD4+ T cells) (M46)	FcGRIIIAF	cell division (stimulated CD4+ T cells) (M46)	25	1	1	31	0.0008811	0.0008811	40	0.521017
cell movement, Adhesion & Platelet activation (M30)	FcGRIIIAF	cell movement, Adhesion & Platelet activation (M30)	21	95	95	1	0.0003469	0.0043433	16	-1.27244
chromosome Y linked (M240)	FcGRIIIAF	chromosome Y linked (M240)	68	13	13	19	-0.001439	-0.001439	78	1.38454
collagen, TGFB family et al (M77)	FcGRIIIAF	collagen, TGFB family et al (M77)	36	1	1	31	-0.001068	-0.001068	73	1.61702
complement activation (I) (M112.0)	FcGRIIIAF	complement activation (I) (M112.0)	47	31	31	13	0.007196	0.007196	10	-1.07317
CRP	FcGRIIIAF	CRP_modality	73	2	2	30	-0.0001609	-0.0001609	51	0.853139
CYT_IFNGCBA	FcGRIIIAF	CYT_IFNGCBA	74	12	12	20	0.003255	0.003255	21	-0.47535
CYT_IL10	FcGRIIIAF	CYT_IL10	76	5	5	26	-0.0002682	-0.0002682	54	0.819927
CYT_IL1B	FcGRIIIAF	CYT_IL1B	77	5	3	29	-0.001797	-0.0009984	71	1.48417
CYT_IL5	FcGRIIIAF	CYT_IL1B	77	1	3	29	-0.0001998	-0.0009984	71	1.48417
CYT_IL6	FcGRIIIAF	CYT_IL6	78	12	12	20	0.004583	0.004583	15	-0.674624
CYT_IP10	FcGRIIIAF	CYT_IP10	75	75	75	3	0.02269	0.02269	2	-1.67099
CYT_MCP1	FcGRIIIAF	CYT_MCP1	79	19	19	17	-0.0007854	-0.0007854	66	0.919564
CYT_TNFA	FcGRIIIAF	CYT_TNFA	80	2	2	30	-0.001412	-0.001412	77	1.71666
cytoskeletal remodeling (enriched for SRF targets) (M34)	FcGRIIIAF	cytoskeletal remodeling (enriched for SRF targets) (M34)	22	1	1	31	0.0002843	0.0002843	48	0.786715
cytoskeleton/actin (SRF transcription targets) (M145.0)	FcGRIIIAF	cytoskeleton/actin (SRF transcription targets) (M145.0)	58	6	6	25	-0.001486	-0.001486	79	1.61702
cytoskeleton/actin (SRF transcription targets) (M145.1)	FcGRIIIAF	cytoskeleton/actin (SRF transcription targets) (M145.1)	59	2	2	30	0.001184	0.001184	37	0.388168
DC surface signature (S5)	FcGRIIIAF	DC surface signature (S5)	70	2	2	30	0.0007125	0.00036199	46	0.687078
enriched for SMAD2/3 signaling (M97)	FcGRIIIAF	enriched for SMAD2/3 signaling (M97)	42	36	36	11	0.00145	0.00145	32	-0.408926
enriched in activated dendritic cells (II) (M165)	FcGRIIIAF	innate activation by cytosolic DNA sensing (M13)	17	1	19	17	0.01288	0.0205746	3	-1.17281
enriched in activated dendritic cells/monocytes (M64)	FcGRIIIAF	enriched in neutrophils (I) (M37.1)	23	1	1	31	0.0002962	0.000130035	49	0.819927
enriched in B cells (I) (M47.0)	FcGRIIIAF	enriched in B cells (I) (M47.0)	26	3	3	29	-0.001613	-0.00035474	56	0.985988
enriched in B cells (II) (M47.1)	FcGRIIIAF	enriched in B cells (I) (M47.0)	26	3	3	29	-0.0006928	-0.00035474	56	0.985988
enriched in B cells (III) (M47.2)	FcGRIIIAF	enriched in B cells (I) (M47.0)	26	3	3	29	-0.001122	-0.00035474	56	0.985988
enriched in B cells (IV) (M47.3)	FcGRIIIAF	enriched in B cells (IV) (M47.3)	27	1	1	31	-0.0007604	-0.0007604	63	1.2849
enriched in B cells (V) (M47.4)	FcGRIIIAF	enriched in B cells (V) (M47.4)	28	2	2	30	-0.0002975	-0.0002975	55	0.985988
enriched in B cells (VI) (M69)	FcGRIIIAF	enriched in B cells (I) (M47.0)	26	3	3	29	0.001072	-0.00035474	56	0.985988
enriched in cell cycle (M167)	FcGRIIIAF	enriched in cell cycle (M167)	63	37	37	9	0.0001513	0.00213577	27	-0.641411
enriched in dendritic cells (M168)	FcGRIIIAF	enriched in dendritic cells (M168)	64	8	8	23	0.006151	0.006151	12	-0.674624
enriched in membrane proteins (M124)	FcGRIIIAF	enriched in membrane proteins (M124)	53	4	4	27	0.003493	0.003493	20	-0.276077
enriched in monocytes (II) (M11.0)	FcGRIIIAF	regulation of signal transduction (M3)	3	36.5	36.5	10	0.003332	0.00957252	6	-1.30566
enriched in monocytes (IV) (M118.0)	FcGRIIIAF	TLR and inflammatory signaling (M16)	18	6	3.5	28	0.0006651	0.00242703	26	-0.0435911
enriched in myeloid cells and monocytes (M81)	FcGRIIIAF	enriched in myeloid cells and monocytes (M81)	37	1	1	31	0.002619	0.002619	25	0.0228334
enriched in naive and memory B cells (M83)	FcGRIIIAF	enriched in naive and memory B cells (M83)	38	2	2	30	7.252e-05	7.252e-05	50	0.819927
enriched in neutrophils (I) (M37.1)	FcGRIIIAF	enriched in neutrophils (I) (M37.1)	23	1	1	31	-3.613e-05	0.000130035	49	0.819927
enriched in neutrophils (II) (M163)	FcGRIIIAF	enriched in neutrophils (II) (M163)	62	1	1	31	0.001902	0.001902	30	0.188895
enriched in NK cells (I) (M7.2)	FcGRIIIAF	enriched in NK cells (I) (M7.2)	13	79	28	15	0.01738	0.0100322	5	-1.17281
enriched in NK cells (II) (M61.0)	FcGRIIIAF	enriched in NK cells (I) (M7.2)	13	28	28	15	0.01501	0.0100322	5	-1.17281
enriched in NK cells (KIR cluster) (M61.1)	FcGRIIIAF	enriched in NK cells (I) (M7.2)	13	1	28	15	0.004414	0.0100322	5	-1.17281
enriched in NK cells (receptor activation) (M61.2)	FcGRIIIAF	enriched in NK cells (I) (M7.2)	13	4	28	15	0.006389	0.0100322	5	-1.17281
enriched in T cells (I) (M7.0)	FcGRIIIAF	enriched in T cells (I) (M7.0)	11	1	1	31	0.002718	0.0058625	13	-0.375713
enriched in T cells (II) (M223)	FcGRIIIAF	enriched in T cells (I) (M7.0)	11	1	1	31	0.009007	0.0058625	13	-0.375713
erythrocyte differentiation (M173)	FcGRIIIAF	enriched in cell cycle (M167)	63	37	37	9	0.004313	0.00213577	27	-0.641411
extracellular matrix (I) (M2.0)	FcGRIIIAF	extracellular matrix (I) (M2.0)	1	3	3	29	-0.0008041	-0.0008041	67	1.35132
extracellular matrix, complement (M140)	FcGRIIIAF	extracellular matrix, complement (M140)	57	10	10	21	-0.0009163	-0.0009163	69	1.15205
glycerophospholipid metabolism (M114.1)	FcGRIIIAF	glycerophospholipid metabolism (M114.1)	50	7	7	24	-0.001233	-0.001233	74	1.41775
heme biosynthesis (I) (M171)	FcGRIIIAF	enriched in cell cycle (M167)	63	37	37	9	0.001943	0.00213577	27	-0.641411
immune activation - generic cluster (M37.0)	FcGRIIIAF	TLR and inflammatory signaling (M16)	18	1	3.5	28	0.005455	0.00242703	26	-0.0435911
immuregulation - monocytes, T and B cells (M57)	FcGRIIIAF	immuregulation - monocytes, T and B cells (M57)	31	14	14	18	-0.001303	-0.001303	76	1.2849
innate activation by cytosolic DNA sensing (M13)	FcGRIIIAF	innate activation by cytosolic DNA sensing (M13)	17	19	19	17	0.01978	0.0205746	3	-1.17281
innate antiviral response (M150)	FcGRIIIAF	innate activation by cytosolic DNA sensing (M13)	17	44	19	17	0.05577	0.0205746	3	-1.17281
leukocyte migration (M88.0)	FcGRIIIAF	leukocyte migration (M88.0)	41	10	10	21	0.00111	0.00111	38	0.12247
lymphocyte generic cluster (M60)	FcGRIIIAF	lymphocyte generic cluster (M60)	32	2	2	30	-0.0009742	-0.0009742	70	1.48417
lysosomal/endosomal proteins (M139)	FcGRIIIAF	lysosomal/endosomal proteins (M139)	56	66	66	5	0.02722	0.02722	1	-1.63778
Membrane, ER proteins (M134)	FcGRIIIAF	Membrane, ER proteins (M134)	55	5	5	26	-0.00106	-0.00106	72	1.41775
Memory B cell surface signature (S9)	FcGRIIIAF	Memory B cell surface signature (S9)	72	5	5	26	-0.0004232	-0.0004232	59	0.985988
MHC-TLR7-TLR8 cluster (M146)	FcGRIIIAF	MHC-TLR7-TLR8 cluster (M146)	60	90	90	2	0.01596	0.01596	4	-1.63778
mitotic cell cycle in stimulated CD4 T cells (M4.5)	FcGRIIIAF	mitotic cell cycle in stimulated CD4 T cells (M4.5)	7	41	41	8	0.006472	0.006472	11	-1.20602
mitotic cell division (M6)	FcGRIIIAF	cell cycle (I) (M4.1)	5	1	4	27	0.002188	0.002892	23	-0.17644
Monocyte surface signature (S4)	FcGRIIIAF	regulation of signal transduction (M3)	3	36.5	36.5	10	0.0005701	0.00957252	6	-1.30566
myeloid cell enriched receptors and transporters (M4.3)	FcGRIIIAF	regulation of signal transduction (M3)	3	72	36.5	10	0.03593	0.00957252	6	-1.30566
Naive B cell surface signature (S8)	FcGRIIIAF	Naive B cell surface signature (S8)	71	3	3	29	-0.0008994	-0.0008994	68	1.38454
NK cell surface signature (S1)	FcGRIIIAF	enriched in NK cells (I) (M7.2)	13	28	28	15	0.006968	0.0100322	5	-1.17281
plasma cells & B cells, immunoglobulins (M156.0)	FcGRIIIAF	plasma cells & B cells, immunoglobulins (M156.0)	61	6	5	26	0.002585	0.0009573	39	0.321744
plasma cells, immunoglobulins (M156.1)	FcGRIIIAF	plasma cells & B cells, immunoglobulins (M156.0)	61	4	5	26	-0.0006704	0.0009573	39	0.321744
platelet activation - actin binding (M196)	FcGRIIIAF	cell movement, Adhesion & Platelet activation (M30)	21	95	95	1	0.001563	0.0043433	16	-1.27244
platelet activation and degranulation (M85)	FcGRIIIAF	platelet activation and degranulation (M85)	39	2	2	30	0.0004659	0.0004659	43	0.587441
PLK1 signaling events (M4.2)	FcGRIIIAF	PLK1 signaling events (M4.2)	6	21	21	16	0.003871	0.003871	18	-0.707836
receptors, cell migration (M109)	FcGRIIIAF	receptors, cell migration (M109)	45	59	59	6	0.002023	0.002023	28	-0.707836
regulation of signal transduction (M3)	FcGRIIIAF	regulation of signal transduction (M3)	3	1	36.5	10	-0.001542	0.00957252	6	-1.30566
Resting dendritic cell surface signature (S10)	FcGRIIIAF	DC surface signature (S5)	70	2	2	30	1.148e-05	0.00036199	46	0.687078
T & B cell development, activation (M62.0)	FcGRIIIAF	T & B cell development, activation (M62.0)	33	35	35	12	0.004064	0.004064	17	-0.873897
T cell activation (II) (M7.3)	FcGRIIIAF	T cell activation (II) (M7.3)	14	7	7	24	-0.0003981	-0.0003981	58	0.886352
T cell activation (III) (M7.4)	FcGRIIIAF	T cell activation (III) (M7.4)	15	1	1	31	0.002553	0.0012173	36	0.388168
TBA (M105)	FcGRIIIAF	TBA (M105)	44	1	1	31	-0.0002339	-0.0002339	53	0.952776
TBA (M114.0)	FcGRIIIAF	TBA (M114.0)	49	1	1	31	0.001281	0.001281	35	0.354956
TBA (M121)	FcGRIIIAF	TBA (M121)	52	1	1	31	0.001951	0.001951	29	0.155682
TBA (M131)	FcGRIIIAF	TBA (M131)	54	9	9	22	-0.0002702	0.000363067	45	0.388168
TBA (M177.0)	FcGRIIIAF	TBA (M177.0)	65	30	30	14	0.001294	0.001294	34	-0.242864
TBA (M188)	FcGRIIIAF	TBA (M188)	66	5	5	26	0.002801	0.002801	24	-0.17644
TBA (M193)	FcGRIIIAF	TBA (M131)	54	2	9	22	-0.0001966	0.000363067	45	0.388168
TBA (M201)	FcGRIIIAF	TBA (M131)	54	16	9	22	0.001556	0.000363067	45	0.388168
TLR and inflammatory signaling (M16)	FcGRIIIAF	TLR and inflammatory signaling (M16)	18	3.5	3.5	28	0.001161	0.00242703	26	-0.0435911
transmembrane transport (I) (M87)	FcGRIIIAF	transmembrane transport (I) (M87)	40	52	52	7	0.005356	0.005356	14	-1.13959
type I interferon response (M127)	FcGRIIIAF	innate activation by cytosolic DNA sensing (M13)	17	19	19	17	0.01406	0.0205746	3	-1.17281
Activated (LPS) dendritic cell surface signature (S11)	FcGRIIIAV	innate activation by cytosolic DNA sensing (M13)	17	2	40	11	0.02363	0.0655014	1	-1.50365
activated dendritic cells (M67)	FcGRIIIAV	innate activation by cytosolic DNA sensing (M13)	17	74	40	11	0.05516	0.0655014	1	-1.50365
antiviral IFN signature (M75)	FcGRIIIAV	innate activation by cytosolic DNA sensing (M13)	17	40	40	11	0.01131	0.0655014	1	-1.50365
B cell surface signature (S2)	FcGRIIIAV	enriched in B cells (I) (M47.0)	26	8	8	27	0.0004097	-0.000231948	63	1.04659
C-MYC transcriptional network (M4.12)	FcGRIIIAV	C-MYC transcriptional network (M4.12)	9	13	13	22	-0.0001125	-0.0001125	56	0.654249
CD1 and other DC receptors (M50)	FcGRIIIAV	CD1 and other DC receptors (M50)	30	98	98	2	0.01409	0.01409	5	-1.66712
cell adhesion (GO) (M117)	FcGRIIIAV	cell adhesion (GO) (M117)	51	1	1	34	0.0002781	0.0002781	51	0.883116
cell adhesion (M51)	FcGRIIIAV	cell movement, Adhesion & Platelet activation (M30)	21	100	100	1	0.006644	0.0022117	26	-1.01322
cell cycle and growth arrest (M31)	FcGRIIIAV	T cell activation (III) (M7.4)	15	6	6	29	0.003841	0.003454	19	-0.326613
cell cycle and transcription (M4.0)	FcGRIIIAV	cell cycle and transcription (M4.0)	4	1	1	34	0.00548	0.00548	15	-0.293918
cell division - E2F transcription network (M4.8)	FcGRIIIAV	cell division - E2F transcription network (M4.8)	8	10	10	25	0.003432	0.003432	20	-0.4247
cell division (stimulated CD4+ T cells) (M46)	FcGRIIIAV	cell division (stimulated CD4+ T cells) (M46)	25	4	4	31	0.0001637	0.0001637	52	0.817726
cell movement, Adhesion & Platelet activation (M30)	FcGRIIIAV	cell movement, Adhesion & Platelet activation (M30)	21	100	100	1	0.0002631	0.0022117	26	-1.01322
chemokine cluster (I) (M27.0)	FcGRIIIAV	chemokine cluster (I) (M27.0)	19	1	1	34	-0.0005435	-0.0005435	71	1.53702
chromosome Y linked (M240)	FcGRIIIAV	chromosome Y linked (M240)	68	2	2	33	-0.000752	-0.000752	76	1.66781
collagen, TGFB family et al (M77)	FcGRIIIAV	collagen, TGFB family et al (M77)	36	3	3	32	-0.0001415	-0.0001415	58	1.04659
complement activation (I) (M112.0)	FcGRIIIAV	complement activation (I) (M112.0)	47	24	24	16	0.002638	0.002638	23	-0.620872
CRP	FcGRIIIAV	CRP_modality	73	36	36	13	0.008995	0.008995	9	-1.17669
CYT_IFNGCBA	FcGRIIIAV	CYT_IFNGCBA	74	10	10	25	0.003148	0.003148	21	-0.392004
CYT_IL10	FcGRIIIAV	CYT_IL10	76	2	2	33	-0.0001413	-0.0001413	57	1.04659
CYT_IL1B	FcGRIIIAV	CYT_IL1B	77	3	2	33	-0.0001461	-0.00015555	59	1.11198
CYT_IL5	FcGRIIIAV	CYT_IL1B	77	1	2	33	-0.000165	-0.00015555	59	1.11198
CYT_IL6	FcGRIIIAV	CYT_IL6	78	53	53	7	0.009159	0.009159	8	-1.40556
CYT_IP10	FcGRIIIAV	CYT_IP10	75	39	39	12	0.007683	0.007683	12	-1.1113
CYT_MCP1	FcGRIIIAV	CYT_MCP1	79	19	19	18	-0.001736	-0.001736	80	1.30816
cytoskeletal remodeling (enriched for SRF targets) (M34)	FcGRIIIAV	cytoskeletal remodeling (enriched for SRF targets) (M34)	22	3	3	32	0.0005764	0.0005764	44	0.588858
cytoskeleton/actin (SRF transcription targets) (M145.0)	FcGRIIIAV	cytoskeleton/actin (SRF transcription targets) (M145.0)	58	9	9	26	-0.001205	-0.001205	78	1.50433
cytoskeleton/actin (SRF transcription targets) (M145.1)	FcGRIIIAV	cytoskeleton/actin (SRF transcription targets) (M145.1)	59	1	1	34	0.0003088	0.0003088	50	0.850421
DC surface signature (S5)	FcGRIIIAV	DC surface signature (S5)	70	1	1	34	0.007099	0.004324	17	-0.228527
endoplasmic reticulum (M37.2)	FcGRIIIAV	endoplasmic reticulum (M37.2)	24	19	19	18	0.01321	0.01321	6	-1.1113
enriched for SMAD2/3 signaling (M97)	FcGRIIIAV	enriched for SMAD2/3 signaling (M97)	42	34	34	14	0.0009289	0.0009289	37	-0.228527
enriched in activated dendritic cells (II) (M165)	FcGRIIIAV	innate activation by cytosolic DNA sensing (M13)	17	40	40	11	0.02171	0.0655014	1	-1.50365
enriched in activated dendritic cells/monocytes (M64)	FcGRIIIAV	enriched in neutrophils (I) (M37.1)	23	2	2	33	-0.0002858	-0.00041195	68	1.40624
enriched in B cells (I) (M47.0)	FcGRIIIAV	enriched in B cells (I) (M47.0)	26	8	8	27	-0.001361	-0.000231948	63	1.04659
enriched in B cells (II) (M47.1)	FcGRIIIAV	enriched in B cells (I) (M47.0)	26	8	8	27	-0.0004031	-0.000231948	63	1.04659
enriched in B cells (III) (M47.2)	FcGRIIIAV	enriched in B cells (I) (M47.0)	26	8	8	27	0.0002612	-0.000231948	63	1.04659
enriched in B cells (IV) (M47.3)	FcGRIIIAV	enriched in B cells (IV) (M47.3)	27	1	1	34	0.0003237	0.0003237	49	0.817726
enriched in B cells (V) (M47.4)	FcGRIIIAV	enriched in B cells (V) (M47.4)	28	12	12	23	0.0007364	0.0007364	42	0.229208
enriched in B cells (VI) (M69)	FcGRIIIAV	enriched in B cells (I) (M47.0)	26	8	8	27	-6.654e-05	-0.000231948	63	1.04659
enriched in cell cycle (M167)	FcGRIIIAV	enriched in cell cycle (M167)	63	7	7	28	-0.0002971	0.00210897	27	-0.0977456
enriched in monocytes (II) (M11.0)	FcGRIIIAV	regulation of signal transduction (M3)	3	44	44	10	0.005664	0.0053627	16	-1.04591
enriched in monocytes (IV) (M118.0)	FcGRIIIAV	TLR and inflammatory signaling (M16)	18	1	1	34	0.002367	0.00171187	32	0.261904
enriched in naive and memory B cells (M83)	FcGRIIIAV	enriched in naive and memory B cells (M83)	38	2	2	33	-0.001314	-0.001314	79	1.76589
enriched in neutrophils (I) (M37.1)	FcGRIIIAV	enriched in neutrophils (I) (M37.1)	23	2	2	33	-0.0005381	-0.00041195	68	1.40624
enriched in NK cells (I) (M7.2)	FcGRIIIAV	enriched in NK cells (I) (M7.2)	13	1	11.2	24	0.0003093	0.00161884	33	-0.0323548
enriched in NK cells (II) (M61.0)	FcGRIIIAV	enriched in NK cells (I) (M7.2)	13	25	11.2	24	0.002243	0.00161884	33	-0.0323548
enriched in NK cells (KIR cluster) (M61.1)	FcGRIIIAV	enriched in NK cells (I) (M7.2)	13	27	11.2	24	0.001492	0.00161884	33	-0.0323548
enriched in NK cells (receptor activation) (M61.2)	FcGRIIIAV	enriched in NK cells (I) (M7.2)	13	2	11.2	24	0.0009349	0.00161884	33	-0.0323548
enriched in T cells (I) (M7.0)	FcGRIIIAV	enriched in T cells (I) (M7.0)	11	1	1	34	9.499e-05	0.00387549	18	-0.195832
enriched in T cells (II) (M223)	FcGRIIIAV	enriched in T cells (I) (M7.0)	11	1	1	34	0.007656	0.00387549	18	-0.195832
erythrocyte differentiation (M173)	FcGRIIIAV	enriched in cell cycle (M167)	63	10	7	28	0.003336	0.00210897	27	-0.0977456
extracellular matrix (I) (M2.0)	FcGRIIIAV	extracellular matrix (I) (M2.0)	1	1	1	34	0.00118	0.00118	35	0.35999
extracellular matrix (II) (M2.1)	FcGRIIIAV	extracellular matrix (II) (M2.1)	2	3	3	32	-0.0001949	-0.0001949	61	1.14468
extracellular matrix, complement (M140)	FcGRIIIAV	extracellular matrix, complement (M140)	57	22	22	17	0.001169	0.001169	36	-0.163136
glycerophospholipid metabolism (M114.1)	FcGRIIIAV	glycerophospholipid metabolism (M114.1)	50	3	3	32	0.0006446	0.0006446	43	0.556162
heme biosynthesis (I) (M171)	FcGRIIIAV	enriched in cell cycle (M167)	63	4	7	28	0.003288	0.00210897	27	-0.0977456
immune activation - generic cluster (M37.0)	FcGRIIIAV	TLR and inflammatory signaling (M16)	18	1	1	34	0.002075	0.00171187	32	0.261904
immuregulation - monocytes, T and B cells (M57)	FcGRIIIAV	immuregulation - monocytes, T and B cells (M57)	31	10	10	25	-0.0002387	-0.0002387	64	1.0139
innate activation by cytosolic DNA sensing (M13)	FcGRIIIAV	innate activation by cytosolic DNA sensing (M13)	17	18	40	11	0.1184	0.0655014	1	-1.50365
innate antiviral response (M150)	FcGRIIIAV	innate activation by cytosolic DNA sensing (M13)	17	54	40	11	0.1267	0.0655014	1	-1.50365
leukocyte migration (M88.0)	FcGRIIIAV	leukocyte migration (M88.0)	41	16	16	19	0.0003367	0.0003367	48	0.294599
lysosomal/endosomal proteins (M139)	FcGRIIIAV	lysosomal/endosomal proteins (M139)	56	86	86	4	0.01658	0.01658	4	-1.63443
Membrane, ER proteins (M134)	FcGRIIIAV	Membrane, ER proteins (M134)	55	1	1	34	-0.000641	-0.000641	73	1.60242
Memory B cell surface signature (S9)	FcGRIIIAV	Memory B cell surface signature (S9)	72	6	6	29	-0.0005546	-0.0005546	72	1.40624
MHC-TLR7-TLR8 cluster (M146)	FcGRIIIAV	MHC-TLR7-TLR8 cluster (M146)	60	70	70	5	0.02739	0.02739	2	-1.66712
mitotic cell cycle in stimulated CD4 T cells (M4.5)	FcGRIIIAV	mitotic cell cycle in stimulated CD4 T cells (M4.5)	7	3	3	32	0.0004117	0.0004117	47	0.686944
Monocyte surface signature (S4)	FcGRIIIAV	regulation of signal transduction (M3)	3	44	44	10	-0.0003342	0.0053627	16	-1.04591
myeloid cell enriched receptors and transporters (M4.3)	FcGRIIIAV	regulation of signal transduction (M3)	3	44	44	10	0.01723	0.0053627	16	-1.04591
Naive B cell surface signature (S8)	FcGRIIIAV	Naive B cell surface signature (S8)	71	14	14	21	-0.001072	-0.001072	77	1.30816
NK cell surface signature (S1)	FcGRIIIAV	enriched in NK cells (I) (M7.2)	13	1	11.2	24	0.003115	0.00161884	33	-0.0323548
plasma cells & B cells, immunoglobulins (M156.0)	FcGRIIIAV	plasma cells & B cells, immunoglobulins (M156.0)	61	10	48.5	8	0.003149	0.0024075	25	-0.817044
plasma cells, immunoglobulins (M156.1)	FcGRIIIAV	plasma cells & B cells, immunoglobulins (M156.0)	61	87	48.5	8	0.001666	0.0024075	25	-0.817044
platelet activation - actin binding (M196)	FcGRIIIAV	cell movement, Adhesion & Platelet activation (M30)	21	100	100	1	-0.000272	0.0022117	26	-1.01322
platelet activation & blood coagulation (M199)	FcGRIIIAV	platelet activation & blood coagulation (M199)	67	1	1	34	0.002734	0.002734	22	-0.0650502
platelet activation and degranulation (M85)	FcGRIIIAV	platelet activation and degranulation (M85)	39	10	10	25	0.001993	0.001993	29	-0.130441
PLK1 signaling events (M4.2)	FcGRIIIAV	PLK1 signaling events (M4.2)	6	1	1	34	0.001765	0.001765	30	0.196513
receptors, cell migration (M109)	FcGRIIIAV	receptors, cell migration (M109)	45	93	93	3	0.007885	0.007885	11	-1.43826
regulation of antigen presentation and immune response (M5.0)	FcGRIIIAV	regulation of antigen presentation and immune response (M5.0)	10	15	15	20	0.01976	0.01976	3	-1.144
regulation of signal transduction (M3)	FcGRIIIAV	regulation of signal transduction (M3)	3	44	44	10	-0.001109	0.0053627	16	-1.04591
Resting dendritic cell surface signature (S10)	FcGRIIIAV	DC surface signature (S5)	70	1	1	34	0.001549	0.004324	17	-0.228527
T cell activation (II) (M7.3)	FcGRIIIAV	T cell activation (II) (M7.3)	14	2	2	33	-0.0004206	-0.0004206	69	1.43894
T cell activation (III) (M7.4)	FcGRIIIAV	T cell activation (III) (M7.4)	15	6	6	29	0.003067	0.003454	19	-0.326613
T cell surface signature (S0)	FcGRIIIAV	T cell surface signature (S0)	69	2	2	33	0.00205	0.00205	28	0.0984268
TBA (M105)	FcGRIIIAV	TBA (M105)	44	27	27	15	0.0008407	0.0008407	40	-0.0977456
TBA (M114.0)	FcGRIIIAV	TBA (M114.0)	49	3	3	32	0.001335	0.001335	34	0.261904
TBA (M131)	FcGRIIIAV	TBA (M131)	54	3	3	32	-0.0002154	8.19e-05	53	0.883116
TBA (M177.0)	FcGRIIIAV	TBA (M177.0)	65	40	40	11	0.00263	0.00263	24	-0.751654
TBA (M188)	FcGRIIIAV	TBA (M188)	66	1	1	34	-0.0003471	-0.0003471	67	1.40624
TBA (M193)	FcGRIIIAV	TBA (M131)	54	3	3	32	0.0001206	8.19e-05	53	0.883116
TBA (M201)	FcGRIIIAV	TBA (M131)	54	3	3	32	0.0003405	8.19e-05	53	0.883116
TBA (M66)	FcGRIIIAV	TBA (M66)	34	69	69	6	0.005628	0.005628	13	-1.27478
TLR and inflammatory signaling (M16)	FcGRIIIAV	TLR and inflammatory signaling (M16)	18	1	1	34	0.0006936	0.00171187	32	0.261904
transcription regulation in cell development (M49)	FcGRIIIAV	transcription regulation in cell development (M49)	29	5	5	30	0.0009134	0.0009134	39	0.35999
transmembrane transport (I) (M87)	FcGRIIIAV	transmembrane transport (I) (M87)	40	48	48	9	0.01101	0.01101	7	-1.37287
type I interferon response (M127)	FcGRIIIAV	innate activation by cytosolic DNA sensing (M13)	17	52	40	11	0.1016	0.0655014	1	-1.50365
viral sensing & immunity; IRF2 targets network (I) (M111.0)	FcGRIIIAV	viral sensing & immunity; IRF2 targets network (I) (M111.0)	46	24	24	16	0.008912	0.008912	10	-1.04591
Activated (LPS) dendritic cell surface signature (S11)	FcGRIIIB	innate activation by cytosolic DNA sensing (M13)	17	1	5	31	0.007535	0.0127491	5	-0.809539
activated dendritic cells (M67)	FcGRIIIB	innate activation by cytosolic DNA sensing (M13)	17	1	5	31	0.003624	0.0127491	5	-0.809539
antigen presentation (lipids and proteins) (M28)	FcGRIIIB	antigen presentation (lipids and proteins) (M28)	20	2	2	35	3.903e-06	3.903e-06	50	0.767956
antiviral IFN signature (M75)	FcGRIIIB	innate activation by cytosolic DNA sensing (M13)	17	5	5	31	0.004115	0.0127491	5	-0.809539
blood coagulation (M11.1)	FcGRIIIB	blood coagulation (M11.1)	16	10	10	25	-0.0006514	-0.0006514	65	0.928925
C-MYC transcriptional network (M4.12)	FcGRIIIB	C-MYC transcriptional network (M4.12)	9	94	94	2	0.005686	0.005686	17	-1.35683
CD1 and other DC receptors (M50)	FcGRIIIB	CD1 and other DC receptors (M50)	30	79	79	5	0.004551	0.004551	19	-1.19586
cell adhesion (M51)	FcGRIIIB	cell movement, Adhesion & Platelet activation (M30)	21	96	96	1	0.007326	0.00440333	20	-1.29245
cell cycle (I) (M4.1)	FcGRIIIB	cell cycle (I) (M4.1)	5	6	6	29	0.0006624	-0.00011315	53	0.671374
cell cycle and growth arrest (M31)	FcGRIIIB	T cell activation (III) (M7.4)	15	28	28	18	0.001685	0.0066625	14	-0.938315
cell division - E2F transcription network (M4.8)	FcGRIIIB	cell division - E2F transcription network (M4.8)	8	16	16	21	0.00321	0.00321	25	-0.487602
cell division (stimulated CD4+ T cells) (M46)	FcGRIIIB	cell division (stimulated CD4+ T cells) (M46)	25	2	2	35	0.003624	0.003624	24	-0.0690825
cell movement, Adhesion & Platelet activation (M30)	FcGRIIIB	cell movement, Adhesion & Platelet activation (M30)	21	96	96	1	0.001905	0.00440333	20	-1.29245
chemokine cluster (I) (M27.0)	FcGRIIIB	chemokine cluster (I) (M27.0)	19	1	1	37	-0.0004357	-0.0004357	58	1.08989
chromosome Y linked (M240)	FcGRIIIB	chromosome Y linked (M240)	68	1	1	37	-0.0009936	-0.0009936	74	1.60499
[truncated: 527 more rows]
