# Supplementary material for: An innate immune signature induced by AS01- or AS03-adjuvanted vaccines predicts the antibody response magnitude and quality consistently over time
Source: Front Immunol. 2024 Aug 14;15:1412732. doi: 10.3389/fimmu.2024.1412732 (PMC11349632; doi:10.3389/fimmu.2024.1412732)
Supplement: Supplementary Table 13 — All genes, cluster representative genes, and numbers of antibody features predicted by each cluster. [file Table13.xlsx]

## Sheet: Top_5_Genes_per_Ab_response
Cluster_representative	GeneSymbol	ClusterID	In_The_Top_5_Predictve_Genes_For_Ab_feature	W1.D60	Gene	ADCC3D.D390	ADCC3D.D60	ADCP_Score.D360	ADCP_Score.D390	ADCP_Score.D60	ADDCP_Score.D390	ADDCP_Score.D60	ADNKA_IFNG.D390	ADNKA_IFNG.D60	ADNKA_MIP1B.D60	ADNP_Score.D60	C1q.D390	C1q.D60	CLIA.D360	CLIA.D390	CLIA.D60	FcAR.D360	FcAR.D390	FcAR.D60	FcGRIIAH.D360	FcGRIIAH.D390	FcGRIIAH.D60	FcGRIIAR.D390	FcGRIIAR.D60	FcGRIIB.D360	FcGRIIB.D390	FcGRIIB.D60	FcGRIIIAF.D390	FcGRIIIAF.D60	FcGRIIIAV.D360	FcGRIIIAV.D390	FcGRIIIAV.D60	FcGRIIIB.D390	FcGRIIIB.D60	FcRn.D60	IGA1.D360	IGA1.D390	IGA1.D60	IGA2.D360	IGA2.D390	IGA2.D60	IGG.D390	IGG.D60	IGG1.D60
CACNA1E	CACNA1E	241	27	NA	CACNA1E	-0.996	NA	-1.055	-0.938	-1.023	-0.994	NA	-0.949	NA	NA	NA	-0.964	NA	-0.998	-0.986	-0.976	NA	NA	NA	NA	-0.799	-0.99	-0.935	NA	NA	-0.926	NA	-1.004	-0.839	NA	-0.912	NA	NA	NA	-0.817	NA	NA	NA	NA	-1.072	NA	-0.965	-0.939	NA
NUP50-AS1	NUP50-AS1	1316	22	NA	NUP50-AS1	NA	NA	NA	-0.91	-1.007	NA	NA	NA	NA	NA	NA	-0.937	NA	-0.985	NA	-0.957	NA	-0.973	NA	-1.067	-0.767	NA	-0.916	NA	NA	-0.947	-0.867	-1.006	NA	NA	-0.916	-0.848	NA	NA	-0.836	NA	NA	NA	NA	-1.063	NA	-0.954	NA	NA
RNF213	RNF213	1522	18	NA	RNF213	-0.987	NA	-1.037	-0.932	NA	NA	NA	NA	NA	NA	NA	NA	NA	NA	NA	NA	NA	NA	NA	NA	NA	NA	-0.924	-1.006	NA	-0.916	-0.873	-1.015	-0.883	NA	-0.906	NA	-0.97	-0.833	NA	-0.944	NA	NA	-1.052	-1.051	-0.96	-0.951	NA	NA
NRN1	NRN1	1306	13	NA	NRN1	NA	NA	NA	NA	NA	NA	NA	NA	NA	NA	-0.992	NA	NA	NA	NA	NA	-0.915	NA	-0.965	NA	NA	-0.972	NA	-0.981	NA	NA	NA	NA	NA	-1.004	NA	-0.853	NA	NA	-0.828	-0.947	NA	-0.858	NA	NA	-0.958	NA	NA	NA
CEACAM1	DHRS9;CEACAM1;MSRB2;TMEM140	325	11	NA	CEACAM1	-0.981	NA	NA	NA	-0.993	NA	NA	NA	NA	NA	NA	NA	NA	NA	NA	NA	-0.871	NA	-0.944	NA	NA	-0.999	-0.916	-0.964	NA	NA	NA	NA	NA	NA	NA	NA	NA	NA	NA	NA	NA	NA	-1.034	-1.045	-0.961	NA	NA	NA
SCO2	NCAPH2;IRF7;FANCA;ODF3B;VPS9D1;SCO2	618	11	NA	SCO2	NA	NA	NA	NA	-0.997	NA	NA	NA	NA	NA	NA	NA	NA	-0.965	NA	-0.962	NA	NA	-0.938	NA	NA	-0.972	NA	NA	NA	NA	-0.855	NA	NA	NA	NA	-0.868	NA	-0.797	NA	NA	NA	-0.835	NA	NA	-0.977	NA	NA	NA
LAX1	LAX1	963	10	NA	LAX1	NA	NA	NA	-0.917	NA	NA	NA	NA	NA	NA	NA	NA	NA	NA	-0.98	NA	NA	-0.973	NA	NA	-0.771	NA	NA	NA	-1.023	-0.939	NA	-0.987	NA	NA	NA	NA	-1.004	NA	NA	NA	NA	NA	NA	NA	NA	NA	NA	-0.857
C18orf25	C18orf25	214	8	NA	C18orf25	-0.991	NA	-1.035	NA	NA	-0.986	NA	NA	NA	NA	NA	-0.956	NA	NA	NA	NA	NA	NA	NA	NA	NA	NA	-0.905	NA	NA	NA	NA	NA	NA	NA	NA	NA	NA	NA	NA	NA	NA	NA	NA	NA	NA	-0.96	-0.974	NA
FBXO32	FBXO32	630	8	NA	FBXO32	NA	NA	NA	NA	NA	NA	NA	NA	-0.86	-0.992	NA	NA	-0.88	NA	NA	NA	NA	NA	NA	NA	NA	NA	NA	NA	-1.031	NA	NA	NA	NA	-0.993	NA	NA	NA	NA	NA	NA	NA	NA	NA	NA	NA	NA	-0.934	-0.846
NOV	NOV	1293	8	NA	NOV	NA	NA	NA	NA	NA	NA	NA	NA	NA	NA	NA	-0.943	NA	NA	NA	NA	NA	NA	NA	-1.009	NA	NA	NA	NA	NA	NA	NA	NA	NA	NA	NA	NA	NA	NA	-0.826	NA	NA	NA	NA	NA	NA	NA	NA	NA
SESTD1	SESTD1	1584	8	NA	SESTD1	NA	NA	NA	NA	-1.002	NA	NA	NA	NA	NA	NA	NA	NA	NA	NA	NA	NA	-0.977	NA	NA	NA	NA	NA	NA	NA	NA	-0.869	NA	NA	NA	NA	NA	NA	NA	NA	NA	NA	NA	NA	-1.047	NA	NA	NA	-0.804
CTSL	CTSL	443	7	NA	CTSL	NA	-0.817	NA	NA	NA	NA	-0.936	NA	NA	NA	NA	NA	NA	NA	NA	NA	NA	NA	NA	NA	NA	NA	NA	-0.965	NA	NA	NA	NA	NA	NA	NA	-0.853	NA	NA	NA	NA	NA	NA	NA	NA	NA	NA	-0.96	-0.802
GPR84	LPCAT2;GPR84;ICAM1;PLEK;GADD45B	692	7	NA	GPR84	NA	-0.821	-1.025	NA	NA	NA	NA	NA	-0.826	-0.992	NA	NA	NA	NA	NA	NA	NA	NA	NA	-1.007	NA	NA	NA	NA	NA	NA	NA	NA	-0.864	NA	NA	NA	NA	NA	NA	NA	NA	NA	NA	NA	NA	NA	NA	NA
ANKRD22	PLSCR1;FCGR1A;ALPK1;PARP9;ANKRD22;FCGR1B;GK;CD274;SECTM1;GK3P	72	6	NA	ANKRD22	NA	-0.805	NA	NA	NA	NA	NA	NA	NA	NA	NA	NA	NA	-0.962	NA	-0.951	NA	NA	NA	NA	NA	-0.966	NA	NA	NA	NA	NA	NA	NA	NA	NA	-0.855	NA	NA	NA	NA	NA	NA	NA	NA	NA	NA	NA	NA
KYNU	KYNU	958	6	NA	KYNU	NA	NA	NA	NA	NA	NA	NA	NA	NA	NA	-0.964	NA	NA	NA	NA	NA	NA	-0.969	NA	NA	NA	NA	NA	NA	NA	NA	NA	NA	NA	NA	NA	NA	NA	-0.786	NA	NA	-1.046	NA	NA	NA	NA	NA	-0.946	NA
SCARB2	SCARB2	1560	6	NA	SCARB2	NA	-0.821	NA	NA	NA	NA	-0.918	NA	NA	NA	NA	NA	NA	NA	NA	NA	-0.862	NA	-0.937	NA	NA	NA	NA	NA	NA	NA	NA	NA	NA	NA	NA	NA	NA	NA	NA	-0.914	NA	NA	NA	NA	NA	NA	NA	NA
BATF2	GBP4;WARS;PML;BATF2;SAMD9L;GBP5;TAP2;STAT1;FRMD3;RHBDF2;APOL1;SERPING1;GBP1;IFI35	106	5	NA	BATF2	-0.954	NA	NA	NA	NA	NA	NA	NA	NA	NA	NA	NA	NA	NA	NA	NA	NA	NA	NA	NA	NA	NA	NA	NA	NA	NA	NA	NA	NA	NA	-0.884	NA	NA	NA	NA	NA	NA	NA	NA	NA	NA	NA	NA	NA
CFAP58	CFAP58	351	5	NA	CFAP58	NA	NA	NA	NA	NA	-0.998	NA	NA	NA	NA	NA	NA	-0.856	NA	NA	NA	NA	NA	NA	NA	NA	NA	NA	NA	NA	NA	NA	NA	NA	NA	NA	NA	NA	NA	NA	NA	NA	NA	NA	NA	NA	-0.958	NA	-0.821
DOCK4	TNFAIP6;LOC105373098;ERV3-2;ZCCHC2;DOCK4	511	5	NA	DOCK4	NA	NA	NA	NA	NA	NA	NA	NA	NA	-1.012	-0.976	NA	NA	-0.962	NA	NA	NA	NA	NA	NA	NA	NA	NA	NA	NA	NA	NA	NA	NA	NA	NA	NA	NA	NA	NA	NA	NA	-0.837	NA	NA	NA	NA	NA	NA
ETV7	ETV7;APOL6;PRRG4	107	5	NA	ETV7	NA	NA	NA	NA	NA	NA	NA	NA	NA	NA	NA	NA	NA	NA	NA	NA	NA	NA	NA	NA	-0.786	NA	NA	-0.978	NA	NA	NA	NA	NA	NA	NA	NA	NA	NA	NA	NA	NA	-0.839	NA	NA	-0.951	NA	NA	NA
VSIG10	VSIG10	1912	5	NA	VSIG10	NA	NA	NA	NA	NA	NA	NA	-0.941	NA	NA	NA	NA	NA	NA	NA	NA	-0.88	NA	NA	NA	NA	NA	NA	NA	NA	NA	NA	NA	NA	NA	NA	NA	NA	NA	NA	NA	NA	NA	NA	NA	NA	NA	NA	NA
AVIL	AVIL	148	4	NA	AVIL	NA	NA	NA	NA	NA	NA	NA	NA	NA	NA	NA	NA	NA	NA	NA	NA	-0.878	NA	NA	NA	NA	NA	NA	NA	NA	NA	NA	NA	NA	NA	NA	NA	NA	NA	NA	-0.914	NA	NA	-1.069	NA	NA	NA	NA	NA
CEP128	CEP128	341	4	NA	CEP128	NA	NA	NA	-0.906	NA	NA	NA	NA	NA	NA	NA	NA	NA	NA	-0.913	NA	NA	NA	NA	NA	NA	NA	NA	NA	NA	NA	NA	NA	NA	NA	NA	NA	-0.992	NA	NA	NA	NA	NA	NA	NA	NA	NA	NA	NA
EFHD2	EFHD2	535	4	NA	EFHD2	NA	NA	NA	NA	NA	-0.977	NA	NA	NA	NA	NA	-0.918	NA	NA	NA	NA	NA	NA	NA	NA	NA	NA	NA	NA	NA	-0.926	NA	NA	NA	NA	NA	NA	NA	NA	NA	NA	NA	NA	NA	NA	NA	NA	NA	NA
MCTP1	MCTP1	1168	4	NA	MCTP1	NA	NA	NA	NA	NA	NA	NA	NA	NA	NA	NA	NA	NA	NA	NA	NA	NA	NA	NA	-1.035	NA	NA	NA	NA	NA	NA	NA	NA	-0.856	NA	NA	NA	NA	NA	NA	NA	-1.042	NA	NA	NA	NA	NA	NA	NA
SIRPD	SIRPD	1603	4	NA	SIRPD	NA	NA	NA	NA	NA	NA	NA	NA	NA	NA	NA	NA	NA	NA	NA	NA	NA	-0.971	NA	NA	NA	NA	NA	NA	NA	NA	NA	NA	NA	NA	NA	NA	NA	NA	NA	-0.917	NA	NA	-1.044	NA	NA	NA	NA	NA
SLAMF7	SLAMF7	1606	4	NA	SLAMF7	NA	NA	NA	NA	NA	NA	NA	NA	-0.865	-1.03	NA	NA	NA	NA	NA	NA	NA	NA	NA	NA	NA	NA	NA	NA	NA	NA	NA	NA	NA	NA	NA	NA	NA	-0.807	NA	NA	NA	NA	NA	NA	NA	NA	NA	NA
SLC16A10	SLC16A10	1611	4	NA	SLC16A10	NA	NA	NA	NA	NA	NA	NA	NA	NA	NA	NA	NA	NA	NA	NA	NA	NA	NA	NA	NA	NA	NA	NA	NA	-1.034	NA	NA	NA	NA	NA	NA	NA	NA	NA	NA	NA	NA	NA	NA	NA	NA	NA	NA	NA
TLR6	TLR6	1768	4	NA	TLR6	NA	NA	NA	NA	NA	NA	NA	NA	NA	NA	NA	NA	NA	NA	NA	NA	NA	NA	NA	NA	NA	NA	NA	NA	NA	NA	NA	NA	NA	NA	NA	NA	NA	NA	NA	NA	NA	NA	NA	NA	NA	NA	NA	NA
TRIM6	TRIM6	1840	4	NA	TRIM6	NA	-0.812	NA	NA	NA	NA	-0.875	NA	NA	NA	NA	NA	NA	NA	NA	NA	NA	NA	NA	NA	NA	NA	NA	NA	NA	NA	NA	NA	NA	-0.941	NA	NA	NA	NA	NA	NA	NA	NA	NA	NA	NA	NA	NA	NA
ALDH1A1	ALDH1A1	65	3	NA	ALDH1A1	NA	NA	NA	NA	NA	NA	-0.906	NA	NA	NA	NA	NA	NA	NA	NA	NA	NA	NA	NA	NA	NA	NA	NA	NA	NA	NA	NA	NA	NA	NA	NA	NA	NA	NA	NA	NA	-1.032	NA	NA	NA	NA	NA	NA	NA
FGF13	FGF13	646	3	NA	FGF13	NA	NA	NA	NA	NA	NA	NA	NA	NA	NA	-0.984	NA	NA	NA	NA	NA	NA	NA	NA	NA	NA	NA	NA	NA	-1.026	NA	NA	NA	NA	NA	NA	NA	NA	NA	NA	NA	NA	NA	NA	NA	NA	NA	NA	NA
LINC00189	LINC00189	981	3	NA	LINC00189	NA	NA	NA	NA	NA	NA	NA	NA	NA	NA	NA	NA	NA	NA	NA	NA	NA	NA	NA	NA	NA	NA	NA	NA	NA	NA	NA	NA	NA	NA	NA	NA	NA	NA	NA	NA	NA	NA	NA	NA	NA	NA	NA	NA
LOC101930164	AIM2;LOC101930164;EFCAB2;SMCO4;CD59;VAMP5	57	3	NA	LOC101930164	NA	NA	NA	NA	NA	NA	NA	NA	NA	NA	NA	NA	NA	NA	NA	NA	NA	NA	-0.949	NA	NA	NA	NA	NA	NA	NA	NA	NA	NA	NA	NA	NA	NA	NA	NA	NA	NA	-0.839	NA	NA	NA	NA	NA	NA
LOC105374984	LOC105374984	1079	3	NA	LOC105374984	NA	NA	NA	NA	NA	NA	NA	NA	NA	NA	NA	NA	NA	NA	NA	NA	NA	NA	NA	NA	NA	NA	NA	NA	NA	NA	NA	NA	NA	NA	NA	NA	NA	NA	NA	NA	NA	NA	NA	NA	NA	NA	NA	NA
LY6E	LY6E	1130	3	NA	LY6E	NA	NA	NA	NA	NA	NA	NA	NA	NA	NA	NA	NA	-0.901	NA	NA	NA	NA	NA	NA	NA	NA	NA	NA	NA	NA	NA	NA	NA	NA	NA	-0.887	NA	NA	NA	NA	NA	NA	NA	NA	NA	NA	NA	NA	NA
NEXN	NEXN	1277	3	NA	NEXN	NA	NA	-1.029	NA	NA	NA	NA	NA	NA	NA	NA	NA	NA	NA	NA	NA	NA	NA	NA	NA	NA	NA	NA	NA	NA	NA	NA	NA	NA	NA	NA	NA	NA	NA	NA	NA	NA	NA	NA	NA	NA	NA	NA	NA
SLAMF8	FBXO6;NOD2;LHFPL2;SLAMF8;MYOF;SORT1	632	3	NA	SLAMF8	NA	NA	NA	NA	NA	NA	NA	NA	NA	NA	NA	NA	NA	NA	NA	NA	NA	NA	NA	-1.054	NA	NA	NA	NA	NA	NA	-0.842	NA	NA	NA	NA	NA	NA	NA	NA	NA	NA	NA	NA	NA	NA	NA	NA	NA
TSPAN2	TSPAN2	1852	3	NA	TSPAN2	NA	NA	NA	NA	NA	NA	NA	NA	-0.832	-0.994	NA	NA	NA	NA	NA	NA	NA	NA	NA	NA	NA	NA	NA	NA	NA	NA	NA	NA	NA	NA	NA	NA	NA	NA	NA	NA	NA	NA	NA	NA	NA	NA	NA	NA
AATBC	AATBC	5	2	NA	AATBC	NA	NA	NA	NA	NA	NA	NA	NA	NA	NA	NA	NA	NA	NA	NA	-0.962	NA	NA	NA	NA	NA	NA	NA	NA	NA	NA	NA	NA	NA	NA	NA	NA	NA	NA	NA	NA	NA	NA	NA	NA	NA	NA	NA	NA
ABCG1	ABCG1	13	2	NA	ABCG1	NA	NA	NA	NA	NA	NA	NA	NA	NA	NA	NA	NA	NA	NA	NA	NA	NA	NA	NA	NA	NA	NA	NA	NA	NA	NA	NA	NA	NA	NA	NA	NA	NA	-0.803	NA	NA	NA	NA	NA	NA	NA	NA	NA	NA
AOC2	AOC2	100	2	NA	AOC2	NA	NA	NA	NA	NA	NA	NA	NA	NA	NA	NA	NA	NA	NA	NA	NA	NA	NA	NA	NA	NA	NA	NA	NA	NA	NA	NA	NA	NA	NA	NA	NA	NA	NA	NA	NA	NA	NA	NA	NA	NA	NA	NA	NA
ATP5E	TUBB1;ATP5E	140	2	NA	ATP5E	NA	NA	NA	NA	NA	NA	NA	NA	NA	NA	NA	NA	NA	NA	NA	NA	NA	NA	NA	NA	NA	NA	NA	NA	NA	NA	NA	NA	NA	NA	NA	NA	NA	NA	NA	NA	NA	NA	NA	NA	NA	NA	NA	NA
CARD8	CARD8	255	2	NA	CARD8	NA	NA	NA	NA	NA	NA	NA	NA	NA	NA	NA	NA	NA	NA	NA	NA	NA	NA	NA	NA	NA	NA	NA	NA	NA	NA	NA	NA	NA	NA	NA	NA	NA	NA	NA	NA	NA	NA	NA	NA	NA	NA	NA	NA
CCDC163P	CCDC163P	272	2	NA	CCDC163P	NA	NA	NA	NA	NA	NA	NA	NA	NA	NA	NA	NA	NA	NA	NA	NA	NA	NA	NA	NA	NA	NA	NA	NA	NA	NA	NA	NA	NA	NA	NA	NA	-0.98	NA	NA	NA	NA	NA	NA	NA	NA	NA	NA	NA
CCDC17	CCDC17	273	2	NA	CCDC17	NA	NA	NA	NA	NA	NA	NA	NA	NA	NA	-0.965	NA	NA	NA	NA	NA	NA	NA	NA	NA	NA	NA	NA	NA	NA	NA	NA	NA	NA	NA	NA	NA	NA	NA	NA	NA	NA	NA	NA	NA	NA	NA	NA	NA
CD40	CD40	303	2	NA	CD40	NA	NA	NA	NA	NA	NA	-0.918	NA	NA	NA	NA	NA	NA	NA	NA	NA	NA	NA	NA	NA	NA	NA	NA	NA	NA	NA	NA	NA	NA	NA	NA	NA	NA	NA	NA	NA	NA	NA	NA	NA	NA	NA	NA	NA
FAM50B	FAM50B	615	2	NA	FAM50B	NA	NA	NA	NA	NA	NA	NA	-0.93	NA	NA	NA	NA	NA	NA	NA	NA	NA	NA	NA	NA	NA	NA	NA	NA	NA	NA	NA	NA	NA	NA	NA	NA	NA	NA	NA	NA	NA	NA	NA	NA	NA	NA	NA	NA
FCGBP	FCGBP	635	2	-1.097	FCGBP	NA	NA	NA	NA	NA	NA	NA	NA	NA	NA	NA	NA	NA	NA	NA	NA	NA	NA	NA	NA	NA	NA	NA	NA	NA	NA	NA	NA	NA	NA	NA	NA	NA	NA	NA	NA	NA	NA	NA	NA	NA	NA	NA	NA
FMNL2	FMNL2	663	2	-1.075	FMNL2	NA	NA	NA	NA	NA	NA	NA	NA	NA	NA	NA	NA	NA	NA	NA	NA	NA	NA	NA	NA	NA	NA	NA	NA	NA	NA	NA	NA	NA	NA	NA	NA	NA	NA	NA	NA	NA	NA	NA	NA	NA	NA	NA	NA
GPR34	GPR34	739	2	NA	GPR34	NA	NA	NA	NA	NA	NA	NA	-0.939	NA	NA	NA	NA	NA	NA	NA	NA	NA	NA	NA	NA	NA	NA	NA	NA	NA	NA	NA	NA	NA	NA	NA	NA	NA	NA	NA	NA	NA	NA	NA	NA	NA	NA	NA	NA
GRAMD1C	GRAMD1C	743	2	NA	GRAMD1C	NA	NA	NA	NA	NA	NA	NA	NA	NA	NA	NA	NA	NA	NA	NA	NA	NA	NA	NA	NA	NA	NA	NA	NA	NA	NA	NA	NA	NA	NA	NA	NA	NA	NA	-0.834	NA	NA	NA	NA	NA	NA	NA	NA	NA
HIST1H2BC	HIST1H2BC	797	2	NA	HIST1H2BC	NA	NA	NA	NA	NA	NA	NA	NA	-0.834	NA	NA	NA	NA	NA	NA	NA	NA	NA	NA	NA	NA	NA	NA	NA	NA	NA	NA	NA	NA	NA	NA	NA	NA	NA	NA	NA	NA	NA	NA	NA	NA	NA	NA	NA
HLA-DQA1	HLA-DQA1	806	2	NA	HLA-DQA1	NA	NA	NA	NA	NA	NA	NA	NA	NA	NA	NA	NA	-0.89	NA	NA	NA	NA	NA	NA	NA	NA	NA	NA	NA	NA	NA	NA	NA	NA	NA	NA	NA	NA	NA	NA	NA	NA	NA	NA	NA	NA	NA	NA	NA
HLA-DQB1	HLA-DQB1	807	2	NA	HLA-DQB1	NA	NA	NA	NA	NA	NA	NA	NA	NA	NA	NA	NA	-0.892	NA	NA	NA	NA	NA	NA	NA	NA	NA	NA	NA	NA	NA	NA	NA	NA	NA	NA	NA	NA	NA	NA	NA	NA	NA	NA	NA	NA	NA	NA	NA
KLHDC8B	KLHDC8B	947	2	NA	KLHDC8B	NA	NA	NA	NA	NA	NA	NA	NA	NA	NA	NA	NA	NA	NA	NA	NA	NA	NA	NA	NA	NA	NA	NA	NA	NA	NA	NA	NA	-0.848	NA	NA	NA	NA	NA	NA	NA	NA	NA	NA	NA	NA	NA	NA	NA
LGALSL	LGALSL	973	2	NA	LGALSL	NA	NA	NA	NA	NA	NA	NA	NA	NA	NA	NA	NA	NA	NA	NA	NA	NA	NA	NA	NA	NA	NA	NA	NA	NA	NA	NA	NA	NA	NA	NA	NA	NA	NA	NA	NA	-1.046	NA	NA	NA	NA	NA	NA	NA
LOC100130357	LOC100130357	1014	2	NA	LOC100130357	NA	NA	NA	NA	NA	NA	NA	NA	NA	NA	NA	NA	NA	NA	NA	NA	NA	NA	NA	NA	NA	NA	NA	NA	-1.023	NA	NA	NA	NA	NA	NA	NA	NA	NA	NA	NA	NA	NA	NA	NA	NA	NA	NA	NA
LOC105372733	LOC105372733	1072	2	-1.099	LOC105372733	NA	NA	NA	NA	NA	NA	NA	NA	NA	NA	NA	NA	NA	NA	NA	NA	NA	NA	NA	NA	NA	NA	NA	NA	NA	NA	NA	NA	NA	NA	NA	NA	NA	NA	NA	NA	NA	NA	NA	NA	NA	NA	NA	NA
LRRC37A	LRRC37A	1112	2	-1.101	LRRC37A	NA	NA	NA	NA	NA	NA	NA	NA	NA	NA	NA	NA	NA	NA	NA	NA	NA	NA	NA	NA	NA	NA	NA	NA	NA	NA	NA	NA	NA	NA	NA	NA	NA	NA	NA	NA	NA	NA	NA	NA	NA	NA	NA	NA
MYOM2	MYOM2	1249	2	NA	MYOM2	NA	NA	NA	NA	NA	NA	NA	NA	NA	NA	NA	NA	NA	NA	NA	NA	NA	NA	NA	NA	NA	NA	NA	NA	NA	NA	NA	NA	NA	NA	NA	NA	NA	NA	NA	NA	-1.029	NA	NA	NA	NA	NA	NA	NA
NADK2	NADK2	1254	2	NA	NADK2	NA	NA	NA	NA	NA	NA	NA	NA	NA	NA	NA	NA	NA	NA	NA	NA	NA	NA	NA	NA	NA	NA	NA	NA	NA	NA	NA	NA	NA	-0.941	NA	NA	NA	NA	NA	NA	NA	NA	NA	NA	NA	NA	NA	NA
NETO2	NETO2	1276	2	-1.084	NETO2	NA	NA	NA	NA	NA	NA	NA	NA	NA	NA	NA	NA	NA	NA	NA	NA	NA	NA	NA	NA	NA	NA	NA	NA	NA	NA	NA	NA	NA	NA	NA	NA	NA	NA	NA	NA	NA	NA	NA	NA	NA	NA	NA	NA
NPAT	NPAT	1294	2	NA	NPAT	NA	NA	NA	NA	NA	NA	NA	NA	NA	NA	NA	NA	NA	NA	NA	NA	NA	NA	NA	NA	NA	NA	NA	NA	NA	NA	NA	NA	NA	-1.004	NA	NA	NA	NA	NA	NA	NA	NA	NA	NA	NA	NA	NA	NA
RNF145	RNF145	1520	2	NA	RNF145	NA	NA	NA	NA	NA	NA	NA	NA	NA	NA	NA	NA	NA	NA	NA	NA	NA	NA	NA	NA	NA	NA	NA	NA	NA	NA	NA	NA	NA	NA	NA	NA	-1.006	NA	NA	NA	NA	NA	NA	NA	NA	NA	NA	NA
SCAI	SCAI	1557	2	NA	SCAI	NA	NA	NA	NA	NA	NA	NA	NA	NA	NA	NA	NA	NA	NA	NA	NA	NA	NA	NA	NA	NA	NA	NA	NA	NA	NA	NA	NA	NA	NA	NA	NA	NA	NA	NA	NA	NA	NA	NA	NA	NA	NA	NA	NA
SPRY1	SPRY1	1679	2	NA	SPRY1	NA	NA	NA	NA	NA	NA	NA	NA	NA	NA	NA	NA	NA	NA	NA	NA	NA	NA	NA	NA	NA	NA	NA	NA	NA	NA	NA	-1.002	NA	NA	NA	NA	NA	NA	NA	NA	NA	NA	NA	NA	NA	NA	NA	NA
SSPN	SSPN	1695	2	NA	SSPN	NA	NA	NA	NA	NA	NA	NA	-0.93	NA	NA	NA	NA	NA	NA	NA	NA	NA	NA	NA	NA	NA	NA	NA	NA	NA	NA	NA	NA	NA	NA	NA	NA	NA	NA	NA	NA	NA	NA	NA	NA	NA	NA	NA	NA
TOP2A	TOP2A	1802	2	NA	TOP2A	NA	NA	NA	NA	NA	-0.971	NA	NA	NA	NA	NA	NA	NA	NA	NA	NA	NA	NA	NA	NA	NA	NA	NA	NA	NA	NA	NA	NA	NA	NA	NA	NA	NA	NA	NA	NA	NA	NA	NA	NA	NA	NA	NA	NA
USP9Y	USP9Y	1897	2	NA	USP9Y	NA	NA	NA	NA	NA	NA	NA	NA	NA	NA	NA	NA	NA	NA	NA	NA	NA	NA	NA	NA	NA	NA	NA	NA	NA	NA	NA	NA	NA	NA	NA	NA	NA	NA	NA	NA	NA	NA	-1.051	NA	NA	NA	NA	NA
WDR41	WDR41	1918	2	NA	WDR41	NA	NA	NA	NA	NA	NA	NA	NA	NA	NA	NA	NA	NA	NA	NA	NA	NA	NA	NA	NA	NA	NA	NA	NA	NA	NA	NA	NA	NA	NA	NA	NA	NA	NA	NA	NA	NA	NA	NA	NA	NA	NA	NA	NA
ZMYND11	ZMYND11	1958	2	NA	ZMYND11	NA	NA	NA	NA	NA	NA	NA	NA	NA	NA	NA	NA	NA	NA	-0.973	NA	NA	NA	NA	NA	NA	NA	NA	NA	NA	NA	NA	NA	NA	NA	NA	NA	NA	NA	NA	NA	NA	NA	NA	NA	NA	NA	NA	NA
ZNF254	ZNF254	1966	2	NA	ZNF254	NA	NA	NA	NA	NA	NA	NA	NA	NA	NA	NA	NA	NA	NA	NA	NA	NA	NA	NA	NA	-0.769	NA	NA	NA	NA	NA	NA	NA	NA	NA	NA	NA	NA	NA	NA	NA	NA	NA	NA	NA	NA	NA	NA	NA
ZNF831	ZNF831	2009	2	NA	ZNF831	NA	NA	NA	NA	NA	NA	NA	NA	NA	NA	NA	NA	NA	NA	-0.948	NA	NA	NA	NA	NA	NA	NA	NA	NA	NA	NA	NA	NA	NA	NA	NA	NA	NA	NA	NA	NA	NA	NA	NA	NA	NA	NA	NA	NA
[truncated: 7 more columns]

## Sheet: Top_10_per_Ab_response
Cluster_representative	GeneSymbol	ClusterID	Predictive_For_Number_Ab	W1.D60	Gene	ADCC3D.D390	ADCC3D.D60	ADCP_Score.D360	ADCP_Score.D390	ADCP_Score.D60	ADDCP_Score.D390	ADDCP_Score.D60	ADNKA_IFNG.D390	ADNKA_IFNG.D60	ADNKA_MIP1B.D60	ADNP_Score.D60	C1q.D390	C1q.D60	CLIA.D360	CLIA.D390	CLIA.D60	FcAR.D360	FcAR.D390	FcAR.D60	FcGRIIAH.D360	FcGRIIAH.D390	FcGRIIAH.D60	FcGRIIAR.D390	FcGRIIAR.D60	FcGRIIB.D360	FcGRIIB.D390	FcGRIIB.D60	FcGRIIIAF.D390	FcGRIIIAF.D60	FcGRIIIAV.D360	FcGRIIIAV.D390	FcGRIIIAV.D60	FcGRIIIB.D390	FcGRIIIB.D60	FcRn.D60	IGA1.D360	IGA1.D390	IGA1.D60	IGA2.D360	IGA2.D390	IGA2.D60	IGG.D390	IGG.D60	IGG1.D60
CACNA1E	CACNA1E	241	35	NA	CACNA1E	-0.996	NA	-1.055	-0.938	-1.023	-0.994	NA	-0.949	-0.798	NA	-0.95	-0.964	NA	-0.998	-0.986	-0.976	NA	-0.937	NA	-1.002	-0.799	-0.99	-0.935	-0.93	NA	-0.926	NA	-1.004	-0.839	NA	-0.912	NA	-0.949	NA	-0.817	NA	-1.003	NA	NA	-1.072	NA	-0.965	-0.939	-0.785
RNF213	RNF213	1522	34	NA	RNF213	-0.987	-0.79	-1.037	-0.932	-0.983	-0.962	-0.863	NA	NA	-0.968	NA	NA	-0.847	-0.955	NA	-0.951	-0.858	NA	NA	NA	-0.762	-0.961	-0.924	-1.006	NA	-0.916	-0.873	-1.015	-0.883	NA	-0.906	NA	-0.97	-0.833	-0.817	-0.944	NA	-0.826	-1.052	-1.051	-0.96	-0.951	NA	-0.777
NUP50-AS1	NUP50-AS1	1316	29	NA	NUP50-AS1	NA	-0.805	-1.003	-0.91	-1.007	-0.945	NA	NA	NA	NA	NA	-0.937	NA	-0.985	NA	-0.957	NA	-0.973	NA	-1.067	-0.767	NA	-0.916	NA	NA	-0.947	-0.867	-1.006	-0.767	-0.934	-0.916	-0.848	NA	-0.771	-0.836	NA	NA	NA	NA	-1.063	NA	-0.954	-0.908	NA
CEACAM1	DHRS9;CEACAM1;MSRB2;TMEM140	325	23	NA	CEACAM1	-0.981	-0.8	NA	NA	-0.993	NA	-0.863	NA	NA	NA	-0.937	-0.904	NA	NA	NA	NA	-0.871	NA	-0.944	-0.998	-0.743	-0.999	-0.916	-0.964	NA	-0.913	NA	NA	-0.765	NA	NA	-0.816	NA	NA	NA	-0.903	NA	-0.812	-1.034	-1.045	-0.961	-0.923	NA	NA
SCO2	NCAPH2;IRF7;FANCA;ODF3B;VPS9D1;SCO2	618	21	NA	SCO2	NA	NA	-1	NA	-0.997	-0.956	NA	NA	-0.793	-0.97	-0.937	NA	NA	-0.965	-0.911	-0.962	NA	NA	-0.938	NA	NA	-0.972	-0.868	-0.964	NA	NA	-0.855	NA	NA	NA	-0.872	-0.868	NA	-0.797	NA	NA	NA	-0.835	NA	NA	-0.977	NA	NA	NA
GPR84	LPCAT2;GPR84;ICAM1;PLEK;GADD45B	692	16	NA	GPR84	-0.942	-0.821	-1.025	NA	NA	NA	NA	NA	-0.826	-0.992	NA	-0.91	-0.831	NA	NA	NA	NA	NA	NA	-1.007	NA	NA	-0.886	NA	NA	NA	-0.81	-0.978	-0.864	NA	NA	NA	NA	NA	NA	NA	NA	NA	NA	-1.011	NA	-0.927	-0.913	NA
NRN1	NRN1	1306	16	NA	NRN1	NA	NA	NA	-0.861	NA	NA	NA	NA	NA	NA	-0.992	NA	NA	NA	NA	NA	-0.915	NA	-0.965	NA	NA	-0.972	NA	-0.981	NA	NA	NA	NA	-0.787	-1.004	NA	-0.853	NA	NA	-0.828	-0.947	NA	-0.858	-1.02	NA	-0.958	NA	NA	NA
LAX1	LAX1	963	15	NA	LAX1	NA	NA	NA	-0.917	NA	-0.964	NA	NA	-0.8	NA	NA	NA	NA	NA	-0.98	NA	NA	-0.973	NA	NA	-0.771	NA	NA	NA	-1.023	-0.939	NA	-0.987	-0.781	NA	NA	NA	-1.004	NA	NA	NA	NA	NA	NA	-1.031	NA	-0.916	NA	-0.857
C18orf25	C18orf25	214	14	-1.062	C18orf25	-0.991	NA	-1.035	NA	-0.983	-0.986	NA	NA	NA	NA	NA	-0.956	NA	NA	NA	NA	NA	NA	NA	NA	NA	-0.956	-0.905	NA	NA	NA	NA	NA	NA	NA	-0.874	NA	NA	NA	NA	NA	NA	NA	NA	NA	NA	-0.96	-0.974	-0.789
NOV	NOV	1293	14	NA	NOV	-0.932	NA	-1.003	NA	NA	NA	NA	-0.896	NA	NA	NA	-0.943	NA	NA	-0.903	NA	NA	NA	NA	-1.009	NA	NA	NA	NA	NA	-0.907	NA	NA	NA	NA	NA	NA	NA	-0.762	-0.826	NA	NA	NA	NA	NA	NA	NA	NA	NA
SESTD1	SESTD1	1584	13	NA	SESTD1	NA	NA	NA	NA	-1.002	NA	NA	NA	NA	NA	NA	-0.916	NA	NA	NA	NA	NA	-0.977	NA	NA	NA	NA	-0.881	-0.96	NA	NA	-0.869	NA	NA	NA	-0.857	NA	NA	NA	NA	NA	NA	NA	NA	-1.047	NA	NA	NA	-0.804
SLAMF8	FBXO6;NOD2;LHFPL2;SLAMF8;MYOF;SORT1	632	13	NA	SLAMF8	NA	-0.788	NA	NA	NA	NA	-0.865	NA	NA	NA	NA	NA	NA	NA	NA	NA	-0.862	-0.966	-0.924	-1.054	NA	NA	NA	NA	NA	NA	-0.842	NA	NA	-0.932	NA	NA	NA	NA	NA	-0.892	NA	-0.819	-1.015	NA	NA	NA	-0.926	NA
ANKRD22	PLSCR1;FCGR1A;ALPK1;PARP9;ANKRD22;FCGR1B;GK;CD274;SECTM1;GK3P	72	12	NA	ANKRD22	NA	-0.805	NA	NA	-0.977	NA	NA	NA	NA	NA	NA	NA	NA	-0.962	NA	-0.951	NA	NA	-0.922	NA	-0.752	-0.966	NA	-0.962	NA	NA	NA	NA	NA	NA	NA	-0.855	NA	NA	NA	NA	NA	-0.804	NA	NA	NA	NA	NA	NA
BATF2	GBP4;WARS;PML;BATF2;SAMD9L;GBP5;TAP2;STAT1;FRMD3;RHBDF2;APOL1;SERPING1;GBP1;IFI35	106	12	NA	BATF2	-0.954	NA	NA	NA	-0.992	NA	NA	NA	NA	NA	NA	NA	NA	-0.947	NA	NA	NA	NA	-0.935	NA	NA	NA	NA	NA	NA	NA	NA	NA	NA	NA	-0.884	-0.837	NA	NA	NA	NA	NA	NA	NA	NA	NA	NA	-0.914	NA
DOCK4	TNFAIP6;LOC105373098;ERV3-2;ZCCHC2;DOCK4	511	12	NA	DOCK4	NA	NA	-1.003	NA	NA	NA	NA	NA	-0.8	-1.012	-0.976	NA	NA	-0.962	NA	-0.951	NA	-0.939	NA	NA	NA	NA	NA	NA	NA	NA	NA	NA	-0.789	NA	NA	NA	NA	NA	NA	NA	NA	-0.837	NA	NA	-0.942	NA	NA	-0.798
CFAP58	CFAP58	351	11	NA	CFAP58	-0.936	NA	NA	NA	NA	-0.998	NA	NA	NA	NA	NA	-0.916	-0.856	NA	NA	NA	NA	-0.95	NA	NA	NA	NA	-0.892	NA	NA	NA	NA	NA	NA	NA	NA	-0.831	NA	NA	NA	NA	-1.01	NA	NA	NA	NA	-0.958	NA	-0.821
CTSL	CTSL	443	11	NA	CTSL	NA	-0.817	NA	NA	NA	NA	-0.936	NA	NA	NA	NA	NA	-0.833	NA	NA	-0.94	NA	NA	NA	NA	NA	-0.959	NA	-0.965	NA	NA	-0.791	NA	NA	NA	NA	-0.853	NA	NA	NA	NA	NA	NA	NA	NA	NA	NA	-0.96	-0.802
ETV7	ETV7;APOL6;PRRG4	107	11	NA	ETV7	NA	-0.797	NA	NA	NA	NA	NA	NA	NA	NA	NA	NA	NA	-0.95	NA	-0.944	NA	NA	NA	NA	-0.786	NA	NA	-0.978	NA	NA	NA	NA	NA	NA	-0.884	-0.837	NA	NA	NA	NA	NA	-0.839	NA	NA	-0.951	NA	NA	NA
SCARB2	SCARB2	1560	10	NA	SCARB2	NA	-0.821	NA	NA	NA	NA	-0.918	NA	NA	NA	NA	NA	NA	NA	NA	NA	-0.862	NA	-0.937	NA	NA	NA	NA	NA	NA	NA	-0.807	NA	NA	NA	NA	NA	NA	NA	-0.815	-0.914	NA	-0.809	NA	NA	-0.925	NA	NA	NA
FBXO32	FBXO32	630	9	NA	FBXO32	NA	NA	NA	NA	NA	NA	NA	NA	-0.86	-0.992	NA	NA	-0.88	NA	NA	-0.942	NA	NA	NA	NA	NA	NA	NA	NA	-1.031	NA	NA	NA	NA	-0.993	NA	NA	NA	NA	NA	NA	NA	NA	NA	NA	NA	NA	-0.934	-0.846
KYNU	KYNU	958	9	NA	KYNU	NA	NA	NA	NA	NA	NA	NA	NA	NA	NA	-0.964	NA	-0.852	NA	NA	NA	NA	-0.969	NA	NA	NA	NA	NA	NA	NA	NA	NA	NA	NA	-0.929	NA	NA	NA	-0.786	-0.811	NA	-1.046	NA	NA	NA	NA	NA	-0.946	NA
MCTP1	MCTP1	1168	8	NA	MCTP1	NA	NA	NA	NA	NA	NA	NA	NA	NA	NA	NA	NA	NA	NA	NA	NA	NA	NA	NA	-1.035	NA	NA	NA	NA	NA	NA	NA	NA	-0.856	NA	-0.867	NA	-0.937	NA	NA	NA	-1.042	NA	NA	NA	NA	NA	-0.91	NA
NEXN	NEXN	1277	8	NA	NEXN	NA	NA	-1.029	NA	NA	NA	NA	NA	NA	NA	NA	NA	NA	NA	NA	NA	-0.853	NA	NA	NA	NA	NA	NA	NA	NA	NA	NA	NA	NA	NA	NA	NA	NA	NA	NA	-0.901	NA	NA	-1.023	NA	-0.912	NA	NA	NA
AVIL	AVIL	148	7	NA	AVIL	NA	NA	NA	NA	NA	NA	NA	NA	NA	NA	NA	NA	NA	NA	NA	NA	-0.878	NA	NA	NA	NA	NA	NA	NA	NA	NA	NA	NA	NA	NA	NA	NA	NA	NA	NA	-0.914	NA	NA	-1.069	NA	-0.947	NA	NA	NA
LOC101930164	AIM2;LOC101930164;EFCAB2;SMCO4;CD59;VAMP5	57	7	NA	LOC101930164	NA	NA	NA	NA	NA	NA	NA	NA	NA	-0.973	-0.939	NA	NA	NA	NA	NA	NA	NA	-0.949	NA	NA	NA	NA	NA	NA	NA	NA	NA	NA	NA	NA	NA	NA	NA	NA	NA	NA	-0.839	NA	NA	NA	NA	NA	NA
SIRPD	SIRPD	1603	7	NA	SIRPD	NA	NA	NA	NA	NA	NA	NA	NA	NA	NA	NA	NA	NA	NA	NA	NA	-0.862	-0.971	NA	NA	NA	-0.951	NA	NA	NA	NA	NA	NA	NA	NA	NA	NA	NA	NA	NA	-0.917	-1.015	NA	-1.044	NA	NA	NA	NA	NA
TLR7	TLR7	1769	7	NA	TLR7	NA	NA	NA	NA	NA	NA	NA	NA	NA	NA	NA	NA	NA	NA	NA	NA	-0.864	NA	-0.942	NA	NA	NA	NA	-0.951	NA	NA	NA	NA	NA	NA	NA	-0.837	NA	NA	NA	-0.88	NA	NA	NA	NA	-0.912	NA	NA	NA
VSIG10	VSIG10	1912	7	NA	VSIG10	NA	NA	NA	NA	NA	NA	NA	-0.941	NA	NA	NA	NA	NA	NA	NA	NA	-0.88	NA	NA	NA	NA	NA	NA	NA	NA	NA	NA	NA	NA	NA	NA	NA	NA	NA	-0.805	-0.864	NA	NA	NA	NA	NA	NA	NA	NA
AATBC	AATBC	5	6	NA	AATBC	NA	NA	NA	-0.852	-0.967	NA	NA	NA	NA	NA	NA	NA	NA	-0.943	NA	-0.962	NA	NA	NA	NA	NA	NA	NA	NA	-0.99	NA	NA	NA	NA	NA	NA	NA	NA	NA	NA	NA	NA	NA	NA	NA	NA	NA	NA	NA
ALDH1A1	ALDH1A1	65	6	NA	ALDH1A1	NA	NA	NA	NA	NA	NA	-0.906	NA	NA	NA	NA	NA	NA	NA	NA	NA	NA	-0.952	-0.931	NA	NA	NA	NA	NA	NA	NA	NA	NA	NA	NA	NA	NA	NA	NA	NA	NA	-1.032	NA	NA	NA	NA	NA	NA	NA
FAM122C	FAM122C	596	6	NA	FAM122C	-0.969	NA	NA	NA	NA	-0.935	NA	-0.905	NA	NA	NA	-0.916	NA	NA	NA	NA	NA	NA	NA	NA	NA	NA	NA	NA	NA	NA	NA	NA	NA	NA	NA	NA	NA	NA	NA	NA	NA	NA	NA	NA	NA	NA	NA	NA
SLPI	SLPI;PI3	1382	6	NA	SLPI	NA	NA	NA	-0.869	NA	NA	NA	NA	NA	NA	NA	NA	NA	NA	NA	NA	NA	NA	NA	NA	NA	NA	-0.883	NA	NA	NA	NA	-0.972	NA	NA	NA	NA	NA	NA	NA	NA	NA	NA	NA	-1.007	NA	-0.927	NA	NA
CEP128	CEP128	341	5	NA	CEP128	NA	NA	NA	-0.906	NA	NA	NA	NA	NA	NA	NA	NA	NA	NA	-0.913	NA	NA	NA	NA	NA	-0.76	NA	NA	NA	NA	NA	NA	NA	NA	NA	NA	NA	-0.992	NA	NA	NA	NA	NA	NA	NA	NA	NA	NA	NA
EFHD2	EFHD2	535	5	NA	EFHD2	NA	NA	NA	NA	NA	-0.977	NA	NA	NA	NA	NA	-0.918	NA	NA	NA	NA	NA	NA	NA	NA	NA	NA	NA	NA	NA	-0.926	NA	NA	NA	NA	NA	NA	NA	NA	NA	NA	-0.997	NA	NA	NA	NA	NA	NA	NA
HLA-DQB1	HLA-DQB1	807	5	NA	HLA-DQB1	NA	NA	NA	NA	NA	NA	-0.871	NA	NA	-0.967	-0.939	NA	-0.892	NA	NA	NA	NA	NA	NA	NA	NA	NA	NA	NA	NA	NA	NA	NA	NA	NA	NA	NA	NA	NA	NA	NA	NA	NA	NA	NA	NA	NA	NA	NA
LY6E	LY6E	1130	5	NA	LY6E	-0.925	NA	NA	NA	NA	NA	NA	NA	NA	NA	NA	NA	-0.901	NA	NA	NA	NA	NA	NA	NA	NA	NA	NA	NA	NA	NA	NA	NA	NA	NA	-0.887	NA	NA	NA	NA	NA	NA	NA	NA	NA	NA	NA	NA	NA
SLAMF7	SLAMF7	1606	5	-1.07	SLAMF7	NA	NA	NA	NA	NA	NA	NA	NA	-0.865	-1.03	NA	NA	NA	NA	NA	NA	NA	NA	NA	NA	NA	NA	NA	NA	NA	NA	NA	NA	NA	NA	NA	NA	NA	-0.807	NA	NA	NA	NA	NA	NA	NA	NA	NA	NA
TJP2	TJP2	1763	5	NA	TJP2	NA	NA	-1.03	NA	NA	NA	NA	NA	NA	NA	NA	NA	NA	-0.955	NA	NA	NA	NA	NA	-1.019	NA	-0.959	NA	NA	NA	NA	NA	NA	NA	NA	NA	NA	NA	NA	NA	NA	NA	NA	NA	NA	NA	NA	NA	NA
TLR6	TLR6	1768	5	NA	TLR6	NA	NA	NA	NA	NA	NA	NA	NA	NA	NA	NA	NA	NA	NA	NA	NA	NA	NA	NA	NA	NA	NA	NA	NA	NA	NA	NA	-0.956	NA	NA	NA	NA	NA	NA	NA	NA	NA	NA	NA	NA	NA	NA	NA	NA
TRIM6	TRIM6	1840	5	NA	TRIM6	NA	-0.812	NA	NA	NA	NA	-0.875	NA	NA	NA	NA	NA	NA	NA	NA	NA	NA	NA	NA	NA	NA	NA	NA	NA	NA	NA	NA	NA	NA	-0.941	NA	NA	NA	NA	NA	NA	-1.004	NA	NA	NA	NA	NA	NA	NA
GAS7	GAS7	699	4	NA	GAS7	NA	NA	NA	NA	NA	NA	NA	NA	NA	NA	NA	NA	NA	NA	-0.922	NA	NA	NA	NA	NA	NA	NA	NA	NA	NA	-0.898	NA	NA	NA	NA	NA	NA	NA	NA	NA	NA	NA	NA	NA	-1.004	NA	NA	NA	NA
LINC00189	LINC00189	981	4	NA	LINC00189	NA	NA	NA	NA	NA	NA	NA	NA	NA	NA	NA	NA	NA	NA	NA	NA	NA	NA	NA	NA	NA	NA	NA	NA	NA	NA	NA	NA	NA	NA	NA	NA	NA	NA	NA	NA	NA	NA	NA	NA	NA	NA	NA	-0.794
RGS1	RGS1	1503	4	NA	RGS1	NA	NA	NA	NA	NA	NA	NA	NA	NA	NA	NA	NA	NA	NA	NA	NA	NA	NA	NA	NA	NA	NA	NA	NA	NA	NA	NA	NA	NA	NA	NA	NA	NA	NA	NA	NA	NA	NA	-1.015	NA	NA	NA	NA	NA
SLC16A10	SLC16A10	1611	4	NA	SLC16A10	NA	NA	NA	NA	NA	NA	NA	NA	NA	NA	NA	NA	NA	NA	NA	NA	NA	NA	NA	NA	NA	NA	NA	NA	-1.034	NA	NA	NA	NA	NA	NA	NA	NA	NA	NA	NA	NA	NA	NA	NA	NA	NA	NA	NA
STXBP5	STXBP5	1711	4	NA	STXBP5	NA	NA	NA	NA	NA	NA	NA	NA	NA	NA	NA	NA	-0.845	NA	NA	NA	NA	NA	NA	NA	NA	NA	NA	NA	-1.006	NA	NA	NA	NA	NA	NA	NA	NA	NA	NA	NA	NA	NA	-1.024	NA	NA	NA	NA	NA
ABCG1	ABCG1	13	3	NA	ABCG1	NA	NA	NA	NA	NA	NA	-0.865	NA	NA	NA	NA	NA	NA	NA	NA	NA	NA	NA	NA	NA	NA	NA	NA	NA	NA	NA	NA	NA	NA	NA	NA	NA	NA	-0.803	NA	NA	NA	NA	NA	NA	NA	NA	NA	NA
ASF1B	ASF1B	127	3	NA	ASF1B	NA	NA	NA	NA	NA	NA	NA	NA	NA	NA	NA	NA	NA	NA	-0.933	NA	NA	NA	NA	NA	NA	NA	NA	NA	NA	NA	NA	NA	NA	NA	NA	NA	NA	NA	-0.803	NA	NA	NA	NA	NA	NA	NA	NA	NA
CASP5	KREMEN1;LIMK2;HCAR3;KCNJ15;ANXA3;CASP5	99	3	NA	CASP5	NA	NA	NA	NA	NA	NA	NA	-0.893	NA	NA	NA	NA	NA	NA	-0.905	NA	NA	NA	NA	NA	NA	NA	NA	NA	NA	NA	NA	NA	NA	NA	NA	NA	NA	NA	NA	NA	NA	NA	NA	NA	NA	NA	NA	NA
CCDC17	CCDC17	273	3	NA	CCDC17	NA	NA	NA	NA	NA	NA	NA	NA	NA	NA	-0.965	NA	NA	NA	NA	NA	NA	NA	NA	NA	NA	NA	NA	NA	NA	NA	NA	NA	NA	NA	NA	NA	NA	NA	NA	NA	NA	NA	NA	NA	NA	NA	NA	NA
CXCR6	CXCR6	451	3	NA	CXCR6	NA	NA	NA	NA	NA	NA	NA	NA	NA	NA	NA	NA	NA	NA	NA	NA	NA	NA	NA	NA	NA	NA	NA	NA	NA	NA	-0.787	NA	NA	NA	NA	NA	-0.953	NA	NA	NA	NA	NA	NA	NA	NA	NA	NA	NA
FGF13	FGF13	646	3	NA	FGF13	NA	NA	NA	NA	NA	NA	NA	NA	NA	NA	-0.984	NA	NA	NA	NA	NA	NA	NA	NA	NA	NA	NA	NA	NA	-1.026	NA	NA	NA	NA	NA	NA	NA	NA	NA	NA	NA	NA	NA	NA	NA	NA	NA	NA	NA
GPR34	GPR34	739	3	NA	GPR34	NA	NA	NA	NA	NA	NA	NA	-0.939	-0.802	NA	NA	NA	NA	NA	NA	NA	NA	NA	NA	NA	NA	NA	NA	NA	NA	NA	NA	NA	NA	NA	NA	NA	NA	NA	NA	NA	NA	NA	NA	NA	NA	NA	NA	NA
HIST1H2BC	HIST1H2BC	797	3	NA	HIST1H2BC	NA	NA	NA	NA	NA	NA	NA	NA	-0.834	-0.965	NA	NA	NA	NA	NA	NA	NA	NA	NA	NA	NA	NA	NA	NA	NA	NA	NA	NA	NA	NA	NA	NA	NA	NA	NA	NA	NA	NA	NA	NA	NA	NA	NA	NA
LOC101929072	LOC101929072	1045	3	NA	LOC101929072	NA	NA	NA	NA	NA	NA	NA	NA	NA	NA	NA	NA	NA	NA	NA	NA	NA	NA	NA	NA	NA	NA	NA	NA	NA	NA	NA	NA	NA	NA	NA	NA	NA	NA	NA	NA	NA	NA	NA	NA	NA	NA	NA	NA
LOC105374984	LOC105374984	1079	3	NA	LOC105374984	NA	NA	NA	NA	NA	NA	NA	NA	NA	NA	NA	NA	NA	NA	NA	NA	NA	NA	NA	NA	NA	NA	NA	NA	NA	NA	NA	NA	NA	NA	NA	NA	NA	NA	NA	NA	NA	NA	NA	NA	NA	NA	NA	NA
LOC105375677	LOC105375677	1083	3	NA	LOC105375677	NA	NA	NA	NA	NA	NA	NA	NA	NA	NA	NA	NA	NA	NA	NA	NA	NA	NA	NA	NA	NA	NA	NA	NA	-1.021	NA	NA	NA	NA	NA	NA	NA	NA	NA	NA	NA	NA	NA	NA	NA	NA	NA	NA	NA
METTL21B	METTL21B	1178	3	NA	METTL21B	NA	NA	NA	NA	NA	NA	NA	-0.899	NA	NA	NA	NA	NA	NA	NA	NA	NA	NA	NA	NA	-0.762	NA	NA	NA	NA	NA	NA	NA	NA	NA	NA	NA	NA	NA	NA	NA	NA	NA	NA	NA	NA	NA	NA	NA
RPH3A	RPH3A	1530	3	NA	RPH3A	NA	NA	NA	NA	NA	NA	NA	NA	NA	NA	NA	NA	NA	NA	NA	NA	NA	NA	NA	NA	NA	NA	NA	NA	-0.972	NA	NA	NA	NA	NA	NA	NA	NA	NA	NA	NA	NA	NA	NA	NA	NA	NA	NA	NA
SIPA1L1	SIPA1L1	1601	3	NA	SIPA1L1	NA	NA	NA	NA	NA	NA	NA	NA	NA	NA	NA	NA	NA	NA	NA	NA	NA	NA	NA	NA	NA	NA	NA	NA	NA	NA	-0.781	NA	NA	NA	NA	NA	NA	NA	NA	NA	NA	NA	NA	NA	NA	NA	NA	NA
TOP2A	TOP2A	1802	3	NA	TOP2A	NA	NA	NA	-0.897	NA	-0.971	NA	NA	NA	NA	NA	NA	NA	NA	NA	NA	NA	NA	NA	NA	NA	NA	NA	NA	NA	NA	NA	NA	NA	NA	NA	NA	NA	NA	NA	NA	NA	NA	NA	NA	NA	NA	NA	NA
TSPAN2	TSPAN2	1852	3	NA	TSPAN2	NA	NA	NA	NA	NA	NA	NA	NA	-0.832	-0.994	NA	NA	NA	NA	NA	NA	NA	NA	NA	NA	NA	NA	NA	NA	NA	NA	NA	NA	NA	NA	NA	NA	NA	NA	NA	NA	NA	NA	NA	NA	NA	NA	NA	NA
ZMYND11	ZMYND11	1958	3	NA	ZMYND11	NA	NA	NA	-0.861	NA	NA	NA	NA	NA	NA	NA	NA	NA	NA	-0.973	NA	NA	NA	NA	NA	NA	NA	NA	NA	NA	NA	NA	NA	NA	NA	NA	NA	NA	NA	NA	NA	NA	NA	NA	NA	NA	NA	NA	NA
ADHFE1	ADHFE1	41	2	NA	ADHFE1	NA	NA	NA	NA	NA	NA	NA	NA	NA	NA	NA	NA	NA	NA	NA	NA	NA	NA	NA	NA	NA	NA	NA	NA	NA	NA	NA	NA	NA	-0.936	NA	NA	NA	NA	NA	NA	NA	NA	NA	NA	NA	NA	NA	NA
AOC2	AOC2	100	2	NA	AOC2	NA	NA	NA	NA	NA	NA	NA	NA	NA	NA	NA	NA	NA	NA	NA	NA	NA	NA	NA	NA	NA	NA	NA	NA	NA	NA	NA	NA	NA	NA	NA	NA	NA	NA	NA	NA	NA	NA	NA	NA	NA	NA	NA	NA
ATP5E	TUBB1;ATP5E	140	2	NA	ATP5E	NA	NA	NA	NA	NA	NA	NA	NA	NA	NA	NA	NA	NA	NA	NA	NA	NA	NA	NA	NA	NA	NA	NA	NA	NA	NA	NA	NA	NA	NA	NA	NA	NA	NA	NA	NA	NA	NA	NA	NA	NA	NA	NA	NA
BACH1	BACH1	157	2	NA	BACH1	NA	NA	NA	NA	NA	NA	NA	-0.906	NA	NA	NA	NA	NA	NA	NA	NA	NA	NA	NA	NA	NA	NA	NA	NA	NA	NA	NA	NA	NA	NA	NA	NA	NA	NA	NA	NA	NA	NA	NA	NA	NA	NA	NA	NA
BLVRA	BLVRA	186	2	-1.066	BLVRA	NA	NA	NA	NA	NA	NA	NA	NA	NA	NA	NA	NA	NA	NA	NA	NA	NA	NA	NA	NA	NA	NA	NA	NA	NA	NA	NA	NA	NA	NA	NA	NA	NA	NA	NA	NA	NA	NA	NA	NA	NA	NA	NA	NA
BOC	BOC	193	2	-1.057	BOC	NA	NA	NA	NA	NA	NA	NA	NA	NA	NA	NA	NA	NA	NA	NA	NA	NA	NA	NA	NA	NA	NA	NA	NA	NA	NA	NA	NA	NA	NA	NA	NA	NA	NA	NA	NA	NA	NA	NA	NA	NA	NA	NA	NA
CARD8	CARD8	255	2	NA	CARD8	NA	NA	NA	NA	NA	NA	NA	NA	NA	NA	NA	NA	NA	NA	NA	NA	NA	NA	NA	NA	NA	NA	NA	NA	NA	NA	NA	NA	NA	NA	NA	NA	NA	NA	NA	NA	NA	NA	NA	NA	NA	NA	NA	NA
CCDC163P	CCDC163P	272	2	NA	CCDC163P	NA	NA	NA	NA	NA	NA	NA	NA	NA	NA	NA	NA	NA	NA	NA	NA	NA	NA	NA	NA	NA	NA	NA	NA	NA	NA	NA	NA	NA	NA	NA	NA	-0.98	NA	NA	NA	NA	NA	NA	NA	NA	NA	NA	NA
CCRL2	CCRL2;IL15RA;ACTA2	29	2	NA	CCRL2	NA	NA	NA	NA	NA	NA	NA	NA	NA	NA	NA	NA	NA	NA	NA	NA	NA	NA	NA	NA	NA	NA	NA	NA	NA	NA	NA	NA	NA	NA	NA	NA	NA	NA	NA	NA	NA	NA	NA	-1.031	NA	NA	NA	NA
CD40	CD40	303	2	NA	CD40	NA	NA	NA	NA	NA	NA	-0.918	NA	NA	NA	NA	NA	NA	NA	NA	NA	NA	NA	NA	NA	NA	NA	NA	NA	NA	NA	NA	NA	NA	NA	NA	NA	NA	NA	NA	NA	NA	NA	NA	NA	NA	NA	NA	NA
CLCC1	CLCC1	372	2	NA	CLCC1	NA	NA	NA	NA	NA	NA	NA	NA	NA	NA	NA	NA	NA	NA	NA	NA	NA	NA	NA	NA	NA	NA	NA	NA	NA	-0.901	NA	NA	NA	NA	NA	NA	NA	NA	NA	NA	NA	NA	NA	NA	NA	NA	NA	NA
CNPY3	CNPY3	400	2	NA	CNPY3	NA	NA	NA	NA	NA	NA	NA	NA	NA	NA	NA	NA	NA	NA	NA	NA	NA	NA	NA	NA	NA	NA	NA	NA	NA	-0.915	NA	NA	NA	NA	NA	NA	NA	NA	NA	NA	NA	NA	NA	NA	NA	NA	NA	NA
DHRSX	DHRSX	491	2	NA	DHRSX	NA	NA	NA	NA	NA	NA	NA	NA	NA	NA	NA	NA	NA	NA	NA	NA	NA	NA	NA	NA	NA	NA	NA	NA	NA	NA	NA	NA	NA	NA	NA	NA	NA	NA	NA	NA	NA	NA	NA	NA	NA	NA	NA	NA
EMILIN2	EMILIN2	552	2	NA	EMILIN2	NA	NA	NA	NA	NA	NA	NA	NA	NA	NA	NA	NA	NA	NA	NA	NA	NA	NA	NA	NA	NA	NA	NA	NA	NA	NA	NA	-0.956	NA	NA	NA	NA	NA	NA	NA	NA	NA	NA	NA	NA	NA	NA	NA	NA
FAM50B	FAM50B	615	2	NA	FAM50B	NA	NA	NA	NA	NA	NA	NA	-0.93	NA	NA	NA	NA	NA	NA	NA	NA	NA	NA	NA	NA	NA	NA	NA	NA	NA	NA	NA	NA	NA	NA	NA	NA	NA	NA	NA	NA	NA	NA	NA	NA	NA	NA	NA	NA
FCGBP	FCGBP	635	2	-1.097	FCGBP	NA	NA	NA	NA	NA	NA	NA	NA	NA	NA	NA	NA	NA	NA	NA	NA	NA	NA	NA	NA	NA	NA	NA	NA	NA	NA	NA	NA	NA	NA	NA	NA	NA	NA	NA	NA	NA	NA	NA	NA	NA	NA	NA	NA
FMNL2	FMNL2	663	2	-1.075	FMNL2	NA	NA	NA	NA	NA	NA	NA	NA	NA	NA	NA	NA	NA	NA	NA	NA	NA	NA	NA	NA	NA	NA	NA	NA	NA	NA	NA	NA	NA	NA	NA	NA	NA	NA	NA	NA	NA	NA	NA	NA	NA	NA	NA	NA
GM2A	GM2A	721	2	NA	GM2A	NA	NA	NA	NA	NA	NA	NA	NA	NA	NA	NA	NA	NA	NA	NA	NA	NA	NA	NA	NA	NA	NA	NA	NA	NA	NA	NA	NA	NA	-0.925	NA	NA	NA	NA	NA	NA	NA	NA	NA	NA	NA	NA	NA	NA
GNAL	GNAL	723	2	NA	GNAL	NA	NA	NA	NA	NA	NA	NA	NA	NA	NA	NA	NA	NA	NA	NA	NA	NA	NA	NA	NA	NA	NA	NA	NA	NA	NA	NA	NA	NA	NA	NA	NA	NA	NA	NA	NA	NA	NA	NA	NA	NA	NA	NA	NA
GRAMD1C	GRAMD1C	743	2	NA	GRAMD1C	NA	NA	NA	NA	NA	NA	NA	NA	NA	NA	NA	NA	NA	NA	NA	NA	NA	NA	NA	NA	NA	NA	NA	NA	NA	NA	NA	NA	NA	NA	NA	NA	NA	NA	-0.834	NA	NA	NA	NA	NA	NA	NA	NA	NA
HEY1	HEY1	786	2	NA	HEY1	NA	NA	NA	NA	NA	NA	NA	NA	NA	NA	NA	NA	NA	NA	NA	NA	NA	NA	NA	NA	NA	NA	NA	NA	NA	NA	NA	NA	NA	NA	NA	NA	NA	NA	NA	NA	NA	NA	NA	NA	NA	NA	NA	NA
HIST1H4H	HIST1H4H;ZNF438;ASPRV1	131	2	NA	HIST1H4H	NA	NA	NA	NA	NA	NA	NA	NA	NA	NA	NA	NA	NA	NA	NA	NA	NA	NA	NA	NA	NA	NA	NA	NA	NA	NA	NA	NA	NA	NA	NA	NA	NA	NA	NA	NA	NA	NA	NA	NA	NA	-0.925	NA	NA
HLA-DQA1	HLA-DQA1	806	2	NA	HLA-DQA1	NA	NA	NA	NA	NA	NA	NA	NA	NA	NA	NA	NA	-0.89	NA	NA	NA	NA	NA	NA	NA	NA	NA	NA	NA	NA	NA	NA	NA	NA	NA	NA	NA	NA	NA	NA	NA	NA	NA	NA	NA	NA	NA	NA	NA
IDO1	IFIT5;PARP14;LAP3;LAMP3;P2RY14;TFEC;CALHM6-AS1;FAM26F;IDO1;GBP3;FAS;DDX60;CXCL10;SAMD4A	246	2	NA	IDO1	NA	NA	NA	NA	NA	NA	NA	NA	NA	NA	NA	NA	NA	NA	NA	NA	NA	NA	NA	NA	NA	NA	NA	NA	NA	NA	NA	NA	NA	NA	NA	NA	NA	-0.784	NA	NA	NA	NA	NA	NA	NA	NA	NA	NA
IFI27	IFI27	835	2	NA	IFI27	NA	NA	NA	NA	NA	NA	NA	NA	NA	NA	NA	NA	NA	NA	NA	NA	NA	NA	NA	NA	NA	NA	NA	NA	NA	NA	NA	NA	NA	NA	NA	NA	NA	-0.79	NA	NA	NA	NA	NA	NA	NA	NA	NA	NA
KLF5	KLF5;C4BPA	225	2	NA	KLF5	NA	NA	NA	NA	NA	NA	NA	NA	NA	NA	NA	NA	NA	NA	NA	NA	NA	NA	NA	NA	NA	NA	NA	NA	NA	NA	NA	NA	NA	NA	NA	NA	NA	NA	NA	NA	NA	NA	NA	NA	NA	NA	NA	NA
KLHDC8B	KLHDC8B	947	2	NA	KLHDC8B	NA	NA	NA	NA	NA	NA	NA	NA	NA	NA	NA	NA	NA	NA	NA	NA	NA	NA	NA	NA	NA	NA	NA	NA	NA	NA	NA	NA	-0.848	NA	NA	NA	NA	NA	NA	NA	NA	NA	NA	NA	NA	NA	NA	NA
LGALSL	LGALSL	973	2	NA	LGALSL	NA	NA	NA	NA	NA	NA	NA	NA	NA	NA	NA	NA	NA	NA	NA	NA	NA	NA	NA	NA	NA	NA	NA	NA	NA	NA	NA	NA	NA	NA	NA	NA	NA	NA	NA	NA	-1.046	NA	NA	NA	NA	NA	NA	NA
LOC100130357	LOC100130357	1014	2	NA	LOC100130357	NA	NA	NA	NA	NA	NA	NA	NA	NA	NA	NA	NA	NA	NA	NA	NA	NA	NA	NA	NA	NA	NA	NA	NA	-1.023	NA	NA	NA	NA	NA	NA	NA	NA	NA	NA	NA	NA	NA	NA	NA	NA	NA	NA	NA
LOC101928307	LOC101928307	1039	2	NA	LOC101928307	NA	NA	NA	NA	NA	NA	NA	NA	NA	NA	NA	NA	NA	NA	NA	NA	NA	NA	NA	NA	NA	NA	NA	NA	NA	NA	NA	NA	NA	NA	NA	NA	-0.935	NA	NA	NA	NA	NA	NA	NA	NA	NA	NA	NA
LOC105372733	LOC105372733	1072	2	-1.099	LOC105372733	NA	NA	NA	NA	NA	NA	NA	NA	NA	NA	NA	NA	NA	NA	NA	NA	NA	NA	NA	NA	NA	NA	NA	NA	NA	NA	NA	NA	NA	NA	NA	NA	NA	NA	NA	NA	NA	NA	NA	NA	NA	NA	NA	NA
LOC400499	LOC400499	1100	2	NA	LOC400499	NA	NA	NA	NA	NA	NA	NA	NA	NA	NA	NA	NA	NA	NA	NA	NA	NA	NA	NA	NA	NA	NA	NA	NA	NA	NA	NA	NA	NA	NA	NA	NA	NA	NA	NA	NA	NA	NA	NA	NA	NA	NA	NA	NA
LOC645984	LOC645984	1105	2	NA	LOC645984	NA	NA	NA	NA	NA	NA	NA	NA	NA	NA	NA	NA	NA	NA	NA	NA	NA	NA	NA	-1.019	NA	NA	NA	NA	NA	NA	NA	NA	NA	NA	NA	NA	NA	NA	NA	NA	NA	NA	NA	NA	NA	NA	NA	NA
LRRC37A	LRRC37A	1112	2	-1.101	LRRC37A	NA	NA	NA	NA	NA	NA	NA	NA	NA	NA	NA	NA	NA	NA	NA	NA	NA	NA	NA	NA	NA	NA	NA	NA	NA	NA	NA	NA	NA	NA	NA	NA	NA	NA	NA	NA	NA	NA	NA	NA	NA	NA	NA	NA
MARCO	MARCO	1156	2	NA	MARCO	NA	NA	NA	NA	NA	NA	NA	NA	NA	NA	NA	NA	NA	NA	NA	NA	NA	NA	NA	NA	NA	NA	NA	NA	NA	NA	NA	NA	NA	NA	NA	NA	NA	NA	NA	NA	NA	NA	NA	NA	NA	NA	NA	NA
MYOM2	MYOM2	1249	2	NA	MYOM2	NA	NA	NA	NA	NA	NA	NA	NA	NA	NA	NA	NA	NA	NA	NA	NA	NA	NA	NA	NA	NA	NA	NA	NA	NA	NA	NA	NA	NA	NA	NA	NA	NA	NA	NA	NA	-1.029	NA	NA	NA	NA	NA	NA	NA
NADK2	NADK2	1254	2	NA	NADK2	NA	NA	NA	NA	NA	NA	NA	NA	NA	NA	NA	NA	NA	NA	NA	NA	NA	NA	NA	NA	NA	NA	NA	NA	NA	NA	NA	NA	NA	-0.941	NA	NA	NA	NA	NA	NA	NA	NA	NA	NA	NA	NA	NA	NA
NETO2	NETO2	1276	2	-1.084	NETO2	NA	NA	NA	NA	NA	NA	NA	NA	NA	NA	NA	NA	NA	NA	NA	NA	NA	NA	NA	NA	NA	NA	NA	NA	NA	NA	NA	NA	NA	NA	NA	NA	NA	NA	NA	NA	NA	NA	NA	NA	NA	NA	NA	NA
NPAT	NPAT	1294	2	NA	NPAT	NA	NA	NA	NA	NA	NA	NA	NA	NA	NA	NA	NA	NA	NA	NA	NA	NA	NA	NA	NA	NA	NA	NA	NA	NA	NA	NA	NA	NA	-1.004	NA	NA	NA	NA	NA	NA	NA	NA	NA	NA	NA	NA	NA	NA
POMZP3	POMZP3	1419	2	-1.064	POMZP3	NA	NA	NA	NA	NA	NA	NA	NA	NA	NA	NA	NA	NA	NA	NA	NA	NA	NA	NA	NA	NA	NA	NA	NA	NA	NA	NA	NA	NA	NA	NA	NA	NA	NA	NA	NA	NA	NA	NA	NA	NA	NA	NA	NA
PTPRJ	PTPRJ	1467	2	NA	PTPRJ	NA	NA	NA	NA	NA	NA	NA	NA	NA	NA	NA	NA	NA	NA	NA	NA	NA	NA	NA	NA	NA	NA	NA	NA	NA	NA	NA	NA	NA	NA	NA	NA	NA	NA	NA	NA	NA	NA	NA	NA	NA	NA	NA	NA
PTPRN2	PTPRN2	1470	2	NA	PTPRN2	NA	NA	NA	NA	NA	NA	NA	NA	NA	NA	NA	NA	NA	NA	NA	NA	NA	NA	NA	-1.031	NA	NA	NA	NA	NA	NA	NA	NA	NA	NA	NA	NA	NA	NA	NA	NA	NA	NA	NA	NA	NA	NA	NA	NA
RAB30	RAB30	1480	2	NA	RAB30	NA	NA	NA	NA	NA	NA	NA	NA	NA	NA	NA	NA	NA	NA	NA	NA	NA	NA	NA	NA	NA	NA	NA	NA	NA	NA	NA	NA	NA	NA	NA	NA	NA	NA	NA	NA	NA	NA	NA	NA	NA	NA	NA	NA
RILP	RILP	1506	2	NA	RILP	NA	NA	NA	NA	NA	NA	NA	NA	NA	NA	NA	NA	NA	NA	NA	NA	NA	NA	NA	NA	NA	NA	NA	NA	NA	NA	NA	NA	NA	NA	NA	NA	NA	NA	NA	NA	NA	NA	NA	NA	NA	NA	NA	NA
RNF145	RNF145	1520	2	NA	RNF145	NA	NA	NA	NA	NA	NA	NA	NA	NA	NA	NA	NA	NA	NA	NA	NA	NA	NA	NA	NA	NA	NA	NA	NA	NA	NA	NA	NA	NA	NA	NA	NA	-1.006	NA	NA	NA	NA	NA	NA	NA	NA	NA	NA	NA
SCAI	SCAI	1557	2	NA	SCAI	NA	NA	NA	NA	NA	NA	NA	NA	NA	NA	NA	NA	NA	NA	NA	NA	NA	NA	NA	NA	NA	NA	NA	NA	NA	NA	NA	NA	NA	NA	NA	NA	NA	NA	NA	NA	NA	NA	NA	NA	NA	NA	NA	NA
SPRY1	SPRY1	1679	2	NA	SPRY1	NA	NA	NA	NA	NA	NA	NA	NA	NA	NA	NA	NA	NA	NA	NA	NA	NA	NA	NA	NA	NA	NA	NA	NA	NA	NA	NA	-1.002	NA	NA	NA	NA	NA	NA	NA	NA	NA	NA	NA	NA	NA	NA	NA	NA
SSPN	SSPN	1695	2	NA	SSPN	NA	NA	NA	NA	NA	NA	NA	-0.93	NA	NA	NA	NA	NA	NA	NA	NA	NA	NA	NA	NA	NA	NA	NA	NA	NA	NA	NA	NA	NA	NA	NA	NA	NA	NA	NA	NA	NA	NA	NA	NA	NA	NA	NA	NA
TMEM86B	TMEM86B	1785	2	NA	TMEM86B	NA	NA	NA	NA	NA	NA	NA	NA	NA	NA	NA	NA	NA	NA	NA	NA	NA	NA	NA	NA	NA	NA	NA	NA	NA	NA	NA	-0.985	NA	NA	NA	NA	NA	NA	NA	NA	NA	NA	NA	NA	NA	NA	NA	NA
TRAF3IP3	TRAF3IP3	1814	2	NA	TRAF3IP3	NA	NA	NA	NA	NA	NA	NA	NA	NA	NA	NA	NA	NA	NA	NA	NA	NA	NA	NA	NA	NA	NA	NA	NA	-0.971	NA	NA	NA	NA	NA	NA	NA	NA	NA	NA	NA	NA	NA	NA	NA	NA	NA	NA	NA
TRBV7-8	TRBV7-8	1831	2	NA	TRBV7-8	NA	NA	NA	NA	NA	NA	NA	NA	NA	NA	NA	NA	NA	NA	NA	NA	NA	NA	NA	NA	NA	NA	NA	NA	NA	NA	NA	NA	NA	NA	NA	NA	-0.959	NA	NA	NA	NA	NA	NA	NA	NA	NA	NA	NA
USP9Y	USP9Y	1897	2	NA	USP9Y	NA	NA	NA	NA	NA	NA	NA	NA	NA	NA	NA	NA	NA	NA	NA	NA	NA	NA	NA	NA	NA	NA	NA	NA	NA	NA	NA	NA	NA	NA	NA	NA	NA	NA	NA	NA	NA	NA	-1.051	NA	NA	NA	NA	NA
VSIG1	VSIG1	1911	2	NA	VSIG1	NA	NA	NA	NA	NA	NA	NA	NA	NA	NA	NA	NA	NA	NA	NA	NA	NA	NA	NA	NA	NA	NA	NA	NA	NA	NA	NA	NA	NA	NA	NA	NA	NA	-0.788	NA	NA	NA	NA	NA	NA	NA	NA	NA	NA
WDR41	WDR41	1918	2	NA	WDR41	NA	NA	NA	NA	NA	NA	NA	NA	NA	NA	NA	NA	NA	NA	NA	NA	NA	NA	NA	NA	NA	NA	NA	NA	NA	NA	NA	NA	NA	NA	NA	NA	NA	NA	NA	NA	NA	NA	NA	NA	NA	NA	NA	NA
ZNF254	ZNF254	1966	2	NA	ZNF254	NA	NA	NA	NA	NA	NA	NA	NA	NA	NA	NA	NA	NA	NA	NA	NA	NA	NA	NA	NA	-0.769	NA	NA	NA	NA	NA	NA	NA	NA	NA	NA	NA	NA	NA	NA	NA	NA	NA	NA	NA	NA	NA	NA	NA
ZNF831	ZNF831	2009	2	NA	ZNF831	NA	NA	NA	NA	NA	NA	NA	NA	NA	NA	NA	NA	NA	NA	-0.948	NA	NA	NA	NA	NA	NA	NA	NA	NA	NA	NA	NA	NA	NA	NA	NA	NA	NA	NA	NA	NA	NA	NA	NA	NA	NA	NA	NA	NA
[truncated: 7 more columns]
